# Supplementary material for: Striking parallels between dorsoventral patterning in Drosophila and Gryllus reveal a complex evolutionary history behind a model gene regulatory network
Source: eLife. 2021 Mar 30;10:e68287. doi: 10.7554/eLife.68287 (PMC8051952; doi:10.7554/eLife.68287)
Supplement: Supplementary file 2. [file elife-68287-supp2.zip]

TRINITY_DN143464_c0_g1_i1	WP_007829590.1 MULTISPECIES: elongation factor G [Variovorax]	3.9e-43
TRINITY_DN143475_c0_g1_i1	WP_094576834.1 NADH-quinone oxidoreductase subunit E [Ochrobactrum rhizosphaerae]	2.7e-32
TRINITY_DN143425_c0_g1_i1	WP_034785829.1 HAMP domain-containing protein, partial [Janthinobacterium lividum]	5.3e-30
TRINITY_DN143404_c0_g1_i1	WP_019656276.1 glutamate-1-semialdehyde-2,1-aminomutase [Variovorax paradoxus]	3.4e-78
TRINITY_DN143435_c0_g1_i1	WP_017136539.1 MULTISPECIES: TatD family hydrolase [Pseudomonas]	8.6e-55
TRINITY_DN143436_c0_g1_i1	KFB36321.1 40S ribosomal protein S5 [Anopheles sinensis]	2.5e-63
TRINITY_DN143478_c0_g1_i1	ODU16420.1 TetR family transcriptional regulator [Variovorax sp. SCN 67-85]	1.9e-26
TRINITY_DN143461_c0_g1_i1	ODU16057.1 hypothetical protein ABS94_16230 [Variovorax sp. SCN 67-85]	4.8e-49
TRINITY_DN143497_c0_g1_i1	WP_083867735.1 bifunctional lysylphosphatidylglycerol flippase/synthetase MprF [Pseudaminobacter salicylatoxidans]	2.0e-24
TRINITY_DN143484_c0_g1_i1	WP_015663848.1 long-chain fatty acid--CoA ligase [Bradyrhizobium oligotrophicum]	2.4e-18
TRINITY_DN143451_c0_g1_i1	KFM73985.1 hypothetical protein X975_07966, partial [Stegodyphus mimosarum]	1.3e-09
TRINITY_DN143402_c0_g1_i1	WP_094577125.1 hypothetical protein [Ochrobactrum rhizosphaerae]	3.7e-36
TRINITY_DN143449_c0_g1_i1	RMQ84606.1 hypothetical protein ALP97_05184 [Pseudomonas salomonii]	8.2e-26
TRINITY_DN143456_c0_g1_i1	WP_105734437.1 flagellar motor protein MotA [Phyllobacterium myrsinacearum]	1.8e-32
TRINITY_DN143420_c0_g1_i1	WP_024582163.1 MULTISPECIES: methylmalonyl-CoA carboxyltransferase [Bradyrhizobium]	1.2e-33
TRINITY_DN143406_c0_g1_i1	EGB64097.1 hok/gef family protein [Escherichia coli M863]	1.2e-15
TRINITY_DN143406_c0_g1_i1	EGB64097.1 hok/gef family protein [Escherichia coli M863]	2.4e-08
TRINITY_DN143430_c0_g1_i1	WP_023771636.1 MULTISPECIES: porin [Mesorhizobium]	1.1e-39
TRINITY_DN143440_c0_g1_i1	WP_017137298.1 MFS transporter [Pseudomonas fluorescens]	2.1e-47
TRINITY_DN143499_c0_g1_i1	XP_026314672.1 histone-lysine N-methyltransferase SETMAR-like [Hyposmocoma kahamanoa]	1.2e-12
TRINITY_DN143472_c0_g1_i1	WP_017135092.1 MULTISPECIES: DUF1244 domain-containing protein [Pseudomonas]	1.5e-41
TRINITY_DN151942_c0_g1_i1	WP_020300857.1 MULTISPECIES: 3-hydroxybenzoate 6-monooxygenase [Pseudomonas]	1.1e-44
TRINITY_DN151900_c0_g1_i1	WP_058050179.1 M1 family peptidase [Janthinobacterium sp. Ant5-2-1]	1.0e-36
TRINITY_DN151994_c0_g1_i1	WP_027161182.1 hypothetical protein [Mesorhizobium sp. WSM1293]	9.4e-26
TRINITY_DN151944_c0_g1_i1	WP_094577889.1 tRNA (cytidine(34)-2'-O)-methyltransferase [Ochrobactrum rhizosphaerae]	9.9e-20
TRINITY_DN151931_c0_g1_i1	WP_017136978.1 MULTISPECIES: MerR family transcriptional regulator [Pseudomonas]	1.1e-29
TRINITY_DN151916_c0_g1_i1	OLB13041.1 GTPase ObgE [Gammaproteobacteria bacterium 13_2_20CM_66_19]	1.7e-31
TRINITY_DN151921_c0_g1_i1	WP_017135341.1 MULTISPECIES: acyltransferase [Pseudomonas]	6.1e-33
TRINITY_DN151996_c0_g1_i1	WP_024582390.1 MULTISPECIES: hypothetical protein [Bradyrhizobium]	1.5e-28
TRINITY_DN151998_c0_g1_i1	WP_017138361.1 TatD family deoxyribonuclease [Pseudomonas fluorescens]	2.2e-40
TRINITY_DN151908_c0_g1_i1	WP_071077807.1 hypothetical protein [Janthinobacterium lividum]	2.6e-19
TRINITY_DN151968_c0_g1_i1	WP_015885928.1 carbamoyl-phosphate synthase small subunit [Pseudomonas fluorescens]	4.2e-42
TRINITY_DN151927_c0_g1_i1	WP_084197228.1 hypothetical protein [Solimonas soli]	7.3e-12
TRINITY_DN151964_c0_g1_i1	XP_001730693.1 hypothetical protein MGL_2147 [Malassezia globosa CBS 7966]	4.4e-18
TRINITY_DN151918_c0_g1_i1	WP_020300959.1 DUF4197 domain-containing protein [Pseudomonas sp. CF150]	5.1e-22
TRINITY_DN151948_c0_g1_i1	ANH72790.1 hypothetical protein ACS15_3200 [Ralstonia insidiosa]	1.5e-07
TRINITY_DN151949_c0_g1_i1	WP_012205147.1 branched-chain amino acid ABC transporter permease [Delftia acidovorans]	6.4e-46
TRINITY_DN151919_c0_g1_i1	ODU16936.1 glutamate carboxypeptidase [Variovorax sp. SCN 67-85]	1.1e-37
TRINITY_DN151975_c0_g1_i1	WP_021077601.1 glucose 1-dehydrogenase [Bradyrhizobium sp. MOS004]	3.5e-20
TRINITY_DN151909_c0_g1_i1	XP_020819866.1 tigger transposable element-derived protein 6 [Phascolarctos cinereus]	1.9e-14
TRINITY_DN151903_c0_g1_i1	ODU14938.1 glutathione peroxidase [Variovorax sp. SCN 67-85]	3.6e-90
TRINITY_DN151932_c0_g1_i1	ODU14405.1 50S ribosomal protein L19 [Variovorax sp. SCN 67-85]	3.8e-16
TRINITY_DN151989_c0_g1_i1	WP_004622246.1 exodeoxyribonuclease VII large subunit [Caulobacter vibrioides]	8.6e-43
TRINITY_DN151958_c0_g1_i1	WP_017136471.1 DUF2242 domain-containing protein [Pseudomonas fluorescens]	7.9e-31
TRINITY_DN151972_c0_g1_i1	WP_017137003.1 MULTISPECIES: LysR family transcriptional regulator [Pseudomonas]	1.9e-45
TRINITY_DN151904_c0_g1_i1	ODU12293.1 FAD-linked oxidase [Variovorax sp. SCN 67-85]	5.4e-25
TRINITY_DN151974_c0_g1_i1	ODU11701.1 ABC transporter permease [Variovorax sp. SCN 67-85]	7.4e-45
TRINITY_DN151966_c0_g1_i1	WP_109368998.1 hypothetical protein [Ochrobactrum haematophilum]	1.6e-19
TRINITY_DN130335_c0_g1_i1	ODU13701.1 plasmid stabilization protein [Variovorax sp. SCN 67-85]	1.1e-36
TRINITY_DN130338_c0_g1_i1	WP_026007391.1 type VI secretion system contractile sheath large subunit [Pseudomonas fuscovaginae]	6.2e-36
TRINITY_DN130327_c0_g1_i1	WP_094579106.1 phage portal protein [Ochrobactrum rhizosphaerae]	3.6e-56
TRINITY_DN130379_c0_g1_i1	WP_080586864.1 serine protease [Bradyrhizobium japonicum]	7.3e-12
TRINITY_DN130304_c0_g1_i1	ODU13066.1 hypothetical protein ABS94_28200 [Variovorax sp. SCN 67-85]	8.3e-27
TRINITY_DN130394_c0_g1_i1	WP_093126548.1 MULTISPECIES: hypothetical protein [Variovorax]	2.2e-34
TRINITY_DN130389_c0_g1_i1	PSN36527.1 hypothetical protein C0J52_11520 [Blattella germanica]	5.7e-35
TRINITY_DN130322_c0_g1_i1	ERF85525.1 hypothetical protein C207_01262 [Bradyrhizobium sp. DFCI-1]	5.5e-44
TRINITY_DN130385_c0_g1_i1	ODV19891.1 ClpV1 family T6SS ATPase [Variovorax sp. SCN 67-20]	9.1e-70
TRINITY_DN130361_c0_g1_i1	WP_017136434.1 MULTISPECIES: ABC transporter substrate-binding protein [Pseudomonas]	2.5e-55
TRINITY_DN130388_c0_g1_i1	WP_102295037.1 acyltransferase [Janthinobacterium sp. AD80]	9.3e-37
TRINITY_DN130336_c0_g1_i1	WP_017136793.1 MULTISPECIES: peptidoglycan endopeptidase [Pseudomonas]	1.7e-30
TRINITY_DN130321_c0_g1_i1	WP_094578836.1 efflux RND transporter periplasmic adaptor subunit [Ochrobactrum rhizosphaerae]	2.2e-41
TRINITY_DN130364_c0_g1_i1	XP_023220465.1 tigger transposable element-derived protein 1-like [Centruroides sculpturatus]	1.3e-11
TRINITY_DN130360_c0_g1_i1	WP_119555737.1 aromatic ring-hydroxylating dioxygenase subunit alpha [Acidovorax cavernicola]	4.7e-45
TRINITY_DN130375_c0_g1_i1	OYR09436.1 hypothetical protein CEV32_1866 [Ochrobactrum rhizosphaerae]	5.3e-76
TRINITY_DN130306_c0_g1_i1	EMG52980.1 peptidase M16 domain-containing protein [Ochrobactrum sp. CDB2]	8.2e-30
TRINITY_DN130331_c0_g1_i1	KKP06532.1 hypothetical protein THAR02_01323 [Trichoderma harzianum]	3.1e-49
TRINITY_DN130329_c0_g1_i1	WP_017135254.1 MULTISPECIES: 3-octaprenyl-4-hydroxybenzoate carboxy-lyase [Pseudomonas]	3.5e-37
TRINITY_DN130383_c0_g1_i1	WP_096446572.1 type II secretion system protein F [Mesorhizobium loti]	3.4e-20
TRINITY_DN130387_c0_g1_i1	WP_080593812.1 filamentous hemagglutinin N-terminal domain-containing protein [Pseudomonas fluorescens]	3.3e-35
TRINITY_DN130356_c0_g1_i1	PSN29758.1 IQ and AAA domain-containing protein 1 [Blattella germanica]	6.8e-67
TRINITY_DN130380_c0_g1_i1	WP_094577432.1 preprotein translocase subunit SecY [Ochrobactrum rhizosphaerae]	3.1e-80
TRINITY_DN130362_c0_g1_i1	WP_017135574.1 MULTISPECIES: alcohol dehydrogenase [Pseudomonas]	2.8e-83
TRINITY_DN130340_c0_g1_i1	WP_017139408.1 DUF3857 domain-containing protein [Pseudomonas fluorescens]	1.2e-84
TRINITY_DN130310_c0_g1_i1	PZN80152.1 TRZ/ATZ family hydrolase [Proteobacteria bacterium]	1.7e-07
TRINITY_DN130313_c0_g1_i1	WP_094579008.1 replicative DNA helicase [Ochrobactrum rhizosphaerae]	1.8e-66
TRINITY_DN130354_c0_g1_i1	OYR08057.1 penicillin-binding protein 1C [Ochrobactrum rhizosphaerae]	4.1e-58
TRINITY_DN130326_c0_g1_i1	WP_094578269.1 bifunctional phosphoribosylaminoimidazolecarboxamide formyltransferase/IMP cyclohydrolase PurH [Ochrobactrum rhizosphaerae]	2.0e-29
TRINITY_DN152424_c0_g1_i1	OPB45048.1 alpha/beta hydrolase [Trichoderma guizhouense]	1.7e-36
TRINITY_DN152487_c0_g1_i1	RMO66234.1 hypothetical protein ALQ38_05586 [Pseudomonas marginalis pv. marginalis]	2.8e-26
TRINITY_DN152492_c0_g1_i1	WP_013078758.1 membrane protein [Caulobacter segnis]	5.6e-28
TRINITY_DN152431_c0_g1_i1	WP_110464120.1 phage portal protein [Xylophilus ampelinus]	2.5e-32
TRINITY_DN152433_c0_g1_i1	WP_047138121.1 NAD(P)/FAD-dependent oxidoreductase [Luteimonas sp. FCS-9]	1.3e-13
TRINITY_DN152451_c0_g1_i1	WP_042002477.1 AMP-dependent synthetase [Streptomyces sp. AcH 505]	6.2e-23
TRINITY_DN152404_c0_g1_i1	WP_081268986.1 MULTISPECIES: DUF883 family protein [Variovorax]	7.0e-26
TRINITY_DN152407_c0_g1_i1	WP_016774872.1 MULTISPECIES: carbohydrate ABC transporter permease [Pseudomonas]	1.7e-27
TRINITY_DN152469_c0_g1_i1	ODU18062.1 dihydrodipicolinate synthase family protein [Variovorax sp. SCN 67-85]	4.2e-51
TRINITY_DN152442_c0_g1_i1	SBW79522.1 hypothetical protein PVE_R1G1634 [Pseudomonas veronii 1YdBTEX2]	1.9e-17
TRINITY_DN152442_c0_g1_i1	SBW79522.1 hypothetical protein PVE_R1G1634 [Pseudomonas veronii 1YdBTEX2]	6.1e-08
TRINITY_DN152477_c0_g1_i1	WP_017137158.1 MULTISPECIES: 2-C-methyl-D-erythritol 4-phosphate cytidylyltransferase [Pseudomonas]	8.4e-32
TRINITY_DN152429_c0_g1_i1	PZN76626.1 molybdopterin converting factor [Proteobacteria bacterium]	8.0e-33
TRINITY_DN152426_c0_g1_i1	KPJ82180.1 ribosomal protein L11 methyltransferase [Gammaproteobacteria bacterium SG8_30]	4.9e-17
TRINITY_DN152425_c0_g1_i1	WP_003233521.1 MULTISPECIES: arginine/ornithine succinyltransferase subunit alpha [Pseudomonas]	5.3e-40
TRINITY_DN152457_c0_g1_i1	WP_018428201.1 hypothetical protein [Hoeflea sp. 108]	9.4e-10
TRINITY_DN152474_c0_g1_i1	WP_081271425.1 phosphoenolpyruvate carboxykinase (GTP) [Variovorax paradoxus]	4.0e-42
TRINITY_DN152421_c0_g1_i1	WP_006023604.1 MULTISPECIES: DEAD/DEAH box helicase [Alphaproteobacteria]	1.1e-32
TRINITY_DN152484_c0_g1_i1	ODU18962.1 TonB-dependent receptor [Variovorax sp. SCN 67-85]	9.9e-31
TRINITY_DN152410_c0_g1_i1	PNF20849.1 hypothetical protein B7P43_G11827 [Cryptotermes secundus]	2.6e-59
TRINITY_DN152427_c0_g1_i1	WP_017134752.1 MULTISPECIES: cysteine synthase family protein [Pseudomonas]	8.2e-31
TRINITY_DN152446_c0_g1_i1	WP_017137010.1 MULTISPECIES: sigma-70 family RNA polymerase sigma factor [Pseudomonas]	3.4e-45
TRINITY_DN152434_c0_g1_i1	KKP00272.1 thiamine pyrophosphokinase [Trichoderma harzianum]	5.6e-25
TRINITY_DN152441_c0_g1_i1	WP_099485641.1 ATP-binding cassette domain-containing protein [Pseudomonas sp. 2822-15]	4.2e-28
TRINITY_DN152465_c0_g1_i1	ODU15427.1 sodium:solute symporter [Variovorax sp. SCN 67-85]	1.1e-36
TRINITY_DN152409_c0_g1_i1	WP_088485604.1 histidine phosphatase family protein [Pelomonas puraquae]	2.8e-27
TRINITY_DN152468_c0_g1_i1	WP_056876890.1 exosortase A [Pelomonas sp. Root1444]	1.5e-37
TRINITY_DN152417_c0_g1_i1	WP_017134992.1 DUF484 family protein [Pseudomonas fluorescens]	1.8e-50
TRINITY_DN152453_c0_g1_i1	ODU14586.1 polyprenyl synthetase [Variovorax sp. SCN 67-85]	3.5e-39
TRINITY_DN152420_c0_g1_i1	ESW70402.1 CtpF protein [Mesorhizobium sp. LSJC277A00]	1.8e-29
TRINITY_DN152411_c0_g1_i1	WP_004616346.1 5-(carboxyamino)imidazole ribonucleotide synthase [Caulobacter vibrioides]	6.8e-32
TRINITY_DN152464_c0_g1_i1	WP_021196643.1 MULTISPECIES: MFS transporter [Ralstonia]	1.4e-31
TRINITY_DN130684_c0_g1_i1	AYO44013.1 Putative trans-acting enoyl reductase [Malassezia restricta CBS 7877]	4.6e-30
TRINITY_DN130653_c0_g1_i1	WP_069076429.1 MULTISPECIES: undecaprenyl-phosphate glucose phosphotransferase [Pseudomonas]	1.1e-19
TRINITY_DN130618_c0_g1_i1	WP_034752707.1 MULTISPECIES: F0F1 ATP synthase subunit epsilon [Janthinobacterium]	2.3e-48
TRINITY_DN130681_c0_g1_i1	PYX63488.1 hypothetical protein DMG78_31600, partial [Acidobacteria bacterium]	4.4e-26
TRINITY_DN130674_c0_g1_i1	XP_013201040.1 PREDICTED: RNA-directed DNA polymerase from mobile element jockey isoform X1 [Amyelois transitella]	3.3e-08
TRINITY_DN130621_c0_g1_i1	WP_017135180.1 TonB-dependent receptor [Pseudomonas fluorescens]	7.0e-54
TRINITY_DN130623_c0_g1_i1	WP_094578732.1 DNA polymerase I [Ochrobactrum rhizosphaerae]	1.5e-31
TRINITY_DN130600_c0_g1_i1	WP_096457956.1 hypothetical protein [Mesorhizobium loti]	5.2e-41
TRINITY_DN130694_c0_g1_i1	WP_024581569.1 benzoate-CoA ligase family protein [Bradyrhizobium sp. UASWS1016]	2.3e-43
TRINITY_DN130685_c0_g1_i1	KKO65380.1 hypothetical protein VM94_00915 [Janthinobacterium sp. KBS0711]	2.5e-38
TRINITY_DN130689_c0_g1_i1	PZN76112.1 phospho-N-acetylmuramoyl-pentapeptide-transferase [Proteobacteria bacterium]	2.8e-07
TRINITY_DN130636_c0_g1_i1	WP_100385503.1 4-hydroxybenzoate 3-monooxygenase [Afipia broomeae]	1.8e-27
TRINITY_DN130629_c0_g1_i1	ABS13169.1 Saccharopine dehydrogenase [Ochrobactrum anthropi ATCC 49188]	8.1e-87
TRINITY_DN130676_c0_g1_i1	WP_034786791.1 MULTISPECIES: 6,7-dimethyl-8-ribityllumazine synthase [Janthinobacterium]	4.4e-51
TRINITY_DN130637_c0_g1_i1	ODU18351.1 ABC transporter substrate-binding protein [Variovorax sp. SCN 67-85]	7.6e-54
TRINITY_DN130622_c0_g1_i1	ODU11612.1 AraC family transcriptional regulator [Variovorax sp. SCN 67-85]	5.6e-84
TRINITY_DN130601_c0_g1_i1	WP_017134789.1 MULTISPECIES: N-acetylmuramidase family protein [Pseudomonas]	2.2e-62
TRINITY_DN130666_c0_g1_i1	ODU15284.1 type II secretion system protein GspD [Variovorax sp. SCN 67-85]	7.2e-49
TRINITY_DN130673_c0_g1_i1	WP_115140829.1 tol-pal system protein YbgF [Mesorhizobium sp. AP09]	2.3e-22
TRINITY_DN130695_c0_g1_i1	WP_105731406.1 hypothetical protein [Ochrobactrum sp. MYb29]	1.8e-18
TRINITY_DN130647_c0_g1_i1	OIN52153.1 hypothetical protein BFL40_14150 [Pseudomonas costantinii]	1.8e-33
TRINITY_DN130692_c0_g1_i1	RMO75105.1 hypothetical protein ALQ35_05459 [Pseudomonas fluorescens]	1.9e-77
TRINITY_DN130690_c0_g1_i1	OLB15084.1 glycine C-acetyltransferase [Gammaproteobacteria bacterium 13_2_20CM_66_19]	1.9e-34
TRINITY_DN103734_c0_g1_i1	KFB48231.1 putative 53.7 kDa salivary protein [Anopheles sinensis]	2.3e-49
TRINITY_DN103755_c0_g1_i1	WP_119555870.1 NADP-dependent isocitrate dehydrogenase [Acidovorax cavernicola]	6.5e-07
TRINITY_DN103774_c0_g1_i1	WP_053253944.1 class II poly(R)-hydroxyalkanoic acid synthase [Pseudomonas fluorescens]	5.3e-20
TRINITY_DN103754_c0_g1_i1	ODU11487.1 choline dehydrogenase [Variovorax sp. SCN 67-85]	1.4e-48
TRINITY_DN103789_c0_g1_i1	WP_017134638.1 NAD-dependent epimerase/dehydratase family protein [Pseudomonas fluorescens]	1.7e-33
TRINITY_DN103715_c0_g1_i1	WP_092797697.1 MULTISPECIES: ABC transporter permease [Janthinobacterium]	3.7e-30
TRINITY_DN103727_c0_g1_i1	WP_034780373.1 hypothetical protein [Janthinobacterium lividum]	1.1e-25
TRINITY_DN103700_c0_g1_i1	WP_034756079.1 septation protein A [Janthinobacterium lividum]	3.8e-59
TRINITY_DN103791_c0_g1_i1	RMQ93272.1 hypothetical protein ALP97_04699 [Pseudomonas salomonii]	3.6e-53
TRINITY_DN103760_c0_g1_i1	OYR16534.1 C4-dicarboxylate transport transcriptional regulatory protein DctD [Ochrobactrum rhizosphaerae]	2.4e-150
TRINITY_DN103720_c0_g1_i1	ODU12997.1 formyl-CoA transferase [Variovorax sp. SCN 67-85]	7.2e-91
TRINITY_DN103749_c0_g1_i1	WP_024898838.1 MULTISPECIES: ATP-binding protein [Ochrobactrum]	1.3e-22
TRINITY_DN103783_c0_g1_i1	WP_099548596.1 hypothetical protein [Pseudomonas sp. 2995-3]	5.3e-163
TRINITY_DN103782_c0_g1_i1	ODU13517.1 hypothetical protein ABS94_26500 [Variovorax sp. SCN 67-85]	8.4e-39
TRINITY_DN103712_c0_g1_i1	AXA48109.1 small subunit ribosomal protein S18e [Malassezia restricta]	1.3e-15
TRINITY_DN103738_c0_g1_i1	OAE10521.1 ShlB family hemolysin secretion/activation protein [Pseudomonas simiae]	4.6e-34
TRINITY_DN103777_c0_g1_i1	WP_017138861.1 EAL domain-containing protein [Pseudomonas fluorescens]	3.6e-48
TRINITY_DN103721_c0_g1_i1	WP_017139478.1 MFS transporter [Pseudomonas fluorescens]	6.7e-23
TRINITY_DN103739_c0_g1_i1	RMO70343.1 hypothetical protein ALQ35_05511 [Pseudomonas fluorescens]	2.5e-64
TRINITY_DN103744_c0_g1_i1	ODU15274.1 tetrahydrodipicolinate succinyltransferase [Variovorax sp. SCN 67-85]	2.4e-38
TRINITY_DN131247_c0_g1_i1	ODU12422.1 ester cyclase [Variovorax sp. SCN 67-85]	6.0e-59
TRINITY_DN131243_c0_g1_i1	WP_017138064.1 MULTISPECIES: molecular chaperone SurA [Pseudomonas]	3.8e-36
TRINITY_DN131298_c0_g1_i1	KKP01078.1 atypical/ABC1/ABC1-C protein kinase [Trichoderma harzianum]	4.2e-32
TRINITY_DN131217_c0_g1_i1	WP_101271899.1 nitrate reductase [Pseudomonas sp. S09G 359]	1.5e-31
TRINITY_DN131278_c0_g1_i1	KKP04086.1 hypothetical protein THAR02_03812 [Trichoderma harzianum]	6.2e-27
TRINITY_DN131246_c0_g1_i1	WP_017139172.1 MULTISPECIES: AraC family transcriptional regulator [Pseudomonas]	2.2e-53
TRINITY_DN131213_c0_g1_i1	KKO61625.1 hypothetical protein VM94_05400 [Janthinobacterium sp. KBS0711]	3.6e-67
TRINITY_DN131204_c0_g1_i1	CRM66836.1 hypothetical protein [Pseudomonas sp. 58 R 3]	9.0e-18
TRINITY_DN131282_c0_g1_i1	XP_024768662.1 hypothetical protein M431DRAFT_127128 [Trichoderma harzianum CBS 226.95]	2.0e-128
TRINITY_DN131281_c0_g1_i1	WP_016847737.1 peptidase T [Bradyrhizobium elkanii]	1.4e-34
TRINITY_DN131272_c0_g1_i1	WP_087506688.1 hypothetical protein [Neiella marina]	2.9e-19
TRINITY_DN131285_c0_g1_i1	ODU11852.1 ABC transporter substrate-binding protein [Variovorax sp. SCN 67-85]	5.8e-07
TRINITY_DN131299_c0_g1_i1	WP_094576862.1 NADH-quinone oxidoreductase subunit NuoN [Ochrobactrum rhizosphaerae]	1.3e-72
TRINITY_DN131290_c0_g1_i1	KRB86565.1 methanol dehydrogenase [Sphingomonas sp. Root710]	6.0e-34
TRINITY_DN131265_c0_g1_i1	WP_093381401.1 glucose-1-phosphate adenylyltransferase [Variovorax sp. OV329]	5.3e-40
TRINITY_DN131277_c0_g1_i1	WP_007878686.1 hypothetical protein [Ochrobactrum sp. CDB2]	1.6e-45
TRINITY_DN131231_c0_g1_i1	XP_023229260.1 uncharacterized protein LOC111629586 [Centruroides sculpturatus]	2.1e-08
TRINITY_DN131228_c0_g1_i1	WP_094574026.1 3-hydroxyacyl-CoA dehydrogenase [Ochrobactrum rhizosphaerae]	1.0e-77
TRINITY_DN131294_c0_g1_i1	WP_035821673.1 ATP-binding cassette domain-containing protein [Janthinobacterium sp. RA13]	1.2e-41
TRINITY_DN131259_c0_g1_i1	WP_034017946.1 hypothetical protein [Pseudomonas aeruginosa]	4.0e-13
TRINITY_DN131218_c0_g1_i1	WP_034117612.1 MULTISPECIES: hypothetical protein [Pseudomonas]	6.9e-41
TRINITY_DN131223_c0_g1_i1	PZN81028.1 RNase adapter RapZ [Proteobacteria bacterium]	5.4e-25
TRINITY_DN131242_c0_g1_i1	WP_095811342.1 flagellar hook protein FlgE [Mesorhizobium sp. WSM3860]	2.1e-49
TRINITY_DN131240_c0_g1_i1	WP_046683385.1 SURF1 family protein [Janthinobacterium sp. KBS0711]	1.1e-19
TRINITY_DN131209_c0_g1_i1	EDV11633.1 ribosomal protein L13B, partial [Saccharomyces cerevisiae RM11-1a]	3.4e-35
TRINITY_DN126379_c0_g1_i1	WP_099547781.1 TonB-dependent siderophore receptor [Pseudomonas sp. 2995-3]	1.6e-32
TRINITY_DN126322_c0_g1_i1	XP_024767930.1 hypothetical protein M431DRAFT_487861 [Trichoderma harzianum CBS 226.95]	7.1e-73
TRINITY_DN126326_c0_g1_i1	WP_021082507.1 alcohol dehydrogenase [Bradyrhizobium sp. MOS004]	8.6e-34
TRINITY_DN126317_c0_g1_i1	WP_094577303.1 GTP cyclohydrolase I FolE [Ochrobactrum rhizosphaerae]	3.5e-63
TRINITY_DN126311_c0_g1_i1	WP_103074108.1 amidohydrolase family protein [Lysobacter silvestris]	2.9e-25
TRINITY_DN126340_c0_g1_i1	OYR08069.1 basic membrane family protein [Ochrobactrum rhizosphaerae]	1.9e-126
TRINITY_DN126384_c0_g1_i1	EXU97344.1 ribosomal protein S19e [Metarhizium robertsii]	4.4e-66
TRINITY_DN126302_c0_g1_i1	PSN32788.1 hypothetical protein C0J52_25745 [Blattella germanica]	9.3e-08
TRINITY_DN126334_c0_g1_i1	WP_094574412.1 hypothetical protein [Ochrobactrum rhizosphaerae]	4.0e-58
TRINITY_DN126385_c0_g1_i1	KJS31853.1 Tat pathway signal protein [Desulfatitalea sp. BRH_c12]	1.9e-27
TRINITY_DN126375_c0_g1_i1	WP_086145254.1 magnesium-translocating P-type ATPase [Janthinobacterium sp. GW458P]	1.3e-37
TRINITY_DN126329_c0_g1_i1	WP_094577194.1 TatD family deoxyribonuclease [Ochrobactrum rhizosphaerae]	1.1e-72
TRINITY_DN126352_c0_g1_i1	WP_119740483.1 NupC/NupG family nucleoside CNT transporter [Pseudomonas sp. Larv2_ips]	2.7e-32
TRINITY_DN126354_c0_g1_i1	WP_016970766.1 phage baseplate assembly protein V [Pseudomonas tolaasii]	1.4e-46
TRINITY_DN126307_c0_g1_i1	WP_094579473.1 hypothetical protein [Ochrobactrum rhizosphaerae]	2.0e-62
TRINITY_DN126368_c0_g1_i1	WP_091879396.1 3-isopropylmalate dehydrogenase [Phyllobacterium sp. OV277]	2.7e-30
TRINITY_DN126360_c0_g1_i1	PZM78493.1 hypothetical protein DKT66_23880 [Candidatus Melainabacteria bacterium]	3.0e-47
TRINITY_DN126395_c0_g1_i1	WP_020301246.1 MULTISPECIES: HlyD family secretion protein [Pseudomonas]	1.6e-66
TRINITY_DN126346_c0_g1_i1	WP_116743646.1 DUF1501 domain-containing protein [Janthinobacterium sp. 78]	1.4e-29
TRINITY_DN126357_c0_g1_i1	WP_094574108.1 ABC transporter ATP-binding protein [Ochrobactrum rhizosphaerae]	2.7e-84
TRINITY_DN126363_c0_g1_i1	WP_027165418.1 ABC transporter substrate-binding protein [Mesorhizobium sp. WSM3224]	4.3e-47
TRINITY_DN126347_c0_g1_i1	WP_094577739.1 MaoC family dehydratase [Ochrobactrum rhizosphaerae]	1.1e-87
TRINITY_DN126328_c1_g1_i1	AGG22607.1 mitochondrial cytochrome c oxidase subunit IV [Locusta migratoria]	1.5e-71
TRINITY_DN126320_c0_g1_i1	OKP02475.1 Aldehyde dehydrogenase [Penicillium subrubescens]	4.8e-25
TRINITY_DN126319_c0_g1_i1	WP_034755486.1 MULTISPECIES: dCTP deaminase [Janthinobacterium]	8.7e-62
TRINITY_DN126336_c0_g1_i1	WP_017136454.1 efflux transporter outer membrane subunit [Pseudomonas fluorescens]	2.3e-35
TRINITY_DN126364_c0_g1_i1	EMG54296.1 rhomboid family protein [Ochrobactrum sp. CDB2]	1.8e-83
TRINITY_DN126356_c0_g1_i1	WP_034118370.1 pyocin R2, holin [Pseudomonas fluorescens]	3.9e-22
TRINITY_DN126338_c0_g1_i1	RMQ92327.1 hypothetical protein ALP97_04557, partial [Pseudomonas salomonii]	9.7e-60
TRINITY_DN126351_c0_g1_i1	WP_094573498.1 Zn-dependent hydrolase [Ochrobactrum rhizosphaerae]	2.4e-67
TRINITY_DN126396_c0_g1_i1	ODU17900.1 chemotaxis protein CheR [Variovorax sp. SCN 67-85]	1.4e-34
TRINITY_DN126348_c0_g1_i1	WP_109669211.1 inorganic diphosphatase [Mesorhizobium loti]	4.3e-64
TRINITY_DN126332_c0_g1_i1	NP_013431.1 Tma10p [Saccharomyces cerevisiae S288C]	1.7e-42
TRINITY_DN126372_c0_g1_i1	RMQ93572.1 hypothetical protein ALP97_05252 [Pseudomonas salomonii]	6.4e-37
TRINITY_DN126394_c0_g1_i1	CEO96017.1 hypothetical protein PBRA_004707 [Plasmodiophora brassicae]	2.2e-10
TRINITY_DN126349_c0_g1_i1	ODU15113.1 ABC transporter permease [Variovorax sp. SCN 67-85]	1.9e-58
TRINITY_DN126312_c0_g1_i1	WP_017137200.1 MULTISPECIES: PLP-dependent cysteine synthase family protein [Pseudomonas]	2.7e-38
TRINITY_DN126353_c0_g1_i1	WP_094578414.1 succinate dehydrogenase flavoprotein subunit [Ochrobactrum rhizosphaerae]	1.6e-32
TRINITY_DN126343_c0_g1_i1	WP_094578620.1 bifunctional DNA-formamidopyrimidine glycosylase/DNA-(apurinic or apyrimidinic site) lyase [Ochrobactrum rhizosphaerae]	3.6e-88
TRINITY_DN134541_c0_g1_i1	ODU16363.1 peptidase A24 [Variovorax sp. SCN 67-85]	3.9e-31
TRINITY_DN134595_c0_g1_i1	WP_017137608.1 MULTISPECIES: isoleucine--tRNA ligase [Pseudomonas]	6.1e-30
TRINITY_DN134548_c0_g1_i1	WP_068730206.1 acyl-CoA thioesterase II [Tardiphaga robiniae]	9.7e-44
TRINITY_DN134576_c0_g1_i1	SEG91038.1 shikimate dehydrogenase [Variovorax sp. NFACC29]	9.8e-19
TRINITY_DN134523_c0_g1_i1	ODU12530.1 metal-chelation protein CHAD [Variovorax sp. SCN 67-85]	2.6e-64
TRINITY_DN134560_c0_g1_i1	WP_094578702.1 N-acetyltransferase [Ochrobactrum rhizosphaerae]	8.9e-83
TRINITY_DN134511_c0_g1_i1	WP_021080896.1 1,4-alpha-glucan branching protein GlgB [Bradyrhizobium sp. MOS004]	2.8e-43
TRINITY_DN134598_c0_g1_i1	WP_053096325.1 flagellar type III secretion system protein FlhA [Microbacterium sp. CGR1]	7.7e-20
TRINITY_DN134564_c0_g1_i1	WP_076573094.1 efflux RND transporter permease subunit [Janthinobacterium sp. TND4EL3]	2.2e-14
TRINITY_DN134554_c0_g1_i1	WP_117193127.1 primary-amine oxidase [Rhizobium sp. NAU-18]	4.0e-38
TRINITY_DN134563_c0_g1_i1	OYR16175.1 amidohydrolase family protein [Ochrobactrum rhizosphaerae]	1.2e-57
TRINITY_DN134534_c0_g1_i1	WP_094575084.1 thiol reductant ABC exporter subunit CydD [Ochrobactrum rhizosphaerae]	1.3e-50
TRINITY_DN134570_c0_g1_i1	WP_017138576.1 arginine--tRNA ligase [Pseudomonas fluorescens]	7.5e-41
TRINITY_DN134559_c0_g1_i1	WP_088484150.1 ABC transporter ATP-binding protein [Pelomonas puraquae]	4.7e-08
TRINITY_DN134500_c0_g1_i1	WP_024077763.1 MULTISPECIES: response regulator [Pseudomonas]	5.3e-46
TRINITY_DN134557_c0_g1_i1	WP_004620295.1 MULTISPECIES: DNA polymerase III subunit alpha [Caulobacter]	7.3e-28
TRINITY_DN134555_c0_g1_i1	WP_017135438.1 LysR family transcriptional regulator [Pseudomonas fluorescens]	2.6e-52
TRINITY_DN134599_c0_g1_i1	KQV60561.1 peptidylprolyl isomerase [Pelomonas sp. Root1217]	5.5e-15
TRINITY_DN134515_c0_g1_i1	ODU11645.1 acyl-CoA dehydrogenase [Variovorax sp. SCN 67-85]	3.6e-25
TRINITY_DN134539_c0_g1_i1	WP_056857143.1 MULTISPECIES: hypothetical protein [Pseudomonas]	1.0e-31
TRINITY_DN134573_c0_g1_i1	WP_098966118.1 putative 2-aminoethylphosphonate ABC transporter permease subunit [Pseudomonas putida]	1.1e-29
TRINITY_DN134578_c0_g1_i1	XP_026282630.1 dynein heavy chain 2, axonemal [Frankliniella occidentalis]	1.8e-07
TRINITY_DN134581_c0_g1_i1	WP_021078637.1 tRNA modification GTPase [Bradyrhizobium sp. MOS004]	2.6e-17
TRINITY_DN134569_c0_g1_i1	WP_116811595.1 2-phospho-L-lactate guanylyltransferase [Steroidobacter cummioxidans]	5.8e-10
TRINITY_DN134592_c0_g1_i1	WP_022710834.1 kinesin [Pseudochrobactrum sp. AO18b]	6.7e-07
TRINITY_DN134594_c0_g1_i1	WP_094577450.1 glutathione S-transferase [Ochrobactrum rhizosphaerae]	2.3e-58
TRINITY_DN134518_c0_g1_i1	EHN07591.1 Cdc4p [Saccharomyces cerevisiae x Saccharomyces kudriavzevii VIN7]	3.2e-22
TRINITY_DN134577_c0_g1_i1	WP_027046592.1 APC family permease [Mesorhizobium loti]	9.8e-91
TRINITY_DN134508_c0_g1_i1	AYO41112.1 Superoxide dismutase [Mn], mitochondrial [Malassezia restricta CBS 7877]	1.4e-45
TRINITY_DN134524_c0_g1_i1	WP_018429587.1 MULTISPECIES: DUF2285 domain-containing protein [Proteobacteria]	1.1e-22
TRINITY_DN134510_c0_g1_i1	WP_070220588.1 MULTISPECIES: nucleotidyltransferase family protein [Janthinobacterium]	4.0e-51
TRINITY_DN148598_c0_g1_i1	WP_068611618.1 MBL fold metallo-hydrolase [Woeseia oceani]	8.3e-22
TRINITY_DN148505_c0_g1_i1	WP_068674563.1 MULTISPECIES: 30S ribosomal protein S11 [Variovorax]	6.7e-33
TRINITY_DN148509_c0_g1_i1	WP_018903687.1 acyl-CoA dehydrogenase [Variovorax paradoxus]	7.0e-18
TRINITY_DN148528_c0_g1_i1	PZO93396.1 hypothetical protein DI617_08800 [Streptococcus pyogenes]	8.5e-11
TRINITY_DN148541_c0_g1_i1	WP_094577126.1 phytoene/squalene synthase family protein [Ochrobactrum rhizosphaerae]	4.5e-47
TRINITY_DN148544_c0_g1_i1	WP_086147736.1 MULTISPECIES: efflux RND transporter permease subunit [Janthinobacterium]	1.3e-25
TRINITY_DN148532_c0_g1_i1	SDA75035.1 diguanylate cyclase (GGDEF) domain-containing protein [Janthinobacterium sp. 551a]	5.4e-46
TRINITY_DN148515_c0_g1_i1	XP_018223214.1 YPC1-like protein [Saccharomyces eubayanus]	5.9e-21
TRINITY_DN148543_c0_g1_i1	KWU42579.1 hypothetical protein RHOSPDRAFT_35838 [Rhodotorula sp. JG-1b]	1.0e-39
TRINITY_DN148586_c0_g1_i1	OEZ65258.1 replication initiation factor [Janthinobacterium sp. HH100]	3.4e-50
TRINITY_DN148554_c0_g1_i1	WP_116808681.1 TonB-dependent receptor [Steroidobacter cummioxidans]	1.3e-17
TRINITY_DN148570_c0_g1_i1	WP_017138726.1 excinuclease ABC subunit B [Pseudomonas fluorescens]	1.6e-34
TRINITY_DN148577_c0_g1_i1	WP_094576620.1 phosphoribosylformylglycinamidine cyclo-ligase [Ochrobactrum rhizosphaerae]	5.4e-42
TRINITY_DN148596_c0_g1_i1	WP_086139606.1 MULTISPECIES: ribosomal subunit interface protein [Janthinobacterium]	1.7e-26
TRINITY_DN148562_c0_g1_i1	WP_008878437.1 hypothetical protein [Mesorhizobium metallidurans]	2.0e-35
TRINITY_DN148533_c0_g1_i1	XP_026273874.1 uncharacterized protein LOC113203410 isoform X1 [Frankliniella occidentalis]	5.8e-26
TRINITY_DN148537_c0_g1_i1	ODU12760.1 hypothetical protein ABS94_29540 [Variovorax sp. SCN 67-85]	8.7e-42
TRINITY_DN148519_c0_g1_i1	WP_078663881.1 signal recognition particle protein [Bartonella sp. WD12.1]	5.9e-34
TRINITY_DN148502_c0_g1_i1	KWU46635.1 Bet v1-like protein [Rhodotorula sp. JG-1b]	1.1e-45
TRINITY_DN148516_c0_g1_i1	AFW19996.1 mitochondrial cytochrome c oxidase subunit Va [Penaeus vannamei]	1.7e-52
TRINITY_DN148555_c0_g1_i1	ODU17541.1 hypothetical protein ABS94_08770 [Variovorax sp. SCN 67-85]	2.2e-36
TRINITY_DN148587_c0_g1_i1	WP_011796426.1 glutamine-hydrolyzing GMP synthase [Acidovorax citrulli]	1.8e-13
TRINITY_DN148500_c0_g1_i1	KKP04662.1 hypothetical protein THAR02_03205 [Trichoderma harzianum]	1.5e-25
TRINITY_DN148535_c0_g1_i1	WP_081271275.1 MULTISPECIES: hypothetical protein [Variovorax]	8.0e-30
TRINITY_DN148571_c0_g1_i1	WP_002516326.1 hypothetical protein [Cutibacterium acnes]	1.8e-39
TRINITY_DN148599_c0_g1_i1	WP_017139800.1 MULTISPECIES: HAMP domain-containing protein [Pseudomonas]	1.1e-37
TRINITY_DN148590_c0_g1_i1	WP_070221075.1 MULTISPECIES: chemotaxis protein CheR [Janthinobacterium]	6.9e-39
TRINITY_DN145693_c0_g1_i1	WP_094574376.1 FAD-binding oxidoreductase [Ochrobactrum rhizosphaerae]	1.7e-60
TRINITY_DN145632_c0_g1_i1	ODU16354.1 pilus assembly protein TadE [Variovorax sp. SCN 67-85]	1.3e-15
TRINITY_DN145650_c0_g1_i1	EPX95662.1 hypothetical protein C404_25110 [Ralstonia sp. AU12-08]	5.1e-49
TRINITY_DN145664_c0_g1_i1	WP_019653564.1 sigma-54-dependent Fis family transcriptional regulator [Variovorax paradoxus]	2.0e-33
TRINITY_DN145688_c0_g1_i1	WP_017135788.1 histone deacetylase family protein [Pseudomonas fluorescens]	1.1e-45
TRINITY_DN145637_c0_g1_i1	ODU16575.1 cell division protein FtsQ [Variovorax sp. SCN 67-85]	2.5e-21
TRINITY_DN145601_c0_g1_i1	ODU11995.1 acetylesterase [Variovorax sp. SCN 67-85]	4.0e-35
TRINITY_DN145640_c0_g1_i1	AGL86161.1 3-ketoacyl-CoA thiolase FadA [Pseudomonas protegens CHA0]	1.3e-11
TRINITY_DN145648_c0_g1_i1	WP_094575105.1 MFS transporter [Ochrobactrum rhizosphaerae]	2.7e-85
TRINITY_DN145681_c0_g1_i1	XP_026687191.1 uncharacterized protein LOC113471919 [Diaphorina citri]	2.5e-19
TRINITY_DN145602_c0_g1_i1	WP_070219235.1 MULTISPECIES: SMC-Scp complex subunit ScpB [Janthinobacterium]	9.7e-19
TRINITY_DN145694_c0_g1_i1	WP_017136239.1 hydroxypyruvate isomerase [Pseudomonas fluorescens]	1.9e-42
TRINITY_DN145677_c0_g1_i1	WP_094579117.1 DUF2163 domain-containing protein [Ochrobactrum rhizosphaerae]	5.9e-87
TRINITY_DN145616_c0_g1_i1	WP_110004518.1 pirin family protein [Geodermatophilus normandii]	8.8e-33
TRINITY_DN145682_c0_g1_i1	WP_106327203.1 glutamate racemase [Rhizobium tropici]	5.3e-26
TRINITY_DN145641_c0_g1_i1	WP_113619912.1 DUF1624 domain-containing protein [Chitinophaga sp. GDMCC 1.1325]	3.9e-09
TRINITY_DN145619_c0_g1_i1	WP_017135460.1 ABC transporter ATP-binding protein [Pseudomonas fluorescens]	1.4e-41
TRINITY_DN145691_c0_g1_i1	WP_106805470.1 hypothetical protein [Pseudomonas sp. S5D5]	1.5e-32
TRINITY_DN145605_c0_g1_i1	RKI29299.1 MFS transporter, partial [Corallococcus sp. AB049A]	4.0e-18
TRINITY_DN145615_c0_g1_i1	OLB15639.1 hypothetical protein AUH10_01360 [Gammaproteobacteria bacterium 13_2_20CM_66_19]	8.6e-33
TRINITY_DN145679_c0_g1_i1	AGE89255.1 ribosomal protein L27Ae [Cryptocaryon irritans]	2.0e-27
TRINITY_DN145627_c0_g1_i1	WP_023719813.1 NAD(P)/FAD-dependent oxidoreductase [Mesorhizobium sp. LSHC420B00]	3.7e-36
TRINITY_DN145683_c0_g1_i1	XP_023714371.1 transient receptor potential cation channel protein painless-like isoform X1 [Cryptotermes secundus]	1.6e-08
TRINITY_DN145625_c0_g1_i1	KMW47215.1 hypothetical protein AC240_10280 [Ralstonia sp. MD27]	1.8e-36
TRINITY_DN117798_c0_g1_i1	WP_094578573.1 DUF1330 domain-containing protein [Ochrobactrum rhizosphaerae]	1.9e-46
TRINITY_DN117789_c0_g1_i1	WP_102295253.1 MFS transporter [Janthinobacterium sp. AD80]	2.3e-74
TRINITY_DN117708_c0_g1_i1	WP_093384584.1 SAM-dependent methyltransferase [Variovorax sp. OV329]	7.8e-43
TRINITY_DN117793_c0_g1_i1	WP_095444751.1 choline dehydrogenase [Ochrobactrum sp. A44]	8.3e-104
TRINITY_DN117716_c0_g1_i1	ODU15240.1 hypothetical protein ABS94_18395 [Variovorax sp. SCN 67-85]	1.1e-22
TRINITY_DN117751_c0_g1_i1	ESY65507.1 peptide synthetase [Mesorhizobium sp. LNHC232B00]	6.2e-31
TRINITY_DN117723_c0_g1_i1	WP_017135956.1 pyridoxal phosphate-dependent aminotransferase [Pseudomonas fluorescens]	2.9e-118
TRINITY_DN117749_c0_g1_i1	WP_027055479.1 thioredoxin [Mesorhizobium erdmanii]	1.7e-28
TRINITY_DN117721_c0_g1_i1	WP_017139133.1 MULTISPECIES: phosphate ABC transporter ATP-binding protein PstB [Pseudomonas]	1.8e-36
TRINITY_DN117719_c0_g1_i1	WP_094577601.1 potassium transporter Kup [Ochrobactrum rhizosphaerae]	3.6e-81
TRINITY_DN117707_c0_g1_i1	WP_034747152.1 MULTISPECIES: class 1 fructose-bisphosphatase [Janthinobacterium]	1.4e-55
TRINITY_DN117705_c0_g1_i1	WP_102297426.1 DEAD/DEAH box helicase [Janthinobacterium sp. AD80]	1.5e-39
TRINITY_DN117786_c0_g1_i1	WP_044418114.1 DUF2840 domain-containing protein [Rhodopseudomonas palustris]	5.4e-39
TRINITY_DN117704_c0_g1_i1	BAN21304.1 unkown protein [Riptortus pedestris]	1.8e-15
TRINITY_DN117728_c0_g1_i1	WP_010277932.1 hypothetical protein [Pectobacterium carotovorum]	5.8e-16
TRINITY_DN117772_c0_g1_i1	WP_007837216.1 polyphosphate kinase 2 [Variovorax sp. CF313]	3.0e-70
TRINITY_DN117759_c0_g1_i1	NP_048132.1 ORF MSV061 putative LINE reverse transcriptase, similar to Caenorhabditis elegans GB:U00063 [Melanoplus sanguinipes entomopoxvirus]	4.8e-08
TRINITY_DN117768_c0_g1_i1	RMO77151.1 hypothetical protein ALQ35_05574 [Pseudomonas fluorescens]	1.1e-84
TRINITY_DN117771_c0_g1_i1	WP_027023783.1 exopolysaccharide biosynthesis protein [Mesorhizobium sp. URHA0056]	6.3e-89
TRINITY_DN117788_c0_g1_i1	RMQ87235.1 hypothetical protein ALP97_05018, partial [Pseudomonas salomonii]	1.8e-35
TRINITY_DN117760_c0_g1_i1	WP_003175325.1 ketoacyl-ACP synthase III [Pseudomonas fluorescens]	2.3e-20
TRINITY_DN107305_c0_g1_i1	RMP81925.1 hypothetical protein ALQ17_03506 [Pseudomonas fluorescens]	5.8e-28
TRINITY_DN107371_c0_g1_i1	WP_094577602.1 pyridoxine 5'-phosphate synthase [Ochrobactrum rhizosphaerae]	1.1e-34
TRINITY_DN107319_c0_g1_i1	WP_003230602.1 collagenase-like protease [Pseudomonas fluorescens]	1.8e-33
TRINITY_DN107312_c0_g1_i1	ODU18157.1 4-hydroxybenzoyl-CoA thioesterase [Variovorax sp. SCN 67-85]	1.2e-74
TRINITY_DN107366_c0_g1_i1	WP_034783465.1 pantetheine-phosphate adenylyltransferase [Janthinobacterium lividum]	5.1e-31
TRINITY_DN107316_c0_g1_i1	WP_015885743.1 MULTISPECIES: ISC system 2Fe-2S type ferredoxin [Pseudomonas]	3.2e-32
TRINITY_DN107379_c0_g1_i1	WP_108097743.1 MULTISPECIES: LLM class flavin-dependent oxidoreductase [Pseudomonas]	1.7e-27
TRINITY_DN107376_c0_g1_i1	AJV34627.1 Smb1p [Saccharomyces cerevisiae YJM320]	2.5e-20
TRINITY_DN107328_c0_g1_i1	WP_028250762.1 crotonase/enoyl-CoA hydratase family protein [Variovorax sp. URHB0020]	1.3e-21
TRINITY_DN107377_c0_g1_i1	OYX71141.1 DNA-binding protein [Rhizobiales bacterium 32-66-11]	2.5e-51
TRINITY_DN107340_c0_g1_i1	WP_017137513.1 MULTISPECIES: GNAT family N-acetyltransferase [Pseudomonas]	2.4e-30
TRINITY_DN107304_c0_g1_i1	WP_017134507.1 MULTISPECIES: DNA gyrase inhibitor YacG [Pseudomonas]	9.9e-34
TRINITY_DN107318_c0_g1_i1	WP_056859925.1 MULTISPECIES: heat-shock protein [Pseudomonas]	3.1e-76
TRINITY_DN107339_c0_g1_i1	WP_086138643.1 MULTISPECIES: alkaline phosphatase [Janthinobacterium]	3.7e-34
TRINITY_DN107324_c0_g1_i1	PFG59772.1 putative ATP-binding protein involved in virulence [Pseudomonas poae]	2.5e-18
TRINITY_DN107355_c0_g1_i1	WP_081266885.1 DNA-binding response regulator [Variovorax paradoxus]	5.1e-53
TRINITY_DN107347_c0_g1_i1	EPJ82889.1 hypothetical protein CFT9_15172 [Pseudomonas sp. CFT9]	1.5e-47
TRINITY_DN107382_c0_g1_i1	ODU11513.1 flavin oxidoreductase [Variovorax sp. SCN 67-85]	4.7e-37
TRINITY_DN107313_c0_g1_i1	WP_013891640.1 MULTISPECIES: PTS sugar transporter subunit IIA [Mesorhizobium]	9.6e-62
TRINITY_DN107365_c0_g1_i1	WP_100875425.1 glucose dehydrogenase [Janthinobacterium sp. 64]	1.8e-25
TRINITY_DN107375_c0_g1_i1	ODU18553.1 aspartyl/glutamyl-tRNA amidotransferase subunit A [Variovorax sp. SCN 67-85]	3.2e-58
TRINITY_DN107364_c0_g1_i1	WP_099411961.1 RHS repeat-associated core domain-containing protein [Janthinobacterium sp. BJB304]	6.5e-42
TRINITY_DN107336_c0_g1_i1	ENZ83313.1 hypothetical protein OR37_00610 [Caulobacter vibrioides OR37]	3.2e-10
TRINITY_DN107398_c0_g1_i1	ODU15832.1 metallophosphoesterase [Variovorax sp. SCN 67-85]	2.9e-30
TRINITY_DN107332_c0_g1_i1	SDA45291.1 dihydroorotate oxidase A [Janthinobacterium sp. 551a]	1.4e-11
TRINITY_DN107361_c0_g1_i1	WP_121670308.1 M3 family peptidase [Janthinobacterium agaricidamnosum]	9.3e-36
TRINITY_DN107360_c0_g1_i1	ODU19203.1 decarboxylase [Variovorax sp. SCN 67-85]	9.7e-39
TRINITY_DN107387_c0_g1_i1	WP_026013697.1 MULTISPECIES: GNAT family N-acetyltransferase [Pseudomonas]	1.1e-41
TRINITY_DN125775_c0_g1_i1	WP_119047547.1 gamma-glutamyltransferase family protein [Pelomonas sp. BT06]	5.1e-24
TRINITY_DN125725_c0_g1_i1	ODV27085.1 hypothetical protein ABT25_02760 [Variovorax sp. SCN 67-20]	4.0e-47
TRINITY_DN125764_c0_g1_i1	WP_003501103.1 MULTISPECIES: phosphate/phosphite/phosphonate ABC transporter substrate-binding protein [Alphaproteobacteria]	3.4e-48
TRINITY_DN125757_c0_g1_i1	WP_021076402.1 glucose 1-dehydrogenase [Bradyrhizobium sp. MOS004]	1.1e-39
TRINITY_DN125793_c0_g1_i1	WP_017136509.1 methylcrotonoyl-CoA carboxylase [Pseudomonas fluorescens]	2.3e-16
TRINITY_DN125704_c0_g1_i1	WP_023749585.1 hypothetical protein [Mesorhizobium sp. LNJC386A00]	8.7e-30
TRINITY_DN125751_c0_g1_i1	WP_000387526.1 50S ribosomal protein L22 [Staphylococcus aureus]	9.4e-32
TRINITY_DN125714_c0_g1_i1	WP_034746204.1 NADP-dependent malic enzyme [Janthinobacterium lividum]	6.7e-43
TRINITY_DN125785_c0_g1_i1	WP_004615728.1 DUF5117 domain-containing protein [Caulobacter vibrioides]	7.7e-38
TRINITY_DN125705_c0_g1_i1	PZN77820.1 4-(cytidine 5'-diphospho)-2-C-methyl-D-erythritol kinase [Proteobacteria bacterium]	6.9e-21
TRINITY_DN125732_c0_g1_i1	WP_021078986.1 formate dehydrogenase subunit alpha [Bradyrhizobium sp. MOS004]	1.2e-34
TRINITY_DN125720_c0_g1_i1	WP_081295106.1 MULTISPECIES: copper homeostasis protein CutC [Mesorhizobium]	5.7e-08
TRINITY_DN125779_c0_g1_i1	WP_116809502.1 ATP-binding cassette domain-containing protein [Steroidobacter cummioxidans]	5.6e-15
TRINITY_DN125739_c0_g1_i1	WP_010207985.1 MULTISPECIES: acyl-CoA thioesterase [Pseudomonas]	2.7e-30
TRINITY_DN125772_c0_g1_i1	AJS62045.1 Rgm1p [Saccharomyces cerevisiae YJM189]	8.9e-20
TRINITY_DN125774_c0_g1_i1	ODU16492.1 pimeloyl-CoA dehydrogenase small subunit [Variovorax sp. SCN 67-85]	1.4e-33
TRINITY_DN125768_c0_g1_i1	WP_026904349.1 amino acid permease [Pedobacter glucosidilyticus]	3.4e-16
TRINITY_DN125727_c0_g1_i1	OYX00454.1 conjugal transfer protein TraG, partial [Rhizobiales bacterium 32-66-8]	8.2e-35
TRINITY_DN125790_c0_g1_i1	WP_024896158.1 MULTISPECIES: 1-deoxy-D-xylulose-5-phosphate synthase [Ochrobactrum]	1.8e-52
TRINITY_DN125780_c0_g1_i1	OPB45263.1 amino acid permease [Trichoderma guizhouense]	1.7e-34
TRINITY_DN125789_c0_g1_i1	WP_057300507.1 sulfite exporter TauE/SafE family protein [Pelomonas sp. Root1217]	8.4e-27
TRINITY_DN125733_c0_g1_i1	WP_034759136.1 MULTISPECIES: OsmC family peroxiredoxin [Janthinobacterium]	1.0e-30
TRINITY_DN125740_c0_g1_i1	OJX83082.1 hypothetical protein BGO93_20155 [Mesorhizobium sp. 65-26]	2.4e-17
TRINITY_DN125736_c0_g1_i1	AYO41043.1 Protein transport protein SEC61 subunit alpha [Malassezia restricta CBS 7877]	5.7e-26
TRINITY_DN125717_c0_g1_i1	ODU17651.1 RND transporter [Variovorax sp. SCN 67-85]	1.6e-35
TRINITY_DN111897_c0_g1_i1	WP_007828054.1 MULTISPECIES: sugar ABC transporter ATP-binding protein [Variovorax]	1.7e-30
TRINITY_DN111860_c0_g1_i1	WP_024503067.1 MULTISPECIES: GTPase Era [Mesorhizobium]	1.7e-53
TRINITY_DN111800_c0_g1_i1	WP_018261183.1 NADPH-dependent oxidoreductase [Methylobacterium sp. WSM2598]	1.8e-11
TRINITY_DN111809_c0_g1_i1	WP_094573916.1 L-2-hydroxyglutarate oxidase [Ochrobactrum rhizosphaerae]	2.0e-31
TRINITY_DN111849_c0_g1_i1	CAY47952.1 phospho-2-dehydro-3-deoxyheptonate aldolase [Pseudomonas fluorescens SBW25]	1.1e-49
TRINITY_DN111836_c0_g1_i1	WP_007872824.1 MULTISPECIES: transcription termination/antitermination protein NusA [Ochrobactrum]	7.0e-46
TRINITY_DN111840_c0_g1_i1	ODU16119.1 glycoside hydrolase family 24 [Variovorax sp. SCN 67-85]	1.8e-56
TRINITY_DN111845_c0_g1_i1	WP_099548094.1 tRNA (adenosine(37)-N6)-dimethylallyltransferase MiaA [Pseudomonas sp. 2995-3]	1.3e-13
TRINITY_DN111850_c0_g1_i1	ODU17884.1 flagellar protein export ATPase FliI [Variovorax sp. SCN 67-85]	1.9e-29
TRINITY_DN111831_c0_g1_i1	WP_034747480.1 MULTISPECIES: ABC transporter ATP-binding protein [Janthinobacterium]	2.9e-41
TRINITY_DN111810_c0_g1_i1	EFQ62530.1 NADH-quinone oxidoreductase subunit C/D [Pseudomonas fluorescens WH6]	7.7e-33
TRINITY_DN111870_c0_g1_i1	CRM81887.1 hypothetical protein [Pseudomonas sp. 22 E 5]	4.8e-30
TRINITY_DN111846_c0_g1_i1	WP_008128099.1 crossover junction endodeoxyribonuclease RuvC [Phyllobacterium sp. YR531]	3.7e-09
TRINITY_DN111861_c0_g1_i1	WP_105734790.1 AraC family transcriptional regulator [Phyllobacterium myrsinacearum]	2.9e-08
TRINITY_DN111830_c0_g1_i1	WP_100219281.1 acetoacetate--CoA ligase [Pseudomonas fluorescens]	4.1e-35
TRINITY_DN111868_c0_g1_i1	PNP59734.1 hypothetical protein THARTR1_00613 [Trichoderma harzianum]	1.4e-35
TRINITY_DN111874_c0_g1_i1	WP_094575766.1 IclR family transcriptional regulator [Ochrobactrum rhizosphaerae]	9.5e-26
TRINITY_DN111883_c0_g1_i1	WP_004621489.1 DUF4167 domain-containing protein [Caulobacter vibrioides]	1.1e-49
TRINITY_DN111857_c0_g1_i1	PNF31427.1 THO complex subunit 2 [Cryptotermes secundus]	2.8e-12
TRINITY_DN111820_c0_g1_i1	ODU16198.1 acyl-CoA dehydrogenase [Variovorax sp. SCN 67-85]	5.0e-31
TRINITY_DN111894_c0_g1_i1	WP_016970308.1 outer membrane porin, OprD family [Pseudomonas tolaasii]	2.0e-44
TRINITY_DN111865_c0_g1_i1	ODU15545.1 uracil phosphoribosyltransferase [Variovorax sp. SCN 67-85]	3.7e-27
TRINITY_DN111848_c0_g1_i1	WP_096234899.1 ABC transporter ATP-binding protein [Janthinobacterium svalbardensis]	1.0e-31
TRINITY_DN111863_c0_g1_i1	WP_099549284.1 non-ribosomal peptide synthetase [Pseudomonas sp. 2995-3]	6.2e-59
TRINITY_DN111880_c0_g1_i1	WP_099550181.1 MFS transporter [Pseudomonas sp. 2995-3]	4.7e-30
TRINITY_DN111866_c0_g1_i1	WP_094578859.1 NAD(P)-dependent oxidoreductase [Ochrobactrum rhizosphaerae]	1.1e-57
TRINITY_DN111821_c0_g1_i1	WP_092800571.1 MULTISPECIES: Tol-Pal system protein TolB [Janthinobacterium]	2.9e-22
TRINITY_DN134651_c0_g1_i1	WP_094574390.1 ABC transporter ATP-binding protein [Ochrobactrum rhizosphaerae]	5.4e-43
TRINITY_DN134684_c0_g1_i1	EJY58063.1 AAEL017012-PA [Aedes aegypti]	5.5e-09
TRINITY_DN134629_c0_g1_i1	WP_099549120.1 hypothetical protein [Pseudomonas sp. 2995-3]	3.4e-45
TRINITY_DN134645_c0_g1_i1	OYR12928.1 tRNA (5-methylaminomethyl-2-thiouridylate)-methyltransferase [Ochrobactrum rhizosphaerae]	3.8e-107
TRINITY_DN134669_c0_g1_i1	WP_105731730.1 site-specific integrase [Ochrobactrum sp. MYb29]	6.0e-86
TRINITY_DN134677_c0_g1_i1	WP_085091538.1 FAA hydrolase family protein [Azospirillum oryzae]	2.3e-33
TRINITY_DN134634_c0_g1_i1	WP_081271307.1 hypothetical protein [Variovorax paradoxus]	2.6e-47
TRINITY_DN134689_c0_g1_i1	WP_105737670.1 ABC transporter permease [Phyllobacterium myrsinacearum]	6.3e-27
TRINITY_DN134614_c0_g1_i1	WP_081267081.1 MULTISPECIES: acyl-CoA thioesterase [Variovorax]	3.3e-38
TRINITY_DN134607_c0_g1_i1	WP_094577214.1 UDP-2,3-diacylglucosamine diphosphatase [Ochrobactrum rhizosphaerae]	2.5e-69
TRINITY_DN134683_c0_g1_i1	EHM99586.1 Rep1p [Saccharomyces cerevisiae x Saccharomyces kudriavzevii VIN7]	8.6e-60
TRINITY_DN134637_c0_g1_i1	WP_092802046.1 MULTISPECIES: protein-methionine-sulfoxide reductase catalytic subunit MsrP [Janthinobacterium]	5.1e-59
TRINITY_DN134628_c0_g1_i1	WP_017138305.1 MULTISPECIES: catabolite repressor/activator [Pseudomonas]	1.2e-90
TRINITY_DN134656_c0_g1_i1	WP_028159680.1 CusA/CzcA family heavy metal efflux RND transporter [Bradyrhizobium japonicum]	1.1e-35
TRINITY_DN134687_c0_g1_i1	ODU16845.1 hypothetical protein ABS94_11985 [Variovorax sp. SCN 67-85]	4.4e-31
TRINITY_DN134617_c0_g1_i1	PIB63800.1 non-ribosomal peptide synthetase [Pseudomonas sp. 2995-3]	1.4e-42
TRINITY_DN134681_c0_g1_i1	WP_016978698.1 CDP-alcohol phosphatidyltransferase family protein [Pseudomonas fluorescens]	7.0e-34
TRINITY_DN134652_c0_g1_i1	WP_092803603.1 MULTISPECIES: HPr family phosphocarrier protein [Janthinobacterium]	8.1e-30
TRINITY_DN134658_c0_g1_i1	ODU17939.1 efflux transporter periplasmic adaptor subunit [Variovorax sp. SCN 67-85]	7.6e-31
TRINITY_DN134655_c0_g1_i1	WP_094577595.1 pyridoxamine 5'-phosphate oxidase family protein [Ochrobactrum rhizosphaerae]	1.1e-29
TRINITY_DN134624_c0_g1_i1	WP_017135459.1 DUF4880 domain-containing protein [Pseudomonas fluorescens]	7.1e-40
TRINITY_DN134600_c0_g1_i1	WP_017134739.1 MULTISPECIES: membrane protein [Pseudomonas]	2.1e-26
TRINITY_DN134671_c0_g1_i1	XP_018302199.1 PREDICTED: methyl farnesoate epoxidase-like isoform X1 [Trachymyrmex zeteki]	3.5e-34
TRINITY_DN134650_c0_g1_i1	RMT64869.1 hypothetical protein ALP43_200255 [Pseudomonas fluorescens]	3.3e-69
TRINITY_DN134649_c0_g1_i1	WP_094577967.1 Re/Si-specific NAD(P)(+) transhydrogenase subunit alpha [Ochrobactrum rhizosphaerae]	3.3e-42
TRINITY_DN134633_c0_g1_i1	ODU15802.1 hypothetical protein ABS94_16840 [Variovorax sp. SCN 67-85]	1.4e-15
TRINITY_DN134692_c0_g1_i1	WP_015885531.1 MULTISPECIES: MFS transporter [Pseudomonas]	6.3e-25
TRINITY_DN113413_c0_g1_i1	WP_003171868.1 MULTISPECIES: division/cell wall cluster transcriptional repressor MraZ [Pseudomonas]	4.9e-56
TRINITY_DN113464_c0_g1_i1	WP_094573631.1 glycolate oxidase iron-sulfur subunit [Ochrobactrum rhizosphaerae]	4.8e-65
TRINITY_DN113461_c0_g1_i1	WP_094577665.1 DUF2293 domain-containing protein [Ochrobactrum rhizosphaerae]	3.9e-41
TRINITY_DN113470_c0_g1_i1	WP_094577366.1 indole-3-glycerol phosphate synthase TrpC [Ochrobactrum rhizosphaerae]	1.3e-42
TRINITY_DN113406_c0_g1_i1	XP_021915261.1 LOW QUALITY PROTEIN: titin [Zootermopsis nevadensis]	2.4e-39
TRINITY_DN113492_c0_g1_i1	XP_024777136.1 hypothetical protein M431DRAFT_2580 [Trichoderma harzianum CBS 226.95]	4.8e-151
TRINITY_DN113489_c0_g1_i1	WP_094573868.1 sugar kinase [Ochrobactrum rhizosphaerae]	2.9e-104
TRINITY_DN113473_c0_g1_i1	XP_001322718.1 hypothetical protein [Trichomonas vaginalis G3]	2.8e-21
TRINITY_DN113476_c0_g1_i1	WP_099376571.1 H-NS histone family protein [Janthinobacterium sp. BJB426]	5.8e-47
TRINITY_DN113443_c0_g1_i1	WP_034750600.1 PAS domain S-box protein [Janthinobacterium lividum]	1.6e-38
TRINITY_DN113407_c0_g1_i1	ODU14527.1 hypothetical protein ABS94_22040 [Variovorax sp. SCN 67-85]	5.7e-14
TRINITY_DN113401_c0_g1_i1	WP_053256786.1 MULTISPECIES: Bax inhibitor-1/YccA family protein [Pseudomonas]	5.9e-52
TRINITY_DN113444_c0_g1_i1	WP_002544353.1 MULTISPECIES: DNA starvation/stationary phase protection protein [Propionibacteriaceae]	1.1e-41
TRINITY_DN113481_c0_g1_i1	AXA51777.1 nascent polypeptide-associated complex subunit alpha [Malassezia restricta]	1.1e-37
TRINITY_DN113439_c0_g1_i1	ETK21066.1 transporter membrane protein [Pseudomonas sp. FH4]	1.5e-51
TRINITY_DN113445_c0_g1_i1	PZN31233.1 hypothetical protein DIU71_10415 [Proteobacteria bacterium]	1.1e-17
TRINITY_DN113452_c0_g1_i1	ODU13070.1 hypothetical protein ABS94_28320 [Variovorax sp. SCN 67-85]	2.1e-34
TRINITY_DN113408_c0_g1_i1	OIN92006.1 cytochrome c oxidase subunit I [Comamonadaceae bacterium CG1_02_60_18]	9.4e-21
TRINITY_DN113453_c0_g1_i1	WP_057005009.1 MULTISPECIES: hypothetical protein [Pseudomonas]	3.3e-53
TRINITY_DN113499_c0_g1_i1	WP_056580946.1 polysaccharide deacetylase [Mesorhizobium sp. Root102]	1.4e-22
TRINITY_DN113430_c0_g1_i1	XP_018223625.1 hypothetical protein DI49_0250 [Saccharomyces eubayanus]	8.2e-57
TRINITY_DN113483_c0_g1_i1	WP_094574305.1 peptidase M14 [Ochrobactrum rhizosphaerae]	1.5e-94
TRINITY_DN113463_c0_g1_i1	WP_024898534.1 MULTISPECIES: 3-isopropylmalate dehydratase large subunit [Ochrobactrum]	2.3e-77
TRINITY_DN113435_c0_g1_i1	WP_094574987.1 PLP-dependent aminotransferase family protein [Ochrobactrum rhizosphaerae]	5.0e-169
TRINITY_DN113410_c0_g1_i1	WP_107652376.1 acetate/propionate family kinase [Mesorhizobium helmanticense]	9.4e-26
TRINITY_DN113446_c0_g1_i1	XP_015918112.1 RPII140-upstream gene protein-like [Parasteatoda tepidariorum]	6.2e-30
TRINITY_DN113487_c0_g1_i1	ENZ78127.1 putative aminopeptidase [Caulobacter vibrioides OR37]	6.0e-56
TRINITY_DN113451_c0_g1_i1	XP_025339047.1 40S ribosomal protein S16 [[Candida] duobushaemulonis]	7.5e-30
TRINITY_DN113458_c0_g1_i1	EXL03746.1 ABC transporter permease [Ochrobactrum anthropi]	5.1e-72
TRINITY_DN113495_c0_g1_i1	WP_021078027.1 caspase family protein [Bradyrhizobium sp. MOS004]	2.5e-55
TRINITY_DN113496_c0_g1_i1	WP_021079569.1 hypothetical protein [Bradyrhizobium sp. MOS004]	1.5e-49
TRINITY_DN113402_c0_g1_i1	WP_010211280.1 MULTISPECIES: 3-deoxy-7-phosphoheptulonate synthase [Pseudomonas]	3.6e-30
TRINITY_DN113427_c0_g1_i1	WP_092795916.1 hypothetical protein [Janthinobacterium sp. 551a]	3.1e-26
TRINITY_DN113431_c0_g1_i1	WP_003596089.1 MULTISPECIES: IS256-like element ISMex14 family transposase [Methylobacteriaceae]	5.2e-61
TRINITY_DN106971_c0_g1_i1	WP_021079034.1 hydrophobe/amphiphile efflux-1 (HAE1) family RND transporter [Bradyrhizobium sp. MOS004]	5.8e-30
TRINITY_DN106929_c0_g1_i1	CAY47653.1 conserved hypothetical protein [Pseudomonas fluorescens SBW25]	7.9e-31
TRINITY_DN106911_c0_g1_i1	PNP51563.1 hypothetical protein THARTR1_07819 [Trichoderma harzianum]	1.1e-51
TRINITY_DN106972_c0_g1_i1	WP_021075795.1 branched-chain amino acid ABC transporter permease [Bradyrhizobium sp. CCH5-F6]	2.1e-31
TRINITY_DN106941_c0_g1_i1	WP_119043261.1 glutathione-regulated potassium-efflux system protein KefC [Pelomonas sp. BT06]	4.5e-09
TRINITY_DN106957_c0_g1_i1	WP_015885611.1 MULTISPECIES: Holliday junction branch migration DNA helicase RuvB [Pseudomonas]	2.9e-08
TRINITY_DN106936_c0_g1_i1	WP_017135175.1 MULTISPECIES: MFS transporter [Pseudomonas]	7.8e-28
TRINITY_DN106975_c0_g1_i1	OYR09865.1 hypothetical protein CEV32_2298 [Ochrobactrum rhizosphaerae]	3.7e-22
TRINITY_DN106991_c0_g1_i1	RMQ87429.1 hypothetical protein ALP97_04737 [Pseudomonas salomonii]	6.1e-40
TRINITY_DN106910_c0_g1_i1	WP_099664994.1 TerD family protein [Janthinobacterium sp. 13]	5.5e-32
TRINITY_DN106915_c0_g1_i1	WP_016452564.1 MULTISPECIES: SDR family oxidoreductase [Burkholderiales]	6.3e-62
TRINITY_DN106922_c0_g1_i1	WP_099548291.1 chitin-binding protein [Pseudomonas sp. 2995-3]	1.3e-38
TRINITY_DN106914_c0_g1_i1	WP_007831202.1 GMP reductase [Variovorax sp. CF313]	5.0e-15
TRINITY_DN106938_c0_g1_i1	WP_004617806.1 PspA/IM30 family protein [Caulobacter vibrioides]	1.2e-42
TRINITY_DN106961_c0_g1_i1	WP_099548420.1 alginate O-acetyltransferase [Pseudomonas sp. 2995-3]	2.9e-86
TRINITY_DN106979_c0_g1_i1	KPW57330.1 Transcriptional regulator, LysR family protein [Pseudomonas syringae pv. berberidis]	2.3e-16
TRINITY_DN106905_c0_g1_i1	WP_010207156.1 MULTISPECIES: erythrose-4-phosphate dehydrogenase [Pseudomonas]	1.1e-68
TRINITY_DN106997_c0_g1_i1	ESW65929.1 MFS transporter [Mesorhizobium sp. LSJC277A00]	2.0e-39
TRINITY_DN106959_c0_g1_i1	WP_056577514.1 MULTISPECIES: Holliday junction branch migration protein RuvA [Variovorax]	3.5e-19
TRINITY_DN106906_c0_g1_i1	WP_099787172.1 urocanate hydratase [Massilia eurypsychrophila]	8.4e-34
TRINITY_DN106923_c0_g1_i1	XP_024778630.1 hypothetical protein M431DRAFT_76021 [Trichoderma harzianum CBS 226.95]	3.0e-43
TRINITY_DN106940_c0_g1_i1	WP_017138019.1 MULTISPECIES: EamA family transporter RarD [Pseudomonas]	8.5e-32
TRINITY_DN106953_c0_g1_i1	RKS91440.1 iron complex outermembrane receptor protein [Sphingosinicella microcystinivorans]	9.5e-16
TRINITY_DN106948_c0_g1_i1	WP_078473695.1 hypothetical protein [Pseudomonas sp. MF4836]	8.2e-20
TRINITY_DN106937_c0_g1_i1	KFB41614.1 serine protease 14 [Anopheles sinensis]	7.0e-26
TRINITY_DN106970_c0_g1_i1	OJX76870.1 hypothetical protein BGO93_09995 [Mesorhizobium sp. 65-26]	1.4e-08
TRINITY_DN106999_c0_g1_i1	WP_095202604.1 ABC transporter permease [Mesorhizobium sp. ICMP 18942]	6.1e-29
TRINITY_DN106901_c0_g1_i1	KWU41040.1 hypothetical protein RHOSPDRAFT_10932, partial [Rhodotorula sp. JG-1b]	5.8e-46
TRINITY_DN106954_c0_g1_i1	KWU43510.1 hypothetical protein RHOSPDRAFT_19453 [Rhodotorula sp. JG-1b]	1.6e-41
TRINITY_DN106964_c0_g1_i1	WP_053255067.1 hypothetical protein [Pseudomonas fluorescens]	1.3e-18
TRINITY_DN106981_c0_g1_i1	WP_024927402.1 MULTISPECIES: hypothetical protein [Mesorhizobium]	2.0e-32
TRINITY_DN106963_c0_g1_i1	WP_030529763.1 hypothetical protein [Phycicoccus jejuensis]	4.5e-57
TRINITY_DN106924_c0_g1_i1	XP_022174124.1 uncharacterized protein LOC111036422 [Myzus persicae]	2.7e-08
TRINITY_DN106926_c0_g1_i1	XP_020076667.1 heat shock protein 70, Hsp70 family [Hyphopichia burtonii NRRL Y-1933]	5.6e-34
TRINITY_DN129171_c0_g1_i1	XP_015920468.1 uncharacterized protein LOC107449455 [Parasteatoda tepidariorum]	1.3e-07
TRINITY_DN129136_c0_g1_i1	WP_094577399.1 YdcF family protein [Ochrobactrum rhizosphaerae]	4.8e-77
TRINITY_DN129115_c0_g1_i1	ODU19170.1 hypothetical protein ABS94_01455 [Variovorax sp. SCN 67-85]	8.5e-37
TRINITY_DN129140_c0_g1_i1	KFB46412.1 AGAP008141-PA-like protein [Anopheles sinensis]	1.5e-21
TRINITY_DN129183_c0_g1_i1	WP_006472979.1 hypothetical protein [Ochrobactrum intermedium]	2.5e-23
TRINITY_DN129124_c0_g1_i1	WP_094578534.1 sugar phosphate isomerase/epimerase [Ochrobactrum rhizosphaerae]	4.2e-76
TRINITY_DN129181_c0_g1_i1	KKP02084.1 hypothetical protein THAR02_05810 [Trichoderma harzianum]	2.3e-07
TRINITY_DN129151_c0_g1_i1	WP_104830285.1 amidohydrolase [Marinicaulis flavus]	4.5e-10
TRINITY_DN129165_c0_g1_i1	WP_017138298.1 Fe2+-dependent dioxygenase [Pseudomonas fluorescens]	5.9e-44
TRINITY_DN129169_c0_g1_i1	CEQ40125.1 SPOSA6832_01718 [Sporidiobolus salmonicolor]	3.5e-17
TRINITY_DN129193_c0_g1_i1	WP_017137678.1 HAMP domain-containing protein [Pseudomonas fluorescens]	4.2e-58
TRINITY_DN129108_c0_g1_i1	WP_003175971.1 MULTISPECIES: inositol monophosphatase [Pseudomonas]	2.9e-53
TRINITY_DN129116_c0_g1_i1	KXZ75639.1 putative RNA-directed DNA polymerase from transposon X-element-like Protein [Tribolium castaneum]	3.7e-08
TRINITY_DN129188_c0_g1_i1	OYR14201.1 hypothetical protein CEV32_0199 [Ochrobactrum rhizosphaerae]	4.9e-11
TRINITY_DN129167_c0_g1_i1	WP_093201624.1 MULTISPECIES: dihydrolipoyl dehydrogenase [Variovorax]	3.5e-75
TRINITY_DN129192_c0_g1_i1	OYR18082.1 periplasmic binding family protein [Ochrobactrum rhizosphaerae]	8.0e-73
TRINITY_DN129163_c0_g1_i1	OYR18090.1 anti-sigma-K factor rskA family protein [Ochrobactrum rhizosphaerae]	9.6e-111
TRINITY_DN129122_c0_g1_i1	PBB84182.1 hypothetical protein CK216_24130 [Mesorhizobium sp. WSM3876]	6.5e-35
TRINITY_DN129111_c0_g1_i1	WP_017138604.1 MULTISPECIES: prolyl aminopeptidase [Pseudomonas]	1.7e-76
TRINITY_DN129153_c0_g1_i1	WP_094573573.1 magnesium-translocating P-type ATPase [Ochrobactrum rhizosphaerae]	3.2e-103
TRINITY_DN129189_c0_g1_i1	XP_025415640.1 zinc finger MYM-type protein 1-like [Sipha flava]	6.9e-10
TRINITY_DN129104_c0_g1_i1	WP_071494613.1 phosphomannomutase/phosphoglucomutase [Pseudomonas azotoformans]	5.8e-119
TRINITY_DN129158_c0_g1_i1	WP_056567159.1 magnesium-translocating P-type ATPase [Mesorhizobium sp. Root172]	7.1e-16
TRINITY_DN129154_c0_g1_i1	WP_112395140.1 aldose 1-epimerase family protein [Rhizobiales bacterium]	1.2e-17
TRINITY_DN139336_c0_g1_i1	OWK18835.1 sodium:proton antiporter [Mesorhizobium amorphae CCBAU 01583]	9.1e-30
TRINITY_DN139327_c0_g1_i1	WP_095732008.1 hypothetical protein [Bradyrhizobium sp. UFLA03-84]	9.2e-38
TRINITY_DN139355_c0_g1_i1	WP_065692289.1 hypothetical protein [Rhizobium sp. AC44/96]	1.3e-31
TRINITY_DN139362_c0_g1_i1	WP_027555248.1 hypothetical protein [Bradyrhizobium sp. Cp5.3]	4.7e-32
TRINITY_DN139332_c0_g1_i1	WP_050513936.1 MULTISPECIES: DUF932 domain-containing protein [Bacteria]	1.3e-43
TRINITY_DN139313_c0_g1_i1	WP_034747385.1 MULTISPECIES: branched-chain amino acid ABC transporter substrate-binding protein [Janthinobacterium]	1.4e-49
TRINITY_DN139312_c0_g1_i1	WP_024579791.1 type II secretion system protein GspD [Bradyrhizobium sp. UASWS1016]	7.1e-18
TRINITY_DN139300_c0_g1_i1	CDG84832.1 lemA family protein [Janthinobacterium agaricidamnosum NBRC 102515 = DSM 9628]	8.4e-20
TRINITY_DN139376_c0_g1_i1	KWU43514.1 L30e-like protein [Rhodotorula sp. JG-1b]	2.9e-19
TRINITY_DN139368_c0_g1_i1	ODU12998.1 hypothetical protein ABS94_28950 [Variovorax sp. SCN 67-85]	1.2e-72
TRINITY_DN139384_c0_g1_i1	WP_105732087.1 flagellar biosynthesis protein FlgM [Phyllobacterium myrsinacearum]	6.1e-39
TRINITY_DN139329_c0_g1_i1	WP_099376025.1 DUF4055 domain-containing protein [Janthinobacterium sp. BJB303]	1.9e-29
TRINITY_DN139323_c0_g1_i1	WP_092613712.1 TonB-dependent receptor [Janthinobacterium sp. YR213]	1.2e-17
TRINITY_DN139302_c0_g1_i1	WP_003170720.1 16S rRNA (cytosine(967)-C(5))-methyltransferase RsmB [Pseudomonas fluorescens]	1.0e-33
TRINITY_DN139398_c0_g1_i1	WP_055886160.1 MULTISPECIES: chlorophyllide a reductase subunit Z [Methylobacterium]	6.0e-41
TRINITY_DN139321_c0_g1_i1	WP_094578221.1 thiamine diphosphokinase [Ochrobactrum rhizosphaerae]	1.5e-45
TRINITY_DN139303_c0_g1_i1	WP_081270160.1 CBS domain-containing protein [Variovorax paradoxus]	5.5e-38
TRINITY_DN139387_c0_g1_i1	WP_007829147.1 NAD(P)-dependent oxidoreductase [Variovorax sp. CF313]	5.7e-21
TRINITY_DN139374_c0_g1_i1	WP_003237673.1 MULTISPECIES: cold-shock protein [Pseudomonas]	1.0e-30
TRINITY_DN139324_c0_g1_i1	WP_021080705.1 hypothetical protein [Bradyrhizobium sp. MOS004]	4.4e-12
TRINITY_DN152631_c0_g1_i1	WP_094579389.1 glutamate synthase subunit beta [Ochrobactrum rhizosphaerae]	9.8e-44
TRINITY_DN152694_c0_g1_i1	WP_017138800.1 succinylglutamate desuccinylase [Pseudomonas fluorescens]	3.0e-33
TRINITY_DN152655_c0_g1_i1	WP_040972376.1 methyltransferase domain-containing protein [Mesorhizobium sp. ORS 3324]	3.2e-38
TRINITY_DN152678_c0_g1_i1	WP_003237534.1 MULTISPECIES: ABC transporter permease [Pseudomonas]	1.1e-22
TRINITY_DN152633_c0_g1_i1	WP_111547784.1 acyl-[ACP]--phospholipid O-acyltransferase [Mesorhizobium kowhaii]	3.1e-42
TRINITY_DN152673_c0_g1_i1	ODU17424.1 DUF4440 domain-containing protein [Variovorax sp. SCN 67-85]	7.5e-07
TRINITY_DN152674_c0_g1_i1	WP_081270020.1 BCCT family transporter [Variovorax paradoxus]	1.9e-57
TRINITY_DN152691_c0_g1_i1	ODU15799.1 LysR family transcriptional regulator [Variovorax sp. SCN 67-85]	3.2e-45
TRINITY_DN152666_c0_g1_i1	ODU14682.1 ABC transporter permease [Variovorax sp. SCN 67-85]	7.8e-28
TRINITY_DN152660_c0_g1_i1	ODU17303.1 cation transporter [Variovorax sp. SCN 67-85]	3.0e-40
TRINITY_DN152675_c0_g1_i1	WP_119047206.1 bifunctional phosphopantothenoylcysteine decarboxylase/phosphopantothenate--cysteine ligase CoaBC [Pelomonas sp. BT06]	1.1e-39
TRINITY_DN152664_c0_g1_i1	WP_034745679.1 MULTISPECIES: ABC transporter permease [Janthinobacterium]	8.5e-27
TRINITY_DN152628_c0_g1_i1	WP_046682001.1 general secretion pathway protein GspK [Janthinobacterium sp. KBS0711]	1.9e-49
TRINITY_DN152601_c0_g1_i1	WP_094578994.1 class I SAM-dependent RNA methyltransferase [Ochrobactrum rhizosphaerae]	5.8e-28
TRINITY_DN152657_c0_g1_i1	WP_048933188.1 hypothetical protein [Ralstonia sp. MD27]	1.8e-27
TRINITY_DN152613_c0_g1_i1	WP_104831755.1 hydantoinase/oxoprolinase family protein [Marinicaulis flavus]	1.6e-07
TRINITY_DN152652_c0_g1_i1	WP_012562716.1 DNA methylase N-4 [Oligotropha carboxidovorans]	7.7e-44
TRINITY_DN152618_c0_g1_i1	WP_034785694.1 Bcr/CflA family efflux MFS transporter [Janthinobacterium lividum]	2.5e-31
TRINITY_DN152680_c0_g1_i1	RMP83429.1 hypothetical protein ALQ17_00224 [Pseudomonas fluorescens]	3.0e-47
TRINITY_DN152616_c0_g1_i1	WP_081266157.1 FecR/PupR family sigma factor regulator [Variovorax paradoxus]	2.0e-10
TRINITY_DN152610_c0_g1_i1	WP_094579410.1 hypothetical protein [Ochrobactrum rhizosphaerae]	4.6e-41
TRINITY_DN152602_c0_g1_i1	XP_002433098.1 hypoxia-inducible factor 1 alpha, putative [Pediculus humanus corporis]	4.5e-23
TRINITY_DN152644_c0_g1_i1	OYR18524.1 putative membrane protein [Ochrobactrum rhizosphaerae]	9.3e-15
TRINITY_DN152608_c0_g1_i1	XP_015927801.1 uncharacterized protein LOC107454951 [Parasteatoda tepidariorum]	1.3e-22
TRINITY_DN152662_c0_g1_i1	ODU14842.1 acetyl/propionyl-CoA carboxylase subuit alpha [Variovorax sp. SCN 67-85]	6.8e-71
TRINITY_DN152621_c0_g1_i1	ODU17054.1 hypothetical protein ABS94_10495 [Variovorax sp. SCN 67-85]	3.8e-33
TRINITY_DN124616_c0_g1_i1	ODU19448.1 peptidase M38 [Variovorax sp. SCN 67-85]	1.3e-30
TRINITY_DN124664_c0_g1_i1	WP_099378991.1 phytanoyl-CoA dioxygenase [Janthinobacterium sp. BJB426]	6.4e-48
TRINITY_DN124655_c0_g1_i1	WP_021692043.1 acetaldehyde dehydrogenase (acetylating), partial [Novosphingobium tardaugens]	1.0e-25
TRINITY_DN124686_c0_g1_i1	WP_094578850.1 aldo/keto reductase [Ochrobactrum rhizosphaerae]	6.6e-42
TRINITY_DN124662_c0_g1_i1	OLB11269.1 hypothetical protein AUH10_10340 [Gammaproteobacteria bacterium 13_2_20CM_66_19]	3.1e-18
TRINITY_DN124638_c0_g1_i1	WP_056860584.1 MULTISPECIES: mechanosensitive channel MscK [Pseudomonas]	1.9e-36
TRINITY_DN124632_c0_g1_i1	PTS86551.1 methyltransferase [Sphingomonas sp. HMWF008]	6.8e-17
TRINITY_DN124698_c0_g1_i1	WP_021082057.1 oxalate/formate MFS antiporter [Bradyrhizobium sp. MOS004]	6.4e-49
TRINITY_DN124611_c0_g1_i1	WP_046382583.1 MULTISPECIES: polyphosphate:AMP phosphotransferase [Pseudomonas]	9.7e-37
TRINITY_DN124699_c0_g1_i1	WP_099409216.1 hypothetical protein [Janthinobacterium sp. BJB304]	6.5e-13
TRINITY_DN124656_c0_g1_i1	WP_092714069.1 MULTISPECIES: tRNA (adenosine(37)-N6)-threonylcarbamoyltransferase complex transferase subunit TsaD [Janthinobacterium]	1.7e-12
TRINITY_DN124687_c0_g1_i1	WP_042581115.1 amino acid ABC transporter substrate-binding protein [Variovorax paradoxus]	2.2e-37
TRINITY_DN124629_c0_g1_i1	WP_081267492.1 bifunctional nicotinamide-nucleotide adenylyltransferase/Nudix hydroxylase [Variovorax paradoxus]	9.1e-38
TRINITY_DN124666_c0_g1_i1	KIU48346.1 hypothetical protein QU41_15415 [Bradyrhizobium elkanii]	1.1e-29
TRINITY_DN124622_c0_g1_i1	WP_071079911.1 MFS transporter [Janthinobacterium lividum]	1.5e-38
TRINITY_DN124605_c0_g1_i1	ENZ83704.1 penicillin-binding protein, 1A family [Caulobacter vibrioides OR37]	2.0e-28
TRINITY_DN124624_c0_g1_i1	XP_008178786.1 PREDICTED: RNA-directed DNA polymerase from mobile element jockey-like [Acyrthosiphon pisum]	6.1e-07
TRINITY_DN124676_c0_g1_i1	WP_017135335.1 LPS biosynthesis protein, partial [Pseudomonas fluorescens]	1.3e-40
TRINITY_DN124661_c0_g1_i1	WP_081266804.1 MULTISPECIES: bifunctional 2-polyprenyl-6-hydroxyphenol methylase/3-demethylubiquinol 3-O-methyltransferase UbiG [Variovorax]	3.4e-41
TRINITY_DN124635_c0_g1_i1	WP_021082402.1 MarR family transcriptional regulator [Bradyrhizobium sp. MOS004]	6.8e-33
TRINITY_DN124683_c0_g1_i1	ODU14113.1 hypothetical protein ABS94_24320 [Variovorax sp. SCN 67-85]	1.0e-22
TRINITY_DN124660_c0_g1_i1	XP_018013407.1 PREDICTED: 14 kDa phosphohistidine phosphatase-like [Hyalella azteca]	6.3e-27
TRINITY_DN124670_c0_g1_i1	WP_121583417.1 peptidase [Mesorhizobium sp. YM1C-6-2]	3.9e-30
TRINITY_DN124694_c0_g1_i1	OJY67538.1 dCTP deaminase [Sphingobium sp. 66-54]	5.4e-10
TRINITY_DN124631_c0_g1_i1	WP_004615175.1 NADH-quinone oxidoreductase subunit G [Caulobacter vibrioides]	2.9e-30
TRINITY_DN124675_c0_g1_i1	WP_121670544.1 cysteine synthase A [Janthinobacterium agaricidamnosum]	1.5e-24
TRINITY_DN124689_c0_g1_i1	OLB11764.1 hypothetical protein AUH10_09455 [Gammaproteobacteria bacterium 13_2_20CM_66_19]	1.9e-12
TRINITY_DN124633_c0_g1_i1	WP_105481463.1 TonB-dependent receptor [Burkholderiales bacterium]	9.0e-21
TRINITY_DN124646_c0_g1_i1	WP_099402254.1 UDP-3-O-(3-hydroxymyristoyl)glucosamine N-acyltransferase [Janthinobacterium sp. BJB312]	5.6e-20
TRINITY_DN124693_c0_g1_i1	SDA97846.1 hypothetical protein SAMN02927914_05995 [Mesorhizobium qingshengii]	3.9e-17
TRINITY_DN124652_c0_g1_i1	PZM85933.1 hypothetical protein DKT66_00570 [Candidatus Melainabacteria bacterium]	1.3e-28
TRINITY_DN124625_c0_g1_i1	WP_019749236.1 acyl-CoA synthetase [Rhodococcus erythropolis]	1.0e-14
TRINITY_DN124627_c0_g1_i1	ODU18464.1 sodium-independent anion transporter [Variovorax sp. SCN 67-85]	2.4e-41
TRINITY_DN124657_c0_g1_i1	WP_007897889.1 cell division protein FtsX [Pseudomonas sp. GM102]	1.5e-45
TRINITY_DN124673_c0_g1_i1	WP_034753448.1 MULTISPECIES: hypothetical protein [Janthinobacterium]	1.5e-31
TRINITY_DN124674_c0_g1_i1	WP_017139179.1 LysR family transcriptional regulator ArgP [Pseudomonas fluorescens]	9.9e-33
TRINITY_DN127308_c0_g1_i1	WP_111452832.1 hypothetical protein [Pseudomonas sp. Leaf98]	2.0e-47
TRINITY_DN127303_c0_g1_i1	AYO43915.1 putative formaldehyde dehydrogenase AdhA [Malassezia restricta CBS 7877]	2.2e-43
TRINITY_DN127360_c0_g1_i1	WP_094574231.1 inositol monophosphatase [Ochrobactrum rhizosphaerae]	7.8e-119
TRINITY_DN127398_c0_g1_i1	WP_094579295.1 MFS transporter [Ochrobactrum rhizosphaerae]	6.7e-29
TRINITY_DN127341_c0_g1_i1	ODU17605.1 peptide ABC transporter [Variovorax sp. SCN 67-85]	1.2e-35
TRINITY_DN127326_c0_g1_i1	WP_024900189.1 MULTISPECIES: SDR family oxidoreductase [Ochrobactrum]	4.0e-115
TRINITY_DN127320_c0_g1_i1	EEQ96648.1 Hypothetical protein, conserved [Ochrobactrum intermedium LMG 3301]	1.9e-16
TRINITY_DN127353_c0_g1_i1	PZN80358.1 stage V sporulation protein R [Proteobacteria bacterium]	1.5e-47
TRINITY_DN127344_c0_g1_i1	PSN40314.1 hypothetical protein C0J52_23635 [Blattella germanica]	1.5e-22
TRINITY_DN127329_c0_g1_i1	KKP05042.1 ubiquitin carrier protein [Trichoderma harzianum]	1.4e-28
TRINITY_DN127323_c0_g1_i1	WP_096662290.1 MULTISPECIES: ABC transporter permease [Polaromonas]	6.8e-30
TRINITY_DN127339_c0_g1_i1	WP_094573563.1 dioxygenase [Ochrobactrum rhizosphaerae]	4.8e-131
TRINITY_DN127386_c0_g1_i1	WP_017136781.1 hypothetical protein [Pseudomonas fluorescens]	1.1e-174
TRINITY_DN127322_c0_g1_i1	ODS96151.1 hypothetical protein ABS56_14300 [Lautropia sp. SCN 69-89]	6.5e-113
TRINITY_DN127335_c0_g1_i1	ODU11649.1 hypothetical protein ABS94_33365 [Variovorax sp. SCN 67-85]	4.9e-42
TRINITY_DN127314_c0_g1_i1	WP_024898617.1 MULTISPECIES: 50S ribosomal protein L10 [Ochrobactrum]	7.0e-46
TRINITY_DN127378_c0_g1_i1	XP_308641.4 AGAP007120-PA [Anopheles gambiae str. PEST]	6.9e-27
TRINITY_DN127375_c0_g1_i1	RMQ84504.1 hypothetical protein ALP97_05280 [Pseudomonas salomonii]	1.7e-69
TRINITY_DN127365_c0_g1_i1	ODU15573.1 phosphorylase [Variovorax sp. SCN 67-85]	4.5e-38
TRINITY_DN127372_c0_g1_i1	WP_015886637.1 MULTISPECIES: phosphatidate cytidylyltransferase [Pseudomonas]	7.9e-34
TRINITY_DN127391_c0_g1_i1	ODU18595.1 multidrug DMT transporter permease [Variovorax sp. SCN 67-85]	1.4e-29
TRINITY_DN127381_c0_g1_i1	WP_007964258.1 tRNA cyclic N6-threonylcarbamoyladenosine(37) synthase TcdA [Pseudomonas sp. GM30]	3.5e-37
TRINITY_DN127393_c0_g1_i1	ODU16736.1 MFS transporter [Variovorax sp. SCN 67-85]	8.6e-08
TRINITY_DN127383_c0_g1_i1	WP_071078395.1 YbfB/YjiJ family MFS transporter [Janthinobacterium lividum]	1.3e-29
TRINITY_DN127316_c0_g1_i1	WP_007832497.1 MULTISPECIES: 50S ribosomal protein L35 [Comamonadaceae]	3.0e-27
TRINITY_DN127305_c0_g1_i1	WP_003175336.1 phenylalanine 4-monooxygenase [Pseudomonas fluorescens]	3.3e-30
TRINITY_DN127361_c0_g1_i1	WP_024896502.1 MULTISPECIES: iron ABC transporter permease [Ochrobactrum]	1.1e-61
TRINITY_DN127343_c0_g1_i1	WP_094579202.1 EamA family transporter [Ochrobactrum rhizosphaerae]	5.8e-19
TRINITY_DN127337_c0_g1_i1	KWV85454.1 Permease for cytosine/purine, uracil, thiamine, allantoin [Pseudomonas fluorescens]	8.5e-81
TRINITY_DN127327_c0_g1_i1	ASV88546.1 hypothetical protein CES85_2933 (plasmid) [Ochrobactrum sp. A44]	2.4e-10
TRINITY_DN127338_c0_g1_i1	WP_016452534.1 MULTISPECIES: glutathione S-transferase [Burkholderiales]	9.0e-99
TRINITY_DN127388_c0_g1_i1	KXU39462.1 hypothetical protein AXE65_08120 [Ventosimonas gracilis]	5.1e-09
TRINITY_DN127342_c0_g1_i1	WP_105735372.1 MarR family transcriptional regulator [Phyllobacterium myrsinacearum]	1.4e-33
TRINITY_DN127325_c0_g1_i1	WP_094574073.1 HD domain-containing protein [Ochrobactrum rhizosphaerae]	1.8e-94
TRINITY_DN127382_c0_g1_i1	WP_017138049.1 MULTISPECIES: RNA polymerase sigma factor RpoD [Pseudomonas]	4.3e-76
TRINITY_DN127390_c0_g1_i1	WP_094540787.1 heme biosynthesis protein HemY [Ochrobactrum grignonense]	3.9e-22
TRINITY_DN127380_c0_g1_i1	WP_096237899.1 bacillolysin family protein [Janthinobacterium svalbardensis]	1.4e-61
TRINITY_DN127319_c0_g1_i1	KKP01976.1 myosin-2B [Trichoderma harzianum]	4.6e-77
TRINITY_DN127373_c0_g1_i1	AXA48840.1 large subunit ribosomal protein L32e [Malassezia restricta]	1.4e-58
TRINITY_DN127351_c0_g1_i1	PSO13936.1 filamentous hemagglutinin, partial [Bradyrhizobium sp. MOS004]	8.1e-30
TRINITY_DN127358_c0_g1_i1	ODU17756.1 cation transporter [Variovorax sp. SCN 67-85]	3.8e-24
TRINITY_DN127359_c0_g1_i1	WP_017138198.1 MULTISPECIES: MBL fold metallo-hydrolase [Pseudomonas]	2.4e-10
TRINITY_DN127340_c0_g1_i1	RMQ90742.1 hypothetical protein ALP97_02175 [Pseudomonas salomonii]	5.3e-34
TRINITY_DN117303_c0_g1_i1	WP_008450480.1 MULTISPECIES: ketol-acid reductoisomerase [Oxalobacteraceae]	1.4e-45
TRINITY_DN117302_c0_g1_i1	AYC12378.1 myosin heavy chain type 2 [Palaemon carinicauda]	1.0e-17
TRINITY_DN117370_c0_g1_i1	WP_020372691.1 diguanylate cyclase [Pseudomonas fluorescens]	1.3e-45
TRINITY_DN117306_c0_g1_i1	WP_096234034.1 TonB-dependent receptor [Janthinobacterium svalbardensis]	2.4e-118
TRINITY_DN117388_c0_g1_i1	WP_099420970.1 IS3 family transposase, partial [Janthinobacterium sp. BJB1]	2.2e-22
TRINITY_DN117314_c0_g1_i1	PZN78266.1 ferrous iron transport protein B [Proteobacteria bacterium]	7.6e-33
TRINITY_DN117383_c0_g1_i1	WP_053938448.1 F0F1 ATP synthase subunit beta [Amantichitinum ursilacus]	4.8e-47
TRINITY_DN117321_c0_g1_i1	WP_094578914.1 allantoinase PuuE [Ochrobactrum rhizosphaerae]	1.5e-44
TRINITY_DN117349_c0_g1_i1	WP_120290945.1 oxalate/formate MFS antiporter [Tardiphaga sp. YR296]	8.0e-36
TRINITY_DN117334_c0_g1_i1	WP_099549581.1 DUF2789 domain-containing protein [Pseudomonas sp. 2995-3]	4.2e-16
TRINITY_DN117323_c0_g1_i1	ODU17889.1 flagellin [Variovorax sp. SCN 67-85]	7.0e-34
TRINITY_DN117355_c0_g1_i1	ESW55163.1 hypothetical protein MHB_004889 [Pseudomonas fluorescens BBc6R8]	4.7e-117
TRINITY_DN117362_c0_g1_i1	ARQ95336.1 hypothetical protein [Bradyrhizobium phage BDU-MI-1]	3.1e-16
TRINITY_DN117331_c0_g1_i1	ODU15793.1 dialkylrecorsinol condensing enzyme [Variovorax sp. SCN 67-85]	6.1e-33
TRINITY_DN117352_c0_g1_i1	WP_113093106.1 PD-(D/E)XK nuclease family protein [Rhizobiales bacterium]	3.8e-31
TRINITY_DN117360_c0_g1_i1	WP_094577943.1 hypothetical protein [Ochrobactrum rhizosphaerae]	5.5e-37
TRINITY_DN117393_c0_g1_i1	SDA46991.1 N6-L-threonylcarbamoyladenine synthase [Janthinobacterium sp. 551a]	4.1e-97
TRINITY_DN117300_c0_g1_i1	RMQ87011.1 hypothetical protein ALP97_02311 [Pseudomonas salomonii]	3.8e-42
TRINITY_DN117300_c0_g1_i1	RMQ87011.1 hypothetical protein ALP97_02311 [Pseudomonas salomonii]	1.0e-15
TRINITY_DN117305_c0_g1_i1	XP_018020687.1 PREDICTED: T-complex protein 1 subunit delta-like [Hyalella azteca]	2.1e-42
TRINITY_DN117390_c0_g1_i1	WP_094578033.1 uracil phosphoribosyltransferase [Ochrobactrum rhizosphaerae]	2.9e-59
TRINITY_DN140918_c0_g1_i1	WP_094578339.1 phosphoenolpyruvate--protein phosphotransferase [Ochrobactrum rhizosphaerae]	1.9e-30
TRINITY_DN140940_c0_g1_i1	ODT85010.1 P-type conjugative transfer ATPase TrbB [Phenylobacterium sp. SCN 70-31]	7.3e-29
TRINITY_DN140988_c0_g1_i1	WP_070218514.1 MULTISPECIES: GntR family transcriptional regulator [Janthinobacterium]	1.1e-20
TRINITY_DN140974_c0_g1_i1	XP_008217541.1 PREDICTED: zinc finger MYM-type protein 1-like [Nasonia vitripennis]	4.5e-08
TRINITY_DN140910_c0_g1_i1	WP_079758818.1 MULTISPECIES: APC family permease [Pseudomonas]	1.3e-24
TRINITY_DN140927_c0_g1_i1	WP_094574313.1 siderophore ABC transporter substrate-binding protein [Ochrobactrum rhizosphaerae]	1.1e-24
TRINITY_DN140994_c0_g1_i1	WP_021082162.1 histidine utilization repressor [Bradyrhizobium sp. MOS004]	5.1e-32
TRINITY_DN140930_c0_g1_i1	WP_094578377.1 DUF2125 domain-containing protein [Ochrobactrum rhizosphaerae]	2.0e-114
TRINITY_DN140933_c0_g1_i1	RMQ82059.1 hypothetical protein ALP97_100305, partial [Pseudomonas salomonii]	2.3e-92
TRINITY_DN140938_c0_g1_i1	OYR11280.1 thiamine/thiamine pyrophosphate ABC transporter, permease protein [Ochrobactrum rhizosphaerae]	5.6e-88
TRINITY_DN140982_c0_g1_i1	XP_024774971.1 glycosyltransferase family 48 protein [Trichoderma harzianum CBS 226.95]	1.7e-27
TRINITY_DN140945_c0_g1_i1	WP_102292990.1 poly(3-hydroxybutyrate) depolymerase [Janthinobacterium sp. AD80]	1.6e-50
TRINITY_DN140960_c0_g1_i1	WP_017138127.1 hypothetical protein [Pseudomonas fluorescens]	1.1e-37
TRINITY_DN140955_c0_g1_i1	WP_094577989.1 hypothetical protein [Ochrobactrum rhizosphaerae]	3.1e-32
TRINITY_DN140990_c0_g1_i1	WP_017139604.1 FAD/NAD(P)-binding oxidoreductase [Pseudomonas fluorescens]	5.4e-75
TRINITY_DN140912_c0_g1_i1	OGA56721.1 hypothetical protein A2710_03745 [Burkholderiales bacterium RIFCSPHIGHO2_01_FULL_64_960]	1.1e-08
TRINITY_DN140946_c0_g1_i1	KPK03363.1 hypothetical protein AMJ64_15790 [Betaproteobacteria bacterium SG8_39]	2.1e-11
TRINITY_DN140998_c0_g1_i1	WP_105732579.1 transporter [Phyllobacterium myrsinacearum]	3.9e-27
TRINITY_DN140902_c0_g1_i1	WP_094577545.1 cobyrinate a,c-diamide synthase [Ochrobactrum rhizosphaerae]	1.7e-145
TRINITY_DN140949_c0_g1_i1	WP_081269913.1 insulinase family protein [Variovorax paradoxus]	1.5e-31
TRINITY_DN140943_c0_g1_i1	PAV71815.1 hypothetical protein WR25_23680 [Diploscapter pachys]	2.6e-40
TRINITY_DN140953_c0_g1_i1	ODU12783.1 nucleoside hydrolase [Variovorax sp. SCN 67-85]	1.0e-61
TRINITY_DN140984_c0_g1_i1	WP_023758901.1 succinate--CoA ligase subunit alpha [Mesorhizobium sp. LNHC252B00]	9.6e-32
TRINITY_DN140958_c0_g1_i1	WP_035818136.1 chromosome segregation protein SMC [Janthinobacterium sp. RA13]	7.5e-39
TRINITY_DN140954_c0_g1_i1	WP_119554839.1 tripartite tricarboxylate transporter permease [Acidovorax cavernicola]	3.7e-27
TRINITY_DN140954_c0_g1_i2	WP_007835456.1 tripartite tricarboxylate transporter permease [Variovorax sp. CF313]	3.1e-29
TRINITY_DN140919_c0_g1_i1	AXA49872.1 N-alpha-acetyltransferase 40 [Malassezia restricta]	8.0e-21
TRINITY_DN140944_c0_g1_i1	ODU19219.1 hypothetical protein ABS94_01750 [Variovorax sp. SCN 67-85]	6.6e-21
TRINITY_DN140965_c0_g1_i1	WP_056266006.1 MULTISPECIES: xylose isomerase [Pelomonas]	2.2e-30
TRINITY_DN140939_c0_g1_i1	WP_017138370.1 MULTISPECIES: HAD family hydrolase [Pseudomonas]	1.4e-21
TRINITY_DN140931_c0_g1_i1	ABV32556.1 chymotrypsin [Teleogryllus emma]	8.9e-26
TRINITY_DN140983_c0_g1_i1	ODU19337.1 choline-sulfatase [Variovorax sp. SCN 67-85]	8.1e-34
TRINITY_DN140916_c0_g1_i1	WP_099549768.1 multidrug efflux protein [Pseudomonas sp. 2995-3]	1.0e-39
TRINITY_DN140971_c0_g1_i1	WP_094578321.1 thiamine/thiamine pyrophosphate ABC transporter permease ThiP [Ochrobactrum rhizosphaerae]	4.2e-63
TRINITY_DN140915_c0_g1_i1	WP_094574237.1 3D-(3,5/4)-trihydroxycyclohexane-1,2-dione acylhydrolase (decyclizing) [Ochrobactrum rhizosphaerae]	3.4e-50
TRINITY_DN140959_c0_g1_i1	ODU13314.1 modulator protein [Variovorax sp. SCN 67-85]	4.8e-52
TRINITY_DN140999_c0_g1_i1	WP_017138219.1 malate dehydrogenase (quinone) [Pseudomonas fluorescens]	1.2e-52
TRINITY_DN140904_c0_g1_i1	WP_028712739.1 MULTISPECIES: SDR family oxidoreductase [Paracoccus]	4.7e-40
TRINITY_DN101348_c0_g1_i1	PSN39989.1 hypothetical protein C0J52_25074 [Blattella germanica]	2.6e-07
TRINITY_DN101304_c0_g1_i1	XP_018220238.1 SPG5-like protein [Saccharomyces eubayanus]	1.5e-31
TRINITY_DN101368_c0_g1_i1	WP_056263242.1 MULTISPECIES: EAL domain-containing protein [Pelomonas]	4.8e-37
TRINITY_DN101395_c0_g1_i1	WP_101940060.1 helix-turn-helix domain-containing protein [Mesorhizobium loti]	2.4e-40
TRINITY_DN101328_c0_g1_i1	OEZ67683.1 serine acetyltransferase [Janthinobacterium sp. HH103]	4.9e-22
TRINITY_DN101330_c0_g1_i1	WP_094573564.1 drug/metabolite DMT transporter permease [Ochrobactrum rhizosphaerae]	9.4e-85
TRINITY_DN101346_c0_g1_i1	WP_010401896.1 tRNA guanosine(34) transglycosylase Tgt [Janthinobacterium lividum]	2.1e-35
TRINITY_DN101344_c0_g1_i1	ODU19329.1 glutathione S-transferase [Variovorax sp. SCN 67-85]	4.5e-33
TRINITY_DN101313_c0_g1_i1	ODS96146.1 stress protein [Lautropia sp. SCN 69-89]	1.8e-48
TRINITY_DN101311_c0_g1_i1	WP_112521214.1 hypothetical protein [Rhizobiales bacterium]	2.1e-111
TRINITY_DN101382_c0_g1_i1	WP_065929231.1 phage tail protein [Pseudomonas sp. 58 R 3]	1.1e-31
TRINITY_DN101338_c0_g1_i1	WP_094574494.1 formate dehydrogenase accessory sulfurtransferase FdhD [Ochrobactrum rhizosphaerae]	2.2e-93
TRINITY_DN101398_c0_g1_i1	WP_094577167.1 ABC transporter permease [Ochrobactrum rhizosphaerae]	6.4e-74
TRINITY_DN101347_c0_g1_i1	WP_058049293.1 glycerophosphodiester phosphodiesterase [Janthinobacterium sp. Ant5-2-1]	4.7e-69
TRINITY_DN101350_c0_g1_i1	OJZ15869.1 ABC transporter substrate-binding protein [Variovorax sp. 67-131]	2.0e-38
TRINITY_DN101364_c0_g1_i1	ODU17809.1 salicylate hydroxylase [Variovorax sp. SCN 67-85]	5.4e-31
TRINITY_DN101301_c0_g1_i1	WP_086145046.1 MULTISPECIES: DUF1345 domain-containing protein [Janthinobacterium]	2.0e-57
TRINITY_DN101374_c0_g1_i1	WP_053257827.1 MULTISPECIES: YaeQ family protein [Pseudomonas]	4.3e-41
TRINITY_DN101371_c0_g1_i1	ACS20935.1 non-canonical purine NTP pyrophosphatase, rdgB/HAM1 family [Variovorax paradoxus S110]	5.9e-09
TRINITY_DN101376_c0_g1_i1	ODU14257.1 alanine--tRNA ligase [Variovorax sp. SCN 67-85]	4.7e-55
TRINITY_DN101366_c0_g1_i1	XP_025985756.1 uncharacterized protein LOC105206152 [Solenopsis invicta]	2.2e-11
TRINITY_DN101332_c0_g1_i1	XP_021926672.1 glycine receptor subunit alpha-3 [Zootermopsis nevadensis]	6.4e-173
TRINITY_DN101381_c0_g1_i1	WP_094578489.1 thioredoxin domain-containing protein [Ochrobactrum rhizosphaerae]	6.5e-101
TRINITY_DN101367_c0_g1_i1	WP_069551127.1 MULTISPECIES: ABC transporter permease subunit [Pseudomonas]	5.8e-25
TRINITY_DN101358_c0_g1_i1	WP_119043887.1 hypothetical protein [Pelomonas sp. BT06]	2.1e-38
TRINITY_DN101365_c0_g1_i1	WP_094574244.1 inositol 2-dehydrogenase [Ochrobactrum rhizosphaerae]	4.3e-114
TRINITY_DN101399_c0_g1_i1	WP_099378658.1 SulP family inorganic anion transporter [Janthinobacterium sp. BJB426]	5.8e-43
TRINITY_DN101394_c0_g1_i1	XP_023711440.1 uncharacterized protein LOC111866586 isoform X1 [Cryptotermes secundus]	1.8e-98
TRINITY_DN101377_c0_g1_i1	KKP02323.1 hypothetical protein THAR02_05573 [Trichoderma harzianum]	3.5e-44
TRINITY_DN101349_c0_g1_i1	ODU14709.1 hypothetical protein ABS94_20290 [Variovorax sp. SCN 67-85]	2.1e-30
TRINITY_DN101384_c0_g1_i1	WP_070223628.1 MULTISPECIES: NarK family nitrate/nitrite MFS transporter [Janthinobacterium]	1.9e-34
TRINITY_DN101353_c0_g1_i1	WP_105754847.1 hypothetical protein [Pseudomonas sp. MYb115]	4.3e-16
TRINITY_DN101329_c0_g1_i1	WP_094575649.1 polysaccharide deacetylase [Ochrobactrum rhizosphaerae]	1.2e-54
TRINITY_DN101361_c0_g1_i1	WP_092798855.1 MULTISPECIES: response regulator [Janthinobacterium]	6.9e-49
TRINITY_DN101369_c0_g1_i1	KKP01371.1 hypothetical protein THAR02_06528 [Trichoderma harzianum]	4.2e-83
TRINITY_DN141353_c0_g1_i1	WP_094577475.1 hypothetical protein [Ochrobactrum rhizosphaerae]	5.2e-97
TRINITY_DN141306_c0_g1_i1	OAE43927.1 terminase [Ochrobactrum intermedium]	4.8e-113
TRINITY_DN141334_c0_g1_i1	AQR71996.1 hypothetical protein BZG29_15375 [Janthinobacterium sp. LM6]	6.4e-36
TRINITY_DN141372_c0_g1_i1	XP_024772453.1 hypothetical protein M431DRAFT_90054 [Trichoderma harzianum CBS 226.95]	7.4e-41
TRINITY_DN141313_c0_g1_i1	OYR09647.1 acetoacetate-CoA ligase [Ochrobactrum rhizosphaerae]	9.9e-63
TRINITY_DN141344_c0_g1_i1	RMO72850.1 hypothetical protein ALQ35_03370 [Pseudomonas fluorescens]	1.6e-41
TRINITY_DN141378_c0_g1_i1	WP_113190432.1 N-acetylmuramoyl-L-alanine amidase [Rhizobiales bacterium]	5.5e-26
TRINITY_DN141388_c0_g1_i1	OLB11108.1 hypothetical protein AUH10_10760 [Gammaproteobacteria bacterium 13_2_20CM_66_19]	4.3e-28
TRINITY_DN141325_c0_g1_i1	ODU15095.1 hypothetical protein ABS94_19640 [Variovorax sp. SCN 67-85]	6.7e-64
TRINITY_DN141330_c0_g1_i1	WP_056857672.1 MULTISPECIES: DUF2868 domain-containing protein [Pseudomonas]	4.1e-62
TRINITY_DN141323_c0_g1_i1	WP_094578942.1 proline hydroxylase [Ochrobactrum rhizosphaerae]	3.2e-89
TRINITY_DN141392_c0_g1_i1	SDA38563.1 Uncharacterized conserved protein, DUF885 familyt [Janthinobacterium sp. 551a]	1.4e-26
TRINITY_DN141305_c0_g1_i1	ODU17603.1 hypothetical protein ABS94_08875 [Variovorax sp. SCN 67-85]	1.4e-32
TRINITY_DN141342_c0_g1_i1	ODU12377.1 ABC transporter permease [Variovorax sp. SCN 67-85]	6.6e-35
TRINITY_DN141335_c0_g1_i1	WP_092798190.1 MULTISPECIES: TonB-dependent receptor [Janthinobacterium]	1.5e-41
TRINITY_DN141308_c0_g1_i1	WP_094579438.1 glycosyltransferase [Ochrobactrum rhizosphaerae]	1.0e-115
TRINITY_DN141374_c0_g1_i1	WP_016968943.1 MULTISPECIES: rubredoxin [Pseudomonas]	6.2e-26
TRINITY_DN141394_c0_g1_i1	WP_094577394.1 ATP-dependent Clp protease ATP-binding subunit ClpA [Ochrobactrum rhizosphaerae]	2.8e-116
TRINITY_DN141336_c0_g1_i1	WP_120449076.1 hydantoinase/carbamoylase family amidase [Pseudomonas fluorescens]	1.1e-20
TRINITY_DN141365_c0_g1_i1	WP_017138661.1 MULTISPECIES: cellulose synthase operon protein YhjQ [Pseudomonas]	9.3e-16
TRINITY_DN141361_c0_g1_i1	ODU12650.1 amidohydrolase [Variovorax sp. SCN 67-85]	3.9e-64
TRINITY_DN141360_c0_g1_i1	RMT85886.1 hypothetical protein ALP39_01950 [Pseudomonas marginalis pv. marginalis]	9.3e-31
TRINITY_DN141327_c0_g1_i1	WP_021196898.1 MULTISPECIES: 30S ribosomal protein S21 [Ralstonia]	8.7e-26
TRINITY_DN141377_c0_g1_i1	KMQ88473.1 gag-pol polyprotein [Lasius niger]	2.2e-08
TRINITY_DN141355_c0_g1_i1	WP_056860198.1 MULTISPECIES: CPBP family intramembrane metalloprotease [Pseudomonas]	3.6e-57
TRINITY_DN141347_c0_g1_i1	WP_077402887.1 TonB-dependent siderophore receptor [Janthinobacterium sp. LM6]	3.4e-29
TRINITY_DN141339_c0_g1_i1	ODU36072.1 isoleucine--tRNA ligase [Xanthomonadaceae bacterium SCN 69-320]	2.6e-29
TRINITY_DN141345_c0_g1_i1	EYR82776.1 hypothetical protein SHLA_45c000750 [Shinella sp. DD12]	4.5e-29
TRINITY_DN141362_c0_g1_i1	WP_094577651.1 UDP-N-acetylmuramoylalanyl-D-glutamyl-2,6-diaminopimelate--D-alanyl-D-alanine ligase [Ochrobactrum rhizosphaerae]	1.1e-67
TRINITY_DN123736_c0_g1_i1	AVN99028.1 filamin-A isoform X5, partial [Procambarus clarkii]	1.0e-40
TRINITY_DN123780_c0_g1_i1	WP_095090683.1 MBL fold metallo-hydrolase [Mesorhizobium sophorae]	9.0e-41
TRINITY_DN123718_c0_g1_i1	WP_026751878.1 hypothetical protein [Sediminibacterium sp. C3]	2.0e-18
TRINITY_DN123784_c0_g1_i1	ESY12693.1 hypothetical protein X750_31320 [Mesorhizobium sp. LNJC394B00]	3.2e-10
TRINITY_DN123755_c0_g1_i1	XP_013958901.1 hypothetical protein TRIVIDRAFT_215651 [Trichoderma virens Gv29-8]	1.2e-34
TRINITY_DN123740_c0_g1_i1	WP_105734548.1 DNA-3-methyladenine glycosylase 2 family protein [Phyllobacterium myrsinacearum]	4.2e-33
TRINITY_DN123792_c0_g1_i1	PZQ63998.1 hypothetical protein DI570_06910 [Phenylobacterium zucineum]	4.4e-12
TRINITY_DN123774_c0_g1_i1	WP_093257672.1 phosphoethanolamine--lipid A transferase [Pseudomonas sp. Snoq117.2]	7.4e-52
TRINITY_DN123752_c0_g1_i1	WP_056582714.1 MULTISPECIES: NADH dehydrogenase [Mesorhizobium]	3.7e-11
TRINITY_DN123703_c0_g1_i1	WP_003176276.1 MULTISPECIES: PhoH family protein [Pseudomonas]	9.6e-48
TRINITY_DN123788_c0_g1_i1	WP_010213691.1 MULTISPECIES: EAL domain-containing protein [Pseudomonas]	2.8e-31
TRINITY_DN123760_c0_g1_i1	ADI18841.1 NAD-dependent aldehyde dehydrogenases [uncultured beta proteobacterium HF0010_04H24]	9.2e-07
TRINITY_DN123731_c0_g1_i1	WP_099549966.1 non-ribosomal peptide synthetase [Pseudomonas sp. 2995-3]	8.6e-36
TRINITY_DN123766_c0_g1_i1	ODU17429.1 hypothetical protein ABS94_08155 [Variovorax sp. SCN 67-85]	1.3e-34
TRINITY_DN123786_c0_g1_i1	XP_013943960.1 guanine nucleotide-binding protein, alpha-1 subunit TGA1 [Trichoderma atroviride IMI 206040]	5.4e-36
TRINITY_DN123712_c0_g1_i1	OKO93851.1 hypothetical protein PENSUB_12130 [Penicillium subrubescens]	5.3e-35
TRINITY_DN123782_c0_g1_i1	WP_048935469.1 monooxygenase [Ralstonia sp. MD27]	5.9e-13
TRINITY_DN123782_c0_g1_i1	WP_048935469.1 monooxygenase [Ralstonia sp. MD27]	9.7e-08
TRINITY_DN123797_c0_g1_i1	WP_094579364.1 hypothetical protein [Ochrobactrum rhizosphaerae]	3.7e-51
TRINITY_DN123763_c0_g1_i1	RMT57134.1 Peptide ABC transporter ATP-binding protein [Pseudomonas coronafaciens pv. atropurpurea]	1.6e-27
TRINITY_DN123765_c0_g1_i1	WP_094579430.1 amidase [Ochrobactrum rhizosphaerae]	4.3e-70
TRINITY_DN123715_c0_g1_i1	ODU12409.1 transcriptional regulator ArgP [Variovorax sp. SCN 67-85]	1.3e-39
TRINITY_DN123793_c0_g1_i1	WP_004615466.1 PepSY domain-containing protein [Caulobacter vibrioides]	1.2e-40
TRINITY_DN123769_c0_g1_i1	OLB09987.1 hypothetical protein AUH10_13255 [Gammaproteobacteria bacterium 13_2_20CM_66_19]	1.5e-29
TRINITY_DN123702_c0_g1_i1	WP_081268366.1 MULTISPECIES: FAA hydrolase family protein [Variovorax]	1.7e-40
TRINITY_DN123709_c0_g1_i1	ODU14095.1 AraC family transcriptional regulator [Variovorax sp. SCN 67-85]	2.3e-17
TRINITY_DN123781_c0_g1_i1	WP_015885917.1 MULTISPECIES: ribosome-binding factor A [Pseudomonas]	2.1e-17
TRINITY_DN123713_c0_g1_i1	WP_017136798.1 N-acylglucosamine 2-epimerase [Pseudomonas fluorescens]	2.4e-36
TRINITY_DN123723_c0_g1_i1	ODU16107.1 hypothetical protein ABS94_15505 [Variovorax sp. SCN 67-85]	1.8e-52
TRINITY_DN123754_c0_g1_i1	WP_017138644.1 MULTISPECIES: imidazole glycerol phosphate synthase subunit HisH [Pseudomonas]	9.5e-34
TRINITY_DN123710_c0_g1_i1	PZN76244.1 mannose-1-phosphate guanylyltransferase/mannose-6-phosphate isomerase [Proteobacteria bacterium]	3.4e-15
TRINITY_DN123719_c0_g1_i1	WP_099549397.1 filamentous hemagglutinin N-terminal domain-containing protein [Pseudomonas sp. 2995-3]	4.1e-39
TRINITY_DN151451_c0_g1_i1	WP_066991805.1 MULTISPECIES: LysE family translocator [Mesorhizobium]	3.6e-31
TRINITY_DN151422_c0_g1_i1	WP_094577418.1 transcriptional regulator [Ochrobactrum rhizosphaerae]	3.1e-36
TRINITY_DN151489_c0_g1_i1	XP_020066996.1 hypothetical protein CANTADRAFT_43909, partial [Suhomyces tanzawaensis NRRL Y-17324]	4.6e-17
TRINITY_DN151467_c0_g1_i1	WP_048933571.1 GntR family transcriptional regulator [Ralstonia sp. MD27]	4.4e-29
TRINITY_DN151403_c0_g1_i1	WP_012722172.1 phosphoenolpyruvate--protein phosphotransferase [Pseudomonas fluorescens]	5.9e-39
TRINITY_DN151481_c0_g1_i1	WP_095445726.1 bifunctional transcriptional activator/DNA repair protein Ada [Ochrobactrum sp. A44]	1.5e-38
TRINITY_DN151454_c0_g1_i1	WP_051991965.1 amino acid permease [Janthinobacterium lividum]	1.2e-35
TRINITY_DN151443_c0_g1_i1	OYR12990.1 hutD family protein [Ochrobactrum rhizosphaerae]	3.7e-53
TRINITY_DN151490_c0_g1_i1	WP_004616367.1 NAD(P)H-quinone oxidoreductase [Caulobacter vibrioides]	9.7e-42
TRINITY_DN151438_c0_g1_i1	WP_009045524.1 MULTISPECIES: GlxA family transcriptional regulator [Pseudomonas]	2.9e-31
TRINITY_DN151466_c0_g1_i1	WP_024898403.1 MULTISPECIES: mandelate racemase/muconate lactonizing enzyme family protein [Ochrobactrum]	3.0e-37
TRINITY_DN151473_c0_g1_i1	WP_092712517.1 DUF72 domain-containing protein [Janthinobacterium sp. OK676]	2.5e-27
TRINITY_DN151414_c0_g1_i1	ODU18220.1 desaturase [Variovorax sp. SCN 67-85]	3.6e-37
TRINITY_DN151455_c0_g1_i1	WP_006070931.1 methylmalonyl-CoA mutase [Brucella suis]	2.6e-34
TRINITY_DN151453_c0_g1_i1	ODU11407.1 1,4-alpha-glucan branching enzyme [Variovorax sp. SCN 67-85]	2.5e-51
TRINITY_DN151483_c0_g1_i1	XP_018221668.1 VPS68-like protein [Saccharomyces eubayanus]	2.8e-33
TRINITY_DN151498_c0_g1_i1	WP_094579461.1 flagellar protein export ATPase FliI [Ochrobactrum rhizosphaerae]	7.1e-58
TRINITY_DN151429_c0_g1_i1	WP_011812568.1 amino acid ABC substrate-binding protein [Verminephrobacter eiseniae]	6.7e-32
TRINITY_DN151415_c0_g1_i1	WP_017139784.1 DUF58 domain-containing protein [Pseudomonas fluorescens]	5.3e-10
TRINITY_DN151430_c0_g1_i1	ODT12384.1 TonB-dependent receptor [Mesorhizobium sp. SCN 65-12]	6.1e-33
TRINITY_DN151458_c0_g1_i1	ODU13851.1 GTPase Era [Variovorax sp. SCN 67-85]	8.2e-60
TRINITY_DN151479_c0_g1_i1	WP_071323668.1 peptidase [Janthinobacterium sp. 1_2014MBL_MicDiv]	3.5e-31
TRINITY_DN151421_c0_g1_i1	WP_017137237.1 3-oxoadipate enol-lactonase [Pseudomonas fluorescens]	1.6e-28
TRINITY_DN151457_c0_g1_i1	WP_071078223.1 class I SAM-dependent methyltransferase [Janthinobacterium lividum]	2.5e-22
TRINITY_DN151401_c0_g1_i1	P37267.3 RecName: Full=Assembly factor CBP4; AltName: Full=Cytochrome b mRNA-processing protein 4	2.5e-29
TRINITY_DN151411_c0_g1_i1	WP_094577839.1 gfo/Idh/MocA family oxidoreductase [Ochrobactrum rhizosphaerae]	2.8e-43
TRINITY_DN151425_c0_g1_i1	WP_026013664.1 retention module-containing protein, partial [Pseudomonas fluorescens]	1.4e-33
TRINITY_DN151463_c0_g1_i1	WP_035821580.1 DNA mismatch repair protein MutT [Janthinobacterium sp. RA13]	8.9e-39
TRINITY_DN151464_c0_g1_i1	WP_017137106.1 MULTISPECIES: hypothetical protein [Pseudomonas]	1.1e-38
TRINITY_DN151470_c0_g1_i1	ODT19774.1 phosphonate ABC transporter substrate-binding protein [Kaistia sp. SCN 65-12]	3.5e-44
TRINITY_DN151420_c0_g1_i1	WP_021079370.1 D-alanyl-D-alanine carboxypeptidase [Bradyrhizobium sp. MOS004]	5.8e-37
TRINITY_DN151487_c0_g1_i1	XP_018224071.1 CYC3-like protein [Saccharomyces eubayanus]	3.3e-53
TRINITY_DN151432_c0_g1_i1	KFB39315.1 AGAP009176-PA-like protein [Anopheles sinensis]	3.0e-33
TRINITY_DN143666_c0_g1_i1	WP_006022572.1 MULTISPECIES: hypothetical protein [Rhizobiales]	7.3e-32
TRINITY_DN143678_c0_g1_i1	EGI66102.1 Delta-like protein C [Acromyrmex echinatior]	1.3e-20
TRINITY_DN143655_c0_g1_i1	WP_095792297.1 3-isopropylmalate dehydratase small subunit [Mesorhizobium sp. WSM4311]	2.0e-44
TRINITY_DN143679_c0_g1_i1	ODU14360.1 hypothetical protein ABS94_22580 [Variovorax sp. SCN 67-85]	9.1e-32
TRINITY_DN143637_c0_g1_i1	WP_024584069.1 MULTISPECIES: sn-glycerol-3-phosphate ABC transporter ATP-binding protein UgpC [Bradyrhizobium]	1.6e-34
TRINITY_DN143660_c0_g1_i1	WP_094577537.1 precorrin-3B synthase [Ochrobactrum rhizosphaerae]	4.7e-81
TRINITY_DN143643_c0_g1_i1	ODT28356.1 sugar ABC transporter permease [Kaistia sp. SCN 65-12]	2.3e-40
TRINITY_DN143605_c0_g1_i1	AJU64178.1 Pet100p [Saccharomyces cerevisiae YJM428]	2.3e-19
TRINITY_DN143642_c0_g1_i1	ODU12590.1 phosphoserine transaminase [Variovorax sp. SCN 67-85]	2.6e-39
TRINITY_DN143665_c0_g1_i1	WP_094578354.1 GNAT family N-acetyltransferase [Ochrobactrum rhizosphaerae]	3.2e-20
TRINITY_DN143661_c0_g1_i1	PBI82985.1 Phosphomannomutase/phosphoglucomutase [Variovorax boronicumulans]	1.6e-10
TRINITY_DN143613_c0_g1_i1	WP_102296300.1 hypothetical protein [Janthinobacterium sp. AD80]	4.9e-30
TRINITY_DN143674_c0_g1_i1	RMQ84324.1 hypothetical protein ALP97_00408 [Pseudomonas salomonii]	2.2e-36
TRINITY_DN143664_c0_g1_i1	ODU14307.1 histidine kinase [Variovorax sp. SCN 67-85]	9.3e-40
TRINITY_DN143698_c0_g1_i1	OWK22379.1 hypothetical protein AJ88_08855 [Mesorhizobium amorphae CCBAU 01583]	1.6e-32
TRINITY_DN143621_c0_g1_i1	WP_099547586.1 DNA-3-methyladenine glycosylase [Pseudomonas sp. 2995-3]	5.8e-68
TRINITY_DN143606_c0_g1_i1	ETN66499.1 60S ribosomal protein L30 [Anopheles darlingi]	1.2e-26
TRINITY_DN143608_c0_g1_i1	WP_016842572.1 amidohydrolase [Bradyrhizobium elkanii]	7.1e-21
TRINITY_DN143616_c0_g1_i1	WP_092713511.1 MULTISPECIES: cytochrome bc complex cytochrome b subunit [Janthinobacterium]	1.4e-50
TRINITY_DN143634_c0_g1_i1	WP_094576170.1 type I DNA topoisomerase [Ochrobactrum rhizosphaerae]	3.0e-32
TRINITY_DN143683_c0_g1_i1	WP_017135746.1 amino acid ABC transporter substrate-binding protein [Pseudomonas fluorescens]	6.9e-39
TRINITY_DN143644_c0_g1_i1	WP_010400944.1 S9 family peptidase [Janthinobacterium lividum]	2.3e-35
TRINITY_DN143615_c0_g1_i1	WP_014717876.1 MULTISPECIES: siphovirus Gp157 family protein [Pseudomonas]	3.8e-50
TRINITY_DN143656_c0_g1_i1	WP_105734160.1 MFS transporter [Phyllobacterium myrsinacearum]	1.9e-29
TRINITY_DN143650_c0_g1_i1	WP_013531360.1 MULTISPECIES: DsbA family protein [Mesorhizobium]	1.1e-66
TRINITY_DN143648_c0_g1_i1	ODU16537.1 hypothetical protein ABS94_12755 [Variovorax sp. SCN 67-85]	7.0e-44
TRINITY_DN143631_c0_g1_i1	ODU14069.1 phosphonate C-P lyase system protein PhnH [Variovorax sp. SCN 67-85]	3.4e-51
TRINITY_DN143614_c0_g1_i1	WP_008877468.1 hypothetical protein [Mesorhizobium metallidurans]	2.3e-18
TRINITY_DN143652_c0_g1_i1	WP_094577582.1 hypothetical protein [Ochrobactrum rhizosphaerae]	8.1e-65
TRINITY_DN143691_c0_g1_i1	WP_017135156.1 TonB-dependent receptor [Pseudomonas fluorescens]	5.1e-46
TRINITY_DN143640_c0_g1_i1	ODU16836.1 LysR family transcriptional regulator [Variovorax sp. SCN 67-85]	5.0e-14
TRINITY_DN118900_c0_g1_i1	WP_095770249.1 MULTISPECIES: DUF2569 family protein [Mesorhizobium]	9.9e-16
TRINITY_DN118986_c0_g1_i1	WP_027166140.1 arabinose ABC transporter substrate-binding protein [Mesorhizobium sp. WSM3224]	6.5e-36
TRINITY_DN118948_c0_g1_i1	XP_024778992.1 hypothetical protein M431DRAFT_75528 [Trichoderma harzianum CBS 226.95]	1.4e-74
TRINITY_DN118949_c0_g1_i1	WP_017137934.1 SulP family inorganic anion transporter [Pseudomonas fluorescens]	1.1e-58
TRINITY_DN118909_c0_g1_i1	WP_081269628.1 hypothetical protein [Variovorax paradoxus]	2.5e-35
TRINITY_DN118920_c0_g1_i1	WP_081270177.1 MULTISPECIES: phospho-N-acetylmuramoyl-pentapeptide-transferase [Variovorax]	1.0e-65
TRINITY_DN118932_c0_g1_i1	WP_078625700.1 MULTISPECIES: hypothetical protein [Bacteria]	3.9e-39
TRINITY_DN118978_c0_g1_i1	WP_017135463.1 hypothetical protein [Pseudomonas fluorescens]	4.2e-69
TRINITY_DN118918_c0_g1_i1	OLB11773.1 carbohydrate kinase family protein [Gammaproteobacteria bacterium 13_2_20CM_66_19]	6.2e-38
TRINITY_DN118906_c0_g1_i1	WP_069788190.1 filamentous hemagglutinin N-terminal domain-containing protein, partial [Pseudomonas salomonii]	2.2e-17
TRINITY_DN118903_c0_g1_i1	OYU57682.1 multidrug ABC transporter ATP-binding protein [Bradyrhizobium sp. PARBB1]	1.9e-67
TRINITY_DN118987_c0_g1_i1	OXU19992.1 hypothetical protein TSAR_005064 [Trichomalopsis sarcophagae]	8.8e-08
TRINITY_DN118944_c0_g1_i1	WP_070313273.1 hypothetical protein [Janthinobacterium sp. HH107]	1.1e-31
TRINITY_DN118947_c0_g1_i1	WP_105734662.1 amino acid ABC transporter ATP-binding protein [Phyllobacterium myrsinacearum]	9.4e-14
TRINITY_DN118943_c0_g1_i1	ABO56209.1 glycosyl transferase, family 2 [Burkholderia vietnamiensis G4]	6.5e-53
TRINITY_DN118911_c0_g1_i1	WP_046071033.1 MULTISPECIES: hypothetical protein [Pseudomonas fluorescens group]	3.0e-11
TRINITY_DN118998_c0_g1_i1	WP_094575661.1 electron transfer flavoprotein subunit alpha/FixB family protein, partial [Ochrobactrum rhizosphaerae]	1.1e-40
TRINITY_DN118976_c0_g1_i1	WP_081271140.1 AP2 domain-containing protein [Variovorax paradoxus]	7.4e-61
TRINITY_DN118977_c0_g1_i1	RMQ92817.1 hypothetical protein ALP97_100384 [Pseudomonas salomonii]	4.2e-51
TRINITY_DN118994_c0_g1_i1	OPB42761.1 Esterase/lipase superfamily protein [Trichoderma guizhouense]	2.9e-33
TRINITY_DN118979_c0_g1_i1	WP_017137380.1 glutamine synthetase [Pseudomonas fluorescens]	2.5e-45
TRINITY_DN118985_c0_g1_i1	OJZ15998.1 TetR family transcriptional regulator [Variovorax sp. 67-131]	2.4e-42
TRINITY_DN118913_c0_g1_i1	AYC81244.1 putative nitrile reductase [synthetic construct]	1.5e-51
TRINITY_DN118968_c0_g1_i1	SDT99664.1 Fimbrial protein [Pseudomonas orientalis]	8.9e-42
TRINITY_DN118939_c0_g1_i1	OYU28828.1 hypothetical protein CFE41_04325 [Burkholderiales bacterium PBB2]	1.3e-22
TRINITY_DN118956_c0_g1_i1	ODU16937.1 hypothetical protein ABS94_12015 [Variovorax sp. SCN 67-85]	1.6e-34
TRINITY_DN118967_c0_g1_i1	WP_017136915.1 peptidyl-prolyl cis-trans isomerase [Pseudomonas fluorescens]	1.2e-84
TRINITY_DN118941_c0_g1_i1	AGE94001.1 mitochondrial NADH dehydrogenase ubiquinone iron-sulfur protein 8, partial [Nilaparvata lugens]	2.6e-28
TRINITY_DN144014_c0_g1_i1	WP_106937478.1 prepilin-type N-terminal cleavage/methylation domain-containing protein [Variovorax sp. PMC12]	1.8e-18
TRINITY_DN144087_c0_g1_i1	ODU19388.1 FAD-dependent oxidoreductase [Variovorax sp. SCN 67-85]	2.0e-28
TRINITY_DN144089_c0_g1_i1	WP_032865609.1 membrane protein [Pseudomonas fluorescens]	6.5e-33
TRINITY_DN144061_c0_g1_i1	PZP20306.1 lactate dehydrogenase [Sphingomonas hengshuiensis]	3.9e-30
TRINITY_DN144086_c0_g1_i1	WP_017139593.1 type II toxin-antitoxin system HicA family toxin [Pseudomonas fluorescens]	4.7e-17
TRINITY_DN144024_c0_g1_i1	WP_003233125.1 MFS transporter [Pseudomonas fluorescens]	8.4e-30
TRINITY_DN144004_c0_g1_i1	NP_014168.1 phosphatidylinositol transporter [Saccharomyces cerevisiae S288C]	1.5e-34
TRINITY_DN144010_c0_g1_i1	ODU17957.1 choline dehydrogenase [Variovorax sp. SCN 67-85]	2.1e-84
TRINITY_DN144019_c0_g1_i1	AXA51657.1 sorbose reductase [Malassezia restricta]	5.7e-44
TRINITY_DN144094_c0_g1_i1	ODU12405.1 hypothetical protein ABS94_30755 [Variovorax sp. SCN 67-85]	2.3e-102
TRINITY_DN144078_c0_g1_i1	WP_093340183.1 non-ribosomal peptide synthetase [Variovorax sp. PDC80]	4.3e-37
TRINITY_DN144072_c0_g1_i1	WP_112814566.1 acyl CoA:acetate/3-ketoacid CoA transferase [Rhizobiales bacterium]	4.9e-32
TRINITY_DN144018_c0_g1_i1	WP_099763450.1 filamentous hemagglutinin N-terminal domain-containing protein [Janthinobacterium sp. 35]	3.2e-46
TRINITY_DN144034_c0_g1_i1	PKK47289.1 hypothetical protein CI102_8030, partial [Trichoderma harzianum]	3.6e-15
TRINITY_DN144070_c0_g1_i1	WP_034752687.1 MULTISPECIES: ParA family protein [Janthinobacterium]	5.2e-61
TRINITY_DN144056_c0_g1_i1	ODU17223.1 ADP-ribosylglycohydrolase [Variovorax sp. SCN 67-85]	7.3e-44
TRINITY_DN144015_c0_g1_i1	WP_003501100.1 MULTISPECIES: LysR family transcriptional regulator [Alphaproteobacteria]	1.3e-63
TRINITY_DN144054_c0_g1_i1	WP_080828812.1 D-serine ammonia-lyase [Agrobacterium genomosp. 6]	1.7e-21
TRINITY_DN144030_c0_g1_i1	PZN80014.1 histidinol dehydrogenase [Proteobacteria bacterium]	1.3e-32
TRINITY_DN144062_c0_g1_i1	OLB10230.1 tyrosine recombinase XerC [Gammaproteobacteria bacterium 13_2_20CM_66_19]	1.5e-23
TRINITY_DN144038_c0_g1_i1	WP_094578205.1 propionyl-CoA synthetase [Ochrobactrum rhizosphaerae]	3.1e-100
TRINITY_DN144057_c0_g1_i1	OPB42186.1 hypothetical protein A0O28_0033030 [Trichoderma guizhouense]	4.3e-87
TRINITY_DN144059_c0_g1_i1	SDZ71071.1 two-component system, OmpR family, response regulator [Variovorax sp. YR266]	2.5e-10
TRINITY_DN144048_c0_g1_i1	ODU15953.1 chromosome partitioning protein [Variovorax sp. SCN 67-85]	2.1e-33
TRINITY_DN144027_c0_g1_i1	WP_095494751.1 UDP-3-O-acyl-N-acetylglucosamine deacetylase [Mesorhizobium temperatum]	2.8e-16
TRINITY_DN144040_c0_g1_i1	WP_034747108.1 MULTISPECIES: 23S rRNA (pseudouridine(1915)-N(3))-methyltransferase RlmH [Janthinobacterium]	2.5e-53
TRINITY_DN144042_c0_g1_i1	PIF08199.1 hypothetical protein CLU94_0156 [Janthinobacterium sp. 13]	8.6e-36
TRINITY_DN144055_c0_g1_i1	OQR42433.1 hypothetical protein BW261_25805, partial [Klebsiella aerogenes]	7.2e-18
TRINITY_DN144097_c0_g1_i1	AXA48842.1 C-4 methylsterol oxidase [Malassezia restricta]	3.8e-82
TRINITY_DN144035_c0_g1_i1	OYR18115.1 ppx/GppA phosphatase family protein [Ochrobactrum rhizosphaerae]	1.4e-68
TRINITY_DN144091_c0_g1_i1	WP_027045667.1 hypothetical protein [Mesorhizobium sp. URHC0008]	2.5e-19
TRINITY_DN112717_c0_g1_i1	KKP05978.1 hypothetical protein THAR02_01934 [Trichoderma harzianum]	9.5e-54
TRINITY_DN112725_c0_g1_i1	WP_099550447.1 NAD(P)-dependent oxidoreductase [Pseudomonas sp. 2995-3]	2.7e-33
TRINITY_DN112715_c0_g1_i1	WP_007832284.1 MULTISPECIES: paraslipin [Variovorax]	2.0e-57
TRINITY_DN112785_c0_g1_i1	WP_024896398.1 MULTISPECIES: PAS domain-containing sensor histidine kinase [Ochrobactrum]	1.8e-31
TRINITY_DN112797_c0_g1_i1	CCV13580.1 conserved hypothetical protein [Mesorhizobium sp. STM 4661]	2.9e-34
TRINITY_DN112746_c0_g1_i1	WP_094574369.1 saccharopine dehydrogenase family protein [Ochrobactrum rhizosphaerae]	2.5e-99
TRINITY_DN112743_c0_g1_i1	AXA49410.1 large subunit ribosomal protein L18e [Malassezia restricta]	1.0e-36
TRINITY_DN112743_c0_g1_i1	AXA49410.1 large subunit ribosomal protein L18e [Malassezia restricta]	5.5e-22
TRINITY_DN112762_c0_g1_i1	WP_046681778.1 MULTISPECIES: cytochrome-c oxidase, cbb3-type subunit III [Janthinobacterium]	8.6e-52
TRINITY_DN112736_c0_g1_i1	WP_017139455.1 MULTISPECIES: homoserine O-acetyltransferase [Pseudomonas]	3.1e-56
TRINITY_DN112791_c0_g1_i1	XP_024711710.1 40S ribosomal protein S1-A [[Candida] pseudohaemulonis]	1.0e-27
TRINITY_DN112738_c0_g1_i1	WP_094577340.1 Trk system potassium transporter TrkA [Ochrobactrum rhizosphaerae]	4.4e-69
TRINITY_DN112738_c0_g1_i1	WP_094577340.1 Trk system potassium transporter TrkA [Ochrobactrum rhizosphaerae]	9.0e-54
TRINITY_DN112734_c0_g1_i1	SES67120.1 IS66 C-terminal element [Pseudomonas sp. NFR09]	1.2e-36
TRINITY_DN112708_c0_g1_i1	XP_012554522.1 PREDICTED: uncharacterized protein LOC105843547 [Hydra vulgaris]	2.4e-15
TRINITY_DN112701_c0_g1_i1	WP_069786347.1 IS4 family transposase [Pseudomonas salomonii]	1.2e-48
TRINITY_DN112787_c0_g1_i1	WP_037351782.1 hypothetical protein [Sediminibacterium salmoneum]	2.6e-41
TRINITY_DN112716_c0_g1_i1	WP_094579044.1 insulinase family protein [Ochrobactrum rhizosphaerae]	1.2e-78
TRINITY_DN112733_c0_g1_i1	ODU16855.1 phosphatidylinositol kinase [Variovorax sp. SCN 67-85]	5.5e-102
TRINITY_DN112777_c0_g1_i1	ODU11774.1 guanylate cyclase [Variovorax sp. SCN 67-85]	3.4e-30
TRINITY_DN112765_c0_g1_i1	ODU19167.1 hypothetical protein ABS94_01430 [Variovorax sp. SCN 67-85]	3.6e-92
TRINITY_DN112765_c0_g1_i2	ODU19167.1 hypothetical protein ABS94_01430 [Variovorax sp. SCN 67-85]	7.1e-88
TRINITY_DN112781_c0_g1_i1	RMO67855.1 hypothetical protein ALQ35_00423 [Pseudomonas fluorescens]	2.8e-76
TRINITY_DN112722_c0_g1_i1	EHN03395.1 Arf2p [Saccharomyces cerevisiae x Saccharomyces kudriavzevii VIN7]	3.2e-16
TRINITY_DN112784_c0_g1_i1	WP_012722644.1 NAD(P)/FAD-dependent oxidoreductase [Pseudomonas fluorescens]	3.3e-34
TRINITY_DN112772_c0_g1_i1	KFB40999.1 40S ribosomal protein S11 [Anopheles sinensis]	8.2e-77
TRINITY_DN112710_c0_g1_i1	WP_056858749.1 MULTISPECIES: PhzF family phenazine biosynthesis protein [Pseudomonas]	4.8e-56
TRINITY_DN112707_c0_g1_i1	RMO72233.1 hypothetical protein ALQ35_100002 [Pseudomonas fluorescens]	1.0e-46
TRINITY_DN112768_c0_g1_i1	OYR14351.1 leucyl/phenylalanyl-tRNA--protein transferase [Ochrobactrum rhizosphaerae]	3.4e-67
TRINITY_DN112750_c0_g1_i1	WP_105734091.1 molecular chaperone DnaK [Phyllobacterium myrsinacearum]	3.0e-73
TRINITY_DN112753_c0_g1_i1	WP_003176296.1 penicillin-binding protein 2 [Pseudomonas fluorescens]	7.1e-63
TRINITY_DN112783_c0_g1_i2	WP_094578333.1 M23 family metallopeptidase [Ochrobactrum rhizosphaerae]	1.2e-72
TRINITY_DN112754_c0_g1_i1	WP_094579035.1 SURF1 family protein [Ochrobactrum rhizosphaerae]	1.1e-27
TRINITY_DN112798_c0_g1_i1	KKP04427.1 eukaryotic translation initiation factor 3 subunit B [Trichoderma harzianum]	8.9e-32
TRINITY_DN112729_c0_g1_i1	WP_070346310.1 dTDP-4-amino-4,6-dideoxygalactose transaminase [Janthinobacterium lividum]	6.7e-159
TRINITY_DN112755_c0_g1_i1	OLB09735.1 exopolyphosphatase [Gammaproteobacteria bacterium 13_2_20CM_66_19]	2.6e-14
TRINITY_DN112767_c0_g1_i1	WP_094577474.1 DEAD/DEAH box helicase [Ochrobactrum rhizosphaerae]	6.7e-33
TRINITY_DN112299_c0_g1_i1	WP_003171673.1 NAD(P)/FAD-dependent oxidoreductase [Pseudomonas fluorescens]	4.4e-17
TRINITY_DN112281_c0_g1_i1	WP_017136525.1 MULTISPECIES: effector locus protein [Pseudomonas]	2.7e-30
TRINITY_DN112235_c0_g1_i1	WP_024072627.1 MULTISPECIES: DUF2782 domain-containing protein [Pseudomonas]	1.3e-29
TRINITY_DN112293_c0_g1_i1	PWT97345.1 1,4-alpha-glucan branching protein [Candidatus Melainabacteria bacterium]	1.3e-28
TRINITY_DN112297_c0_g1_i1	WP_088385186.1 conjugal transfer protein TraB [Roseateles aquatilis]	2.1e-15
TRINITY_DN112216_c0_g1_i1	WP_016419075.1 DNA-directed RNA polymerase subunit beta' [Halomonas anticariensis]	3.9e-40
TRINITY_DN112266_c0_g1_i1	KWV69987.1 hypothetical protein PFLuk1_02543 [Pseudomonas fluorescens]	5.8e-29
TRINITY_DN112298_c0_g1_i1	WP_023127212.1 DNA adenine methylase [Pseudomonas aeruginosa]	2.0e-15
TRINITY_DN112271_c0_g1_i1	WP_010400979.1 MULTISPECIES: co-chaperone GroES [Janthinobacterium]	3.7e-09
TRINITY_DN112218_c0_g1_i1	OJY83228.1 hypothetical protein BGP23_09365 [Xanthomonadales bacterium 66-474]	4.6e-13
TRINITY_DN112211_c0_g1_i1	WP_120248279.1 dipeptide ABC transporter ATP-binding protein [Pseudomonas synxantha]	2.2e-30
TRINITY_DN112290_c0_g1_i1	PMQ17201.1 Acyl-coenzyme A dehydrogenase [Janthinobacterium sp. AD80]	1.6e-23
TRINITY_DN112254_c0_g1_i1	WP_056860622.1 MULTISPECIES: cell division protein [Pseudomonas]	1.5e-35
TRINITY_DN112259_c0_g1_i1	WP_081269433.1 phosphoribosylformylglycinamidine synthase [Variovorax paradoxus]	4.3e-31
TRINITY_DN112245_c0_g1_i1	XP_024768228.1 hypothetical protein M431DRAFT_99751 [Trichoderma harzianum CBS 226.95]	3.4e-47
TRINITY_DN112279_c0_g1_i1	WP_006018768.1 MULTISPECIES: hypothetical protein [Bradyrhizobiaceae]	8.7e-30
TRINITY_DN112250_c0_g1_i1	OQR26309.1 hypothetical protein BWR15_30985, partial [Pseudomonas sp. T]	1.0e-20
TRINITY_DN112285_c0_g1_i1	ODU16243.1 hypothetical protein ABS94_13810 [Variovorax sp. SCN 67-85]	1.4e-13
TRINITY_DN112287_c0_g1_i1	WP_017138755.1 DUF979 domain-containing protein [Pseudomonas fluorescens]	7.4e-38
TRINITY_DN112227_c0_g1_i1	WP_111983356.1 amino acid permease [Dyella jiangningensis]	2.1e-20
TRINITY_DN112212_c0_g1_i1	WP_047465493.1 acriflavine resistance protein B [Agrobacterium rhizogenes]	9.9e-27
TRINITY_DN112251_c0_g1_i1	XP_016656572.1 PREDICTED: RNA-directed DNA polymerase from mobile element jockey-like [Acyrthosiphon pisum]	3.5e-10
TRINITY_DN112239_c0_g1_i1	ODU17405.1 hypothetical protein ABS94_08015 [Variovorax sp. SCN 67-85]	2.4e-35
TRINITY_DN112237_c0_g1_i1	WP_108610016.1 hypothetical protein [Aminobacter sp. MSH1]	2.0e-49
TRINITY_DN112215_c0_g1_i1	WP_068059898.1 GTP-binding protein [Nocardia xishanensis]	8.9e-34
TRINITY_DN112240_c0_g1_i1	RMP90344.1 hypothetical protein ALQ17_200101 [Pseudomonas fluorescens]	6.1e-37
TRINITY_DN112220_c0_g1_i1	WP_034303475.1 MULTISPECIES: Tn3 family transposase [Herbaspirillum]	6.2e-45
TRINITY_DN116460_c0_g1_i1	WP_032129024.1 Fis family transcriptional regulator [Stenotrophomonas maltophilia]	1.4e-38
TRINITY_DN116436_c0_g1_i1	WP_074128750.1 aldehyde dehydrogenase [Bradyrhizobium sp. NAS96.2]	1.8e-29
TRINITY_DN116457_c0_g1_i1	WP_120016804.1 Rrf2 family transcriptional regulator [Mesorhizobium waimense]	1.3e-22
TRINITY_DN116440_c0_g1_i1	WP_094578265.1 acetate--CoA ligase [Ochrobactrum rhizosphaerae]	4.4e-17
TRINITY_DN116461_c0_g1_i1	WP_092797730.1 MULTISPECIES: response regulator [Janthinobacterium]	4.3e-49
TRINITY_DN116439_c0_g1_i1	WP_071322283.1 hypothetical protein [Janthinobacterium sp. 1_2014MBL_MicDiv]	1.5e-13
TRINITY_DN116416_c0_g1_i1	WP_019652298.1 efflux RND transporter permease subunit [Variovorax paradoxus]	1.8e-30
TRINITY_DN116467_c0_g1_i1	WP_094577284.1 type VI secretion protein ImpB [Ochrobactrum rhizosphaerae]	1.7e-37
TRINITY_DN116452_c0_g1_i1	ODU18010.1 aminopeptidase N [Variovorax sp. SCN 67-85]	3.1e-38
TRINITY_DN116427_c0_g1_i1	WP_092798931.1 MULTISPECIES: D-(-)-3-hydroxybutyrate oligomer hydrolase [Janthinobacterium]	8.9e-47
TRINITY_DN116489_c0_g1_i1	WP_017138135.1 hypothetical protein [Pseudomonas fluorescens]	7.4e-134
TRINITY_DN116464_c0_g1_i1	WP_024309955.1 glycosyltransferase family 2 protein [Pseudomonas sp. P818]	6.8e-29
TRINITY_DN116465_c0_g1_i1	STR23428.1 Zonula occludens toxin [Janthinobacterium lividum]	4.1e-120
TRINITY_DN116458_c0_g1_i1	PNP51692.1 hypothetical protein THARTR1_07689 [Trichoderma harzianum]	1.9e-21
TRINITY_DN116435_c0_g1_i1	WP_064806987.1 MFS transporter [Ralstonia insidiosa]	1.6e-35
TRINITY_DN116499_c0_g1_i1	ODU16052.1 hypothetical protein ABS94_16205 [Variovorax sp. SCN 67-85]	1.1e-58
TRINITY_DN116402_c0_g1_i1	ODU11975.1 class I poly(R)-hydroxyalkanoic acid synthase [Variovorax sp. SCN 67-85]	8.7e-13
TRINITY_DN116431_c0_g1_i1	ODU15700.1 phosphopantetheine-binding protein [Variovorax sp. SCN 67-85]	5.0e-30
TRINITY_DN116418_c0_g1_i1	PJE45900.1 crossover junction endodeoxyribonuclease RuvC [Sediminibacterium sp.]	1.5e-07
TRINITY_DN116443_c0_g1_i1	WP_092795469.1 MULTISPECIES: ABC transporter ATP-binding protein [Janthinobacterium]	1.9e-44
TRINITY_DN116497_c0_g1_i1	WP_095446669.1 3-mercaptopyruvate sulfurtransferase [Ochrobactrum sp. A44]	9.9e-37
TRINITY_DN116411_c0_g1_i1	WP_099549333.1 SulP family inorganic anion transporter [Pseudomonas sp. 2995-3]	8.3e-30
TRINITY_DN116401_c0_g1_i1	KKP04581.1 translation initiation factor 1A [Trichoderma harzianum]	3.1e-62
TRINITY_DN116445_c0_g1_i1	WP_017138973.1 DMT family transporter [Pseudomonas fluorescens]	2.5e-29
TRINITY_DN116448_c0_g1_i1	WP_019862782.1 MULTISPECIES: amino acid ABC transporter [Mesorhizobium]	1.6e-74
TRINITY_DN116410_c0_g1_i1	WP_094576071.1 ribulokinase [Ochrobactrum rhizosphaerae]	2.6e-124
TRINITY_DN116406_c0_g1_i1	AFM85669.1 ribosomal protein S2-like isoform 3 [Callorhinchus milii]	3.3e-46
TRINITY_DN116433_c0_g1_i1	EDV08821.1 1,4-glucan-6-(1,4-glucano)-transferase [Saccharomyces cerevisiae RM11-1a]	4.8e-91
TRINITY_DN152370_c0_g1_i1	PTT91534.1 cytochrome b [Pelomonas sp. HMWF004]	9.0e-30
TRINITY_DN152316_c0_g1_i1	WP_105738072.1 xylose isomerase [Phyllobacterium myrsinacearum]	2.5e-38
TRINITY_DN152382_c0_g1_i1	ODU18326.1 3-deoxy-D-manno-oct-2-ulosonic acid (Kdo) hydroxylase [Variovorax sp. SCN 67-85]	2.3e-36
TRINITY_DN152393_c0_g1_i1	KNC15021.1 hypothetical protein AC788_09065 [Pseudomonas sp. RIT-PI-a]	6.7e-79
TRINITY_DN152338_c0_g1_i1	ODU14557.1 hypothetical protein ABS94_22240 [Variovorax sp. SCN 67-85]	5.6e-13
TRINITY_DN152363_c0_g1_i1	WP_081267878.1 hypothetical protein [Variovorax paradoxus]	1.8e-09
TRINITY_DN152383_c0_g1_i1	WP_120248000.1 efflux transporter outer membrane subunit [Pseudomonas synxantha]	5.0e-22
TRINITY_DN152347_c0_g1_i1	WP_021081309.1 hypothetical protein [Bradyrhizobium sp. MOS004]	7.2e-19
TRINITY_DN152358_c0_g1_i1	WP_032889804.1 efflux transporter outer membrane subunit [Pseudomonas sp. RIT357]	3.2e-17
TRINITY_DN152355_c0_g1_i1	EEU04641.1 Glc3p [Saccharomyces cerevisiae JAY291]	1.9e-31
TRINITY_DN152395_c0_g1_i1	WP_017135208.1 autotransporter outer membrane beta-barrel domain-containing protein [Pseudomonas fluorescens]	2.8e-43
TRINITY_DN152396_c0_g1_i1	SIP56148.1 ATP Synthase 6, partial [Lithomelissa setosa]	4.2e-08
TRINITY_DN152340_c0_g1_i1	WP_029920253.1 CusA/CzcA family heavy metal efflux RND transporter [Nevskia soli]	2.4e-26
TRINITY_DN152387_c0_g1_i1	WP_048935163.1 glycosyltransferase [Ralstonia sp. MD27]	3.3e-28
TRINITY_DN152343_c0_g1_i1	WP_024579173.1 MULTISPECIES: YciI family protein [Bradyrhizobium]	9.3e-16
TRINITY_DN152328_c0_g1_i1	WP_003171731.1 MULTISPECIES: DNA-binding response regulator [Pseudomonas]	6.2e-19
TRINITY_DN152310_c0_g1_i1	PZP28018.1 type IV secretion system protein VirB10 [Roseateles depolymerans]	2.8e-20
TRINITY_DN152361_c0_g1_i1	WP_021080892.1 glycoside hydrolase family 15 protein [Bradyrhizobium sp. MOS004]	3.5e-25
TRINITY_DN152381_c0_g1_i1	WP_007838238.1 LysR family transcriptional regulator [Variovorax sp. CF313]	1.4e-32
TRINITY_DN152312_c0_g1_i1	WP_075836008.1 MULTISPECIES: hypothetical protein [Rhodococcus]	5.0e-23
TRINITY_DN152373_c0_g1_i1	AJP39896.1 Mcr1p [Saccharomyces cerevisiae YJM1078]	4.8e-31
TRINITY_DN152345_c0_g1_i1	WP_017139726.1 sodium:proton antiporter [Pseudomonas fluorescens]	1.8e-45
TRINITY_DN152367_c0_g1_i1	CEO59797.1 Putative Ribosomal protein L31e [Penicillium brasilianum]	3.0e-42
TRINITY_DN152350_c0_g1_i1	OQR42415.1 hypothetical protein BW261_25900, partial [Klebsiella aerogenes]	1.2e-16
TRINITY_DN152374_c0_g1_i1	WP_115066261.1 NCS1 family nucleobase:cation symporter-1 [Rhizobiales bacterium]	1.0e-24
TRINITY_DN152376_c0_g1_i1	WP_003174744.1 TetR/AcrR family transcriptional regulator [Pseudomonas fluorescens]	8.3e-36
TRINITY_DN129527_c0_g1_i1	XP_026293216.1 myosin-VIIa [Frankliniella occidentalis]	1.3e-22
TRINITY_DN129579_c0_g1_i1	ODU16114.1 LPS export ABC transporter periplasmic protein LptC [Variovorax sp. SCN 67-85]	4.6e-54
TRINITY_DN129537_c0_g1_i1	OYR16824.1 arabinose-binding domain of AraC transcription regulator, N-term family protein [Ochrobactrum rhizosphaerae]	3.5e-39
TRINITY_DN129558_c0_g1_i1	AXA48570.1 uncharacterized protein MRET_0834 [Malassezia restricta]	1.4e-86
TRINITY_DN129509_c0_g1_i1	XP_014248528.1 prion-like-(Q/N-rich) domain-bearing protein 25 isoform X1 [Cimex lectularius]	3.2e-14
TRINITY_DN129595_c0_g1_i1	WP_099548193.1 succinylglutamate desuccinylase [Pseudomonas sp. 2995-3]	1.3e-40
TRINITY_DN129540_c0_g1_i1	WP_094576704.1 phosphate acyltransferase PlsX [Ochrobactrum rhizosphaerae]	5.2e-59
TRINITY_DN129539_c0_g1_i1	KKP06674.1 vesicle transporter SEC22 [Trichoderma harzianum]	5.1e-31
TRINITY_DN129507_c0_g1_i1	WP_094579429.1 LysR family transcriptional regulator [Ochrobactrum rhizosphaerae]	3.4e-34
TRINITY_DN129518_c0_g1_i1	XP_024772444.1 hypothetical protein M431DRAFT_510045 [Trichoderma harzianum CBS 226.95]	7.7e-59
TRINITY_DN129513_c0_g1_i1	WP_017138300.1 flavodoxin [Pseudomonas fluorescens]	5.8e-60
TRINITY_DN129590_c0_g1_i1	WP_017137752.1 transcriptional regulator [Pseudomonas fluorescens]	1.8e-26
TRINITY_DN129524_c0_g1_i1	WP_046682555.1 4Fe-4S binding protein [Janthinobacterium sp. KBS0711]	7.9e-62
TRINITY_DN129536_c0_g1_i1	ODU14076.1 phosphonate ABC transporter substrate-binding protein [Variovorax sp. SCN 67-85]	3.9e-17
TRINITY_DN129591_c0_g1_i1	SDA55641.1 hypothetical protein SAMN03159349_01871 [Janthinobacterium sp. 551a]	7.4e-08
TRINITY_DN129508_c0_g1_i1	WP_081266019.1 MULTISPECIES: flagellar basal body rod protein FlgB [Variovorax]	1.5e-56
TRINITY_DN129585_c0_g1_i1	WP_017136511.1 AMP-binding protein [Pseudomonas fluorescens]	6.3e-52
TRINITY_DN129569_c0_g1_i1	WP_017135377.1 RecQ family ATP-dependent DNA helicase [Pseudomonas fluorescens]	2.0e-46
TRINITY_DN129592_c0_g1_i1	WP_017137022.1 MULTISPECIES: alpha/beta fold hydrolase [Pseudomonas]	2.2e-77
TRINITY_DN129568_c0_g1_i1	ODU15365.1 deoxyguanosinetriphosphate triphosphohydrolase [Variovorax sp. SCN 67-85]	1.1e-51
TRINITY_DN129519_c0_g1_i1	OYR12677.1 hypothetical protein CEV32_0850 [Ochrobactrum rhizosphaerae]	5.9e-14
TRINITY_DN129553_c0_g1_i1	KFB34989.1 AGAP001805-PA-like protein [Anopheles sinensis]	1.0e-09
TRINITY_DN129576_c0_g1_i1	APA71061.1 peptidase M48 [Janthinobacterium sp. 1_2014MBL_MicDiv]	1.5e-34
TRINITY_DN129571_c0_g1_i1	EMG52920.1 ABC transporter substrate-binding protein [Ochrobactrum sp. CDB2]	2.4e-61
TRINITY_DN129565_c0_g1_i1	WP_017139343.1 drug/metabolite exporter YedA [Pseudomonas fluorescens]	2.6e-46
TRINITY_DN129573_c0_g1_i1	WP_094577355.1 DUF1428 family protein [Ochrobactrum rhizosphaerae]	4.3e-60
TRINITY_DN129505_c0_g1_i1	WP_007839237.1 MFS transporter [Variovorax sp. CF313]	4.5e-23
TRINITY_DN129564_c0_g1_i1	CEJ56146.1 hypothetical protein PMG11_02366 [Penicillium brasilianum]	5.7e-28
TRINITY_DN121930_c0_g1_i1	WP_094578810.1 sarcosine oxidase subunit alpha [Ochrobactrum rhizosphaerae]	1.3e-86
TRINITY_DN121919_c0_g1_i1	PZC70460.1 hypothetical protein B5X24_HaOG216104 [Helicoverpa armigera]	6.7e-11
TRINITY_DN121913_c0_g1_i1	WP_017134869.1 hypothetical protein [Pseudomonas fluorescens]	2.3e-68
TRINITY_DN121998_c0_g1_i1	ODU15991.1 hypothetical protein ABS94_15860 [Variovorax sp. SCN 67-85]	5.2e-17
TRINITY_DN121955_c0_g1_i1	WP_024073138.1 MULTISPECIES: urease accessory protein UreD [Pseudomonas]	5.7e-31
TRINITY_DN121937_c0_g1_i1	WP_116811242.1 MFS transporter [Steroidobacter cummioxidans]	5.5e-12
TRINITY_DN121903_c0_g1_i1	PZM78490.1 hypothetical protein DKT66_23865 [Candidatus Melainabacteria bacterium]	1.3e-47
TRINITY_DN121944_c0_g1_i1	WP_003216923.1 L-carnitine dehydrogenase [Pseudomonas fluorescens]	2.5e-48
TRINITY_DN121943_c0_g1_i1	NP_149638.1 175R [Invertebrate iridescent virus 6]	1.1e-19
TRINITY_DN121961_c0_g1_i1	PZN79601.1 multidrug transporter AcrB [Proteobacteria bacterium]	1.8e-23
TRINITY_DN121988_c0_g1_i1	ODU17878.1 flagellar biosynthetic protein FliO [Variovorax sp. SCN 67-85]	1.1e-29
TRINITY_DN121928_c0_g1_i1	KWU46733.1 alcohol dehydrogenase [Rhodotorula sp. JG-1b]	2.7e-59
TRINITY_DN121979_c0_g1_i1	WP_080593812.1 filamentous hemagglutinin N-terminal domain-containing protein [Pseudomonas fluorescens]	3.5e-30
TRINITY_DN121984_c0_g1_i1	ODU14935.1 alkylhydroperoxidase [Variovorax sp. SCN 67-85]	1.8e-15
TRINITY_DN121935_c0_g1_i1	WP_032930326.1 MULTISPECIES: 3-hydroxyacyl-[acyl-carrier-protein] dehydratase FabZ [Mesorhizobium]	4.2e-33
TRINITY_DN121916_c0_g1_i1	KWU46525.1 ribosomal protein L16a [Rhodotorula sp. JG-1b]	1.7e-44
TRINITY_DN121954_c0_g1_i1	WP_017136467.1 Na+/H+ antiporter NhaA [Pseudomonas fluorescens]	2.5e-48
TRINITY_DN121904_c0_g1_i1	ODU15306.1 4,5-DOPA dioxygenase extradiol [Variovorax sp. SCN 67-85]	5.9e-72
TRINITY_DN121911_c0_g1_i1	WP_099548593.1 lipocalin-like domain-containing protein [Pseudomonas sp. 2995-3]	2.8e-28
TRINITY_DN121945_c0_g1_i1	WP_094573585.1 GGDEF domain-containing protein [Ochrobactrum rhizosphaerae]	1.8e-42
TRINITY_DN121994_c0_g1_i1	WP_072046815.1 DUF1611 domain-containing protein [Mastigocladus laminosus]	3.7e-45
TRINITY_DN121912_c0_g1_i1	WP_008449189.1 hypothetical protein [Janthinobacterium sp. HH01]	1.9e-24
TRINITY_DN121985_c0_g1_i1	ODU18437.1 peptide ABC transporter permease [Variovorax sp. SCN 67-85]	1.2e-20
TRINITY_DN121975_c0_g1_i1	WP_003193803.1 MULTISPECIES: DNA-binding response regulator [Pseudomonas]	5.9e-21
TRINITY_DN121958_c0_g1_i1	WP_021081029.1 catechol 2,3-dioxygenase [Bradyrhizobium sp. MOS004]	2.5e-20
TRINITY_DN149048_c0_g1_i1	WP_017137293.1 MULTISPECIES: methylated-DNA--[protein]-cysteine S-methyltransferase [Pseudomonas]	1.8e-61
TRINITY_DN149092_c0_g1_i1	PSN54244.1 hypothetical protein C0J52_09242 [Blattella germanica]	2.2e-18
TRINITY_DN149077_c0_g1_i1	EEU07127.1 Sna3p [Saccharomyces cerevisiae JAY291]	1.8e-29
TRINITY_DN149058_c0_g1_i1	ODU18163.1 riboflavin biosynthesis protein RibD [Variovorax sp. SCN 67-85]	4.0e-97
TRINITY_DN149086_c0_g1_i1	WP_017136284.1 sodium/glutamate symporter, partial [Pseudomonas fluorescens]	1.2e-42
TRINITY_DN149085_c0_g1_i1	ODU18267.1 ABC transporter [Variovorax sp. SCN 67-85]	2.1e-17
TRINITY_DN149069_c0_g1_i1	ODU15166.1 ligand-gated channel protein [Variovorax sp. SCN 67-85]	2.4e-29
TRINITY_DN149088_c0_g1_i1	WP_017137844.1 hypothetical protein [Pseudomonas fluorescens]	5.1e-36
TRINITY_DN149020_c0_g1_i1	WP_053013275.1 PAS domain S-box protein [[Polyangium] brachysporum]	5.7e-17
TRINITY_DN149098_c0_g1_i1	WP_093302938.1 MULTISPECIES: conjugal transfer protein TrbF [Variovorax]	1.1e-13
TRINITY_DN149009_c0_g1_i1	WP_027145725.1 FAD-dependent oxidoreductase [Mesorhizobium sp. WSM3626]	9.5e-31
TRINITY_DN149041_c0_g1_i1	NP_061494.3 Ego4p [Saccharomyces cerevisiae S288C]	1.0e-47
TRINITY_DN149012_c0_g1_i1	WP_082045082.1 L,D-transpeptidase [Mesorhizobium sp. SOD10]	3.3e-13
TRINITY_DN149030_c0_g1_i1	OJY12303.1 AraC family transcriptional regulator [Rhizobiales bacterium 62-47]	7.9e-27
TRINITY_DN149062_c0_g1_i1	WP_111547784.1 acyl-[ACP]--phospholipid O-acyltransferase [Mesorhizobium kowhaii]	2.5e-34
TRINITY_DN149090_c0_g1_i1	PNP60221.1 hypothetical protein THARTR1_00245 [Trichoderma harzianum]	5.7e-27
TRINITY_DN149054_c0_g1_i1	OJX61965.1 hypothetical protein BGO85_11330 [Enterobacter sp. 56-7]	1.8e-22
TRINITY_DN149096_c0_g1_i1	WP_004621557.1 hypothetical protein [Caulobacter vibrioides]	1.0e-28
TRINITY_DN149033_c0_g1_i1	GBE45509.1 hypothetical protein BMS3Bbin11_00598 [bacterium BMS3Bbin11]	9.3e-24
TRINITY_DN149089_c0_g1_i1	WP_094573729.1 sigma-54-dependent Fis family transcriptional regulator [Ochrobactrum rhizosphaerae]	2.2e-62
TRINITY_DN149082_c0_g1_i1	ODU18069.1 allophanate hydrolase [Variovorax sp. SCN 67-85]	2.1e-33
TRINITY_DN149004_c0_g1_i1	WP_082127507.1 indolepyruvate ferredoxin oxidoreductase family protein [Janthinobacterium sp. KBS0711]	7.5e-34
TRINITY_DN149007_c0_g1_i1	ODU19312.1 diguanylate phosphodiesterase [Variovorax sp. SCN 67-85]	3.0e-10
TRINITY_DN149052_c0_g1_i1	ETN62619.1 Neural conserved at 73EF [Anopheles darlingi]	2.2e-34
TRINITY_DN114944_c0_g1_i1	ODU15267.1 ABC transporter ATP-binding protein [Variovorax sp. SCN 67-85]	3.1e-55
TRINITY_DN114991_c0_g1_i1	ODU17479.1 SAM-dependent methyltransferase [Variovorax sp. SCN 67-85]	1.5e-37
TRINITY_DN114961_c0_g1_i1	WP_094579314.1 GtrA family protein [Ochrobactrum rhizosphaerae]	1.5e-46
TRINITY_DN114905_c0_g1_i1	WP_012436240.1 P-type conjugative transfer protein TrbG [Ralstonia pickettii]	3.3e-35
TRINITY_DN114994_c0_g1_i1	WP_017940290.1 LTA synthase family protein [Pseudomonas thermotolerans]	2.1e-23
TRINITY_DN114951_c0_g1_i1	WP_024270358.1 hypothetical protein [Shinella sp. DD12]	1.8e-32
TRINITY_DN114946_c0_g1_i1	WP_017135263.1 ABC transporter ATP-binding protein/permease [Pseudomonas fluorescens]	3.7e-75
TRINITY_DN114938_c0_g1_i1	ODU18995.1 cyclohexanecarboxylate-CoA ligase [Variovorax sp. SCN 67-85]	2.1e-18
TRINITY_DN114900_c0_g1_i1	WP_065930542.1 DMT family transporter [Pseudomonas sp. 58 R 3]	5.2e-103
TRINITY_DN114932_c0_g1_i1	RMT66556.1 hypothetical protein ALP43_01140, partial [Pseudomonas fluorescens]	9.7e-26
TRINITY_DN114985_c0_g1_i1	WP_003176049.1 MULTISPECIES: 50S ribosomal protein L27 [Pseudomonas]	1.7e-29
TRINITY_DN114950_c0_g1_i1	WP_094579286.1 ABC transporter ATP-binding protein [Ochrobactrum rhizosphaerae]	3.1e-40
TRINITY_DN114936_c0_g1_i1	CRM39741.1 Bacteriophytochrome cph2 [Pseudomonas sp. 58 R 3]	1.6e-105
TRINITY_DN114923_c0_g1_i1	WP_080920562.1 ABC transporter permease subunit [Pseudaminobacter manganicus]	1.1e-22
TRINITY_DN114993_c0_g1_i1	XP_021934045.1 1,5-anhydro-D-fructose reductase-like [Zootermopsis nevadensis]	5.1e-18
TRINITY_DN114960_c0_g1_i1	WP_003175350.1 DNA recombination protein RmuC [Pseudomonas fluorescens]	6.1e-69
TRINITY_DN114912_c0_g1_i1	ODU12267.1 glycogen debranching enzyme GlgX [Variovorax sp. SCN 67-85]	8.4e-24
TRINITY_DN114977_c0_g1_i1	ODU12692.1 type III secretion protein [Variovorax sp. SCN 67-85]	7.0e-95
TRINITY_DN114917_c0_g1_i1	WP_109073308.1 MULTISPECIES: cystathionine beta-lyase [Azospirillum]	4.2e-39
TRINITY_DN114965_c0_g1_i1	WP_094579146.1 EVE domain-containing protein [Ochrobactrum rhizosphaerae]	3.3e-34
TRINITY_DN114937_c0_g1_i1	XP_024773153.1 hypothetical protein M431DRAFT_119301 [Trichoderma harzianum CBS 226.95]	8.5e-17
TRINITY_DN114902_c0_g1_i1	XP_024769042.1 hypothetical protein M431DRAFT_524566 [Trichoderma harzianum CBS 226.95]	1.0e-44
TRINITY_DN114929_c0_g1_i1	ODU15354.1 diaminopimelate decarboxylase [Variovorax sp. SCN 67-85]	1.3e-36
TRINITY_DN114935_c0_g1_i1	WP_094576043.1 aldehyde dehydrogenase family protein [Ochrobactrum rhizosphaerae]	3.5e-116
TRINITY_DN114925_c0_g1_i1	WP_019657630.1 ABC transporter substrate-binding protein [Variovorax paradoxus]	3.1e-40
TRINITY_DN114904_c0_g1_i1	WP_017139521.1 aminotransferase DegT [Pseudomonas fluorescens]	5.3e-32
TRINITY_DN114952_c0_g1_i1	RMO73751.1 hypothetical protein ALQ35_00814 [Pseudomonas fluorescens]	5.7e-27
TRINITY_DN114971_c0_g1_i1	WP_023727615.1 DUF3309 domain-containing protein [Mesorhizobium sp. LSHC412B00]	2.9e-12
TRINITY_DN114982_c0_g1_i1	WP_034760259.1 MULTISPECIES: hypothetical protein [Janthinobacterium]	4.4e-57
TRINITY_DN114963_c0_g1_i1	WP_094576759.1 3'-kinase [Ochrobactrum rhizosphaerae]	6.1e-43
TRINITY_DN114953_c0_g1_i1	XP_015914038.1 uncharacterized protein K02A2.6-like, partial [Parasteatoda tepidariorum]	6.9e-37
TRINITY_DN114988_c0_g1_i1	WP_032916671.1 sigma-54-dependent Fis family transcriptional regulator [Mesorhizobium erdmanii]	3.2e-35
TRINITY_DN114921_c0_g1_i1	WP_021008067.1 ABC transporter permease [Variovorax paradoxus]	1.3e-27
TRINITY_DN114926_c0_g1_i1	WP_074305392.1 DNA-binding protein [Singulisphaera sp. GP187]	2.6e-07
TRINITY_DN120502_c0_g1_i1	WP_092797617.1 MULTISPECIES: alpha/beta hydrolase [Janthinobacterium]	2.0e-15
TRINITY_DN120522_c0_g1_i1	WP_017134938.1 MULTISPECIES: flagellar basal body M-ring protein FliF [Pseudomonas]	1.2e-42
TRINITY_DN120553_c0_g1_i1	ODS94713.1 hypothetical protein ABS56_17455 [Lautropia sp. SCN 69-89]	8.8e-26
TRINITY_DN120543_c0_g1_i1	WP_094579186.1 bifunctional hydroxymethylpyrimidine kinase/phosphomethylpyrimidine kinase [Ochrobactrum rhizosphaerae]	6.5e-34
TRINITY_DN120599_c0_g1_i1	WP_100557078.1 MULTISPECIES: ATP-binding cassette domain-containing protein [Ochrobactrum]	1.3e-40
TRINITY_DN120506_c0_g1_i1	ESQ74487.1 peptidase M61 [Asticcacaulis sp. AC402]	4.3e-21
TRINITY_DN120582_c0_g1_i1	KKO98014.1 hypothetical protein THAR02_09877 [Trichoderma harzianum]	2.2e-21
TRINITY_DN120546_c0_g1_i1	WP_004622148.1 hypothetical protein [Caulobacter vibrioides]	2.5e-21
TRINITY_DN120513_c0_g1_i1	ODU11781.1 sulfate adenylyltransferase [Variovorax sp. SCN 67-85]	6.2e-41
TRINITY_DN120549_c0_g1_i1	KFB39458.1 hypothetical protein ZHAS_00006950 [Anopheles sinensis]	6.6e-68
TRINITY_DN120524_c0_g1_i1	XP_025208739.1 zinc finger BED domain-containing protein 5-like [Melanaphis sacchari]	4.0e-13
TRINITY_DN120527_c0_g1_i1	CCV04947.1 Nitroreductase [Mesorhizobium metallidurans STM 2683]	1.5e-37
TRINITY_DN120530_c0_g1_i1	ABH11528.1 reverse transcriptase, partial [Phengaris teleius]	1.3e-12
TRINITY_DN120508_c0_g1_i1	WP_094578799.1 thiaminase II [Ochrobactrum rhizosphaerae]	6.5e-52
TRINITY_DN120554_c0_g1_i1	CAL25578.1 serin endopeptidase [Trichoderma lixii]	1.9e-50
TRINITY_DN120540_c0_g1_i1	WP_121668918.1 ABC transporter permease subunit [Janthinobacterium agaricidamnosum]	2.3e-44
TRINITY_DN120571_c0_g1_i1	WP_021080480.1 hypothetical protein [Bradyrhizobium sp. MOS004]	8.9e-23
TRINITY_DN120514_c0_g1_i1	WP_073241108.1 efflux RND transporter permease subunit [Maribacter aquivivus]	4.7e-09
TRINITY_DN120512_c0_g1_i1	PKB22195.1 uncharacterized protein (TIGR02001 family) [Janthinobacterium sp. 64]	2.9e-28
TRINITY_DN120542_c0_g1_i1	WP_087085995.1 hypothetical protein [Comamonas testosteroni]	1.7e-13
TRINITY_DN120574_c0_g1_i1	WP_079538886.1 ABC transporter substrate-binding protein [Bradyrhizobium lablabi]	4.5e-30
TRINITY_DN120526_c0_g1_i1	WP_003187998.1 MULTISPECIES: carbamoyltransferase [Pseudomonas]	9.2e-35
TRINITY_DN120577_c0_g1_i1	WP_017134790.1 MULTISPECIES: N-acetylmuramidase family protein [Pseudomonas]	1.9e-38
TRINITY_DN120555_c0_g1_i1	WP_094579137.1 DNA topology modulation protein FlaR [Ochrobactrum rhizosphaerae]	1.5e-60
TRINITY_DN120531_c0_g1_i1	WP_034784894.1 DUF475 domain-containing protein [Janthinobacterium lividum]	3.0e-89
TRINITY_DN120516_c0_g1_i1	EEU08571.1 Pkh1p [Saccharomyces cerevisiae JAY291]	1.0e-40
TRINITY_DN120559_c0_g1_i1	ODU19020.1 glucose-methanol-choline oxidoreductase [Variovorax sp. SCN 67-85]	2.2e-62
TRINITY_DN120501_c0_g1_i1	WP_029276547.1 universal stress protein [Pedobacter borealis]	5.2e-08
TRINITY_DN143570_c0_g1_i1	WP_023735272.1 hypothetical protein [Mesorhizobium sp. LNJC399B00]	3.1e-24
TRINITY_DN143567_c0_g1_i1	CBR79624.1 non-ribosomal peptide synthase [Pseudomonas poae]	4.3e-44
TRINITY_DN143518_c0_g1_i1	WP_094579127.1 bifunctional [glutamine synthetase] adenylyltransferase/[glutamine synthetase]-adenylyl-L-tyrosine phosphorylase [Ochrobactrum rhizosphaerae]	9.6e-57
TRINITY_DN143552_c0_g1_i1	WP_015884965.1 MULTISPECIES: amidophosphoribosyltransferase [Pseudomonas]	4.4e-57
TRINITY_DN143550_c0_g1_i1	WP_094574425.1 choline-sulfatase [Ochrobactrum rhizosphaerae]	2.3e-113
TRINITY_DN143585_c0_g1_i1	ODU17602.1 toxic anion resistance protein [Variovorax sp. SCN 67-85]	4.4e-23
TRINITY_DN143556_c0_g1_i1	WP_065692266.1 hypothetical protein [Rhizobium sp. AC44/96]	7.8e-41
TRINITY_DN143561_c0_g1_i1	OYR09484.1 thiamine pyrophosphate enzyme, central domain protein [Ochrobactrum rhizosphaerae]	4.7e-65
TRINITY_DN143535_c0_g1_i1	WP_094577174.1 fumarate hydratase [Ochrobactrum rhizosphaerae]	4.7e-50
TRINITY_DN143526_c0_g1_i1	WP_071325936.1 glutamine--fructose-6-phosphate transaminase (isomerizing) [Janthinobacterium sp. 1_2014MBL_MicDiv]	6.3e-56
TRINITY_DN143593_c0_g1_i1	WP_017137429.1 MULTISPECIES: glyceraldehyde-3-phosphate dehydrogenase [Pseudomonas]	1.2e-78
TRINITY_DN143542_c0_g1_i1	NP_149538.1 075L [Invertebrate iridescent virus 6]	6.2e-45
TRINITY_DN143574_c0_g1_i1	ODU12498.1 hypothetical protein ABS94_30675 [Variovorax sp. SCN 67-85]	3.3e-28
TRINITY_DN143554_c0_g1_i1	PZN76952.1 lipoprotein-releasing ABC transporter permease subunit [Proteobacteria bacterium]	2.5e-09
TRINITY_DN143596_c0_g1_i1	ODU18174.1 hypothetical protein ABS94_04665 [Variovorax sp. SCN 67-85]	8.7e-41
TRINITY_DN143545_c0_g1_i1	WP_094573480.1 SDR family oxidoreductase [Ochrobactrum rhizosphaerae]	9.8e-125
TRINITY_DN143559_c0_g1_i1	WP_034221024.1 pirin family protein [Arenimonas donghaensis]	7.0e-13
TRINITY_DN143589_c0_g1_i1	WP_076570487.1 LysR family transcriptional regulator [Janthinobacterium sp. TND4EL3]	1.8e-39
TRINITY_DN143581_c0_g1_i1	ETK22500.1 glutamate carboxypeptidase [Pseudomonas sp. FH1]	8.2e-85
TRINITY_DN143580_c0_g1_i1	OYR15797.1 ABC transporter family protein [Ochrobactrum rhizosphaerae]	1.4e-49
TRINITY_DN143513_c0_g1_i1	WP_094575686.1 amidase [Ochrobactrum rhizosphaerae]	4.0e-71
TRINITY_DN143586_c0_g1_i1	WP_095776131.1 MULTISPECIES: VirB4 family type IV secretion/conjugal transfer ATPase [Mesorhizobium]	3.6e-75
TRINITY_DN143546_c0_g1_i1	WP_040129067.1 aldehyde dehydrogenase family protein [Ochrobactrum anthropi]	2.2e-101
TRINITY_DN143521_c0_g1_i1	ODU19025.1 hypothetical protein ABS94_02175 [Variovorax sp. SCN 67-85]	1.6e-33
TRINITY_DN143557_c0_g1_i1	ODU17265.1 nitrate transporter [Variovorax sp. SCN 67-85]	2.0e-57
TRINITY_DN143500_c0_g1_i1	WP_094578783.1 methionine synthase [Ochrobactrum rhizosphaerae]	1.1e-94
TRINITY_DN143537_c0_g1_i1	WP_094577763.1 cation transporter [Ochrobactrum rhizosphaerae]	5.6e-117
TRINITY_DN143595_c0_g1_i1	WP_040989874.1 hypothetical protein [Mesorhizobium plurifarium]	1.7e-33
TRINITY_DN143514_c0_g1_i1	WP_052140635.1 DUF541 domain-containing protein [Janthinobacterium lividum]	4.6e-32
TRINITY_DN143529_c0_g1_i1	WP_094579282.1 nucleoside hydrolase [Ochrobactrum rhizosphaerae]	2.1e-40
TRINITY_DN139882_c0_g1_i1	WP_004624899.1 type II secretion system protein F (GspF) [Caulobacter vibrioides]	1.2e-48
TRINITY_DN139881_c0_g1_i1	WP_094573964.1 sel1 repeat family protein [Ochrobactrum rhizosphaerae]	2.0e-74
TRINITY_DN139875_c0_g1_i1	ADU38949.1 Endonuclease/exonuclease/phosphatase [Variovorax paradoxus EPS]	2.2e-76
TRINITY_DN139896_c0_g1_i1	WP_026013829.1 hypothetical protein [Pseudomonas fluorescens]	1.7e-34
TRINITY_DN139859_c0_g1_i1	WP_017137735.1 MULTISPECIES: hypothetical protein [Pseudomonas]	7.9e-10
TRINITY_DN139850_c0_g1_i1	ESY71580.1 DSBA oxidoreductase, partial [Mesorhizobium sp. LNHC252B00]	1.1e-20
TRINITY_DN139890_c0_g1_i1	3S6C_A Chain A, Structure of human CD1e	3.9e-39
TRINITY_DN139807_c0_g1_i1	WP_092804273.1 MULTISPECIES: DUF885 domain-containing protein [Janthinobacterium]	1.4e-83
TRINITY_DN139822_c0_g1_i1	AQW41378.1 selenium-dependent glutathione peroxidase [Penaeus monodon]	1.4e-54
TRINITY_DN139869_c0_g1_i1	OPB44422.1 hypothetical protein A0O28_0027410 [Trichoderma guizhouense]	8.1e-97
TRINITY_DN139841_c0_g1_i1	SIQ27247.1 Protein of unknown function [Janthinobacterium sp. TND4EL3]	1.0e-31
TRINITY_DN139891_c0_g1_i1	WP_099547691.1 hypothetical protein [Pseudomonas sp. 2995-3]	1.4e-103
TRINITY_DN139809_c0_g1_i1	WP_102297054.1 N-acetyltransferase [Janthinobacterium sp. AD80]	8.3e-12
TRINITY_DN139806_c0_g1_i1	OSY17486.1 oxidoreductase, partial [Entomoplasmatales bacterium EntAcro10]	1.8e-42
TRINITY_DN139814_c0_g1_i1	WP_007832450.1 putative lipid II flippase FtsW [Variovorax sp. CF313]	8.2e-25
TRINITY_DN139808_c0_g1_i1	KWU44899.1 putative chloride channel protein k [Rhodotorula sp. JG-1b]	4.4e-12
TRINITY_DN139831_c0_g1_i1	PNF32687.1 hypothetical protein B7P43_G12958 [Cryptotermes secundus]	3.0e-48
TRINITY_DN139830_c0_g1_i1	ODU18247.1 LysR family transcriptional regulator [Variovorax sp. SCN 67-85]	3.5e-41
TRINITY_DN139874_c0_g1_i1	RMP64884.1 hypothetical protein ALQ18_04857 [Pseudomonas marginalis pv. marginalis]	2.7e-17
TRINITY_DN139800_c0_g1_i1	KWU43091.1 hypothetical protein RHOSPDRAFT_11021, partial [Rhodotorula sp. JG-1b]	1.2e-34
TRINITY_DN139856_c0_g1_i1	XP_025833181.1 uncharacterized protein LOC112905276 [Agrilus planipennis]	1.6e-11
TRINITY_DN139834_c0_g1_i1	WP_021080821.1 efflux RND transporter permease subunit [Bradyrhizobium sp. MOS004]	3.7e-36
TRINITY_DN139815_c0_g1_i1	WP_081271536.1 succinylglutamate desuccinylase [Variovorax paradoxus]	1.3e-09
TRINITY_DN139889_c0_g1_i1	WP_019173847.1 PIN domain-containing protein [Pseudaminobacter salicylatoxidans]	6.0e-36
TRINITY_DN139872_c0_g1_i1	WP_111545933.1 diacylglycerol kinase family lipid kinase [Mesorhizobium kowhaii]	5.4e-37
TRINITY_DN139823_c0_g1_i1	WP_046682395.1 PLP-dependent aminotransferase family protein [Janthinobacterium sp. KBS0711]	6.1e-69
TRINITY_DN139835_c0_g1_i1	ODU19199.1 acyl-CoA dehydrogenase [Variovorax sp. SCN 67-85]	4.6e-84
TRINITY_DN139847_c0_g1_i1	AYO43566.1 hypothetical protein DNF11_2616 [Malassezia restricta CBS 7877]	3.8e-30
TRINITY_DN139858_c0_g1_i1	KKP05791.1 structure-specific recognition protein 1 [Trichoderma harzianum]	7.0e-48
TRINITY_DN142622_c0_g1_i1	WP_021076821.1 ABC transporter permease [Bradyrhizobium sp. MOS004]	1.6e-35
TRINITY_DN142692_c0_g1_i1	WP_057594765.1 hypothetical protein [Variovorax paradoxus]	1.4e-42
TRINITY_DN142651_c0_g1_i1	WP_094577979.1 WD40 repeat domain-containing protein [Ochrobactrum rhizosphaerae]	6.8e-157
TRINITY_DN142635_c0_g1_i1	NP_149920.1 457L [Invertebrate iridescent virus 6]	1.3e-121
TRINITY_DN142688_c0_g1_i1	WP_007877117.1 MULTISPECIES: molybdenum ABC transporter ATP-binding protein [Ochrobactrum]	1.4e-11
TRINITY_DN142685_c0_g1_i1	XP_018219904.1 hypothetical protein DI49_4768 [Saccharomyces eubayanus]	2.4e-49
TRINITY_DN142648_c0_g1_i1	WP_021077657.1 dienelactone hydrolase family protein [Bradyrhizobium sp. MOS004]	2.8e-41
TRINITY_DN142645_c0_g1_i1	PZN75357.1 cobyrinic acid ac-diamide synthase [Proteobacteria bacterium]	3.3e-34
TRINITY_DN142606_c0_g1_i1	WP_007872530.1 MULTISPECIES: adenosylhomocysteinase [Ochrobactrum]	2.2e-43
TRINITY_DN142617_c0_g1_i1	WP_057594796.1 aminotransferase class V-fold PLP-dependent enzyme [Variovorax paradoxus]	3.8e-33
TRINITY_DN142620_c0_g1_i1	WP_081269810.1 branched-chain amino acid ABC transporter substrate-binding protein [Variovorax paradoxus]	7.4e-47
TRINITY_DN142682_c0_g1_i1	EFA13335.2 putative RNA-directed DNA polymerase from transposon X-element-like Protein [Tribolium castaneum]	1.0e-09
TRINITY_DN142646_c0_g1_i1	WP_023667574.1 MULTISPECIES: response regulator [Mesorhizobium]	3.6e-51
TRINITY_DN142654_c0_g1_i1	SDA86474.1 Chitodextrinase [Janthinobacterium sp. 551a]	5.3e-55
TRINITY_DN142691_c0_g1_i1	WP_094577148.1 tyrosine--tRNA ligase [Ochrobactrum rhizosphaerae]	1.0e-80
TRINITY_DN142633_c0_g1_i1	WP_094573739.1 AraC family transcriptional regulator [Ochrobactrum rhizosphaerae]	2.1e-131
TRINITY_DN142658_c0_g1_i1	WP_095084042.1 DUF3052 family protein [Mesorhizobium sophorae]	3.0e-17
TRINITY_DN142639_c0_g1_i1	CRM07951.1 putative membrane protein [Pseudomonas sp. 31 R 17]	6.7e-82
TRINITY_DN142671_c0_g1_i1	WP_012722211.1 MULTISPECIES: aldehyde dehydrogenase family protein [Pseudomonas]	1.3e-64
TRINITY_DN142657_c0_g1_i1	WP_094575621.1 hydantoinase/oxoprolinase family protein [Ochrobactrum rhizosphaerae]	2.2e-37
TRINITY_DN142603_c0_g1_i1	WP_094579176.1 ATP-dependent helicase HrpB [Ochrobactrum rhizosphaerae]	3.7e-15
TRINITY_DN142653_c0_g1_i1	WP_007875420.1 MULTISPECIES: elongation factor G [Ochrobactrum]	9.7e-38
TRINITY_DN142672_c0_g1_i1	ODU17709.1 luciferase [Variovorax sp. SCN 67-85]	6.7e-37
TRINITY_DN142623_c0_g1_i1	KFB46266.1 AGAP004598-PA-like protein [Anopheles sinensis]	1.2e-44
TRINITY_DN142636_c0_g1_i1	WP_024897447.1 MULTISPECIES: heme A synthase [Ochrobactrum]	3.4e-93
TRINITY_DN142643_c0_g1_i1	WP_050547762.1 ShlB/FhaC/HecB family hemolysin secretion/activation protein [Pseudomonas fluorescens]	5.7e-48
TRINITY_DN142628_c0_g1_i1	WP_071077138.1 ABC transporter substrate-binding protein [Janthinobacterium lividum]	7.5e-31
TRINITY_DN120330_c0_g1_i1	WP_007901551.1 ABC transporter ATP-binding protein [Pseudomonas sp. GM102]	1.1e-18
TRINITY_DN120347_c0_g1_i1	WP_024898144.1 MULTISPECIES: nitrite/sulfite reductase [Ochrobactrum]	2.5e-26
TRINITY_DN120377_c0_g1_i1	XP_024778786.1 hypothetical protein M431DRAFT_1760 [Trichoderma harzianum CBS 226.95]	1.3e-44
TRINITY_DN120358_c0_g1_i1	ODU12857.1 hypothetical protein ABS94_29060 [Variovorax sp. SCN 67-85]	3.4e-51
TRINITY_DN120398_c0_g1_i1	RMR24438.1 DNA-binding response regulator TctD [Pseudomonas amygdali pv. ulmi]	1.1e-12
TRINITY_DN120385_c0_g1_i1	OGA20749.1 deacetylase [Betaproteobacteria bacterium RIFCSPLOWO2_02_FULL_67_26]	2.0e-19
TRINITY_DN120339_c0_g1_i1	KDR17015.1 hypothetical protein L798_09024 [Zootermopsis nevadensis]	8.2e-16
TRINITY_DN120373_c0_g1_i1	XP_459136.1 DEHA2D15048p [Debaryomyces hansenii CBS767]	4.6e-20
TRINITY_DN120359_c0_g1_i1	WP_017136861.1 MULTISPECIES: ABC transporter permease subunit [Pseudomonas]	3.7e-44
TRINITY_DN120380_c0_g1_i1	AID31150.1 peptide methionine sulfoxide reductase MsrA [Mesorhizobium huakuii 7653R]	4.3e-50
TRINITY_DN120388_c0_g1_i1	WP_017134850.1 DMT family transporter [Pseudomonas fluorescens]	9.3e-41
TRINITY_DN120370_c0_g1_i1	WP_035042232.1 beta-glucosidase [Caulobacter henricii]	1.4e-11
TRINITY_DN120371_c0_g1_i1	WP_056590387.1 hypothetical protein [Mesorhizobium sp. Root102]	2.2e-34
TRINITY_DN120354_c0_g1_i1	ODU15332.1 hypothetical protein ABS94_18945 [Variovorax sp. SCN 67-85]	1.5e-20
TRINITY_DN120381_c0_g1_i1	WP_017138750.1 MULTISPECIES: transcriptional regulator [Pseudomonas]	5.0e-18
TRINITY_DN120309_c0_g1_i1	WP_082533053.1 hypothetical protein [Pelomonas sp. Root1237]	9.7e-32
TRINITY_DN120352_c0_g1_i1	OYR18529.1 hypothetical protein CEV32_3190 [Ochrobactrum rhizosphaerae]	2.0e-09
TRINITY_DN120312_c0_g1_i1	BAB54180.1 mll7792 [Mesorhizobium japonicum MAFF 303099]	6.2e-16
TRINITY_DN120333_c0_g1_i1	WP_024897715.1 MULTISPECIES: FCD domain-containing protein [Ochrobactrum]	3.7e-45
TRINITY_DN120390_c0_g1_i1	PKV46071.1 GntR family transcriptional regulator [Janthinobacterium sp. 61]	7.8e-51
TRINITY_DN120314_c0_g1_i1	ODU11871.1 amino acid ABC transporter permease [Variovorax sp. SCN 67-85]	3.7e-66
TRINITY_DN120304_c0_g1_i1	PSN33241.1 Glucose dehydrogenase [FAD, quinone] [Blattella germanica]	1.1e-49
TRINITY_DN120329_c0_g1_i1	ODU16318.1 dihydroorotase [Variovorax sp. SCN 67-85]	1.0e-15
TRINITY_DN120361_c0_g1_i1	CAY81909.1 EC1118_1M3_2597p [Saccharomyces cerevisiae EC1118]	1.6e-44
TRINITY_DN120369_c0_g1_i1	WP_105545502.1 thermonuclease family protein [Ochrobactrum sp. MYb71]	5.9e-15
TRINITY_DN120383_c0_g1_i1	WP_121047892.1 hydantoinase/oxoprolinase family protein [Sphingosinicella microcystinivorans]	1.3e-21
TRINITY_DN120318_c0_g1_i1	EEU09321.1 Sac6p [Saccharomyces cerevisiae JAY291]	8.7e-43
TRINITY_DN120394_c0_g1_i1	WP_017135152.1 shikimate dehydrogenase [Pseudomonas fluorescens]	9.2e-35
TRINITY_DN120372_c0_g1_i1	ODU16625.1 hypothetical protein ABS94_12815 [Variovorax sp. SCN 67-85]	3.0e-55
TRINITY_DN123126_c0_g1_i1	RMQ85177.1 hypothetical protein ALP97_03232 [Pseudomonas salomonii]	8.6e-43
TRINITY_DN123127_c0_g1_i1	WP_105735139.1 MgtC/SapB family protein [Phyllobacterium myrsinacearum]	9.9e-32
TRINITY_DN123194_c0_g1_i1	WP_044417139.1 hypothetical protein [Rhodopseudomonas palustris]	3.2e-26
TRINITY_DN123147_c0_g1_i1	WP_092803067.1 MULTISPECIES: amidohydrolase [Janthinobacterium]	9.9e-31
TRINITY_DN123157_c0_g1_i1	WP_007876822.1 MULTISPECIES: F0F1 ATP synthase subunit alpha [Ochrobactrum]	1.3e-57
TRINITY_DN123176_c0_g1_i1	WP_037211669.1 3-phosphoglycerate dehydrogenase [Rhizobium sp. YR295]	4.8e-30
TRINITY_DN123110_c0_g1_i1	WP_077595365.1 cold-shock protein [Polaromonas sp. A23]	1.4e-19
TRINITY_DN123108_c0_g1_i1	EEQ94812.1 DNA gyrase, B subunit [Ochrobactrum intermedium LMG 3301]	4.3e-80
TRINITY_DN123151_c0_g1_i1	ODU17031.1 PA-phosphatase [Variovorax sp. SCN 67-85]	3.6e-30
TRINITY_DN123160_c0_g1_i1	WP_018272847.1 branched-chain amino acid ABC transporter permease [Bradyrhizobium elkanii]	4.8e-32
TRINITY_DN123171_c0_g1_i1	ODU15362.1 secretin [Variovorax sp. SCN 67-85]	7.1e-36
TRINITY_DN123191_c0_g1_i1	WP_010206609.1 MULTISPECIES: transcription elongation factor GreA [Pseudomonas]	1.9e-39
TRINITY_DN123193_c0_g1_i1	XP_003385477.1 PREDICTED: tigger transposable element-derived protein 4-like [Amphimedon queenslandica]	1.3e-12
TRINITY_DN123153_c0_g1_i1	KKP03029.1 hypothetical protein THAR02_04855 [Trichoderma harzianum]	6.8e-31
TRINITY_DN123196_c0_g1_i1	KFB46135.1 AGAP008916-PA-like protein [Anopheles sinensis]	1.9e-63
TRINITY_DN123198_c0_g1_i1	WP_015885541.1 long-chain fatty acid--CoA ligase [Pseudomonas fluorescens]	2.6e-37
TRINITY_DN123184_c0_g1_i1	KKO99109.1 carbamoyl-phosphate synthase arginine-specific large chain [Trichoderma harzianum]	2.1e-37
TRINITY_DN123190_c0_g1_i1	PZN81494.1 cytochrome-c oxidase, cbb3-type subunit I [Proteobacteria bacterium]	9.5e-42
TRINITY_DN123111_c0_g1_i1	WP_078625700.1 MULTISPECIES: hypothetical protein [Bacteria]	8.9e-46
TRINITY_DN123182_c0_g1_i1	ERF86170.1 gamma-glutamyltranspeptidase [Bradyrhizobium sp. DFCI-1]	4.6e-34
TRINITY_DN123140_c0_g1_i1	WP_003210439.1 MULTISPECIES: elongation factor 4 [Pseudomonas]	8.9e-58
TRINITY_DN123128_c0_g1_i1	WP_081269833.1 oxygen-independent coproporphyrinogen III oxidase-like protein [Variovorax paradoxus]	2.5e-54
TRINITY_DN123183_c0_g1_i1	WP_092715631.1 phosphatidylserine decarboxylase [Janthinobacterium sp. OK676]	5.4e-39
TRINITY_DN123166_c0_g1_i1	WP_034754116.1 MULTISPECIES: RluA family pseudouridine synthase [Janthinobacterium]	1.9e-28
TRINITY_DN123180_c0_g1_i1	WP_008839808.1 Crp/Fnr family transcriptional regulator [Mesorhizobium alhagi]	3.6e-12
TRINITY_DN123112_c0_g1_i1	RMQ93074.1 hypothetical protein ALP97_04549 [Pseudomonas salomonii]	1.7e-40
TRINITY_DN123138_c0_g1_i1	AYO44667.1 Enolase [Malassezia restricta CBS 7877]	1.1e-36
TRINITY_DN131818_c0_g1_i1	WP_095204123.1 divalent metal cation transporter [Mesorhizobium sp. ICMP 18942]	4.5e-42
TRINITY_DN131889_c0_g1_i1	WP_092710970.1 MULTISPECIES: bifunctional (p)ppGpp synthetase/guanosine-3',5'-bis(diphosphate) 3'-pyrophosphohydrolase [Janthinobacterium]	3.8e-09
TRINITY_DN131861_c0_g1_i1	KFM75853.1 Mariner Mos1 transposase, partial [Stegodyphus mimosarum]	1.0e-07
TRINITY_DN131890_c0_g1_i1	WP_121670135.1 TetR family transcriptional regulator [Janthinobacterium agaricidamnosum]	5.3e-17
TRINITY_DN131897_c0_g1_i1	WP_010396637.1 molecular chaperone HtpG [Janthinobacterium lividum]	3.4e-35
TRINITY_DN131838_c0_g1_i1	NP_149585.1 122R [Invertebrate iridescent virus 6]	7.7e-60
TRINITY_DN131850_c0_g1_i1	WP_091578550.1 ABC transporter permease [Mesorhizobium qingshengii]	2.1e-31
TRINITY_DN131885_c0_g1_i1	WP_024073363.1 MULTISPECIES: hypothetical protein [Pseudomonas]	2.1e-42
TRINITY_DN131808_c0_g1_i1	ODU19365.1 trehalose utilization [Variovorax sp. SCN 67-85]	1.7e-71
TRINITY_DN131845_c0_g1_i1	WP_017136072.1 MULTISPECIES: hybrid sensor histidine kinase/response regulator [Pseudomonas]	3.1e-48
TRINITY_DN131887_c0_g1_i1	OGR46167.1 hypothetical protein A2X37_06685 [Elusimicrobia bacterium GWA2_66_18]	9.4e-10
TRINITY_DN131876_c0_g1_i1	WP_094578049.1 ABC transporter ATP-binding protein [Ochrobactrum rhizosphaerae]	6.8e-13
TRINITY_DN131844_c0_g1_i1	WP_085931957.1 enoyl-CoA hydratase/isomerase family protein [Enhydrobacter aerosaccus]	2.6e-28
TRINITY_DN131873_c0_g1_i1	WP_026013492.1 amidase [Pseudomonas fluorescens]	4.6e-37
TRINITY_DN131851_c0_g1_i1	ERF82362.1 HAE1 family hydrophobic/amphiphilic exporter-1 (mainly G- bacteria) [Bradyrhizobium sp. DFCI-1]	1.5e-37
TRINITY_DN131812_c0_g1_i1	WP_017139391.1 polysaccharide lyase family 7 protein [Pseudomonas fluorescens]	3.1e-46
TRINITY_DN131879_c0_g1_i1	OLB09903.1 hypothetical protein AUH10_13435 [Gammaproteobacteria bacterium 13_2_20CM_66_19]	1.3e-28
TRINITY_DN131859_c0_g1_i1	WP_019652641.1 pilus assembly protein PilZ [Variovorax paradoxus]	2.6e-18
TRINITY_DN131803_c0_g1_i1	WP_017139292.1 hypothetical protein [Pseudomonas fluorescens]	2.2e-70
TRINITY_DN131822_c0_g1_i1	ODU11776.1 hypothetical protein ABS94_34085 [Variovorax sp. SCN 67-85]	5.5e-36
TRINITY_DN131814_c0_g1_i1	ODU13805.1 hypothetical protein ABS94_24870 [Variovorax sp. SCN 67-85]	1.9e-48
TRINITY_DN131802_c0_g1_i1	WP_017134869.1 hypothetical protein [Pseudomonas fluorescens]	4.0e-52
TRINITY_DN152951_c0_g1_i1	PZN79949.1 hypothetical protein DIU56_04760 [Proteobacteria bacterium]	4.0e-25
TRINITY_DN152923_c0_g1_i1	WP_097197754.1 IS701 family transposase [Variovorax sp. YR752]	8.3e-16
TRINITY_DN152976_c0_g1_i1	OUX30945.1 hypothetical protein CBE24_05905 [bacterium TMED264]	8.7e-10
TRINITY_DN152924_c0_g1_i1	ODU16763.1 indolepyruvate ferredoxin oxidoreductase [Variovorax sp. SCN 67-85]	1.4e-32
TRINITY_DN152940_c0_g1_i1	AXA52267.1 large subunit ribosomal protein L4e [Malassezia restricta]	3.6e-27
TRINITY_DN152957_c0_g1_i1	ODU15806.1 Twin-arginine translocation pathway signal [Variovorax sp. SCN 67-85]	6.8e-21
TRINITY_DN152953_c0_g1_i1	WP_009550866.1 porin [Burkholderiales bacterium JOSHI_001]	2.5e-12
TRINITY_DN152988_c0_g1_i1	OBQ66643.1 hypothetical protein A8145_29925 [Mesorhizobium loti]	5.8e-35
TRINITY_DN152936_c0_g1_i1	WP_021076232.1 1,2-phenylacetyl-CoA epoxidase subunit A [Bradyrhizobium sp. MOS004]	4.0e-32
TRINITY_DN152964_c0_g1_i1	WP_017136128.1 acyl-CoA thioesterase [Pseudomonas fluorescens]	2.6e-14
TRINITY_DN152903_c0_g1_i1	ODU19103.1 methylhydantoinase [Variovorax sp. SCN 67-85]	1.2e-32
TRINITY_DN152933_c0_g1_i1	WP_054759546.1 XRE family transcriptional regulator [Methylomonas koyamae]	7.5e-09
TRINITY_DN152921_c0_g1_i1	WP_029082090.1 hypothetical protein [Bradyrhizobium sp. th.b2]	3.3e-28
TRINITY_DN152975_c0_g1_i1	ODU15087.1 hypothetical protein ABS94_19600 [Variovorax sp. SCN 67-85]	9.4e-26
TRINITY_DN152919_c0_g1_i1	ODU12619.1 FAD-dependent oxidoreductase [Variovorax sp. SCN 67-85]	8.1e-36
TRINITY_DN152920_c0_g1_i1	WP_121697711.1 hypothetical protein [Xenophilus sp. E41]	1.8e-22
TRINITY_DN152970_c0_g1_i1	WP_023679867.1 ATP-binding protein [Mesorhizobium sp. LSJC280B00]	1.7e-30
TRINITY_DN152979_c0_g1_i1	WP_023810264.1 heme A synthase [Mesorhizobium sp. L2C084A000]	3.3e-32
TRINITY_DN152950_c0_g1_i1	WP_081267115.1 MFS transporter [Variovorax paradoxus]	3.6e-27
TRINITY_DN124078_c0_g1_i1	PZN81034.1 penicillin acylase family protein [Proteobacteria bacterium]	2.0e-20
TRINITY_DN124029_c0_g1_i1	OLE50673.1 hypothetical protein AUG74_22350 [Bacteriodetes bacterium 13_1_20CM_4_60_6]	7.8e-26
TRINITY_DN124081_c0_g1_i1	ODU13720.1 hypothetical protein ABS94_25440 [Variovorax sp. SCN 67-85]	5.0e-51
TRINITY_DN124090_c0_g1_i1	PZM78491.1 hypothetical protein DKT66_23870 [Candidatus Melainabacteria bacterium]	1.4e-22
TRINITY_DN124088_c0_g1_i1	OJX79778.1 MFS transporter, partial [Mesorhizobium sp. 65-26]	1.7e-32
TRINITY_DN124031_c0_g1_i1	WP_017135750.1 MULTISPECIES: ABC transporter substrate-binding protein [Pseudomonas]	3.3e-19
TRINITY_DN124080_c0_g1_i1	WP_011578803.1 plasmid partitioning protein RepB [Chelativorans sp. BNC1]	3.3e-30
TRINITY_DN124048_c0_g1_i1	WP_121669279.1 nitrate reductase subunit alpha [Janthinobacterium agaricidamnosum]	4.8e-49
TRINITY_DN124019_c0_g1_i1	WP_082186163.1 IS3 family transposase [Agrobacterium genomosp. 5]	1.9e-35
TRINITY_DN124002_c0_g1_i1	PKK48756.1 hypothetical protein CI102_6402 [Trichoderma harzianum]	3.0e-61
TRINITY_DN124038_c0_g1_i1	WP_003176102.1 MULTISPECIES: acetolactate synthase small subunit [Pseudomonas]	3.0e-27
TRINITY_DN124042_c0_g1_i1	WP_004618533.1 ROK family transcriptional regulator [Caulobacter vibrioides]	6.3e-33
TRINITY_DN124035_c0_g1_i1	OYR12782.1 methionine biosynthesis MetW family protein [Ochrobactrum rhizosphaerae]	5.7e-88
TRINITY_DN124074_c0_g1_i1	ETN64251.1 ribonuclease UK114 [Anopheles darlingi]	1.8e-43
TRINITY_DN124009_c0_g1_i1	WP_017136614.1 MULTISPECIES: MFS transporter [Pseudomonas]	4.3e-51
TRINITY_DN124000_c0_g1_i1	WP_119557541.1 TAXI family TRAP transporter solute-binding subunit [Acidovorax cavernicola]	1.2e-19
TRINITY_DN124057_c0_g1_i1	ODU17653.1 multidrug transporter [Variovorax sp. SCN 67-85]	1.7e-24
TRINITY_DN124037_c0_g1_i1	XP_015915332.2 hydroxyacyl-coenzyme A dehydrogenase, mitochondrial-like, partial [Parasteatoda tepidariorum]	3.8e-32
TRINITY_DN124089_c0_g1_i1	WP_003234756.1 MULTISPECIES: glutamine synthetase [Pseudomonas]	3.1e-91
TRINITY_DN124030_c0_g1_i1	WP_081271448.1 flagellar transcriptional regulator FlhC [Variovorax paradoxus]	1.2e-37
TRINITY_DN124034_c0_g1_i1	WP_071326020.1 hypothetical protein [Janthinobacterium sp. 1_2014MBL_MicDiv]	5.1e-32
TRINITY_DN124083_c0_g1_i1	WP_094576172.1 DNA-protecting protein DprA [Ochrobactrum rhizosphaerae]	3.3e-28
TRINITY_DN124051_c0_g1_i1	ODU18619.1 hypothetical protein ABS94_04350 [Variovorax sp. SCN 67-85]	2.5e-46
TRINITY_DN124015_c0_g1_i1	KKO97245.1 hypothetical protein THAR02_10652 [Trichoderma harzianum]	2.7e-44
TRINITY_DN124027_c0_g1_i1	WP_081269936.1 ParA family protein [Variovorax paradoxus]	5.4e-36
TRINITY_DN124079_c0_g1_i1	ODU12979.1 hypothetical protein ABS94_28845 [Variovorax sp. SCN 67-85]	1.0e-58
TRINITY_DN124086_c0_g1_i1	WP_012723073.1 MULTISPECIES: 2-hydroxy-3-oxopropionate reductase [Pseudomonas]	9.0e-38
TRINITY_DN124073_c0_g1_i1	WP_070871508.1 MULTISPECIES: diguanylate cyclase [Pseudomonas]	7.0e-11
TRINITY_DN124021_c0_g1_i1	XP_001728769.1 hypothetical protein MGL_4104 [Malassezia globosa CBS 7966]	1.2e-32
TRINITY_DN124040_c0_g1_i1	WP_021075769.1 NADPH-dependent 2,4-dienoyl-CoA reductase [Bradyrhizobium sp. CCH5-F6]	4.6e-75
TRINITY_DN124069_c0_g1_i1	ETN65121.1 pyruvate kinase [Anopheles darlingi]	1.0e-53
TRINITY_DN149354_c0_g1_i1	ODU14603.1 hypothetical protein ABS94_21895 [Variovorax sp. SCN 67-85]	1.2e-35
TRINITY_DN149330_c0_g1_i1	WP_017137149.1 MULTISPECIES: acyl-ACP--UDP-N-acetylglucosamine O-acyltransferase [Pseudomonas]	1.2e-44
TRINITY_DN149345_c0_g1_i1	WP_017134519.1 MULTISPECIES: CusA/CzcA family heavy metal efflux RND transporter [Pseudomonas]	3.2e-52
TRINITY_DN149320_c0_g1_i1	WP_017137248.1 MULTISPECIES: efflux RND transporter periplasmic adaptor subunit [Pseudomonas]	5.5e-58
TRINITY_DN149341_c0_g1_i1	WP_015372430.1 MULTISPECIES: cysteine--tRNA ligase [Pseudomonas]	1.0e-27
TRINITY_DN149336_c0_g1_i1	WP_082000839.1 GGDEF domain-containing protein [Methylibium sp. CF059]	9.1e-17
TRINITY_DN149313_c0_g1_i1	WP_115143646.1 ABC transporter substrate-binding protein [Mesorhizobium sp. AP09]	3.8e-28
TRINITY_DN149394_c0_g1_i1	XP_018221510.1 HOS4-like protein [Saccharomyces eubayanus]	4.7e-31
TRINITY_DN149318_c0_g1_i1	EFG38434.1 ATP synthase beta subunit/transcription termination factor Rho [Brucella sp. NVSL 07-0026]	1.5e-45
TRINITY_DN149385_c0_g1_i1	WP_046612941.1 ImmA/IrrE family metallo-endopeptidase [Neorhizobium galegae]	2.3e-28
TRINITY_DN149367_c0_g1_i1	WP_054263027.1 cell division protein ZapE [Janthinobacterium sp. CG23_2]	1.1e-12
TRINITY_DN149377_c0_g1_i1	KWU44125.1 mitochondrial carrier [Rhodotorula sp. JG-1b]	9.1e-32
TRINITY_DN149301_c0_g1_i1	WP_017138309.1 aminopeptidase P family protein [Pseudomonas fluorescens]	7.2e-33
TRINITY_DN149339_c0_g1_i1	ODU16320.1 hypothetical protein ABS94_14250 [Variovorax sp. SCN 67-85]	4.7e-62
TRINITY_DN149392_c0_g1_i1	WP_027238780.1 MULTISPECIES: lipid-transfer protein [Rhodobacteraceae]	1.0e-40
TRINITY_DN149311_c0_g1_i1	WP_094577323.1 alpha-D-ribose 1-methylphosphonate 5-triphosphate diphosphatase [Ochrobactrum rhizosphaerae]	4.6e-33
TRINITY_DN149370_c0_g1_i1	ODU19473.1 hypothetical protein ABS94_00545 [Variovorax sp. SCN 67-85]	7.7e-66
TRINITY_DN149328_c0_g1_i1	OYR16647.1 diguanylate cyclase domain protein [Ochrobactrum rhizosphaerae]	1.7e-28
TRINITY_DN149303_c0_g1_i1	WP_057594777.1 glyoxalase/bleomycin resistance/dioxygenase family protein [Variovorax paradoxus]	2.2e-38
TRINITY_DN149300_c0_g1_i1	WP_099379645.1 META domain-containing protein [Janthinobacterium sp. BJB426]	2.4e-34
TRINITY_DN149387_c0_g1_i1	ODU19048.1 gamma-glutamyltransferase [Variovorax sp. SCN 67-85]	5.3e-35
TRINITY_DN149357_c0_g1_i1	ODU13273.1 hypothetical protein ABS94_27360 [Variovorax sp. SCN 67-85]	4.7e-44
TRINITY_DN149304_c0_g1_i1	KPW20918.1 Peroxiredoxin [Pseudomonas syringae pv. aceris]	2.9e-73
TRINITY_DN110721_c0_g1_i1	XP_024776379.1 hypothetical protein M431DRAFT_139170 [Trichoderma harzianum CBS 226.95]	8.0e-40
TRINITY_DN110762_c0_g1_i1	WP_105534700.1 MULTISPECIES: hypothetical protein [Ochrobactrum]	1.0e-27
TRINITY_DN110771_c0_g1_i1	WP_010400752.1 flagellar motor switch protein FliG [Janthinobacterium lividum]	1.8e-13
TRINITY_DN110781_c0_g1_i1	WP_019656032.1 MULTISPECIES: alpha-E domain-containing protein [Variovorax]	8.5e-33
TRINITY_DN110774_c0_g1_i1	ETN67985.1 putative nuclear transport factor 2 [Anopheles darlingi]	1.2e-28
TRINITY_DN110715_c0_g1_i1	ODU18796.1 myristoyl transferase [Variovorax sp. SCN 67-85]	1.4e-39
TRINITY_DN110794_c0_g1_i1	WP_010398024.1 methyltransferase domain-containing protein [Janthinobacterium lividum]	2.0e-31
TRINITY_DN110705_c0_g1_i1	WP_046684508.1 MULTISPECIES: glutathione S-transferase [Janthinobacterium]	1.0e-33
TRINITY_DN110793_c0_g1_i1	WP_071077814.1 glycosylase [Janthinobacterium lividum]	1.3e-27
TRINITY_DN110755_c0_g1_i1	WP_016969225.1 efflux RND transporter permease subunit [Pseudomonas tolaasii]	2.4e-55
TRINITY_DN110792_c0_g1_i1	ODU12967.1 amino acid ABC transporter [Variovorax sp. SCN 67-85]	2.9e-22
TRINITY_DN110740_c0_g1_i1	PZM78708.1 hypothetical protein DKT66_23540 [Candidatus Melainabacteria bacterium]	1.1e-43
TRINITY_DN110756_c0_g1_i1	WP_076865760.1 glycoside hydrolase family 15 protein [Bradyrhizobium mercantei]	3.3e-39
TRINITY_DN110726_c0_g1_i1	WP_026013724.1 DHA2 family efflux MFS transporter permease subunit [Pseudomonas fluorescens]	8.8e-46
TRINITY_DN110706_c0_g1_i1	KYM93919.1 hypothetical protein ALC62_15475 [Cyphomyrmex costatus]	1.0e-10
TRINITY_DN110791_c0_g1_i1	WP_017139301.1 bifunctional diguanylate cyclase/phosphodiesterase [Pseudomonas fluorescens]	4.7e-37
TRINITY_DN110709_c0_g1_i1	WP_017136935.1 MULTISPECIES: ABC transporter substrate-binding protein [Pseudomonas]	7.4e-66
TRINITY_DN110778_c0_g1_i1	WP_019171024.1 hypothetical protein [Pseudaminobacter salicylatoxidans]	3.7e-22
TRINITY_DN110772_c0_g1_i1	WP_056565575.1 site-specific integrase [Mesorhizobium sp. Root172]	1.8e-62
TRINITY_DN110711_c0_g1_i1	WP_034778814.1 MULTISPECIES: ABC transporter permease [Janthinobacterium]	1.1e-37
TRINITY_DN110786_c0_g1_i1	WP_105734610.1 protoporphyrinogen oxidase HemJ [Phyllobacterium myrsinacearum]	4.5e-45
TRINITY_DN110725_c0_g1_i1	ODU11637.1 hypothetical protein ABS94_33300 [Variovorax sp. SCN 67-85]	1.2e-71
TRINITY_DN110767_c0_g1_i1	WP_092798693.1 MULTISPECIES: glycosyl hydrolase [Janthinobacterium]	2.5e-70
TRINITY_DN110719_c0_g1_i1	OPB42025.1 eukaryotic translation initiation factor 2, subunit 1 alpha, 35kDa [Trichoderma guizhouense]	7.8e-79
TRINITY_DN110712_c0_g1_i1	WP_114649482.1 flavodoxin family protein [Thauera hydrothermalis]	1.2e-08
TRINITY_DN110777_c0_g1_i1	WP_099550219.1 phosphoribosyl-AMP cyclohydrolase [Pseudomonas sp. 2995-3]	1.0e-33
TRINITY_DN107017_c0_g1_i1	XP_023941885.1 uncharacterized protein LOC112048547 [Bicyclus anynana]	3.5e-09
TRINITY_DN107030_c0_g1_i1	ODU19170.1 hypothetical protein ABS94_01455 [Variovorax sp. SCN 67-85]	7.0e-46
TRINITY_DN107009_c0_g1_i1	WP_105734269.1 hypothetical protein [Phyllobacterium myrsinacearum]	2.1e-10
TRINITY_DN107098_c0_g1_i1	WP_099547836.1 3-oxoacyl-ACP reductase [Pseudomonas sp. 2995-3]	2.8e-57
TRINITY_DN107013_c0_g1_i1	WP_017136338.1 SDR family oxidoreductase [Pseudomonas fluorescens]	1.2e-37
TRINITY_DN107032_c0_g1_i1	WP_086146762.1 hypothetical protein [Janthinobacterium sp. GW458P]	1.2e-25
TRINITY_DN107081_c0_g1_i1	WP_056857705.1 MULTISPECIES: response regulator [Pseudomonas]	9.8e-41
TRINITY_DN107001_c0_g1_i1	XP_006964981.1 predicted protein [Trichoderma reesei QM6a]	4.9e-36
TRINITY_DN107065_c0_g1_i1	WP_105735364.1 transcriptional regulator [Phyllobacterium myrsinacearum]	7.2e-33
TRINITY_DN107025_c0_g1_i1	WP_021078589.1 CBS domain-containing protein [Bradyrhizobium sp. MOS004]	5.1e-58
TRINITY_DN107059_c0_g1_i1	WP_116911262.1 FCD domain-containing protein [Variovorax sp. GV014]	1.9e-11
TRINITY_DN107020_c0_g1_i1	ODU19208.1 hypothetical protein ABS94_01675 [Variovorax sp. SCN 67-85]	2.8e-56
TRINITY_DN107006_c0_g1_i1	WP_012722606.1 DNA polymerase III subunit alpha [Pseudomonas fluorescens]	3.6e-40
TRINITY_DN107043_c0_g1_i1	WP_105735977.1 multidrug efflux RND transporter permease subunit [Phyllobacterium myrsinacearum]	1.2e-45
TRINITY_DN107090_c0_g1_i1	WP_012722574.1 MULTISPECIES: ribosomal RNA small subunit methyltransferase J [Pseudomonas]	1.2e-34
TRINITY_DN107041_c0_g1_i1	CAY53608.1 putative phosphate ABC transport system, membrane protein [Pseudomonas fluorescens SBW25]	1.7e-40
TRINITY_DN107086_c0_g1_i1	XP_021924421.1 cytochrome b-c1 complex subunit 8 [Zootermopsis nevadensis]	4.4e-16
TRINITY_DN107018_c0_g1_i1	ESY78529.1 hypothetical protein X739_31655 [Mesorhizobium sp. LNHC220B00]	6.3e-30
TRINITY_DN107055_c0_g1_i1	PNF15162.1 hypothetical protein B7P43_G14817, partial [Cryptotermes secundus]	2.2e-25
TRINITY_DN107028_c0_g1_i1	WP_030540447.1 DNA primase [Sphingobium sp. DC-2]	4.5e-29
TRINITY_DN107082_c0_g1_i1	WP_017135163.1 DUF4880 domain-containing protein [Pseudomonas fluorescens]	2.3e-29
TRINITY_DN107068_c0_g1_i1	WP_094573717.1 DUF374 domain-containing protein [Ochrobactrum rhizosphaerae]	1.6e-31
TRINITY_DN107083_c0_g1_i1	WP_017137625.1 MULTISPECIES: deoxyribodipyrimidine photo-lyase [Pseudomonas]	1.1e-38
TRINITY_DN107047_c0_g1_i1	WP_094576413.1 iron ABC transporter permease [Ochrobactrum rhizosphaerae]	3.9e-57
TRINITY_DN107078_c0_g1_i1	EFM61422.1 restriction endonuclease [Brucella sp. NF 2653]	3.9e-52
TRINITY_DN107097_c0_g1_i1	WP_112682707.1 S1 RNA-binding domain-containing protein [Rhizobiales bacterium]	6.2e-22
TRINITY_DN107046_c0_g1_i1	WP_016975237.1 MULTISPECIES: class II glutamine amidotransferase [Pseudomonas]	3.8e-43
TRINITY_DN104957_c0_g1_i1	WP_010660409.1 MULTISPECIES: aldehyde dehydrogenase family protein [Ochrobactrum]	4.6e-34
TRINITY_DN104954_c0_g1_i1	ODU15846.1 hypothetical protein ABS94_15010 [Variovorax sp. SCN 67-85]	1.0e-53
TRINITY_DN104900_c0_g1_i1	WP_017139636.1 precorrin-6A synthase (deacetylating) [Pseudomonas fluorescens]	2.2e-40
TRINITY_DN104969_c0_g1_i1	XP_026287790.1 uncharacterized protein LOC113213065 [Frankliniella occidentalis]	4.8e-07
TRINITY_DN104946_c0_g1_i1	WP_017139701.1 MULTISPECIES: phosphoenolpyruvate--protein phosphotransferase [Pseudomonas]	2.9e-34
TRINITY_DN104990_c0_g1_i1	WP_012564771.1 integrase [Oligotropha carboxidovorans]	3.1e-11
TRINITY_DN104985_c0_g1_i1	WP_117171808.1 hypothetical protein [Staphylococcus aureus]	1.7e-11
TRINITY_DN104952_c0_g1_i1	ODU17417.1 isocitrate dehydrogenase (NADP(+)) [Variovorax sp. SCN 67-85]	4.2e-55
TRINITY_DN104981_c0_g1_i1	ODU12417.1 hypothetical protein ABS94_30815 [Variovorax sp. SCN 67-85]	3.2e-35
TRINITY_DN104972_c0_g1_i1	AJS30444.1 Yju3p [Saccharomyces cerevisiae YJM193]	8.8e-23
TRINITY_DN104944_c0_g1_i1	WP_024897094.1 MULTISPECIES: ComEC family competence protein [Ochrobactrum]	2.4e-13
TRINITY_DN104983_c0_g1_i1	WP_083221811.1 amidase [Pseudomonas sp. 58 R 3]	1.0e-52
TRINITY_DN104978_c0_g1_i1	WP_056857275.1 MULTISPECIES: lipoprotein-releasing ABC transporter permease subunit [Pseudomonas]	2.1e-38
TRINITY_DN104994_c0_g1_i1	WP_105733097.1 bifunctional lysylphosphatidylglycerol flippase/synthetase MprF [Phyllobacterium myrsinacearum]	3.4e-38
TRINITY_DN104966_c0_g1_i1	WP_094577627.1 FAD-binding protein [Ochrobactrum rhizosphaerae]	4.3e-45
TRINITY_DN104950_c0_g1_i1	ODU13416.1 hypothetical protein ABS94_27040 [Variovorax sp. SCN 67-85]	1.5e-97
TRINITY_DN104919_c0_g1_i1	PZM77109.1 hypothetical protein DKT66_28120 [Candidatus Melainabacteria bacterium]	1.5e-24
TRINITY_DN104998_c0_g1_i1	WP_017841249.1 DNA-binding protein [Methylomicrobium buryatense]	1.8e-14
TRINITY_DN104979_c0_g1_i1	WP_095444237.1 sugar ABC transporter ATP-binding protein [Ochrobactrum sp. A44]	5.5e-39
TRINITY_DN104986_c0_g1_i1	WP_016452510.1 MULTISPECIES: conjugal transfer protein TrbF [Burkholderiales]	2.6e-25
TRINITY_DN104956_c0_g1_i1	WP_057298851.1 MoxR family ATPase [Pelomonas sp. Root1217]	1.9e-25
TRINITY_DN104989_c0_g1_i1	WP_015885432.1 MULTISPECIES: 3-oxoacyl-ACP reductase FabG [Pseudomonas]	2.2e-44
TRINITY_DN104937_c0_g1_i1	OJX77687.1 polyphosphate kinase 2 [Mesorhizobium sp. 65-26]	2.1e-40
TRINITY_DN104970_c0_g1_i1	OYR14167.1 aldehyde dehydrogenase family protein [Ochrobactrum rhizosphaerae]	1.8e-22
TRINITY_DN104970_c0_g1_i1	OYR14167.1 aldehyde dehydrogenase family protein [Ochrobactrum rhizosphaerae]	3.1e-22
TRINITY_DN104993_c0_g1_i1	WP_089372137.1 DNA-processing protein DprA [Dokdonia pacifica]	7.0e-14
TRINITY_DN104976_c0_g1_i1	OLB15733.1 lipid-A-disaccharide synthase [Gammaproteobacteria bacterium 13_2_20CM_66_19]	1.8e-16
TRINITY_DN104999_c0_g1_i1	WP_092797627.1 MULTISPECIES: divalent metal cation transporter [Janthinobacterium]	4.6e-39
TRINITY_DN104929_c0_g1_i1	WP_105735252.1 DUF4070 domain-containing protein [Phyllobacterium myrsinacearum]	3.6e-37
TRINITY_DN104973_c0_g1_i1	RMT68044.1 hypothetical protein ALP43_04644, partial [Pseudomonas fluorescens]	1.2e-77
TRINITY_DN104953_c0_g1_i1	POY69954.1 hypothetical protein BMF94_7046 [Rhodotorula taiwanensis]	1.2e-42
TRINITY_DN104935_c0_g1_i1	WP_034745632.1 5'-3' exonuclease [Janthinobacterium lividum]	7.1e-15
TRINITY_DN104902_c0_g1_i1	WP_109368996.1 DUF4376 domain-containing protein [Ochrobactrum haematophilum]	1.5e-13
TRINITY_DN141850_c0_g1_i1	WP_094542512.1 hypothetical protein [Ochrobactrum grignonense]	4.2e-09
TRINITY_DN141887_c0_g1_i1	ODU11975.1 class I poly(R)-hydroxyalkanoic acid synthase [Variovorax sp. SCN 67-85]	7.1e-38
TRINITY_DN141809_c0_g1_i1	WP_094579310.1 glycosyltransferase [Ochrobactrum rhizosphaerae]	6.1e-25
TRINITY_DN141856_c0_g1_i1	WP_023675643.1 extracellular solute-binding protein [Mesorhizobium sp. LSJC280B00]	6.1e-38
TRINITY_DN141875_c0_g1_i1	WP_010394308.1 MULTISPECIES: preprotein translocase subunit SecE [Janthinobacterium]	2.0e-33
TRINITY_DN141864_c0_g1_i1	WP_062538091.1 peptidase S10 [Mizugakiibacter sediminis]	2.2e-54
TRINITY_DN141877_c0_g1_i1	ODU19029.1 carnitine dehydratase [Variovorax sp. SCN 67-85]	6.3e-74
TRINITY_DN141882_c0_g1_i1	WP_010659726.1 MULTISPECIES: phospho-N-acetylmuramoyl-pentapeptide-transferase [Ochrobactrum]	2.4e-54
TRINITY_DN141888_c0_g1_i1	WP_094575189.1 ABC transporter ATP-binding protein [Ochrobactrum rhizosphaerae]	3.8e-47
TRINITY_DN141804_c0_g1_i1	ODU17293.1 sulfurtransferase [Variovorax sp. SCN 67-85]	8.5e-40
TRINITY_DN141836_c0_g1_i1	ODU18239.1 3-beta hydroxysteroid dehydrogenase [Variovorax sp. SCN 67-85]	3.0e-32
TRINITY_DN141812_c0_g1_i1	WP_081271713.1 MULTISPECIES: peptidoglycan endopeptidase [Variovorax]	6.3e-40
TRINITY_DN141801_c0_g1_i1	RMP59878.1 hypothetical protein ALQ18_03215 [Pseudomonas marginalis pv. marginalis]	2.8e-34
TRINITY_DN141889_c0_g1_i1	AYO43374.1 hypothetical protein DNF11_2424 [Malassezia restricta CBS 7877]	3.9e-15
TRINITY_DN141817_c0_g1_i1	WP_094574218.1 transcriptional regulator [Ochrobactrum rhizosphaerae]	4.3e-23
TRINITY_DN141895_c0_g1_i1	ODU19470.1 IclR family transcriptional regulator [Variovorax sp. SCN 67-85]	3.4e-34
TRINITY_DN141859_c0_g1_i1	WP_017137552.1 HlyD family efflux transporter periplasmic adaptor subunit [Pseudomonas fluorescens]	6.2e-63
TRINITY_DN141807_c0_g1_i1	WP_094579419.1 DUF882 domain-containing protein [Ochrobactrum rhizosphaerae]	1.0e-33
TRINITY_DN141871_c0_g1_i1	XP_015401808.1 calmodulin, partial [Aspergillus nomius NRRL 13137]	1.7e-50
TRINITY_DN141829_c0_g1_i1	WP_094578536.1 dihydrodipicolinate synthase family protein [Ochrobactrum rhizosphaerae]	1.3e-49
TRINITY_DN141898_c0_g1_i1	ODU15485.1 succinyldiaminopimelate transaminase [Variovorax sp. SCN 67-85]	1.4e-39
TRINITY_DN141837_c0_g1_i1	XP_970586.3 PREDICTED: RIB43A-like with coiled-coils protein 2 [Tribolium castaneum]	3.2e-08
TRINITY_DN141813_c0_g1_i1	WP_017139423.1 D-amino acid dehydrogenase [Pseudomonas fluorescens]	2.4e-42
TRINITY_DN141800_c0_g1_i1	WP_094577139.1 DsbA family protein [Ochrobactrum rhizosphaerae]	2.2e-56
TRINITY_DN141878_c0_g1_i1	WP_003171355.1 MULTISPECIES: RNA-binding protein Hfq [Pseudomonas]	6.1e-34
TRINITY_DN141805_c0_g1_i1	WP_099548485.1 lysoplasmalogenase [Pseudomonas sp. 2995-3]	4.3e-33
TRINITY_DN141843_c0_g1_i1	OYR12139.1 ABC transporter family protein [Ochrobactrum rhizosphaerae]	3.5e-45
TRINITY_DN141822_c0_g1_i1	RMQ90600.1 hypothetical protein ALP97_03856 [Pseudomonas salomonii]	3.2e-64
TRINITY_DN141810_c0_g1_i1	XP_018222997.1 hypothetical protein DI49_0981 [Saccharomyces eubayanus]	8.5e-90
TRINITY_DN141896_c0_g1_i1	ODU13302.1 TonB-dependent receptor [Variovorax sp. SCN 67-85]	8.9e-67
TRINITY_DN141802_c0_g1_i1	CRM15120.1 hypothetical protein [Pseudomonas sp. 58 R 3]	1.6e-47
TRINITY_DN141876_c0_g1_i1	OYR16647.1 diguanylate cyclase domain protein [Ochrobactrum rhizosphaerae]	5.9e-119
TRINITY_DN141852_c0_g1_i1	EHN00705.1 Scs7p [Saccharomyces cerevisiae x Saccharomyces kudriavzevii VIN7]	5.1e-38
TRINITY_DN141880_c0_g1_i1	WP_065934870.1 cell division protein [Pseudomonas sp. 28 E 9]	2.5e-45
TRINITY_DN141803_c0_g1_i1	ODU16037.1 hypothetical protein ABS94_16115 [Variovorax sp. SCN 67-85]	8.0e-31
TRINITY_DN141893_c0_g1_i1	WP_024899441.1 MULTISPECIES: branched-chain amino acid aminotransferase [Ochrobactrum]	9.7e-103
TRINITY_DN118895_c0_g1_i1	ODU14713.1 peroxiredoxin [Variovorax sp. SCN 67-85]	4.2e-41
TRINITY_DN118832_c0_g1_i1	WP_035824096.1 TonB-dependent receptor [Janthinobacterium sp. RA13]	1.8e-32
TRINITY_DN118851_c0_g1_i1	KRB25643.1 hypothetical protein ASD99_28095 [Mesorhizobium sp. Root695]	9.0e-11
TRINITY_DN118822_c0_g1_i1	WP_121670298.1 S9 family peptidase [Janthinobacterium agaricidamnosum]	6.5e-33
TRINITY_DN118817_c0_g1_i1	WP_017136036.1 hypothetical protein [Pseudomonas fluorescens]	3.8e-24
TRINITY_DN118871_c0_g1_i1	WP_078734630.1 CocE/NonD family hydrolase [Pseudomonas fluorescens]	4.3e-45
TRINITY_DN118858_c0_g1_i1	BAN20420.1 aldo-keto reductase [Riptortus pedestris]	1.3e-07
TRINITY_DN118820_c0_g1_i1	WP_092801542.1 MULTISPECIES: VacJ family lipoprotein [Janthinobacterium]	4.1e-26
TRINITY_DN118880_c0_g1_i1	WP_057597497.1 hypothetical protein [Variovorax paradoxus]	1.1e-31
TRINITY_DN118885_c0_g1_i1	WP_027166943.1 tryptophan synthase subunit beta [Mesorhizobium sp. WSM3224]	2.6e-44
TRINITY_DN118813_c0_g1_i1	WP_094544778.1 hypothetical protein [Ochrobactrum pseudogrignonense]	5.5e-25
TRINITY_DN118802_c0_g1_i1	ODU19151.1 aldehyde dehydrogenase [Variovorax sp. SCN 67-85]	4.9e-34
TRINITY_DN118893_c0_g1_i1	WP_017134647.1 ABC transporter substrate-binding protein [Pseudomonas fluorescens]	5.4e-55
TRINITY_DN118850_c0_g1_i1	WP_099550222.1 N-acetylmuramoyl-L-alanine amidase [Pseudomonas sp. 2995-3]	1.4e-29
TRINITY_DN118876_c0_g1_i1	WP_017136533.1 methylmalonate-semialdehyde dehydrogenase (CoA acylating) [Pseudomonas fluorescens]	6.4e-37
TRINITY_DN118889_c0_g1_i1	WP_107648482.1 WD40 repeat domain-containing protein [Mesorhizobium helmanticense]	1.8e-46
TRINITY_DN118812_c0_g1_i1	XP_024776741.1 hypothetical protein M431DRAFT_493539 [Trichoderma harzianum CBS 226.95]	1.8e-32
TRINITY_DN118887_c0_g1_i1	WP_054144317.1 ferredoxin:protochlorophyllide reductase (ATP-dependent) subunit B [Bosea sp. AAP35]	3.0e-33
TRINITY_DN118870_c0_g1_i1	KKO96938.1 hypothetical protein THAR02_10958 [Trichoderma harzianum]	1.0e-70
TRINITY_DN118866_c0_g1_i1	OLB11846.1 hypothetical protein AUH10_09170 [Gammaproteobacteria bacterium 13_2_20CM_66_19]	1.0e-27
TRINITY_DN118857_c0_g1_i1	WP_104217023.1 extracellular solute-binding protein [Kaistia algarum]	1.6e-26
TRINITY_DN118862_c0_g1_i1	WP_080680814.1 filamentous hemagglutinin N-terminal domain-containing protein [Mesorhizobium loti]	6.1e-29
TRINITY_DN118825_c0_g1_i1	WP_016978423.1 3,4-dihydroxyphenylacetate 2,3-dioxygenase [Pseudomonas fluorescens]	4.3e-63
TRINITY_DN118853_c0_g1_i1	XP_018222477.1 YOR1-like protein [Saccharomyces eubayanus]	9.1e-30
TRINITY_DN118867_c0_g1_i1	AXA49317.1 cytochrome c oxidase subunit 7c [Malassezia restricta]	1.5e-29
TRINITY_DN108913_c0_g1_i1	WP_085120471.1 methyltransferase [Tistlia consotensis]	2.8e-13
TRINITY_DN108991_c0_g1_i1	WP_027054053.1 MULTISPECIES: electron transfer flavoprotein subunit alpha/FixB family protein [Mesorhizobium]	7.1e-36
TRINITY_DN108908_c0_g1_i1	RMQ90025.1 hypothetical protein ALP97_02543 [Pseudomonas salomonii]	4.1e-52
TRINITY_DN108990_c0_g1_i1	WP_119741061.1 acetate--CoA ligase [Pseudomonas sp. Larv2_ips]	5.8e-53
TRINITY_DN108966_c0_g1_i1	OYR12633.1 periplasmic binding family protein [Ochrobactrum rhizosphaerae]	1.2e-34
TRINITY_DN108923_c0_g1_i1	WP_017138505.1 MULTISPECIES: GNAT family N-acetyltransferase [Pseudomonas]	7.5e-41
TRINITY_DN108915_c0_g1_i1	WP_092709761.1 hypothetical protein [Janthinobacterium sp. OK676]	2.0e-64
TRINITY_DN108925_c0_g1_i1	WP_096144745.1 DUF4062 domain-containing protein [Pseudomonas fluorescens]	1.8e-32
TRINITY_DN108969_c0_g1_i1	OLB15617.1 hypothetical protein AUH10_01230 [Gammaproteobacteria bacterium 13_2_20CM_66_19]	6.6e-17
TRINITY_DN108905_c0_g1_i1	ODU16703.1 acylase [Variovorax sp. SCN 67-85]	7.6e-50
TRINITY_DN108958_c0_g1_i1	WP_027049903.1 MULTISPECIES: ABC transporter ATP-binding protein [Mesorhizobium]	8.5e-15
TRINITY_DN108957_c0_g1_i1	OLB12066.1 hypothetical protein AUH10_08940 [Gammaproteobacteria bacterium 13_2_20CM_66_19]	3.0e-34
TRINITY_DN108979_c0_g1_i1	RMP72962.1 hypothetical protein ALQ17_01255 [Pseudomonas fluorescens]	4.6e-76
TRINITY_DN108904_c0_g1_i1	WP_017139249.1 MULTISPECIES: translation initiation factor IF-2 [Pseudomonas]	1.4e-49
TRINITY_DN108933_c0_g1_i1	PSN53695.1 hypothetical protein C0J52_02225 [Blattella germanica]	1.2e-15
TRINITY_DN108936_c0_g1_i1	WP_017139028.1 MULTISPECIES: SDR family oxidoreductase [Pseudomonas]	1.8e-36
TRINITY_DN108940_c0_g1_i1	OJW00099.1 phosphorylase [Sphingobacteriales bacterium 44-61]	1.2e-20
TRINITY_DN108986_c0_g1_i1	WP_046684229.1 MULTISPECIES: hypothetical protein [Janthinobacterium]	9.8e-27
TRINITY_DN108974_c0_g1_i1	WP_088572353.1 4-hydroxyphenylacetate 3-monooxygenase, oxygenase component [Thermoflexus hugenholtzii]	1.7e-19
TRINITY_DN108924_c0_g1_i1	WP_010397215.1 ABC transporter ATP-binding protein [Janthinobacterium lividum]	2.4e-13
TRINITY_DN108942_c0_g1_i1	WP_083299594.1 site-specific integrase [Janthinobacterium sp. MP5059B]	3.5e-82
TRINITY_DN130160_c0_g1_i1	RMO69617.1 hypothetical protein ALQ35_03118 [Pseudomonas fluorescens]	3.4e-84
TRINITY_DN130166_c0_g1_i1	WP_119740336.1 response regulator [Pseudomonas sp. Larv2_ips]	4.9e-30
TRINITY_DN130148_c0_g1_i1	WP_094577123.1 preprotein translocase subunit YajC [Ochrobactrum rhizosphaerae]	5.0e-40
TRINITY_DN130131_c0_g1_i1	XP_005958439.1 PREDICTED: choline dehydrogenase, mitochondrial-like [Pantholops hodgsonii]	2.6e-28
TRINITY_DN130150_c0_g1_i1	WP_003176500.1 pyrroloquinoline-quinone synthase PqqC [Pseudomonas fluorescens]	2.4e-36
TRINITY_DN130104_c0_g1_i1	WP_094578811.1 sarcosine oxidase subunit gamma [Ochrobactrum rhizosphaerae]	1.2e-47
TRINITY_DN130159_c0_g1_i1	WP_017136108.1 MULTISPECIES: TRZ/ATZ family hydrolase [Pseudomonas]	7.6e-35
TRINITY_DN130111_c0_g1_i1	WP_094575541.1 MULTISPECIES: ABC transporter permease [Ochrobactrum]	1.7e-24
TRINITY_DN130164_c0_g1_i1	XP_024775216.1 hypothetical protein M431DRAFT_507212 [Trichoderma harzianum CBS 226.95]	2.1e-38
TRINITY_DN130193_c0_g1_i1	WP_099374286.1 MULTISPECIES: hypothetical protein [Janthinobacterium]	7.3e-15
TRINITY_DN130196_c0_g1_i1	WP_082664659.1 IS1634 family transposase [Burkholderia ambifaria]	3.1e-34
TRINITY_DN130125_c0_g1_i1	WP_017138436.1 MULTISPECIES: aldo/keto reductase [Pseudomonas]	4.1e-67
TRINITY_DN130130_c0_g1_i1	WP_099549833.1 MFS transporter [Pseudomonas sp. 2995-3]	1.2e-54
TRINITY_DN130149_c0_g1_i1	ERF84167.1 Ca2+:H+ antiporter [Bradyrhizobium sp. DFCI-1]	9.2e-36
TRINITY_DN130120_c0_g1_i1	PLY62414.1 hypothetical protein LSAT_5X16680 [Lactuca sativa]	5.4e-33
TRINITY_DN130106_c0_g1_i1	WP_093237492.1 Lrp/AsnC family transcriptional regulator [Variovorax sp. EL159]	1.2e-72
TRINITY_DN130167_c0_g1_i1	WP_010395728.1 hypothetical protein [Janthinobacterium lividum]	1.2e-33
TRINITY_DN130103_c0_g1_i1	WP_018457631.1 type VI secretion system tip protein VgrG [Bradyrhizobium sp. WSM4349]	6.5e-30
TRINITY_DN130140_c0_g1_i1	ODU12996.1 hydroxymethylglutaryl-CoA lyase [Variovorax sp. SCN 67-85]	3.6e-22
TRINITY_DN130121_c0_g1_i1	WP_017138838.1 MULTISPECIES: chemotactic transduction protein ChpE [Pseudomonas]	3.5e-17
TRINITY_DN130133_c0_g1_i1	ENZ78102.1 hypothetical protein OR37_04074 [Caulobacter vibrioides OR37]	7.9e-34
TRINITY_DN130168_c0_g1_i1	WP_100429313.1 outer membrane lipoprotein chaperone LolA [Janthinobacterium sp. 67]	2.2e-47
TRINITY_DN130185_c0_g1_i1	ASV84632.1 ABC transporter family protein [Ochrobactrum sp. A44]	3.9e-77
TRINITY_DN130124_c0_g1_i1	WP_082143128.1 hypothetical protein [Pseudomonas sp. KG01]	1.7e-68
TRINITY_DN130155_c0_g1_i1	WP_034760182.1 metalloprotease TldD [Janthinobacterium lividum]	2.2e-43
TRINITY_DN130197_c0_g1_i1	WP_008450888.1 PhoH family protein [Janthinobacterium sp. HH01]	1.4e-45
TRINITY_DN130187_c0_g1_i1	WP_086144737.1 MULTISPECIES: ABC transporter permease subunit [Janthinobacterium]	2.7e-71
TRINITY_DN130177_c0_g1_i1	KDR24128.1 Thrombospondin type-1 domain-containing protein 7B [Zootermopsis nevadensis]	6.4e-26
TRINITY_DN130119_c0_g1_i1	WP_081268468.1 MULTISPECIES: type VI secretion system contractile sheath small subunit [Variovorax]	5.6e-28
TRINITY_DN122808_c0_g1_i1	WP_003175500.1 benzoate transporter BenE [Pseudomonas fluorescens]	3.2e-28
TRINITY_DN122811_c0_g1_i1	ETN67584.1 40S ribosomal protein sa (P40) [Anopheles darlingi]	1.8e-51
TRINITY_DN122861_c0_g1_i1	KKP03540.1 extracellular serine-rich protein [Trichoderma harzianum]	4.6e-47
TRINITY_DN122856_c0_g1_i1	WP_021080198.1 N-acyl homoserine lactonase family protein [Bradyrhizobium sp. MOS004]	1.3e-40
TRINITY_DN122883_c0_g1_i1	KFB51308.1 AGAP012129-PA-like protein [Anopheles sinensis]	2.0e-44
TRINITY_DN122834_c0_g1_i1	XP_011137057.1 uncharacterized protein LOC105181771 [Harpegnathos saltator]	6.1e-09
TRINITY_DN122815_c0_g1_i1	WP_099547838.1 acetyl-CoA C-acetyltransferase [Pseudomonas sp. 2995-3]	5.0e-49
TRINITY_DN122886_c0_g1_i1	WP_083708319.1 hypothetical protein [Janthinobacterium sp. TND4EL3]	2.8e-51
TRINITY_DN122817_c0_g1_i1	ODU19001.1 long-chain fatty acid--CoA ligase [Variovorax sp. SCN 67-85]	6.4e-33
TRINITY_DN122827_c0_g1_i1	ODU16396.1 hypothetical protein ABS94_14660 [Variovorax sp. SCN 67-85]	1.0e-17
TRINITY_DN122898_c0_g1_i1	WP_007941102.1 peptide chain release factor 3 [Pseudomonas sp. GM18]	4.8e-98
TRINITY_DN122807_c0_g1_i1	WP_017138751.1 NADH:flavin oxidoreductase [Pseudomonas fluorescens]	1.6e-40
TRINITY_DN122877_c0_g1_i1	ODU15807.1 energy transducer TonB [Variovorax sp. SCN 67-85]	8.7e-16
TRINITY_DN122892_c0_g1_i1	WP_043094224.1 hypothetical protein [Pseudomonas aeruginosa]	5.2e-53
TRINITY_DN122848_c0_g1_i1	WP_007829128.1 ABC transporter substrate-binding protein [Variovorax sp. CF313]	2.9e-32
TRINITY_DN122860_c0_g1_i1	WP_094576618.1 phosphoribosylglycinamide formyltransferase [Ochrobactrum rhizosphaerae]	2.8e-16
TRINITY_DN122833_c0_g1_i1	WP_027044310.1 hypothetical protein [Mesorhizobium sp. URHC0008]	7.3e-24
TRINITY_DN122849_c0_g1_i1	WP_071487317.1 DUF2514 domain-containing protein [Pseudomonas costantinii]	2.0e-21
TRINITY_DN122845_c0_g1_i1	WP_021078566.1 cytochrome c oxidase accessory protein CcoG [Bradyrhizobium sp. MOS004]	2.4e-22
TRINITY_DN122872_c0_g1_i1	WP_024900234.1 MULTISPECIES: dihydroorotase [Ochrobactrum]	2.4e-26
TRINITY_DN122889_c0_g1_i1	OYR15305.1 bacterial extracellular solute-binding, 5 Middle family protein [Ochrobactrum rhizosphaerae]	4.7e-30
TRINITY_DN122865_c0_g1_i1	KHA76179.1 flagellar hook protein 2 [Janthinobacterium lividum]	7.1e-23
TRINITY_DN122803_c0_g1_i1	ODU16351.1 sigma-54-dependent Fis family transcriptional regulator [Variovorax sp. SCN 67-85]	3.1e-59
TRINITY_DN122838_c0_g1_i1	WP_056876897.1 sugar ABC transporter substrate-binding protein [Pelomonas sp. Root1444]	2.3e-37
TRINITY_DN122873_c0_g1_i1	WP_095200919.1 PIG-L family deacetylase [Mesorhizobium sp. ICMP 18942]	3.7e-37
TRINITY_DN122855_c0_g1_i1	WP_048933274.1 MBL fold metallo-hydrolase [Ralstonia sp. MD27]	1.7e-33
TRINITY_DN122863_c0_g1_i1	WP_024584642.1 MULTISPECIES: DUF2236 domain-containing protein [Bradyrhizobium]	1.9e-33
TRINITY_DN122867_c0_g1_i1	XP_005978173.1 PREDICTED: probable transcriptional regulator ycf29-like [Pantholops hodgsonii]	1.5e-26
TRINITY_DN122804_c0_g1_i1	WP_017138519.1 MULTISPECIES: pyruvate dehydrogenase (acetyl-transferring), homodimeric type [Pseudomonas]	2.8e-33
TRINITY_DN122874_c0_g1_i1	WP_017139102.1 MULTISPECIES: catalase HPII [Pseudomonas]	2.7e-38
TRINITY_DN122823_c0_g1_i1	WP_120015094.1 sulfite exporter TauE/SafE family protein [Mesorhizobium waimense]	3.4e-28
TRINITY_DN100911_c0_g1_i1	XP_318631.4 AGAP009604-PA [Anopheles gambiae str. PEST]	4.8e-44
TRINITY_DN100925_c0_g1_i1	WP_017138767.1 sugar ABC transporter substrate-binding protein [Pseudomonas fluorescens]	1.8e-71
TRINITY_DN100964_c0_g1_i1	WP_017135835.1 type VI secretion protein [Pseudomonas fluorescens]	1.8e-46
TRINITY_DN100906_c0_g1_i1	OKP04960.1 hypothetical protein PENSUB_6705 [Penicillium subrubescens]	2.9e-64
TRINITY_DN100904_c0_g1_i1	WP_027043862.1 hypothetical protein [Mesorhizobium sp. URHC0008]	5.8e-17
TRINITY_DN100962_c0_g1_i1	XP_018221175.1 TPK1-like protein [Saccharomyces eubayanus]	1.2e-21
TRINITY_DN100912_c0_g1_i1	KJX88087.1 elongation factor EF-G [Agrobacterium tumefaciens]	2.0e-23
TRINITY_DN100902_c0_g1_i1	ODU13266.1 hypothetical protein ABS94_27595 [Variovorax sp. SCN 67-85]	4.3e-51
TRINITY_DN100988_c0_g1_i1	WP_056591135.1 MULTISPECIES: ABC transporter permease [Mesorhizobium]	6.3e-38
TRINITY_DN100937_c0_g1_i1	ODV19072.1 hypothetical protein ABT25_26835 [Variovorax sp. SCN 67-20]	4.2e-40
TRINITY_DN100950_c0_g1_i1	PSN51005.1 hypothetical protein C0J52_08586 [Blattella germanica]	4.0e-19
TRINITY_DN100939_c0_g1_i1	WP_094579349.1 ABC transporter substrate-binding protein [Ochrobactrum rhizosphaerae]	3.3e-160
TRINITY_DN100975_c0_g1_i1	ODU17846.1 naphthalene 1,2-dioxygenase [Variovorax sp. SCN 67-85]	9.0e-83
TRINITY_DN100932_c0_g1_i1	WP_092798690.1 MULTISPECIES: sugar ABC transporter permease YjfF [Janthinobacterium]	1.4e-30
TRINITY_DN100968_c0_g1_i1	ODU15867.1 NADPH:quinone reductase [Variovorax sp. SCN 67-85]	2.8e-81
TRINITY_DN100967_c0_g1_i1	WP_021197274.1 MULTISPECIES: general secretion pathway protein GspK [Ralstonia]	9.3e-33
TRINITY_DN100953_c0_g1_i1	BAN62754.1 RNA polymerase sigma factor, partial [Ochrobactrum oryzae]	9.9e-28
TRINITY_DN100947_c0_g1_i1	EFN64732.1 Vacuolar proton translocating ATPase 116 kDa subunit a isoform 1 [Camponotus floridanus]	2.0e-10
TRINITY_DN100994_c0_g1_i1	1YZ1_A Chain A, Crystal structure of human translationally controlled tumour associated protein	3.4e-60
TRINITY_DN100900_c0_g1_i1	WP_095947208.1 propionate--CoA ligase [Variovorax boronicumulans]	7.5e-15
TRINITY_DN100977_c0_g1_i1	ODU03876.1 transcriptional regulator [Thiobacillus sp. SCN 63-1177]	1.3e-34
TRINITY_DN100948_c0_g1_i1	WP_094579211.1 hypothetical protein [Ochrobactrum rhizosphaerae]	5.4e-60
TRINITY_DN100954_c0_g1_i1	XP_023309976.1 dynein heavy chain 1, axonemal-like [Anoplophora glabripennis]	5.0e-12
TRINITY_DN100942_c0_g1_i1	WP_056512782.1 ABC transporter permease [Variovorax sp. Root411]	2.2e-56
TRINITY_DN100986_c0_g1_i1	OYR15284.1 N-formylglutamate amidohydrolase family protein [Ochrobactrum rhizosphaerae]	1.7e-67
TRINITY_DN100984_c0_g1_i1	WP_067941712.1 D-amino acid aminotransferase [Sulfitobacter delicatus]	1.5e-63
TRINITY_DN100933_c0_g1_i1	WP_099915771.1 sugar ABC transporter substrate-binding protein [Massilia psychrophila]	5.2e-65
TRINITY_DN115343_c0_g1_i1	OYR16680.1 cytosol aminopeptidase family, catalytic domain protein [Ochrobactrum rhizosphaerae]	7.4e-47
TRINITY_DN115358_c0_g1_i1	WP_100876174.1 TetR/AcrR family transcriptional regulator [Janthinobacterium sp. 64]	6.8e-13
TRINITY_DN115395_c0_g1_i1	RMO68960.1 hypothetical protein ALQ35_04889 [Pseudomonas fluorescens]	1.1e-93
TRINITY_DN115341_c0_g1_i1	ODU16433.1 cobyrinic acid a,c-diamide synthase [Variovorax sp. SCN 67-85]	2.3e-31
TRINITY_DN115348_c0_g1_i1	WP_097275547.1 MULTISPECIES: divalent metal cation transporter [Burkholderiaceae]	1.6e-35
TRINITY_DN115328_c0_g1_i1	RMO71206.1 hypothetical protein ALQ35_04503 [Pseudomonas fluorescens]	4.5e-22
TRINITY_DN115314_c0_g1_i1	1AFW_A Chain A, The 1.8 Angstrom Crystal Structure Of The Dimeric Peroxisomal Thiolase Of Saccharomyces Cerevisiae	5.4e-58
TRINITY_DN115399_c0_g1_i1	WP_012722152.1 MULTISPECIES: ATP-dependent chaperone ClpB [Pseudomonas]	1.8e-115
TRINITY_DN115319_c0_g1_i1	WP_017138149.1 lactonase family protein [Pseudomonas fluorescens]	2.3e-36
TRINITY_DN115345_c0_g1_i1	WP_102623644.1 MULTISPECIES: DUF2313 domain-containing protein [Pseudomonas]	9.1e-39
TRINITY_DN115381_c0_g1_i1	WP_094578299.1 GTPase ObgE [Ochrobactrum rhizosphaerae]	2.9e-49
TRINITY_DN115378_c0_g1_i1	ODU17233.1 ABC transporter ATP-binding protein [Variovorax sp. SCN 67-85]	4.2e-07
TRINITY_DN115327_c0_g1_i1	ODU17053.1 alpha/beta hydrolase [Variovorax sp. SCN 67-85]	2.9e-40
TRINITY_DN115362_c0_g1_i1	WP_094574987.1 PLP-dependent aminotransferase family protein [Ochrobactrum rhizosphaerae]	7.3e-32
TRINITY_DN115312_c0_g1_i1	WP_071490559.1 arabinose ABC transporter substrate-binding protein [Pseudomonas extremorientalis]	3.7e-25
TRINITY_DN115338_c0_g1_i2	WP_056518650.1 peptide deformylase [Variovorax sp. Root411]	6.2e-50
TRINITY_DN115394_c0_g1_i1	WP_065931668.1 xylulokinase [Pseudomonas sp. 58 R 3]	3.1e-48
TRINITY_DN115339_c0_g1_i1	WP_094578627.1 glyoxylate/hydroxypyruvate reductase A [Ochrobactrum rhizosphaerae]	9.7e-164
TRINITY_DN115318_c0_g1_i1	OLB09850.1 hypothetical protein AUH10_13560 [Gammaproteobacteria bacterium 13_2_20CM_66_19]	5.8e-19
TRINITY_DN115322_c0_g1_i1	WP_094575312.1 dihydroxy-acid dehydratase [Ochrobactrum rhizosphaerae]	1.1e-61
TRINITY_DN115383_c0_g1_i1	XP_024770706.1 hypothetical protein M431DRAFT_498288 [Trichoderma harzianum CBS 226.95]	1.0e-83
TRINITY_DN115359_c0_g1_i1	ESX04411.1 S-adenosylhomocysteine nucleosidase [Mesorhizobium sp. LSJC268A00]	4.3e-31
TRINITY_DN115310_c0_g1_i1	PZN81080.1 bifunctional phosphoribosylaminoimidazolecarboxamide formyltransferase/inosine monophosphate cyclohydrolase [Proteobacteria bacterium]	2.3e-33
TRINITY_DN115386_c0_g1_i1	WP_077400337.1 hypothetical protein [Janthinobacterium sp. LM6]	6.3e-16
TRINITY_DN115335_c0_g1_i1	WP_094578955.1 cell wall hydrolase [Ochrobactrum rhizosphaerae]	4.2e-114
TRINITY_DN115324_c0_g1_i1	PMR55866.1 ABC transporter substrate-binding protein [Mesorhizobium sp. BD68]	2.2e-36
TRINITY_DN108140_c0_g1_i1	WP_120733598.1 ShlB/FhaC/HecB family hemolysin secretion/activation protein [Pseudomonas fluorescens]	2.3e-39
TRINITY_DN108174_c0_g1_i1	ODU14957.1 fimbrial assembly protein [Variovorax sp. SCN 67-85]	2.4e-74
TRINITY_DN108161_c0_g1_i1	WP_017138117.1 MULTISPECIES: hypothetical protein [Pseudomonas]	8.1e-29
TRINITY_DN108129_c0_g1_i1	WP_015314122.1 NAD-dependent formate dehydrogenase subunit delta [Mesorhizobium australicum]	3.1e-46
TRINITY_DN108188_c0_g1_i1	WP_092715063.1 sn-glycerol-3-phosphate ABC transporter ATP-binding protein UgpC [Janthinobacterium sp. OK676]	1.7e-37
TRINITY_DN108116_c0_g1_i1	OYR17810.1 putative membrane protein [Ochrobactrum rhizosphaerae]	1.5e-37
TRINITY_DN108165_c0_g1_i1	OLE47790.1 D-tagatose-bisphosphate aldolase, class II, non-catalytic subunit [Acidobacteria bacterium 13_1_20CM_3_58_11]	8.0e-41
TRINITY_DN108171_c0_g1_i1	ENN79977.1 hypothetical protein YQE_03591, partial [Dendroctonus ponderosae]	7.1e-56
TRINITY_DN108187_c0_g1_i1	EZP36802.1 Phosphoenolpyruvate carboxylase [Janthinobacterium lividum]	6.0e-38
TRINITY_DN108159_c0_g1_i1	WP_094577311.1 efflux RND transporter periplasmic adaptor subunit [Ochrobactrum rhizosphaerae]	2.2e-30
TRINITY_DN108189_c0_g1_i1	ODU14442.1 YfcE family phosphodiesterase [Variovorax sp. SCN 67-85]	3.4e-17
TRINITY_DN108112_c0_g1_i1	KRB86566.1 hypothetical protein ASE00_07710 [Sphingomonas sp. Root710]	1.2e-23
TRINITY_DN108144_c0_g1_i1	KQZ32555.1 hypothetical protein ASD58_07975 [Duganella sp. Root1480D1]	1.4e-07
TRINITY_DN108128_c0_g1_i1	WP_029660477.1 recombinase family protein [Aliihoeflea sp. 2WW]	1.2e-46
TRINITY_DN108133_c0_g1_i1	WP_017138151.1 glutathione S-transferase [Pseudomonas fluorescens]	5.6e-34
TRINITY_DN108120_c0_g1_i1	KFB45363.1 hypothetical protein ZHAS_00013315 [Anopheles sinensis]	1.1e-26
TRINITY_DN108197_c0_g1_i1	ODU12455.1 MFS transporter [Variovorax sp. SCN 67-85]	5.9e-12
TRINITY_DN108121_c0_g1_i1	WP_017139675.1 hypothetical protein [Pseudomonas fluorescens]	2.8e-70
TRINITY_DN108148_c0_g1_i1	WP_099550191.1 methionyl-tRNA formyltransferase [Pseudomonas sp. 2995-3]	1.3e-29
TRINITY_DN116001_c0_g1_i1	WP_081271674.1 MULTISPECIES: phosphate ABC transporter substrate-binding protein PstS [Variovorax]	4.1e-42
TRINITY_DN116054_c0_g1_i1	XP_014612441.1 PREDICTED: WD repeat-containing protein 7 isoform X3 [Polistes canadensis]	1.6e-08
TRINITY_DN116045_c0_g1_i1	ODU13368.1 tautomerase [Variovorax sp. SCN 67-85]	4.9e-20
TRINITY_DN116030_c0_g1_i1	EZP40387.1 Osmolarity response regulator OmpR [Janthinobacterium lividum]	2.3e-30
TRINITY_DN116024_c0_g1_i1	WP_105734150.1 prolyl-tRNA synthetase associated domain-containing protein [Phyllobacterium myrsinacearum]	1.0e-15
TRINITY_DN116008_c0_g1_i1	ODU18996.1 ABC transporter ATP-binding protein [Variovorax sp. SCN 67-85]	9.9e-28
TRINITY_DN116050_c0_g1_i1	WP_027043763.1 MULTISPECIES: preprotein translocase subunit YajC [Mesorhizobium]	2.8e-38
TRINITY_DN116093_c0_g1_i1	WP_018429578.1 hypothetical protein [Hoeflea sp. 108]	1.8e-37
TRINITY_DN116033_c0_g1_i1	ODU17970.1 formate dehydrogenase [Variovorax sp. SCN 67-85]	6.3e-123
TRINITY_DN116072_c0_g1_i1	WP_084486684.1 6-aminohexanoate hydrolase [Ochrobactrum rhizosphaerae]	8.1e-51
TRINITY_DN116061_c0_g1_i1	WP_099375902.1 hypothetical protein [Janthinobacterium sp. BJB303]	5.2e-74
TRINITY_DN116088_c0_g1_i1	ODU14418.1 AraC family transcriptional regulator [Variovorax sp. SCN 67-85]	5.2e-49
TRINITY_DN116028_c0_g1_i1	WP_016971162.1 TIGR03749 family integrating conjugative element protein [Pseudomonas tolaasii]	5.6e-94
TRINITY_DN116062_c0_g1_i1	WP_094578230.1 helicase [Ochrobactrum rhizosphaerae]	6.6e-118
TRINITY_DN116011_c0_g1_i1	WP_081267509.1 hypothetical protein [Variovorax paradoxus]	2.4e-08
TRINITY_DN116035_c0_g1_i1	WP_004615550.1 MFS transporter [Caulobacter vibrioides]	8.7e-40
TRINITY_DN116096_c0_g1_i1	OYR12756.1 POTRA domain, FtsQ-type family protein [Ochrobactrum rhizosphaerae]	2.2e-40
TRINITY_DN116014_c0_g1_i1	WP_076566845.1 xylanase [Janthinobacterium sp. TND4EL3]	5.0e-84
TRINITY_DN116082_c0_g1_i1	CAY79063.1 Fmp45p [Saccharomyces cerevisiae EC1118]	1.2e-25
TRINITY_DN116078_c0_g1_i1	WP_024075737.1 MULTISPECIES: hypothetical protein [Pseudomonas]	2.5e-41
TRINITY_DN116048_c0_g1_i1	WP_094578121.1 transcriptional regulator [Ochrobactrum rhizosphaerae]	1.1e-63
TRINITY_DN116010_c0_g1_i1	XP_018219890.1 ARE2-like protein [Saccharomyces eubayanus]	2.0e-92
TRINITY_DN116051_c0_g1_i1	PTM93585.1 XRE family transcriptional regulator [Mycoplana dimorpha]	5.3e-29
TRINITY_DN116013_c0_g1_i1	WP_034754394.1 sensor histidine kinase [Janthinobacterium lividum]	1.7e-74
TRINITY_DN116003_c0_g1_i1	WP_024925632.1 MULTISPECIES: cytochrome c oxidase subunit IV [Mesorhizobium]	6.1e-26
TRINITY_DN116079_c0_g1_i1	AYO44757.1 Putative peroxiredoxin [Malassezia restricta CBS 7877]	1.1e-94
TRINITY_DN116040_c0_g1_i1	WP_017138923.1 autotransporter outer membrane beta-barrel domain-containing protein [Pseudomonas fluorescens]	9.1e-46
TRINITY_DN114315_c0_g1_i1	WP_099664747.1 pantoate--beta-alanine ligase [Janthinobacterium sp. 13]	8.1e-27
TRINITY_DN114397_c0_g1_i1	EEU09321.1 Sac6p [Saccharomyces cerevisiae JAY291]	8.7e-17
TRINITY_DN114386_c0_g1_i1	XP_011273106.1 40S ribosomal protein [Wickerhamomyces ciferrii]	1.2e-56
TRINITY_DN114335_c0_g1_i1	WP_107652801.1 hypothetical protein [Mesorhizobium helmanticense]	3.8e-42
TRINITY_DN114328_c0_g1_i1	ENN89578.1 hypothetical protein RHSP_59959 [Rhizobium freirei PRF 81]	3.4e-35
TRINITY_DN114383_c0_g1_i1	XP_018222971.1 IWR1-like protein [Saccharomyces eubayanus]	6.0e-27
TRINITY_DN114300_c0_g1_i1	XP_021936149.1 proteasome activator complex subunit 4B-like isoform X1 [Zootermopsis nevadensis]	8.9e-19
TRINITY_DN114331_c0_g1_i1	WP_012723033.1 MULTISPECIES: heme exporter protein CcmB [Pseudomonas]	1.4e-14
TRINITY_DN114379_c0_g1_i1	WP_050407201.1 hypothetical protein [Massilia sp. NR 4-1]	2.2e-29
TRINITY_DN114330_c0_g1_i1	WP_017135504.1 fimbrial biogenesis outer membrane usher protein [Pseudomonas fluorescens]	3.3e-28
TRINITY_DN114317_c0_g1_i1	ASV83590.1 helix-turn-helix domain protein [Ochrobactrum sp. A44]	6.0e-76
TRINITY_DN114368_c0_g1_i1	WP_065306342.1 MULTISPECIES: malate dehydrogenase [Janthinobacterium]	1.6e-46
TRINITY_DN114333_c0_g1_i1	AKT74227.1 PyrG [Bartonella apis]	1.0e-60
TRINITY_DN114341_c0_g1_i1	WP_017139579.1 MULTISPECIES: iron export ABC transporter permease subunit FetB [Pseudomonas]	1.1e-47
TRINITY_DN114304_c0_g1_i1	WP_094577144.1 penicillin-binding protein 1A [Ochrobactrum rhizosphaerae]	6.8e-58
TRINITY_DN114378_c0_g1_i1	ODU11687.1 hypothetical protein ABS94_33595 [Variovorax sp. SCN 67-85]	1.4e-33
TRINITY_DN114370_c0_g1_i1	ODU17125.1 FAD-dependent oxidoreductase [Variovorax sp. SCN 67-85]	1.1e-29
TRINITY_DN114369_c0_g1_i1	WP_017138327.1 transglutaminase family protein [Pseudomonas fluorescens]	1.5e-38
TRINITY_DN114359_c0_g1_i1	WP_081270425.1 MULTISPECIES: ABC transporter permease subunit [Variovorax]	4.7e-31
TRINITY_DN114352_c0_g1_i1	WP_094577175.1 peptidoglycan-binding protein [Ochrobactrum rhizosphaerae]	1.0e-71
TRINITY_DN114389_c0_g1_i1	WP_010401411.1 DNA topoisomerase IV subunit A [Janthinobacterium lividum]	9.3e-38
TRINITY_DN114363_c0_g1_i1	WP_004617098.1 alanine dehydrogenase [Caulobacter vibrioides]	1.9e-27
TRINITY_DN114384_c0_g1_i1	ESW71571.1 30S ribosomal protein S8 [Mesorhizobium sp. LSJC285A00]	4.0e-20
TRINITY_DN114320_c0_g1_i1	WP_121669000.1 hypothetical protein [Janthinobacterium agaricidamnosum]	1.0e-29
TRINITY_DN114337_c0_g1_i1	OYR09406.1 putative blue fluorescent protein [Ochrobactrum rhizosphaerae]	6.7e-94
TRINITY_DN114327_c0_g1_i1	SEK16610.1 anthranilate synthase component 1 [Variovorax sp. OK202]	1.4e-39
TRINITY_DN114309_c0_g1_i1	ODU16228.1 23S rRNA (adenine(2030)-N(6))-methyltransferase RlmJ [Variovorax sp. SCN 67-85]	4.6e-75
TRINITY_DN114305_c0_g1_i1	WP_094573924.1 ABC transporter substrate-binding protein [Ochrobactrum rhizosphaerae]	1.3e-47
TRINITY_DN114301_c0_g1_i1	OLB13943.1 NADH-quinone oxidoreductase subunit L [Gammaproteobacteria bacterium 13_2_20CM_66_19]	2.0e-32
TRINITY_DN114354_c0_g1_i1	ODU15117.1 LysR family transcriptional regulator [Variovorax sp. SCN 67-85]	3.8e-24
TRINITY_DN147532_c0_g1_i1	RMQ91196.1 hypothetical protein ALP97_02507 [Pseudomonas salomonii]	5.5e-41
TRINITY_DN147505_c0_g1_i1	WP_035207953.1 MULTISPECIES: DUF2585 domain-containing protein [Rhizobium/Agrobacterium group]	9.9e-15
TRINITY_DN147561_c0_g1_i1	WP_017136149.1 universal stress protein [Pseudomonas fluorescens]	2.0e-81
TRINITY_DN147512_c0_g1_i1	RMM01524.1 Protein RecA [Pseudomonas savastanoi]	2.1e-20
TRINITY_DN147586_c0_g1_i1	WP_094576372.1 glutamine--fructose-6-phosphate transaminase (isomerizing) [Ochrobactrum rhizosphaerae]	1.7e-62
TRINITY_DN147574_c0_g1_i1	ODU11888.1 BolA family transcriptional regulator [Variovorax sp. SCN 67-85]	7.2e-12
TRINITY_DN147548_c0_g1_i1	WP_012724871.1 MULTISPECIES: SDR family oxidoreductase [Pseudomonas]	9.2e-48
TRINITY_DN147545_c0_g1_i1	WP_015884936.1 MULTISPECIES: hypothetical protein [Pseudomonas]	1.5e-16
TRINITY_DN147557_c0_g1_i1	WP_006325031.1 glucose-6-phosphate isomerase [Mesorhizobium sp. STM 4661]	1.2e-31
TRINITY_DN147502_c0_g1_i1	PZP28073.1 TonB-dependent receptor [Roseateles depolymerans]	5.9e-41
TRINITY_DN147587_c0_g1_i1	WP_094576124.1 efflux RND transporter permease subunit [Ochrobactrum rhizosphaerae]	1.1e-95
TRINITY_DN147589_c0_g1_i1	WP_016970896.1 maltose alpha-D-glucosyltransferase [Pseudomonas tolaasii]	1.1e-37
TRINITY_DN147599_c0_g1_i1	WP_092832177.1 hypothetical protein [Janthinobacterium sp. 344]	1.9e-62
TRINITY_DN147538_c0_g1_i1	WP_094578990.1 DUF937 domain-containing protein [Ochrobactrum rhizosphaerae]	1.1e-20
TRINITY_DN147585_c0_g1_i1	ODU12758.1 hypothetical protein ABS94_29530 [Variovorax sp. SCN 67-85]	5.3e-26
TRINITY_DN147593_c0_g1_i1	AOE48154.1 CENP-B-like protein 2 [Locusta migratoria]	1.3e-16
TRINITY_DN147500_c0_g1_i1	WP_036567565.1 MULTISPECIES: class I SAM-dependent methyltransferase [Ochrobactrum]	2.1e-30
TRINITY_DN147575_c0_g1_i1	RMQ87784.1 hypothetical protein ALP97_02364 [Pseudomonas salomonii]	4.6e-68
TRINITY_DN147515_c0_g1_i1	WP_017137212.1 MULTISPECIES: high-affinity branched-chain amino acid ABC transporter permease LivH [Pseudomonas]	1.5e-49
TRINITY_DN147537_c0_g1_i1	WP_069075705.1 acetyl-CoA carboxylase biotin carboxylase subunit [Pseudomonas fluorescens]	1.4e-32
TRINITY_DN147535_c0_g1_i1	WP_021076174.1 butyryl-CoA dehydrogenase [Bradyrhizobium sp. MOS004]	1.8e-43
TRINITY_DN147530_c0_g1_i1	WP_027051589.1 MULTISPECIES: sugar ABC transporter substrate-binding protein [Mesorhizobium]	1.2e-11
TRINITY_DN147541_c0_g1_i1	PZN78906.1 AI-2E family transporter [Proteobacteria bacterium]	1.3e-23
TRINITY_DN147580_c0_g1_i1	KKP03896.1 pyruvate kinase [Trichoderma harzianum]	2.6e-31
TRINITY_DN147571_c0_g1_i1	WP_023793677.1 ABC transporter substrate-binding protein [Mesorhizobium sp. LNHC209A00]	9.1e-42
TRINITY_DN147536_c0_g1_i1	PKA77622.1 ArsR family transcriptional regulator [Pseudomonas tolaasii NCPPB 2192]	8.5e-08
TRINITY_DN147565_c0_g1_i1	XP_018220734.1 FKS1-like protein [Saccharomyces eubayanus]	5.1e-17
TRINITY_DN147551_c0_g1_i1	ODU14910.1 FAD-binding protein [Variovorax sp. SCN 67-85]	1.8e-39
TRINITY_DN147519_c0_g1_i1	ODU12489.1 erythromycin biosynthesis sensory transduction protein eryC1 [Variovorax sp. SCN 67-85]	8.2e-63
TRINITY_DN147516_c0_g1_i1	WP_094576587.1 LPS export ABC transporter permease LptG [Ochrobactrum rhizosphaerae]	5.5e-42
TRINITY_DN106224_c0_g1_i1	XP_026281707.1 SET domain-containing protein SmydA-8 isoform X2 [Frankliniella occidentalis]	4.3e-10
TRINITY_DN106244_c0_g1_i1	WP_121669174.1 5-deoxy-glucuronate isomerase [Janthinobacterium agaricidamnosum]	6.2e-24
TRINITY_DN106286_c0_g1_i1	WP_017135074.1 MULTISPECIES: nitric oxide reductase transcriptional regulator NorR [Pseudomonas]	4.2e-39
TRINITY_DN106232_c0_g1_i1	WP_023718770.1 polyhydroxyalkanoate depolymerase [Mesorhizobium sp. LSHC420B00]	1.9e-45
TRINITY_DN106278_c0_g1_i1	WP_017138641.1 DUF946 domain-containing protein [Pseudomonas fluorescens]	9.2e-34
TRINITY_DN106296_c0_g1_i1	WP_094578964.1 antibiotic biosynthesis monooxygenase [Ochrobactrum rhizosphaerae]	3.4e-49
TRINITY_DN106213_c0_g1_i1	WP_094578004.1 undecaprenyl-diphosphate phosphatase [Ochrobactrum rhizosphaerae]	3.1e-36
TRINITY_DN106252_c0_g1_i1	OYR16590.1 pyridine nucleotide-disulfide oxidoreductase family protein [Ochrobactrum rhizosphaerae]	8.1e-53
TRINITY_DN106257_c0_g1_i1	ODU14459.1 hypothetical protein ABS94_22820 [Variovorax sp. SCN 67-85]	1.5e-35
TRINITY_DN106279_c0_g1_i1	WP_015884988.1 MULTISPECIES: aspartate/tyrosine/aromatic aminotransferase [Pseudomonas]	1.6e-27
TRINITY_DN106215_c0_g1_i1	WP_017137175.1 MULTISPECIES: ligase-associated DNA damage response exonuclease [Pseudomonas]	2.2e-58
TRINITY_DN106259_c0_g1_i1	XP_018220563.1 NHA1-like protein [Saccharomyces eubayanus]	3.1e-23
TRINITY_DN106247_c0_g1_i1	WP_017137676.1 MULTISPECIES: outer membrane porin, OprD family [Pseudomonas]	1.2e-30
TRINITY_DN106221_c0_g1_i1	ODU15278.1 lipoxygenase [Variovorax sp. SCN 67-85]	5.2e-29
TRINITY_DN106274_c0_g1_i1	ODU12585.1 phosphoglycolate phosphatase [Variovorax sp. SCN 67-85]	6.7e-39
TRINITY_DN106281_c0_g1_i1	PTT81203.1 3-hydroxybutyrate dehydrogenase, partial [Pelomonas sp. HMWF004]	2.6e-29
TRINITY_DN106240_c0_g1_i1	RMQ90018.1 hypothetical protein ALP97_02538 [Pseudomonas salomonii]	1.6e-111
TRINITY_DN106218_c0_g1_i1	WP_081270784.1 MULTISPECIES: acyl-CoA dehydrogenase [Variovorax]	1.7e-49
TRINITY_DN106210_c0_g1_i1	WP_061979522.1 MULTISPECIES: aldo/keto reductase [Bradyrhizobium]	1.4e-70
TRINITY_DN106208_c0_g1_i1	WP_111528010.1 16S rRNA pseudouridine(516) synthase [Phenylobacterium sp. LX32]	2.8e-34
TRINITY_DN106255_c0_g1_i1	CCV07459.1 conserved hypothetical protein [Mesorhizobium metallidurans STM 2683]	9.4e-35
TRINITY_DN106203_c0_g1_i1	WP_094575296.1 hypothetical protein [Ochrobactrum rhizosphaerae]	2.8e-104
TRINITY_DN106277_c0_g1_i1	XP_023716763.1 LIM/homeobox protein Lhx3-like [Cryptotermes secundus]	5.7e-13
TRINITY_DN106250_c0_g1_i1	WP_026763625.1 glucosamine-6-phosphate deaminase [Sediminibacterium salmoneum]	2.8e-63
TRINITY_DN106206_c0_g1_i1	WP_109663099.1 N-acetyltransferase [Mesorhizobium loti]	7.9e-35
TRINITY_DN110326_c0_g1_i1	WP_065860235.1 isovaleryl-CoA dehydrogenase [Ralstonia pickettii]	1.4e-32
TRINITY_DN110338_c0_g1_i1	RIA64038.1 pilus assembly protein FimV [Pelomonas sp. BT06]	1.4e-26
TRINITY_DN110357_c0_g1_i1	WP_030529719.1 MULTISPECIES: hypothetical protein [Bacteria]	1.2e-34
TRINITY_DN110353_c0_g1_i1	WP_065911286.1 MULTISPECIES: geranyl transferase [Pseudomonas]	2.0e-25
TRINITY_DN110387_c0_g1_i1	AJP81901.1 hypothetical protein H813_YJM1402B00014 [Saccharomyces cerevisiae YJM1402]	2.0e-47
TRINITY_DN110365_c0_g1_i1	WP_099549129.1 sugar-binding protein [Pseudomonas sp. 2995-3]	5.8e-31
TRINITY_DN110365_c0_g1_i1	WP_099549129.1 sugar-binding protein [Pseudomonas sp. 2995-3]	3.0e-11
TRINITY_DN110339_c0_g1_i1	WP_095483445.1 NADH-quinone oxidoreductase subunit M [Mesorhizobium mediterraneum]	1.6e-43
TRINITY_DN110390_c0_g1_i1	WP_007964291.1 MULTISPECIES: phosphopyruvate hydratase [Pseudomonas]	2.9e-59
TRINITY_DN110394_c0_g1_i1	PNF17577.1 hypothetical protein B7P43_G15177 [Cryptotermes secundus]	2.0e-19
TRINITY_DN110304_c0_g1_i1	WP_111544815.1 sulfate transporter family protein [Mesorhizobium kowhaii]	1.6e-37
TRINITY_DN110355_c0_g1_i1	ODU12619.1 FAD-dependent oxidoreductase [Variovorax sp. SCN 67-85]	1.2e-30
TRINITY_DN110320_c0_g1_i1	XP_015905467.1 glyceraldehyde-3-phosphate dehydrogenase [Parasteatoda tepidariorum]	2.9e-16
TRINITY_DN110364_c0_g1_i1	REF47801.1 hypothetical protein C7541_11733 [Pseudomonas sp. OV577]	5.7e-26
TRINITY_DN110399_c0_g1_i1	WP_015026498.1 hypothetical protein [Pseudomonas putida]	4.7e-28
TRINITY_DN110319_c0_g1_i1	ODU17826.1 agmatine deiminase [Variovorax sp. SCN 67-85]	8.1e-23
TRINITY_DN110322_c0_g1_i1	PNF15057.1 hypothetical protein B7P43_G16760 [Cryptotermes secundus]	1.2e-19
TRINITY_DN110397_c0_g1_i1	ODU14411.1 inorganic phosphate transporter [Variovorax sp. SCN 67-85]	1.3e-38
TRINITY_DN110368_c0_g1_i1	WP_094576384.1 UbiH/UbiF family hydroxylase [Ochrobactrum rhizosphaerae]	3.5e-38
TRINITY_DN110378_c0_g1_i1	WP_057298129.1 winged helix-turn-helix domain-containing protein [Pelomonas sp. Root1217]	8.2e-34
TRINITY_DN110396_c0_g1_i1	WP_094577190.1 D-alanyl-D-alanine carboxypeptidase [Ochrobactrum rhizosphaerae]	2.2e-44
TRINITY_DN110358_c0_g1_i1	ODU11387.1 dehydrogenase [Variovorax sp. SCN 67-85]	8.7e-20
TRINITY_DN131504_c0_g1_i1	XP_006964117.1 serine/threonine protein kinase [Trichoderma reesei QM6a]	1.0e-58
TRINITY_DN131557_c0_g1_i1	WP_092799633.1 MULTISPECIES: GAF domain-containing protein [Janthinobacterium]	2.3e-38
TRINITY_DN131554_c0_g1_i1	SDJ07689.1 Zinc-binding dehydrogenase [Mesorhizobium muleiense]	2.3e-27
TRINITY_DN131539_c0_g1_i1	ODU16029.1 aminoglycoside phosphotransferase [Variovorax sp. SCN 67-85]	1.7e-30
TRINITY_DN131551_c0_g1_i1	ODU19336.1 aldehyde dehydrogenase [Variovorax sp. SCN 67-85]	3.2e-76
TRINITY_DN131588_c0_g1_i1	ODU18686.1 hypothetical protein ABS94_03235 [Variovorax sp. SCN 67-85]	7.9e-19
TRINITY_DN131563_c0_g1_i1	ODU11999.1 hypothetical protein ABS94_32980 [Variovorax sp. SCN 67-85]	2.2e-22
TRINITY_DN131529_c0_g1_i1	WP_099787270.1 NUDIX domain-containing protein [Massilia eurypsychrophila]	6.0e-14
TRINITY_DN131576_c0_g1_i1	EWG91836.1 Gis1p, partial [Saccharomyces cerevisiae P301]	7.2e-23
TRINITY_DN131567_c0_g1_i1	ODU11789.1 aminopeptidase [Variovorax sp. SCN 67-85]	1.1e-31
TRINITY_DN131540_c0_g1_i1	WP_050547722.1 hypothetical protein [Pseudomonas fluorescens]	2.2e-69
TRINITY_DN131547_c0_g1_i1	PZU00584.1 1-deoxy-D-xylulose-5-phosphate synthase [Brevundimonas sp.]	3.1e-51
TRINITY_DN131580_c0_g1_i1	RMQ86731.1 hypothetical protein ALP97_01382 [Pseudomonas salomonii]	2.0e-47
TRINITY_DN131592_c0_g1_i1	WP_099549529.1 methionine ABC transporter substrate-binding protein [Pseudomonas sp. 2995-3]	1.7e-86
TRINITY_DN131534_c0_g1_i1	WP_017137489.1 HlyD family efflux transporter periplasmic adaptor subunit [Pseudomonas fluorescens]	3.4e-34
TRINITY_DN131595_c0_g1_i1	WP_093078149.1 ABC transporter permease [Variovorax sp. OV084]	3.7e-75
TRINITY_DN131543_c0_g1_i1	EYR82769.1 putative soluble lytic transglycosylase [Shinella sp. DD12]	9.0e-26
TRINITY_DN131526_c0_g1_i1	KKP05074.1 hypothetical protein THAR02_02861 [Trichoderma harzianum]	2.9e-37
TRINITY_DN131512_c0_g1_i1	WP_093013674.1 MFS transporter [Variovorax sp. OV700]	6.0e-17
TRINITY_DN131548_c0_g1_i1	AQT94342.1 hypothetical protein B1R45_14055 [Pseudomonas azotoformans]	1.8e-22
TRINITY_DN146987_c0_g1_i1	WP_086918813.1 DNA mismatch endonuclease Vsr [Paraburkholderia terrae]	5.2e-08
TRINITY_DN146906_c0_g1_i1	WP_024578459.1 MULTISPECIES: efflux transporter outer membrane subunit [Bradyrhizobium]	2.7e-23
TRINITY_DN146906_c0_g1_i1	WP_024578459.1 MULTISPECIES: efflux transporter outer membrane subunit [Bradyrhizobium]	1.0e-06
TRINITY_DN146923_c0_g1_i1	ODU17271.1 nitrate reductase [Variovorax sp. SCN 67-85]	2.4e-42
TRINITY_DN146926_c0_g1_i1	RMP13596.1 hypothetical protein ALQ29_05530 [Pseudomonas marginalis pv. marginalis]	4.4e-27
TRINITY_DN146932_c0_g1_i1	ODU16002.1 hypothetical protein ABS94_15915 [Variovorax sp. SCN 67-85]	2.6e-42
TRINITY_DN146961_c0_g1_i1	WP_007874367.1 MULTISPECIES: molybdopterin oxidoreductase family protein [Ochrobactrum]	3.1e-29
TRINITY_DN146962_c0_g1_i1	WP_017136788.1 triacylglycerol lipase [Pseudomonas fluorescens]	2.6e-23
TRINITY_DN146917_c0_g1_i1	OLB13894.1 carboxylesterase [Gammaproteobacteria bacterium 13_2_20CM_66_19]	7.7e-32
TRINITY_DN146904_c0_g1_i1	ODU12251.1 peptide ABC transporter substrate-binding protein [Variovorax sp. SCN 67-85]	5.6e-68
TRINITY_DN146985_c0_g1_i1	WP_112313485.1 Ti-type conjugative transfer relaxase TraA, partial [Rhodobacteraceae bacterium Cd-10]	1.9e-36
TRINITY_DN146928_c0_g1_i1	OAK63982.1 ligand-gated channel protein, partial [Variovorax paradoxus]	2.2e-39
TRINITY_DN146979_c0_g1_i1	XP_013947226.1 hypothetical protein TRIATDRAFT_213776 [Trichoderma atroviride IMI 206040]	1.4e-10
TRINITY_DN146967_c0_g1_i1	EHN07654.1 Svf1p [Saccharomyces cerevisiae x Saccharomyces kudriavzevii VIN7]	3.6e-43
TRINITY_DN146939_c0_g1_i1	SIQ60127.1 membrane-bound lytic murein transglycosylase B [Janthinobacterium sp. TND4EL3]	7.3e-41
TRINITY_DN146974_c0_g1_i1	ODU13330.1 ABC transporter substrate-binding protein [Variovorax sp. SCN 67-85]	1.7e-17
TRINITY_DN146954_c0_g1_i1	WP_024895828.1 MULTISPECIES: signal recognition particle protein [Ochrobactrum]	6.6e-44
TRINITY_DN146931_c0_g1_i1	WP_017135571.1 1,6-dihydroxycyclohexa-2,4-diene-1-carboxylate dehydrogenase [Pseudomonas fluorescens]	6.5e-49
TRINITY_DN146977_c0_g1_i1	KFB39640.1 AGAP000883-PA-like protein [Anopheles sinensis]	6.4e-29
TRINITY_DN146993_c0_g1_i1	WP_003174822.1 MULTISPECIES: ATP-dependent Clp protease proteolytic subunit [Pseudomonas]	5.0e-36
TRINITY_DN146980_c0_g1_i1	WP_104655972.1 AAA family ATPase [Ralstonia insidiosa]	1.4e-18
TRINITY_DN146975_c0_g1_i1	WP_080671822.1 extracellular solute-binding protein [Rhizobium leguminosarum]	3.7e-33
TRINITY_DN146965_c0_g1_i1	OPB36577.1 hypothetical protein A0O28_0056560 [Trichoderma guizhouense]	3.5e-38
TRINITY_DN146976_c0_g1_i1	RMO67876.1 hypothetical protein ALQ35_00275 [Pseudomonas fluorescens]	1.3e-63
TRINITY_DN146911_c0_g1_i1	RMN08655.1 Peptidyl-prolyl cis-trans isomerase [Pseudomonas syringae pv. coriandricola]	2.6e-34
TRINITY_DN146915_c0_g1_i1	WP_096238102.1 molecular chaperone SurA [Janthinobacterium svalbardensis]	1.4e-11
TRINITY_DN120810_c0_g1_i1	XP_024767898.1 hypothetical protein M431DRAFT_100473 [Trichoderma harzianum CBS 226.95]	2.2e-30
TRINITY_DN120821_c0_g1_i1	PZM84606.1 DNA ligase [Candidatus Melainabacteria bacterium]	1.2e-24
TRINITY_DN120831_c0_g1_i1	WP_092717498.1 excinuclease ABC subunit UvrA [Janthinobacterium sp. OK676]	2.1e-110
TRINITY_DN120877_c0_g1_i1	WP_119739420.1 HAMP domain-containing protein [Pseudomonas sp. Larv2_ips]	2.3e-27
TRINITY_DN120812_c0_g1_i1	WP_094577327.1 carbon-phosphorus lyase complex subunit PhnI [Ochrobactrum rhizosphaerae]	9.1e-67
TRINITY_DN120844_c0_g1_i1	WP_017139758.1 MULTISPECIES: imelysin family lipoprotein [Pseudomonas]	9.9e-51
TRINITY_DN120865_c0_g1_i1	WP_105738215.1 LLM class flavin-dependent oxidoreductase [Phyllobacterium myrsinacearum]	1.9e-15
TRINITY_DN120802_c0_g1_i1	APA71221.1 major facilitator transporter [Janthinobacterium sp. 1_2014MBL_MicDiv]	1.4e-20
TRINITY_DN120823_c0_g1_i1	WP_021080466.1 winged helix-turn-helix transcriptional regulator [Bradyrhizobium sp. MOS004]	8.9e-33
TRINITY_DN120896_c0_g1_i1	WP_024584837.1 MULTISPECIES: branched-chain amino acid ABC transporter permease [Bradyrhizobium]	4.2e-29
TRINITY_DN120899_c0_g1_i1	ODU19345.1 RND transporter [Variovorax sp. SCN 67-85]	3.3e-35
TRINITY_DN120800_c0_g1_i1	PNP57119.1 hypothetical protein THARTR1_02961 [Trichoderma harzianum]	2.2e-33
TRINITY_DN120832_c0_g1_i1	AXA50205.1 phosphomannomutase [Malassezia restricta]	3.0e-48
TRINITY_DN120815_c0_g1_i1	OEZ72824.1 cytochrome bo(3) ubiquinol oxidase subunit 2 precursor [Janthinobacterium sp. HH100]	3.9e-08
TRINITY_DN120862_c0_g1_i1	WP_034749837.1 succinyl-diaminopimelate desuccinylase [Janthinobacterium lividum]	2.2e-35
TRINITY_DN120806_c0_g1_i1	WP_094578312.1 malate synthase G [Ochrobactrum rhizosphaerae]	4.6e-75
TRINITY_DN120803_c0_g1_i1	RMT66207.1 hypothetical protein ALP43_03867 [Pseudomonas fluorescens]	8.1e-33
TRINITY_DN120825_c0_g1_i1	ODU17991.1 hypothetical protein ABS94_06410 [Variovorax sp. SCN 67-85]	7.1e-33
TRINITY_DN120824_c0_g1_i1	WP_119735568.1 multidrug efflux RND transporter permease subunit [Pseudomonas sp. Larv2_ips]	2.4e-24
TRINITY_DN120829_c0_g1_i1	PVY19928.1 ferredoxin-NAD(P)+ reductase (naphthalene dioxygenase ferredoxin-specific) [Variovorax sp. GV014]	1.3e-25
TRINITY_DN120892_c0_g1_i1	OYR12756.1 POTRA domain, FtsQ-type family protein [Ochrobactrum rhizosphaerae]	2.6e-38
TRINITY_DN120849_c0_g1_i1	PWV90942.1 hypothetical protein DEV92_106288 [Phyllobacterium myrsinacearum]	8.1e-13
TRINITY_DN120870_c0_g1_i1	WP_021079320.1 hydrophobe/amphiphile efflux-1 (HAE1) family RND transporter [Bradyrhizobium sp. MOS004]	5.2e-36
TRINITY_DN120847_c0_g1_i1	RMQ88042.1 hypothetical protein ALP97_04144 [Pseudomonas salomonii]	2.2e-35
TRINITY_DN120828_c0_g1_i1	WP_105733977.1 SDR family oxidoreductase [Phyllobacterium myrsinacearum]	1.0e-27
TRINITY_DN114471_c0_g1_i1	WP_034786035.1 carbamoyl-phosphate synthase small subunit [Janthinobacterium lividum]	1.8e-49
TRINITY_DN114488_c0_g1_i1	WP_099379304.1 xanthine dehydrogenase molybdopterin binding subunit [Janthinobacterium sp. BJB426]	1.2e-113
TRINITY_DN114417_c0_g1_i1	RMQ87775.1 hypothetical protein ALP97_02368 [Pseudomonas salomonii]	8.2e-69
TRINITY_DN114415_c0_g1_i1	WP_094575161.1 peptide ABC transporter substrate-binding protein [Ochrobactrum rhizosphaerae]	8.0e-65
TRINITY_DN114478_c0_g1_i1	WP_081268501.1 MULTISPECIES: glucose-6-phosphate dehydrogenase [Variovorax]	2.4e-14
TRINITY_DN114450_c0_g1_i1	WP_034783831.1 DUF4178 domain-containing protein [Janthinobacterium lividum]	3.1e-18
TRINITY_DN114438_c0_g1_i1	WP_099485500.1 hypothetical protein [Pseudomonas sp. 2822-15]	2.5e-84
TRINITY_DN114405_c0_g1_i1	WP_094578805.1 glucose/quinate/shikimate family membrane-bound PQQ-dependent dehydrogenase [Ochrobactrum rhizosphaerae]	1.4e-57
TRINITY_DN114464_c0_g1_i1	WP_018614532.1 thiazole synthase [Segetibacter koreensis]	9.9e-26
TRINITY_DN114441_c0_g1_i1	WP_094578937.1 DNA-binding response regulator [Ochrobactrum rhizosphaerae]	4.3e-55
TRINITY_DN114453_c0_g1_i1	WP_094577755.1 DUF4159 domain-containing protein [Ochrobactrum rhizosphaerae]	9.3e-64
TRINITY_DN114496_c0_g1_i1	OHC86046.1 hypothetical protein A2472_00220 [Sphingobacteriia bacterium RIFOXYC2_FULL_35_18]	1.3e-45
TRINITY_DN114491_c0_g1_i1	WP_017136724.1 MULTISPECIES: DUF3613 domain-containing protein [Pseudomonas]	1.2e-16
TRINITY_DN114410_c0_g1_i1	WP_086147628.1 MULTISPECIES: ABC transporter permease [Janthinobacterium]	3.6e-54
TRINITY_DN114435_c0_g1_i1	ODU17598.1 SDR family oxidoreductase [Variovorax sp. SCN 67-85]	1.8e-66
TRINITY_DN114485_c0_g1_i1	WP_094578535.1 GntR family transcriptional regulator [Ochrobactrum rhizosphaerae]	8.5e-57
TRINITY_DN114463_c0_g1_i1	ODU18140.1 tRNA (guanosine(46)-N7)-methyltransferase TrmB [Variovorax sp. SCN 67-85]	2.6e-30
TRINITY_DN114473_c0_g1_i1	WP_100419058.1 branched-chain amino acid ABC transporter permease [Bradyrhizobium lablabi]	2.0e-09
TRINITY_DN114451_c0_g1_i1	ODU18708.1 xanthine dehydrogenase [Variovorax sp. SCN 67-85]	1.4e-46
TRINITY_DN114474_c0_g1_i1	WP_081266989.1 Asp-tRNA(Asn)/Glu-tRNA(Gln) amidotransferase subunit GatB [Variovorax paradoxus]	1.3e-33
TRINITY_DN114437_c0_g1_i1	WP_112522649.1 dihydroxy-acid dehydratase [Rhizobiales bacterium]	2.2e-30
TRINITY_DN114489_c0_g1_i1	CEF49150.1 unnamed protein product [uncultured bacterium]	1.0e-20
TRINITY_DN114426_c0_g1_i1	WP_078707814.1 ABC transporter permease [Consotaella salsifontis]	1.7e-11
TRINITY_DN114434_c0_g1_i1	WP_094578763.1 DUF2244 domain-containing protein [Ochrobactrum rhizosphaerae]	2.7e-49
TRINITY_DN114470_c0_g1_i1	WP_054314013.1 alanine--tRNA ligase [Mesorhizobium sp. 1M-11]	3.6e-67
TRINITY_DN114416_c0_g1_i1	KFB46203.1 AGAP007768-PA-like protein [Anopheles sinensis]	3.5e-35
TRINITY_DN114406_c0_g1_i1	WP_012202039.1 NAD-dependent succinate-semialdehyde dehydrogenase [Delftia acidovorans]	7.6e-35
TRINITY_DN114498_c0_g1_i1	WP_056857432.1 MULTISPECIES: phosphatidylserine/phosphatidylglycerophosphate/cardiolipin synthase family protein [Pseudomonas]	1.2e-41
TRINITY_DN114497_c0_g1_i1	WP_094578726.1 penicillin-binding protein [Ochrobactrum rhizosphaerae]	3.7e-44
TRINITY_DN114439_c0_g1_i1	OSY18325.1 oxidoreductase, partial [Entomoplasmatales bacterium EntAcro10]	1.7e-46
TRINITY_DN114443_c0_g1_i1	ANF87722.1 LuxR family transcriptional regulator [Pseudomonas antarctica]	1.7e-16
TRINITY_DN114444_c0_g1_i1	XP_014361728.1 PREDICTED: uncharacterized protein LOC106713431 [Papilio machaon]	1.6e-08
TRINITY_DN114429_c0_g1_i1	KWV88002.1 HTH-type transcriptional repressor CsiR [Pseudomonas fluorescens]	3.2e-80
TRINITY_DN114404_c0_g1_i1	XP_024769830.1 hypothetical protein M431DRAFT_499602 [Trichoderma harzianum CBS 226.95]	3.0e-40
TRINITY_DN142858_c0_g1_i1	CAA48296.1 alpha, alpha-trehalose-phosphate synthase (UDP-forming) [Saccharomyces cerevisiae]	1.3e-46
TRINITY_DN142850_c0_g1_i1	CEJ62130.1 hypothetical protein PMG11_10640 [Penicillium brasilianum]	1.8e-28
TRINITY_DN142845_c0_g1_i1	ODU19421.1 ABC transporter substrate-binding protein [Variovorax sp. SCN 67-85]	5.7e-51
TRINITY_DN142801_c0_g1_i1	WP_012722653.1 MULTISPECIES: high-affinity branched-chain amino acid ABC transporter permease LivM [Pseudomonas]	3.9e-39
TRINITY_DN142840_c0_g1_i1	ELT88524.1 hypothetical protein CAPTEDRAFT_135197, partial [Capitella teleta]	9.1e-10
TRINITY_DN142825_c0_g1_i1	GAM04140.1 glycine/betaine ABC transporter substrate-binding protein [Novosphingobium sp. MBES04]	1.2e-23
TRINITY_DN142857_c0_g1_i1	WP_017136642.1 DNA-3-methyladenine glycosylase I [Pseudomonas fluorescens]	1.3e-14
TRINITY_DN142875_c0_g1_i1	WP_094575971.1 carbohydrate kinase [Ochrobactrum rhizosphaerae]	1.0e-43
TRINITY_DN142805_c0_g1_i1	WP_007872174.1 MULTISPECIES: succinate dehydrogenase iron-sulfur subunit [Ochrobactrum]	2.1e-30
TRINITY_DN142873_c0_g1_i1	WP_092714673.1 MULTISPECIES: EAL domain-containing protein [Janthinobacterium]	9.2e-73
TRINITY_DN142844_c0_g1_i1	ODU15868.1 hypothetical protein ABS94_15150 [Variovorax sp. SCN 67-85]	8.7e-64
TRINITY_DN142864_c0_g1_i1	ODU18054.1 hypothetical protein ABS94_06760 [Variovorax sp. SCN 67-85]	7.1e-16
TRINITY_DN142836_c0_g1_i1	SNS91724.1 hypothetical protein SAMN05216374_1909 [Tardiphaga sp. OK246]	4.5e-38
TRINITY_DN142818_c0_g1_i1	WP_022802341.1 Tn3 family transposase [Deinococcus ficus]	1.2e-25
TRINITY_DN142832_c0_g1_i1	OYR14398.1 molybdenum cofactor biosynthesis protein A [Ochrobactrum rhizosphaerae]	5.8e-31
TRINITY_DN142813_c0_g1_i1	OJX61964.1 hypothetical protein BGO85_11325 [Enterobacter sp. 56-7]	3.1e-28
TRINITY_DN142891_c0_g1_i1	WP_006205258.1 PqqD family protein [Mesorhizobium amorphae]	5.7e-36
TRINITY_DN142827_c0_g1_i1	CRM76441.1 hypothetical protein [Pseudomonas sp. 22 E 5]	8.7e-33
TRINITY_DN142817_c0_g1_i1	WP_099419615.1 xanthine dehydrogenase accessory protein XdhC [Janthinobacterium sp. BJB1]	4.0e-33
TRINITY_DN142889_c0_g1_i1	WP_021079020.1 LysR family transcriptional regulator [Bradyrhizobium sp. MOS004]	2.7e-42
TRINITY_DN142806_c0_g1_i1	WP_017138174.1 MULTISPECIES: efflux RND transporter periplasmic adaptor subunit [Pseudomonas]	2.0e-28
TRINITY_DN142869_c0_g1_i1	WP_094578281.1 carbonic anhydrase [Ochrobactrum rhizosphaerae]	1.6e-50
TRINITY_DN142877_c0_g1_i1	WP_105734719.1 DUF1275 domain-containing protein [Phyllobacterium myrsinacearum]	1.1e-29
TRINITY_DN142822_c0_g1_i1	WP_017138161.1 MULTISPECIES: MFS transporter [Pseudomonas]	1.8e-46
TRINITY_DN142837_c0_g1_i1	WP_102294594.1 hypothetical protein [Janthinobacterium sp. AD80]	5.5e-58
TRINITY_DN142829_c0_g1_i1	WP_094576608.1 hypothetical protein [Ochrobactrum rhizosphaerae]	1.2e-81
TRINITY_DN142847_c0_g1_i1	WP_017134938.1 MULTISPECIES: flagellar basal body M-ring protein FliF [Pseudomonas]	2.4e-42
TRINITY_DN142878_c0_g1_i1	AJV04544.1 Hbt1p [Saccharomyces cerevisiae YJM1402]	7.6e-21
TRINITY_DN142835_c0_g1_i1	SCU93829.1 conserved exported hypothetical protein [Cupriavidus necator]	2.6e-36
TRINITY_DN142876_c0_g1_i1	WP_111786507.1 FAD-binding protein [Rhizobiales bacterium]	2.8e-86
TRINITY_DN142897_c0_g1_i1	KXN66155.1 hypothetical protein CONCODRAFT_12075 [Conidiobolus coronatus NRRL 28638]	9.8e-13
TRINITY_DN142899_c0_g1_i1	ODU19354.1 amidohydrolase [Variovorax sp. SCN 67-85]	1.9e-22
TRINITY_DN142870_c0_g1_i1	WP_070291715.1 methylmalonate-semialdehyde dehydrogenase (CoA acylating) [Janthinobacterium sp. HH106]	1.8e-37
TRINITY_DN100136_c0_g1_i1	WP_013530669.1 hypothetical protein [Mesorhizobium ciceri]	4.2e-41
TRINITY_DN100185_c0_g1_i1	WP_017138850.1 MULTISPECIES: hypothetical protein [Pseudomonas]	5.3e-43
TRINITY_DN100101_c0_g1_i1	WP_078625701.1 MULTISPECIES: hypothetical protein [Bacteria]	6.1e-56
TRINITY_DN100106_c0_g1_i1	CAY47328.1 putative multicopper oxidase [Pseudomonas fluorescens SBW25]	6.3e-34
TRINITY_DN100109_c0_g1_i1	PZN33775.1 alpha-glucuronidase [Proteobacteria bacterium]	1.4e-37
TRINITY_DN100190_c0_g1_i1	WP_037166471.1 sugar ABC transporter ATP-binding protein [Rhizobium sp. CF258]	1.4e-40
TRINITY_DN100148_c0_g1_i1	WP_003172580.1 transcription-repair coupling factor [Pseudomonas fluorescens]	2.1e-57
TRINITY_DN100170_c0_g1_i1	WP_023452743.1 DEAD/DEAH box helicase [Asticcacaulis sp. AC460]	5.9e-43
TRINITY_DN100100_c0_g1_i1	WP_096144744.1 phage virion morphogenesis protein [Pseudomonas fluorescens]	3.5e-38
TRINITY_DN100120_c0_g1_i1	WP_094577651.1 UDP-N-acetylmuramoylalanyl-D-glutamyl-2,6-diaminopimelate--D-alanyl-D-alanine ligase [Ochrobactrum rhizosphaerae]	3.4e-35
TRINITY_DN100186_c0_g1_i1	ODU12836.1 oxygen-independent coproporphyrinogen III oxidase [Variovorax sp. SCN 67-85]	2.0e-46
TRINITY_DN100143_c0_g1_i1	WP_012706195.1 TMAO reductase system periplasmic protein TorT [Sinorhizobium fredii]	1.5e-55
TRINITY_DN100184_c0_g1_i1	WP_003233351.1 MULTISPECIES: DEAD/DEAH box helicase [Pseudomonas]	1.2e-80
[truncated: 99,760 more rows]
