# Supplementary material for: Striking parallels between dorsoventral patterning in Drosophila and Gryllus reveal a complex evolutionary history behind a model gene regulatory network
Source: eLife. 2021 Mar 30;10:e68287. doi: 10.7554/eLife.68287 (PMC8051952; doi:10.7554/eLife.68287)
Supplement: Supplementary file 3. [file elife-68287-supp3.zip]

Archive with 254 entries (248 files):
- File S3 /
- File S3 /Aligned_With_Gaps_Still_Present/
- File S3 /Aligned_With_Gaps_Still_Present/ALKs_untrimmed.fasta_aligned.fasta
- File S3 /Aligned_With_Gaps_Still_Present/brinkeralign 2.fas
- File S3 /Aligned_With_Gaps_Still_Present/brinkeralign.fas
- File S3 /Aligned_With_Gaps_Still_Present/cactus_aligned_original 2.fa
- File S3 /Aligned_With_Gaps_Still_Present/cactus_aligned_original.fa
- File S3 /Aligned_With_Gaps_Still_Present/Cerberus_gremlin_dan_untrimmed.fasta_aligned 2.fasta
- File S3 /Aligned_With_Gaps_Still_Present/Cerberus_gremlin_dan_untrimmed.fasta_aligned.fasta
- File S3 /Aligned_With_Gaps_Still_Present/dorsal_dif_Rel_rawalign 2.fas
- File S3 /Aligned_With_Gaps_Still_Present/dorsal_dif_Rel_rawalign.fas
- File S3 /Aligned_With_Gaps_Still_Present/Follistatin_untrimmed.fasta_aligned 2.fasta
- File S3 /Aligned_With_Gaps_Still_Present/Follistatin_untrimmed.fasta_aligned.fasta
- File S3 /Aligned_With_Gaps_Still_Present/KCP_BMPERalign 2.fas
- File S3 /Aligned_With_Gaps_Still_Present/KCP_BMPERalign.fas
- File S3 /Aligned_With_Gaps_Still_Present/Myd_align_raw 2.fasta
- File S3 /Aligned_With_Gaps_Still_Present/Myd_align_raw.fasta
- File S3 /Aligned_With_Gaps_Still_Present/Noggin_untrimmed.fasta_aligned 2.fasta
- File S3 /Aligned_With_Gaps_Still_Present/Noggin_untrimmed.fasta_aligned.fasta
- File S3 /Aligned_With_Gaps_Still_Present/nudel_raw_align 2.fasta
- File S3 /Aligned_With_Gaps_Still_Present/nudel_raw_align.fasta
- File S3 /Aligned_With_Gaps_Still_Present/Pelle_tube_align_raw 2.fasta
- File S3 /Aligned_With_Gaps_Still_Present/Pelle_tube_align_raw.fasta
- File S3 /Aligned_With_Gaps_Still_Present/pentagone_aligned 2.fas
- File S3 /Aligned_With_Gaps_Still_Present/pentagone_aligned.fas
- File S3 /Aligned_With_Gaps_Still_Present/pipe_align_raw 2.fasta
- File S3 /Aligned_With_Gaps_Still_Present/pipe_align_raw.fasta
- File S3 /Aligned_With_Gaps_Still_Present/schnurri 2.fas
- File S3 /Aligned_With_Gaps_Still_Present/schnurri.fas
- File S3 /Aligned_With_Gaps_Still_Present/SMADs_untrimmed.fasta_aligned 2.fasta
- File S3 /Aligned_With_Gaps_Still_Present/SMADs_untrimmed.fasta_aligned.fasta
- File S3 /Aligned_With_Gaps_Still_Present/smurf_untrimmed.fasta_aligned 2.fasta
- File S3 /Aligned_With_Gaps_Still_Present/smurf_untrimmed.fasta_aligned.fasta
- File S3 /Aligned_With_Gaps_Still_Present/spaetzle_align_raw 2.fasta
- File S3 /Aligned_With_Gaps_Still_Present/spaetzle_align_raw.fasta
- File S3 /Aligned_With_Gaps_Still_Present/Tolloid_untrimmed.fasta_aligned 2.fasta
- File S3 /Aligned_With_Gaps_Still_Present/Tolloid_untrimmed.fasta_aligned.fasta
- File S3 /Aligned_With_Gaps_Still_Present/Tsg_untrimmed.fasta_aligned 2.fasta
- File S3 /Aligned_With_Gaps_Still_Present/Tsg_untrimmed.fasta_aligned.fasta
- File S3 /Aligned_With_Gaps_Still_Present/Windbeutel_align_raw 2.fasta
- File S3 /Aligned_With_Gaps_Still_Present/Windbeutel_align_raw.fasta
- File S3 /DegappedUsedForPhylogeneticAnalysis/
- File S3 /DegappedUsedForPhylogeneticAnalysis/ALKs 2.fa
- File S3 /DegappedUsedForPhylogeneticAnalysis/ALKs 2.nxs
- File S3 /DegappedUsedForPhylogeneticAnalysis/ALKs 2.phy
- File S3 /DegappedUsedForPhylogeneticAnalysis/ALKs.fa
- File S3 /DegappedUsedForPhylogeneticAnalysis/ALKs.nxs
- File S3 /DegappedUsedForPhylogeneticAnalysis/ALKs.phy
- File S3 /DegappedUsedForPhylogeneticAnalysis/brinkertrim 2.fas
- File S3 /DegappedUsedForPhylogeneticAnalysis/brinkertrim 2.nxs
- File S3 /DegappedUsedForPhylogeneticAnalysis/brinkertrim 2.phy
- File S3 /DegappedUsedForPhylogeneticAnalysis/brinkertrim.fas
- File S3 /DegappedUsedForPhylogeneticAnalysis/brinkertrim.nxs
- File S3 /DegappedUsedForPhylogeneticAnalysis/brinkertrim.phy
- File S3 /DegappedUsedForPhylogeneticAnalysis/cactus_align_cured 2.nxs
- File S3 /DegappedUsedForPhylogeneticAnalysis/cactus_align_cured 2.phy
- File S3 /DegappedUsedForPhylogeneticAnalysis/cactus_align_cured.nxs
- File S3 /DegappedUsedForPhylogeneticAnalysis/cactus_align_cured.phy
- File S3 /DegappedUsedForPhylogeneticAnalysis/cactusalign_cured 2.fasta
- File S3 /DegappedUsedForPhylogeneticAnalysis/cactusalign_cured.fasta
- File S3 /DegappedUsedForPhylogeneticAnalysis/Cerberus_Dan_Dante 2.fas
- File S3 /DegappedUsedForPhylogeneticAnalysis/Cerberus_Dan_Dante 2.nxs
- File S3 /DegappedUsedForPhylogeneticAnalysis/Cerberus_Dan_Dante 2.phy
- File S3 /DegappedUsedForPhylogeneticAnalysis/Cerberus_Dan_Dante.fas
- File S3 /DegappedUsedForPhylogeneticAnalysis/Cerberus_Dan_Dante.nxs
- File S3 /DegappedUsedForPhylogeneticAnalysis/Cerberus_Dan_Dante.phy
- File S3 /DegappedUsedForPhylogeneticAnalysis/dorsal_align_cured 2.fasta
- File S3 /DegappedUsedForPhylogeneticAnalysis/dorsal_align_cured 2.nxs
- File S3 /DegappedUsedForPhylogeneticAnalysis/dorsal_align_cured 2.phy
- File S3 /DegappedUsedForPhylogeneticAnalysis/dorsal_align_cured.fasta
- File S3 /DegappedUsedForPhylogeneticAnalysis/dorsal_align_cured.nxs
- File S3 /DegappedUsedForPhylogeneticAnalysis/dorsal_align_cured.phy
- File S3 /DegappedUsedForPhylogeneticAnalysis/follistatin 2.fa
- File S3 /DegappedUsedForPhylogeneticAnalysis/follistatin 2.nxs
- File S3 /DegappedUsedForPhylogeneticAnalysis/follistatin 2.phy
- File S3 /DegappedUsedForPhylogeneticAnalysis/follistatin.fa
- File S3 /DegappedUsedForPhylogeneticAnalysis/follistatin.nxs
- File S3 /DegappedUsedForPhylogeneticAnalysis/follistatin.phy
- File S3 /DegappedUsedForPhylogeneticAnalysis/KCP_BMPER.phy 2.txt
- File S3 /DegappedUsedForPhylogeneticAnalysis/KCP_BMPER.phy.txt
- File S3 /DegappedUsedForPhylogeneticAnalysis/KCP_BMPER_trim 2.fas
- File S3 /DegappedUsedForPhylogeneticAnalysis/KCP_BMPER_trim 2.nxs
- File S3 /DegappedUsedForPhylogeneticAnalysis/KCP_BMPER_trim.fas
- File S3 /DegappedUsedForPhylogeneticAnalysis/KCP_BMPER_trim.nxs
- File S3 /DegappedUsedForPhylogeneticAnalysis/ligands_redone_trim 2.fas
- File S3 /DegappedUsedForPhylogeneticAnalysis/ligands_redone_trim 2.nxs
- File S3 /DegappedUsedForPhylogeneticAnalysis/ligands_redone_trim.fas
- File S3 /DegappedUsedForPhylogeneticAnalysis/ligands_redone_trim.nxs
- File S3 /DegappedUsedForPhylogeneticAnalysis/ligands_redone_trim.phy 2.txt
- File S3 /DegappedUsedForPhylogeneticAnalysis/ligands_redone_trim.phy.txt
- File S3 /DegappedUsedForPhylogeneticAnalysis/MyD88_align_cured 2.fasta
- File S3 /DegappedUsedForPhylogeneticAnalysis/MyD88_align_cured 2.nxs
- File S3 /DegappedUsedForPhylogeneticAnalysis/MyD88_align_cured 2.phy
- File S3 /DegappedUsedForPhylogeneticAnalysis/MyD88_align_cured.fasta
- File S3 /DegappedUsedForPhylogeneticAnalysis/MyD88_align_cured.nxs
- File S3 /DegappedUsedForPhylogeneticAnalysis/MyD88_align_cured.phy
- File S3 /DegappedUsedForPhylogeneticAnalysis/noggin 2.fa
- File S3 /DegappedUsedForPhylogeneticAnalysis/noggin 2.nxs
- File S3 /DegappedUsedForPhylogeneticAnalysis/noggin 2.phy
- File S3 /DegappedUsedForPhylogeneticAnalysis/noggin.fa
- File S3 /DegappedUsedForPhylogeneticAnalysis/noggin.nxs
- File S3 /DegappedUsedForPhylogeneticAnalysis/noggin.phy
- File S3 /DegappedUsedForPhylogeneticAnalysis/nudel_align_cured 2.fasta
- File S3 /DegappedUsedForPhylogeneticAnalysis/nudel_align_cured 2.nxs
- File S3 /DegappedUsedForPhylogeneticAnalysis/nudel_align_cured 2.phy
- File S3 /DegappedUsedForPhylogeneticAnalysis/nudel_align_cured.fasta
- File S3 /DegappedUsedForPhylogeneticAnalysis/nudel_align_cured.nxs
- File S3 /DegappedUsedForPhylogeneticAnalysis/nudel_align_cured.phy
- File S3 /DegappedUsedForPhylogeneticAnalysis/pelle_tube_align_cured 2.fasta
- File S3 /DegappedUsedForPhylogeneticAnalysis/pelle_tube_align_cured 2.nxs
- File S3 /DegappedUsedForPhylogeneticAnalysis/pelle_tube_align_cured 2.phy
- File S3 /DegappedUsedForPhylogeneticAnalysis/pelle_tube_align_cured.fasta
- File S3 /DegappedUsedForPhylogeneticAnalysis/pelle_tube_align_cured.nxs
- File S3 /DegappedUsedForPhylogeneticAnalysis/pelle_tube_align_cured.phy
- File S3 /DegappedUsedForPhylogeneticAnalysis/pentagonetrim 2.fas
- File S3 /DegappedUsedForPhylogeneticAnalysis/pentagonetrim 2.nxs
- File S3 /DegappedUsedForPhylogeneticAnalysis/pentagonetrim 2.phy
- File S3 /DegappedUsedForPhylogeneticAnalysis/pentagonetrim.fas
- File S3 /DegappedUsedForPhylogeneticAnalysis/pentagonetrim.nxs
- File S3 /DegappedUsedForPhylogeneticAnalysis/pentagonetrim.phy
- File S3 /DegappedUsedForPhylogeneticAnalysis/pipe_align_cured 2.fasta
- File S3 /DegappedUsedForPhylogeneticAnalysis/pipe_align_cured 2.phy
- File S3 /DegappedUsedForPhylogeneticAnalysis/pipe_align_cured.fasta
- File S3 /DegappedUsedForPhylogeneticAnalysis/pipe_align_cured.nxs
- File S3 /DegappedUsedForPhylogeneticAnalysis/pipe_align_cured.phy
- File S3 /DegappedUsedForPhylogeneticAnalysis/schnurritrim 2.fas
- File S3 /DegappedUsedForPhylogeneticAnalysis/schnurritrim 2.nxs
- File S3 /DegappedUsedForPhylogeneticAnalysis/schnurritrim 2.phy
- File S3 /DegappedUsedForPhylogeneticAnalysis/schnurritrim.fas
- File S3 /DegappedUsedForPhylogeneticAnalysis/schnurritrim.nxs
- File S3 /DegappedUsedForPhylogeneticAnalysis/schnurritrim.phy
- File S3 /DegappedUsedForPhylogeneticAnalysis/smads 2.fa
- File S3 /DegappedUsedForPhylogeneticAnalysis/smads 2.nxs
- File S3 /DegappedUsedForPhylogeneticAnalysis/smads.fa
- File S3 /DegappedUsedForPhylogeneticAnalysis/smads.nxs
- File S3 /DegappedUsedForPhylogeneticAnalysis/smads.phy
- File S3 /DegappedUsedForPhylogeneticAnalysis/smurf 2.fa
- File S3 /DegappedUsedForPhylogeneticAnalysis/smurf 2.nxs
- File S3 /DegappedUsedForPhylogeneticAnalysis/smurf 2.phy
- File S3 /DegappedUsedForPhylogeneticAnalysis/smurf.fa
- File S3 /DegappedUsedForPhylogeneticAnalysis/smurf.nxs
- File S3 /DegappedUsedForPhylogeneticAnalysis/smurf.phy
- File S3 /DegappedUsedForPhylogeneticAnalysis/spaetzle_align_cured 2.fasta
- File S3 /DegappedUsedForPhylogeneticAnalysis/spaetzle_align_cured 2.phy
- File S3 /DegappedUsedForPhylogeneticAnalysis/spaetzle_align_cured.fasta
- File S3 /DegappedUsedForPhylogeneticAnalysis/spaetzle_align_cured.nxs
- File S3 /DegappedUsedForPhylogeneticAnalysis/spaetzle_align_cured.phy
- File S3 /DegappedUsedForPhylogeneticAnalysis/tolloid 2.fa
- File S3 /DegappedUsedForPhylogeneticAnalysis/tolloid.fa
- File S3 /DegappedUsedForPhylogeneticAnalysis/tolloid.nxs
- File S3 /DegappedUsedForPhylogeneticAnalysis/tolloid.phy
- File S3 /DegappedUsedForPhylogeneticAnalysis/Tsg.fa
- File S3 /DegappedUsedForPhylogeneticAnalysis/Tsg.nxs
- File S3 /DegappedUsedForPhylogeneticAnalysis/Tsg.phy
- File S3 /DegappedUsedForPhylogeneticAnalysis/Windbeutel_align_cured.fasta
- File S3 /DegappedUsedForPhylogeneticAnalysis/Windbeutel_align_cured.nxs
- File S3 /DegappedUsedForPhylogeneticAnalysis/Windbeutel_align_cured.phy
- File S3 /RawSequences/
- File S3 /RawSequences/ALKs_untrimmed.fasta
- File S3 /RawSequences/BMPER_CVL2_KCPuntrimmed.fasta
- File S3 /RawSequences/brinker_untrimmed.fasta
- File S3 /RawSequences/cactus raw seq.txt
- File S3 /RawSequences/Cerberus_gremlin_dan_untrimmed.fasta
- File S3 /RawSequences/dorsal_rawseq.txt
- File S3 /RawSequences/Follistatin_untrimmed.fasta
- File S3 /RawSequences/ligands_untrimmed.fasta
- File S3 /RawSequences/myd88_rawseq.txt
- File S3 /RawSequences/Noggin_untrimmed.fasta
- File S3 /RawSequences/nudel_rawseq.txt
- File S3 /RawSequences/pelle_rawseq.txt
- File S3 /RawSequences/pentagone_untrimmed.fasta
- File S3 /RawSequences/pipe_rawseq.txt
- File S3 /RawSequences/SchnurriSeq_untrimmed.fa
- File S3 /RawSequences/SMADs_untrimmed.fasta
- File S3 /RawSequences/smurf_untrimmed.fasta
- File S3 /RawSequences/spaetzle_rawseq.txt
- File S3 /RawSequences/toll1_rawseq.txt
- File S3 /RawSequences/Tolloid_untrimmed.fasta
- File S3 /RawSequences/Tsg_untrimmed.fasta
- File S3 /RawSequences/tube_rawseq.txt
- File S3 /RawSequences/windbeutel_rawseq.txt
- File S3 /TreeFigures/
- File S3 /TreeFigures/ALKs.pdf
- File S3 /TreeFigures/brinker.pdf
- File S3 /TreeFigures/cactus.pdf
- File S3 /TreeFigures/cactus.png
- File S3 /TreeFigures/Cerberus_Dan_Dante.pdf
- File S3 /TreeFigures/dorsal.pdf
- File S3 /TreeFigures/dorsal.psd
- File S3 /TreeFigures/follistatin.pdf
- File S3 /TreeFigures/KCP_BMPER_trim.pdf
- File S3 /TreeFigures/ligands.pdf
- File S3 /TreeFigures/MyD88.pdf
- File S3 /TreeFigures/MyD88.png
- File S3 /TreeFigures/noggin.pdf
- File S3 /TreeFigures/nudel.pdf
- File S3 /TreeFigures/nudel.png
- File S3 /TreeFigures/pelle_tube.pdf
- File S3 /TreeFigures/pelle_tube.png
- File S3 /TreeFigures/pentagone.pdf
- File S3 /TreeFigures/pipe.pdf
- File S3 /TreeFigures/pipe.png
- File S3 /TreeFigures/schnurri.pdf
- File S3 /TreeFigures/smads.pdf
- File S3 /TreeFigures/smurf.pdf
- File S3 /TreeFigures/spaetzle.pdf
- File S3 /TreeFigures/spaetzle.png
- File S3 /TreeFigures/tolloid.pdf
- File S3 /TreeFigures/Tsg.pdf
- File S3 /TreeFigures/Windbeutel.pdf
- File S3 /TreeFigures/Windbeutel.png
- File S3 /UneditedTrees/
- File S3 /UneditedTrees/ALKs.nxs.con 2.tre
- File S3 /UneditedTrees/ALKs.nxs.con.tre
- File S3 /UneditedTrees/brinkertrim.nxs.con 2.tre
- File S3 /UneditedTrees/brinkertrim.nxs.con.tre
- File S3 /UneditedTrees/cactusalign_cured.nxs.con 2.tre
- File S3 /UneditedTrees/cactusalign_cured.nxs.con.tre
- File S3 /UneditedTrees/Cerberus_Dan_Dante.nxs.con 2.tre
- File S3 /UneditedTrees/Cerberus_Dan_Dante.nxs.con.tre
- File S3 /UneditedTrees/dorsal_align_cured.nxs.con 2.tre
- File S3 /UneditedTrees/dorsal_align_cured.nxs.con.tre
- File S3 /UneditedTrees/follistatin.nxs.con 2.tre
- File S3 /UneditedTrees/follistatin.nxs.con.tre
- File S3 /UneditedTrees/KCP_BMPER_trim.nxs.con 2.tre
- File S3 /UneditedTrees/KCP_BMPER_trim.nxs.con.tre
- File S3 /UneditedTrees/ligandsredoneallcompat 2.tre
- File S3 /UneditedTrees/ligandsredoneallcompat.tre
- File S3 /UneditedTrees/MyD88_align_cured.nxs.con 2.tre
- File S3 /UneditedTrees/MyD88_align_cured.nxs.con.tre
- File S3 /UneditedTrees/noggin.nxs.con 2.tre
- File S3 /UneditedTrees/noggin.nxs.con.tre
- File S3 /UneditedTrees/nudel_align_cured.nxs.con 2.tre
- File S3 /UneditedTrees/nudel_align_cured.nxs.con.tre
- File S3 /UneditedTrees/pelle_tube_align_cured.nxs.con 2.tre
- File S3 /UneditedTrees/pelle_tube_align_cured.nxs.con.tre
- File S3 /UneditedTrees/pentagonetrim.nxs.con 2.tre
- File S3 /UneditedTrees/pentagonetrim.nxs.con.tre
- File S3 /UneditedTrees/pipe_align_cured.nxs.con 2.tre
- File S3 /UneditedTrees/pipe_align_cured.nxs.con.tre
- File S3 /UneditedTrees/schnurritrim.nxs.con 2.tre
- File S3 /UneditedTrees/schnurritrim.nxs.con.tre
- File S3 /UneditedTrees/smads.nxs.con 2.tre
- File S3 /UneditedTrees/smads.nxs.con.tre
- File S3 /UneditedTrees/smurf.nxs.con 2.tre
- File S3 /UneditedTrees/smurf.nxs.con.tre
- File S3 /UneditedTrees/spaetzle_align_cured.nxs.con 2.tre
- File S3 /UneditedTrees/spaetzle_align_cured.nxs.con.tre
- File S3 /UneditedTrees/tolloid.nxs.con 2.tre
- File S3 /UneditedTrees/tolloid.nxs.con.tre
- File S3 /UneditedTrees/Tsg.nxs.con 2.tre
- File S3 /UneditedTrees/Tsg.nxs.con.tre
- File S3 /UneditedTrees/Windbeutel_align_cured.nxs.con 2.tre
- File S3 /UneditedTrees/Windbeutel_align_cured.nxs.con.tre
