# Supplementary material for: Striking parallels between dorsoventral patterning in Drosophila and Gryllus reveal a complex evolutionary history behind a model gene regulatory network
Source: eLife. 2021 Mar 30;10:e68287. doi: 10.7554/eLife.68287 (PMC8051952; doi:10.7554/eLife.68287)
Supplement: Supplementary file 3. [file elife-68287-supp3.zip › File S3 /Aligned_With_Gaps_Still_Present/ALKs_untrimmed.fasta_aligned.fasta]

>Mus_musculus_BMP_Type_1A_BMP24_ALK3_P36895.1
------------------------------------------------------------
------------------------------------------------------------
------------------------------------------------------------
------------------------------------------------------------
------------------------------------------------------------
------------------------------------------------------------
------------------------------------------------------------
------------------------------------------------------------
-----------LDTRALLKLAYSAACGLCHLHTEIY--------KPAIAHRDLKSKNILI
KKNGSCCIADLGLAVKFNSDTD-------------------TRVGTKRYMAPEVLDESLN
K-HFQ-PYIMADIYSFGLIIWEMARRCI----TGG-------IVEEYQLPYYNMVPS---
DPSYEDMREVV-------------------------------------------------
------------------------------------------------------------
------------------------------------------------------------
------------------------------------------------------------
------------------------------------------------------------
------------------------------------------------------------
------------------------------------------------------------
------------------------------------------------------------
------------------------------------------------------------
-----------
>Mus_musculus_BMP_Receptor_1B_NP031586.1
------------------------------------------------------------
------------------------------------------------------------
------------------------------------------------------------
------------------------------------------------------------
------------------------------------------------------------
------------------------------------------------------------
------------------------------------------------------------
------------------------------------------------------------
-----------LDAKSMLKLAYSSVSGLCHLHTEIF--------KPAIAHRDLKSKNILV
KKNGTCCIADLGLAVKFISDTD-------------------TRVGTKRYMPPEVLDESLN
R-HFQ-SYIMADMYSFGLILWEIARRCV----SGG-------IVEEYQLPYHDLVPS---
DPSYEDMREIV-------------------------------------------------
------------------------------------------------------------
------------------------------------------------------------
------------------------------------------------------------
------------------------------------------------------------
------------------------------------------------------------
------------------------------------------------------------
------------------------------------------------------------
------------------------------------------------------------
-----------
>Branchiostoma_floridae_BMP_Receptor_1_XP002596004.1
------------------------------------------------------------
------------------------------------------------------------
------------------------------------------------------------
------------------------------------------------------------
------------------------------------------------------------
------------------------------------------------------------
------------------------------------------------------------
------------------------------------------------------------
-----------LDRAGLLRLAYSAACGLSHLHTEIF--------KPAIAHRDIKSKNILV
KKNGACCIADMGLAVRFISETD-------------------TRVGTKRYMAPEVLEETMN
K-SFD-AYKMADIYSFGLVLWEIARRCI----VGG-------IVEEYQLPYYDCAPH---
DPSYEDMRRIV-------------------------------------------------
------------------------------------------------------------
------------------------------------------------------------
------------------------------------------------------------
------------------------------------------------------------
------------------------------------------------------------
------------------------------------------------------------
------------------------------------------------------------
------------------------------------------------------------
-----------
>Lottia_gigantea_BMP_Receptor_1_108334
------------------------------------------------------------
------------------------------------------------------------
------------------------------------------------------------
------------------------------------------------------------
------------------------------------------------------------
------------------------------------------------------------
------------------------------------------------------------
------------------------------------------------------------
-----------LDTNEMIELAHSASCGISHLHTEIF--------KPAMAHRDIKSKNILV
KKNGTCCIADLGLAVRFISESD-------------------TRQGTKRYMSPEVLDLTLN
R-HFD-SFKQADMYSFGLVLWEIGRRCV----SGG-------IADDYQIPYYDCVQS---
DPSFEDMRKVV-------------------------------------------------
------------------------------------------------------------
------------------------------------------------------------
------------------------------------------------------------
------------------------------------------------------------
------------------------------------------------------------
------------------------------------------------------------
------------------------------------------------------------
------------------------------------------------------------
-----------
>Lottia_gigantea_TGF_beta_Receptor_1_180706
------------------------------------------------------------
------------------------------------------------------------
------------------------------------------------------------
------------------------------------------------------------
------------------------------------------------------------
------------------------------------------------------------
------------------------------------------------------------
------------------------------------------------------------
-----------VTTTSMLKMALSAASGLAHLHMEII--------KPAIAHRDLKSKNILV
TANGTCCIADLGLAVRHDSKTD-------------------NRVGTKRYMAPEVLDETIN
M-HFE-SFKRADVYAFGLVLWEIARRCN----VGG-------IAEEYQLPYYDMVPS---
DPSLEDMRKIV-------------------------------------------------
------------------------------------------------------------
------------------------------------------------------------
------------------------------------------------------------
------------------------------------------------------------
------------------------------------------------------------
------------------------------------------------------------
------------------------------------------------------------
------------------------------------------------------------
-----------
>Mus_musculus_Activin_Receptor_1B_NP_031421.1
------------------------------------------------------------
------------------------------------------------------------
------------------------------------------------------------
------------------------------------------------------------
------------------------------------------------------------
------------------------------------------------------------
------------------------------------------------------------
------------------------------------------------------------
-----------VTIEGMIKLALSAASGLAHLHMEIV--------KPGIAHRDLKSKNILV
KKNGMCAIADLGLAVRHDAVTD-------------------QRVGTKRYMAPEVLDETIN
M-HFD-SFKCADIYALGLVYWEIARRCN----SGG-------VHEDYQLPYYDLVPS---
DPSIEEMRKVV-------------------------------------------------
------------------------------------------------------------
------------------------------------------------------------
------------------------------------------------------------
------------------------------------------------------------
------------------------------------------------------------
------------------------------------------------------------
------------------------------------------------------------
------------------------------------------------------------
-----------
>Mus_musculus_TGF_beta_Receptor_1_BAA05023.1
------------------------------------------------------------
------------------------------------------------------------
------------------------------------------------------------
------------------------------------------------------------
------------------------------------------------------------
------------------------------------------------------------
------------------------------------------------------------
------------------------------------------------------------
-----------VTVEGMIKLALSTASGLAHLHMEIV--------KPAIAHRDLKSKNILV
KKNGTCCIADLGLAVRHDSATD-------------------HRVGTKRYMAPEVLDDSIN
M-HFE-SFKRADIYAMGLVFWEIARRCS----IGG-------IHEDYQLPYYDLVPS---
DPSVEEMRKVV-------------------------------------------------
------------------------------------------------------------
------------------------------------------------------------
------------------------------------------------------------
------------------------------------------------------------
------------------------------------------------------------
------------------------------------------------------------
------------------------------------------------------------
------------------------------------------------------------
-----------
>Branchiostoma_floridae_TGF_Beta_Receptor_Type_1_XP002598020.1
------------------------------------------------------------
------------------------------------------------------------
------------------------------------------------------------
------------------------------------------------------------
------------------------------------------------------------
------------------------------------------------------------
------------------------------------------------------------
------------------------------------------------------------
-----------VSAHGMIKLALSTANGLAHLHMEIL--------KPAIAHRDLKSKNILV
KKNGQCAIADLGLAVKHDPITD-------------------NRVGTKRYMAPEVLDDTIN
I-HFD-SFKRADVYALGLVFWEIARRCN----VGG-------IYEDYQLPYFDMVPS---
DPSIEEMRKVV-------------------------------------------------
------------------------------------------------------------
------------------------------------------------------------
------------------------------------------------------------
------------------------------------------------------------
------------------------------------------------------------
------------------------------------------------------------
------------------------------------------------------------
------------------------------------------------------------
-----------
>Mus_musculus_Acvr1c_ALK7_AAI45225.1
------------------------------------------------------------
------------------------------------------------------------
------------------------------------------------------------
------------------------------------------------------------
------------------------------------------------------------
------------------------------------------------------------
------------------------------------------------------------
------------------------------------------------------------
-----------VTVAGMVKLALSIASGLAHLHMEIV--------KPAIAHRDIKSKNILV
KKCDTCAIADLGLAVKHDSIMD-------------------PKVGTKRYMAPEMLDDTMN
L-IFE-SFKRADIYSVGLVYWEIARRCS----VGG-------VVEEYQLPYYDMVPS---
DPSIEEMRKVV-------------------------------------------------
------------------------------------------------------------
------------------------------------------------------------
------------------------------------------------------------
------------------------------------------------------------
------------------------------------------------------------
------------------------------------------------------------
------------------------------------------------------------
------------------------------------------------------------
-----------
>Tribolium_castaneum_Baboon_EFA01312.1
------------------------------------------------------------
------------------------------------------------------------
------------------------------------------------------------
------------------------------------------------------------
------------------------------------------------------------
------------------------------------------------------------
------------------------------------------------------------
------------------------------------------------------------
-----------LDTTGMIRMALSIATGLAHLHMDIM--------KPAIAHRDLKSKNILV
KSNFTCAIGDLGLAVRHDATTD-------------------NRVGTKRYMAPEVLDETMN
V-HFD-SFKRADVYALGLIFWEIARRCN----VGG-------IYDEYQLPFYDAVPS---
DPTIEEMRRVV-------------------------------------------------
------------------------------------------------------------
------------------------------------------------------------
------------------------------------------------------------
------------------------------------------------------------
------------------------------------------------------------
------------------------------------------------------------
------------------------------------------------------------
------------------------------------------------------------
-----------
>Gryllus_bimaculatus_Baboon_TRINITY_DN34065_c3_g1_i3
------------------------------------------------------------
--------------------LLCH------------------CD--------FCKETNFT
--C--ITD-----------------GYCFTTTSLDKETGSKKHAYR------CLDQQLVY
P-PENPFLCHPADKL-----------NDTFVIECCKNHDFCNLKLN----PTLHV-----
----RPTG---Q-PTSDTVGT----LNTIQVVLIAVIGTFFVVIITA-IAAWACICRHPL
RGGHRLP--P--GDESLEAPD----------------------HPIL-GGVSLRDMIEMT
--TSGSGS---GLPLLVQ-----RSIARQIQLVDII----GKGRFG-EVWRGRWRGENVA
VKIFSSREERSWFREAEIYQTVM-LRHDNILGFIAAD--NKDNGTWTQLWLITDYHENGS
LFDYLNR--TTIDTAGMIRMSLSISTGLAHLHMEIV----GTQGKPAIAHRDLKTKNILV
KSNGTCAIGDLGLAVRHDVATD-------TVDIP-----LNNRVGTKRYMAPEVLEELIN
MNHFD-SFKRADVYALGLIFWEMARRCN----IGG-------IYDEYQLPFYDLVPS---
DPTIEEMRKVVCVDRQRPSIPNRWQSCEALHVMSKLMKECWYQNAAARLTALRIKKTLAN
LGANEDLKI---------------------------------------------------
------------------------------------------------------------
------------------------------------------------------------
------------------------------------------------------------
------------------------------------------------------------
------------------------------------------------------------
------------------------------------------------------------
------------------------------------------------------------
-----------
>Drosophila_melanogaster_Baboon_AAF59011.1
------------------------------------------------------------
------------------------------------------------------------
------------------------------------------------------------
------------------------------------------------------------
------------------------------------------------------------
------------------------------------------------------------
------------------------------------------------------------
------------------------------------------------------------
-----------VDTNTMLNMSLSIATGLAHLHMDIV--------KPAIAHRDLKSKNILV
KSNLSCAIGDLGLAVRHVEKND-------------------HRVGTKRYMAPEVLDESMN
D-HFD-SYKRADVYAFGLILWEIARRCN----MGM-------IYDEYQLPYYDVVQP---
DPSIEEMKKVV-------------------------------------------------
------------------------------------------------------------
------------------------------------------------------------
------------------------------------------------------------
------------------------------------------------------------
------------------------------------------------------------
------------------------------------------------------------
------------------------------------------------------------
------------------------------------------------------------
-----------
>Mus_musculus_Activin_Receptor_1_NP031420.2
------------------------------------------------------------
------------------------------------------------------------
------------------------------------------------------------
------------------------------------------------------------
------------------------------------------------------------
------------------------------------------------------------
------------------------------------------------------------
------------------------------------------------------------
-----------LDTVSCLRIVLSIASGLAHLHIEIF--------KSAIAHRDLKSKNILV
KKNGQCCIADLGLAVMHSQSTD-------------------PRVGTKRYMAPEVLDETIQ
V-CFD-SYKRVDIWAFGLVLWEVARRMV----SNG-------IVEDYKPPFYDVVPN---
DPSFEDMRKVV-------------------------------------------------
------------------------------------------------------------
------------------------------------------------------------
------------------------------------------------------------
------------------------------------------------------------
------------------------------------------------------------
------------------------------------------------------------
------------------------------------------------------------
------------------------------------------------------------
-----------
>Mus_musculus_ALK1_Q61288.2
------------------------------------------------------------
------------------------------------------------------------
------------------------------------------------------------
------------------------------------------------------------
------------------------------------------------------------
------------------------------------------------------------
------------------------------------------------------------
------------------------------------------------------------
-----------LEPQLALRLAVSAACGLAHLHVEIF--------KPAIAHRDLKSRNVLV
KSNLQCCIADLGLAVMHSQSSD-------------------PRVGTKRYMAPEVLDEHIR
T-CFE-SYKWTDIWAFGLVLWEIARRTI----ING-------IVEDYRPPFYDMVPN---
DPSFEDMKKVV-------------------------------------------------
------------------------------------------------------------
------------------------------------------------------------
------------------------------------------------------------
------------------------------------------------------------
------------------------------------------------------------
------------------------------------------------------------
------------------------------------------------------------
------------------------------------------------------------
-----------
>Branchiostoma_floridae_Activin_Receptor_Type_1_XP002598018.1
------------------------------------------------------------
------------------------------------------------------------
------------------------------------------------------------
------------------------------------------------------------
------------------------------------------------------------
------------------------------------------------------------
------------------------------------------------------------
------------------------------------------------------------
-----------LDAHRMMKLACSIAGGLVHLHVEIF--------KPAIAHRDLKSKNILV
KSNGQCCIADLGLAVMHSQATD-------------------PRVGTKRYMAPELLEEIMN
Y-CFD-SYKRVDVYALGLVLWEVARRCT----SGG-------IAEEYKPPYYDVVPS---
DPSYEDMRKVV-------------------------------------------------
------------------------------------------------------------
------------------------------------------------------------
------------------------------------------------------------
------------------------------------------------------------
------------------------------------------------------------
------------------------------------------------------------
------------------------------------------------------------
------------------------------------------------------------
-----------
>Lottia_gigantea_Activin_Receptor_1_53518
------------------------------------------------------------
------------------------------------------------------------
------------------------------------------------------------
------------------------------------------------------------
------------------------------------------------------------
------------------------------------------------------------
------------------------------------------------------------
------------------------------------------------------------
-----------LSIEEMLTLCLTAAAGLVHMHTEIV--------KPAIAHRDIKSKNILV
KTNGTAVIGDLGLAVTHTQEDD-------------------NKVGTKRYMAPELLEETLN
P-FFD-SFKCVDVYAFGLVLWEISRRAV----VGG-------FSEDYQIPYWDVVPS---
DPSFDDMKKVI-------------------------------------------------
------------------------------------------------------------
------------------------------------------------------------
------------------------------------------------------------
------------------------------------------------------------
------------------------------------------------------------
------------------------------------------------------------
------------------------------------------------------------
------------------------------------------------------------
-----------
>Apis_mellifera_BMP_Receptor_1B_XP391989.2
------------------------------------------------------------
------------------------------------------------------------
------------------------------------------------------------
------------------------------------------------------------
------------------------------------------------------------
------------------------------------------------------------
------------------------------------------------------------
------------------------------------------------------------
-----------LDYPSLLAICLSIASGIAHLHTEIF--------KPAIAHRDIKSRNILV
KKNGECAIADFGLAVRYISESD-------------------TRVGTRRYMAPEVLDETLN
T-SFD-AFKMADMYSVGLVLWETCRRCI----TGG-------MVEPYALPYQDVVPS---
DPDFEDMRLAV-------------------------------------------------
------------------------------------------------------------
------------------------------------------------------------
------------------------------------------------------------
------------------------------------------------------------
------------------------------------------------------------
------------------------------------------------------------
------------------------------------------------------------
------------------------------------------------------------
-----------
>Drosophila_melanogaster_Saxophone_AAF59189.1
------------------------------------------------------------
------------------------------------------------------------
------------------------------------------------------------
------------------------------------------------------------
------------------------------------------------------------
------------------------------------------------------------
------------------------------------------------------------
------------------------------------------------------------
-----------LSHNDMVWICLSIANGLVHLHTEIF--------KPAMAHRDLKSKNILV
TSNGSCVIADFGLAVTHSHVTD-------------------PKVGTKRYMAPEVLDESID
L-CFE-ALRRTDIYAFGLVLWEVCRRTI----SCG-------IAEEYKVPFYDVVPM---
DPSFEDMRKVV-------------------------------------------------
------------------------------------------------------------
------------------------------------------------------------
------------------------------------------------------------
------------------------------------------------------------
------------------------------------------------------------
------------------------------------------------------------
------------------------------------------------------------
------------------------------------------------------------
-----------
>Gryllus_bimaculatus_Saxophone_TRINITY_DN39845_c0_g1_i1
------------------------------------------------------------
------------------KKYKCH-----------------SCEAPD----C----SAST
-VC--EGA-----------------VQCYKSRVRDSA--GVERVTR-----GCTKTP---
--DQVPFYCNVASHSG----HTKRHTGGQYAIDCCRG-DFCNNGSF----PELPP--IVA
PTDDKP-------PFPESTSY------AMKLTFAILGPVVAVGLLGMLVLLLMRRTHRKR
----------LLNARSMTDPETY-YAS------------DDFLRVTATGDSTLREYLEQS
-LTSGSGS---GLPLLIQ-----RTLARQISLAECI----GKGRYG-EVWRGIWHGENVA
VKIFFSRDEASWSRETEIYSTIL-LRHESILGYIGSD--MTSRNSCTQLWLITHYHPLGS
LYDHLNR--TTLTHHQMMKICLSAVSGLVHLHTEIF----GAQGKPAIAHRDIKSKNILM
KVNGACVIADFGLAVTHIHSTG-------ETDIG-----ANPRVGTKRYMSPEVLDETIN
MDCFE-SYRQIDIYAFGLVLWEVCRRTL----SSG-------IAEEYKPPFYDLVPN---
DPSFEDMRKVVCVDQQRPNVPNRWASDTTLSGMAKLMKECWHQNPKVRLPALRVKKTLIK
LASS--------------------------------------------------------
------------------------------------------------------------
------------------------------------------------------------
------------------------------------------------------------
------------------------------------------------------------
------------------------------------------------------------
------------------------------------------------------------
------------------------------------------------------------
-----------
>Drosophila_melanogaster_Thickveins_AAN10533.1
------------------------------------------------------------
------------------------------------------------------------
------------------------------------------------------------
------------------------------------------------------------
------------------------------------------------------------
------------------------------------------------------------
------------------------------------------------------------
------------------------------------------------------------
-----------INPQKLQLLAFSLASGLAHLHDEIF--------KPAIAHRDIKSKNILV
KRNGQCAIADFGLAVKYNSELH-------------------PRVGTRRYMAPEVLSQQLD
P-QFE-EFKRADMYSVGLVLWEMTRRCT----KTT-------TCEDYALPYHDVVPS---
DPTFEDMHAVV-------------------------------------------------
------------------------------------------------------------
------------------------------------------------------------
------------------------------------------------------------
------------------------------------------------------------
------------------------------------------------------------
------------------------------------------------------------
------------------------------------------------------------
------------------------------------------------------------
-----------
>Gryllus_bimaculatus_Thickveins_TRINITY_DN40849_c4_g1_i1
------------------------------------------------------------
----------------------CY------------------CEG-H----CPNSEVNGT
--CLGQPG-----------------SQCFSAVEQVPN--PDTRGYELVRTFGCLPPD---
--EQGFMQCKGHLVPH----------KESKSIQCCNDIDLCNRNLM----PILPS-----
-TPRPVT------QYDDTVPY---------IVLIVSVTICLLLFLII-VTFVYLRYKKKE
DQRR------QCLLQSRT------------------------CDPYLGPGGTLQDLIEQ-
--SSGSGS---GLPLLVQ-----RTIAKQIQMVHSI----GKGRYG-EVWLAMWRGERVA
VKVFYTTEEASWFRETEIYQTVL-MRHENILGFIAAD--IKGTGSWTQMLLITDYHDNGS
LHDYLQT--HVLDSSSLLTLALSAASGVAHLHTEIF----GTRGKPAIAHRDIKSKNILV
KRNGQCAIADFGLAVRYLSSLN-------EIDIA-----PNTRVGTRRYMAPEVLDETLN
TSLFE-SFKMADVYSLGLVFWEMCRRCA----TGDKL----TAADDYQQPYFDCVPS---
DPTYEDMHEVVCAKRIRPPISPRWESDEVTQSLSKLMQECWHPHPAVRLTALRVKKSLCK
LDADSTVKI---------------------------------------------------
------------------------------------------------------------
------------------------------------------------------------
------------------------------------------------------------
------------------------------------------------------------
------------------------------------------------------------
------------------------------------------------------------
------------------------------------------------------------
-----------
>Mus_musculus_Activin_Receptor_2A_CAM14875.1
------------------------------------------------------------
------------------------------------------------------------
------------------------------------------------------------
------------------------------------------------------------
------------------------------------------------------------
------------------------------------------------------------
------------------------------------------------------------
------------------------------------------------------------
-----------VSWNELCHIAETMARGLAYLHEDIP--------KPAISHRDIKSKNVLL
KNNLTACIADFGLALKFEAGK-------------------DGQVGTRRYMAPEVLEGAIN
F-QRD-AFLRIDMYAMGLVLWELASRCT----ADG-------PVDEYMLPFEEEIGQ---
HPSLEDMQEVV-------------------------------------------------
------------------------------------------------------------
------------------------------------------------------------
------------------------------------------------------------
------------------------------------------------------------
------------------------------------------------------------
------------------------------------------------------------
------------------------------------------------------------
------------------------------------------------------------
-----------
>Mus_musculus_Activin_Receptor_2B_NP_031423.1
------------------------------------------------------------
------------------------------------------------------------
------------------------------------------------------------
------------------------------------------------------------
------------------------------------------------------------
------------------------------------------------------------
------------------------------------------------------------
------------------------------------------------------------
-----------ITWNELCHVAETMSRGLSYLHEDVP--------KPSIAHRDFKSKNVLL
KSDLTAVLADFGLAVRFEPGK-------------------DGQVGTRRYMAPEVLEGAIN
F-QRD-AFLRIDMYAMGLVLWELVSRCK----ADG-------PVDEYMLPFEEEIGQ---
HPSLEELQEVV-------------------------------------------------
------------------------------------------------------------
------------------------------------------------------------
------------------------------------------------------------
------------------------------------------------------------
------------------------------------------------------------
------------------------------------------------------------
------------------------------------------------------------
------------------------------------------------------------
-----------
>Branchiostoma_floridae_Activin_Receptor_Type__2_XP002598117.1
------------------------------------------------------------
------------------------------------------------------------
------------------------------------------------------------
------------------------------------------------------------
------------------------------------------------------------
------------------------------------------------------------
------------------------------------------------------------
------------------------------------------------------------
-----------LKWSEMCHIAETMARGLAYLHDDVM--------KPAIAHRDFKSKNVLL
KQDLTVVVADFGLAMKFDPGR-------------------DGQVGTRRYMAPEVLEGAIN
F-NRD-AFLRIDMYAFGLVLWEIVSRCS----VDG-------PVDEYQLPFEEEIGQ---
HPTLEDMQEVV-------------------------------------------------
------------------------------------------------------------
------------------------------------------------------------
------------------------------------------------------------
------------------------------------------------------------
------------------------------------------------------------
------------------------------------------------------------
------------------------------------------------------------
------------------------------------------------------------
-----------
>Lottia_gigantea_Activinlike_Receptor_2_123928
------------------------------------------------------------
------------------------------------------------------------
------------------------------------------------------------
------------------------------------------------------------
------------------------------------------------------------
------------------------------------------------------------
------------------------------------------------------------
------------------------------------------------------------
-----------ITWNELCKIAESMARGLAYLHDEIP--------KPAIAHRDFKSKNVLL
KSDLTACIGDFGLALKFEPGV-------------------EGLVGTRRYMAPEILEGAIC
F-NRD-AFLRIDMYACGLVIWELISRCT----HDG-------PIDDYVLPFEEEIGA---
HPSLEEMQEMV-------------------------------------------------
------------------------------------------------------------
------------------------------------------------------------
------------------------------------------------------------
------------------------------------------------------------
------------------------------------------------------------
------------------------------------------------------------
------------------------------------------------------------
------------------------------------------------------------
-----------
>Apis_mellifera_Activin_Receptor_2B_XP395928.4
------------------------------------------------------------
------------------------------------------------------------
------------------------------------------------------------
------------------------------------------------------------
------------------------------------------------------------
------------------------------------------------------------
------------------------------------------------------------
------------------------------------------------------------
-----------VTWPEMCKIAESMARGLMHLHEEIP--------KPAVAHRDFKSKNVLL
KADMSACIADFGLALIFHPGK-------------------DGQVGTRRYMAPEVLEGAIN
F-TRD-SFLRIDMYACGLVLWELASRCT----QDG-------PIGEYRLPFEDEVGL---
HPTLEDMQESV-------------------------------------------------
------------------------------------------------------------
------------------------------------------------------------
------------------------------------------------------------
------------------------------------------------------------
------------------------------------------------------------
------------------------------------------------------------
------------------------------------------------------------
------------------------------------------------------------
-----------
>Drosophila_melanogaster_Punt_AAF55079.1
------------------------------------------------------------
------------------------------------------------------------
------------------------------------------------------------
------------------------------------------------------------
------------------------------------------------------------
------------------------------------------------------------
------------------------------------------------------------
------------------------------------------------------------
-----------ISWPELCRIAESMANGLAHLHEEIP--------KPSIAHRDFKSKNVLL
KSDLTACIADFGLAMIFQPGK-------------------DGQVGTRRYMAPEVLEGAIN
F-NRD-AFLRIDVYACGLVLWEMVSRCD----FAG-------PVGEFQLPFEAELGL---
RPSLDEVQESV-------------------------------------------------
------------------------------------------------------------
------------------------------------------------------------
------------------------------------------------------------
------------------------------------------------------------
------------------------------------------------------------
------------------------------------------------------------
------------------------------------------------------------
------------------------------------------------------------
-----------
>Gryllus_bimaculatus_Punt_TRINITY_DN35393_c5_g2_i1
------------------------------------------------------------
---------------------------------------TTQCEFY-----------NHT
-ACTSANKESCFSVQICDRPEPEKRNHCYVLWQNNS---TGKPYIK---LKGCFLDN---
--ID----CYNKRECV----E-SREPKK-ELLFCCCEGNMCNSNFT--WKPRL------L
PPV-PTGVPAEPRSGPN-------------VVFYIVLP--MLVVVVA-VSIIYFIYRQRK
H---------AYFNEVPTVEPH--------------------------------------
-----------PLPQRSP-----VLGLRPIQLLEMK----ARGRFG-AVYKAQYKTETVA
VKIFPIQDKQSWVSEYEIFSLPH-MDHENILRYIGVE--KRGENLQAEFWLITAYHEKGS
LCDFLKA--NVVTWAEMCRIAESMARGLMHLHGEIPAS-KAEGFKPAIAHRDFKSKNVLL
KHDLTACIADFGLALLFLPGKP--CGD------------THGQVGTRRYMAPEVLEGAIN
F-SRD-SFLRIDMYACGLVLWELASRCTA---QEG-------PIPEYLLPFEEEVGQ---
HPTLEDMQECVVQKKIRPAIKETWRKHSGLVALCDTMEECWDHDAEARLSASCVMERVAL
QARL--------------------------------------------------------
------------------------------------------------------------
------------------------------------------------------------
------------------------------------------------------------
------------------------------------------------------------
------------------------------------------------------------
------------------------------------------------------------
------------------------------------------------------------
-----------
>Mus_musculus_BMP_Receptor_2_NP_031587.1
------------------------------------------------------------
------------------------------------------------------------
------------------------------------------------------------
------------------------------------------------------------
------------------------------------------------------------
------------------------------------------------------------
------------------------------------------------------------
------------------------------------------------------------
-----------SDWVSSCRLAHSVTRGLAYLHTELP--------KPAISHRDLNSRNVLV
KNDGACVISDFGLSMRLTGNRD-------------------SEVGTIRYMAPEVLEGAVN
L-DCE-ALKQVDMYALGLIYWEVFMRCT----PGE-------SVPDYQMAFQTEVGN---
HPTFEDMQVLV-------------------------------------------------
------------------------------------------------------------
------------------------------------------------------------
------------------------------------------------------------
------------------------------------------------------------
------------------------------------------------------------
------------------------------------------------------------
------------------------------------------------------------
------------------------------------------------------------
-----------
>Apis_mellifera_Wishful_Thinking_XP397334.3
------------------------------------------------------------
------------------------------------------------------------
------------------------------------------------------------
------------------------------------------------------------
------------------------------------------------------------
------------------------------------------------------------
------------------------------------------------------------
------------------------------------------------------------
-----------IDWITFCKMGLSMVKGLAYLHTDIH--------KPCIAHRDINSRNILI
KADGTCCICDLGLAVQISGSKE-------------------NDVGTLRYMAPEILEGAVN
L-DCE-SLKQIDVYAMGLVIWELVSRCS----LGS-------EVPPYRQPYEKEIGL---
HPTFEQMQVLV-------------------------------------------------
------------------------------------------------------------
------------------------------------------------------------
------------------------------------------------------------
------------------------------------------------------------
------------------------------------------------------------
------------------------------------------------------------
------------------------------------------------------------
------------------------------------------------------------
-----------
>Drosophila_melanogaster_Wishful_Thinking_AAF47832.1
------------------------------------------------------------
------------------------------------------------------------
------------------------------------------------------------
------------------------------------------------------------
------------------------------------------------------------
------------------------------------------------------------
------------------------------------------------------------
------------------------------------------------------------
-----------LTFSECCGMLRSITRGISHLHTELR--------KPCVAHRDINTRNVLV
QADLSCCIADFGFALKVFGSKE-------------------NEVGTLRYMAPELLEGAVN
L-DCE-SLKQMDVYALGLVLWEVATRCS----PGQ-------ATPPYKAPYEQEVGS---
HPSFDQMQALV-------------------------------------------------
------------------------------------------------------------
------------------------------------------------------------
------------------------------------------------------------
------------------------------------------------------------
------------------------------------------------------------
------------------------------------------------------------
------------------------------------------------------------
------------------------------------------------------------
-----------
>Lottia_gigantea_BMP_receptor_2_172579
------------------------------------------------------------
------------------------------------------------------------
------------------------------------------------------------
------------------------------------------------------------
------------------------------------------------------------
------------------------------------------------------------
------------------------------------------------------------
------------------------------------------------------------
-----------VDWSTLCKMCISFTRGLAHLHNDIT--------KPAVAHRDFNSRNILV
RSDLSCVVADLGFSMSAMGSKE-------------------TDVGTLRYMAPELLDGAVN
L-DCE-SLKQIDIYALGLVLWEVATRCI----QGA-------PVPDYMLPYQAEAGI---
HPTFEQLQLLV-------------------------------------------------
------------------------------------------------------------
------------------------------------------------------------
------------------------------------------------------------
------------------------------------------------------------
------------------------------------------------------------
------------------------------------------------------------
------------------------------------------------------------
------------------------------------------------------------
-----------
>Gryllus_bimaculatus_WishfulThinking_TRINITY_DN39452_c4_g1_i1
------------------------------------------------------------
------------------------------------------------------------
------------------------------------------------------------
------------------------------------------------------------
------------------------------------------------------------
------------------------------------------------------------
-----------------------------------V----GQGRYG-SVWKGSYQDRDVA
VKIFPAHHRQYYLNERDIYCLPF-MDCPALLSYYGCEE-RPSVEGGLQYLLVLSYAPNGS
LQDYLRS--HTLDCATFCRMAQGVARGLAHLHTDVR---KGDKVKPCVSHRDLNTRNILV
TNDLGTVLCDLGFAMKLQGSKYFCNGETQHAETK-----SINDVGTLRYMAPEVLEGAVN
LRDCESSLKQIDVYALGLVLWELATRCSDLYQPNA-------EVPPYRLPFEAEVGH---
HPTFEQMQGLVTRHKARPLFPETWWDWAGVRLLRETVEDCWDQDAEARLTALCVQERLSE
LPGLWDRQRATMY-VSGVSPTVNP------------------------------------
------------------------------------------------------------
------------------------------------------------------------
------------------------------------------------------------
------------------------------------------------------------
------------------------------------------------------------
------------------------------------------------------------
------------------------------------------------------------
-----------
>Mus_musculus_TGF_beta_Receptor_2_NP_083851.3
------------------------------------------------------------
------------------------------------------------------------
------------------------------------------------------------
------------------------------------------------------------
------------------------------------------------------------
------------------------------------------------------------
------------------------------------------------------------
------------------------------------------------------------
-----------ISWEDLRKLGSSLARGIAHLHSDHT--------KMPIVHRDLKSSNILV
KNDLTCCLCDFGLSLRLDPTLD-------------------GQVGTARYMAPEVLESRMN
L-NVE-SFKQTDVYSMALVLWEMTSRCN----AVG-------EVKDYEPPFGSKVRE---
HPCVESMKDSV-------------------------------------------------
------------------------------------------------------------
------------------------------------------------------------
------------------------------------------------------------
------------------------------------------------------------
------------------------------------------------------------
------------------------------------------------------------
------------------------------------------------------------
------------------------------------------------------------
-----------
>Branchiostoma_floridae_TGF_Beta_Receptor_Type_2_XP002612985.1
------------------------------------------------------------
------------------------------------------------------------
------------------------------------------------------------
------------------------------------------------------------
------------------------------------------------------------
------------------------------------------------------------
------------------------------------------------------------
------------------------------------------------------------
-----------LSWEQLCVMSQTTAAGLAYLHADRA--------KMPIAHRDVKSSNVLV
KSDGTCCLADFGLALNLDPTIE-------------------GQVGTPRYMAPEALESRVN
L-NLE-SFKQIDVYAMALVLWEMLARCE----VTG-------DVAPYQPAYADKLSD---
HPGIDTMKDVV-------------------------------------------------
------------------------------------------------------------
------------------------------------------------------------
------------------------------------------------------------
------------------------------------------------------------
------------------------------------------------------------
------------------------------------------------------------
------------------------------------------------------------
------------------------------------------------------------
-----------
>Oncopeltus_fasciatus_PTY11468.1_saxophone
MAMRLLRL----------FCILTVLVDKGF-GDI---RTLQDDDDDPDTA-----EQLPL
EIPIKRLLDNSIESKPPPKTYKCL-----------------SCETPD----CTPRE----
-PC--SNA-----------------YQCWKYIEKDTN--GTIRKSR-----GCTTKE---
--DQVKFFCTNNLNSN-----AFQNNYKKFAMECCSADHKLSSNWT--------------
-------------------------TYLWRITLMLVFPVIILSLLAFKALMVFRRSKEKR
RSASQPP---NALYSALP---------------------DDFMRSSGPPSDTALMGYDSS
-MTSGSGS---GLPLLIQ-----RTLAKQISLTECI----GKGKYG-DVWRGIWHGESVA
VKIFFSREEASWTRETEIYSTIL-LRHENILGYIGSD--MTSHNSCTQLWLVTHYHVNGS
LYDYLNK--VTLSHSAMLTLAISFMNGIVHLHTEIF----GTQGKPAVAHRDIKSKNILV
KSNGTCAIADFGLAVTHTQSTG-------LTQIA-----PNTRVGTKRYMGPELLDDTLD
TKCFE-ALRRVDMYAVGLVLWELGRRVI----SNG-------IVEDYQPPFYDCVGS---
DPSFEEMRKVVCVDQRRPVLPNRWASDAVLNGVGKVMRECWHQNANARLPALRVKKTLLK
LASTLNMENI--------------------------------------------------
------------------------------------------------------------
------------------------------------------------------------
------------------------------------------------------------
------------------------------------------------------------
------------------------------------------------------------
------------------------------------------------------------
------------------------------------------------------------
---------FY
>Oncopeltus_fasciatus_Baboon_PTY19821.1
MSSHFYLL----------LTVGLVVYLWA-------------------------------
----------------PVKGLKCH------------------CD--------ICAHENYT
--C--ETD-----------------GYCFTSTELDKATDIVKYNFR------CLEKYVIH
P-PENPIVCHYNGKH-----------NDTFVIGCCKGYDYCNKDTI----PVLHK--LGK
QTEDRSR------LNGKTGRG------TLELVSLIAFPSILVCVAVM-VGFNFWSHQRR-
-GRYHSP-------ESPDGPE----------------------QPILAAGVSLRDMIDMT
--TSGSGS---GLPLLVQ-----RSIARQIQLVETI----GKGRFG-EVWRGRWRGENVA
VKIFSSREERSWFREAEIYQTVM-LRHDNILGFIAAD--NKDNGTWTQLWLITDYHENGS
LFDYLNR--TTVDVPGMIKMAHSISTGLAHLHMEIV----GTQGKPAIAHRDLKSKNILV
KLNGTCAIGDLGLAVRHDVASD-------TVDIP-----LNNRVGTKRYMAPEVLDESMN
MNHFD-SFKRADVYALGLILWEIGRRCN----VSG-------IFDEYQLPFFDLVPS---
DPTIEDMRRVVCNERLRPSIPNRWYSCQALQTMSNVMKECWYHNAAARLTALRIKKTLAN
LDASEILKM---------------------------------------------------
------------------------------------------------------------
------------------------------------------------------------
------------------------------------------------------------
------------------------------------------------------------
------------------------------------------------------------
------------------------------------------------------------
------------------------------------------------------------
-----------
>Oncopeltus_fasciatus_PTY21304.1_punt
MM---TVK----------FAFTFILI----------------------------------
----------------------CYFTYRI---TGHAVPRTSVCEFY-----------NGT
--CTDE--IECNETQECDLPEPNKKVSCFALWQNST---EGKLSVR---MKGCFVNS---
-------EC-SHSRCV----DPSPTPKK-DLMFCCCDGDMCNREFK--WEPQP------L
PTI-PDTSRENRVSSPQGVNK-----------YLIVLIVLVFLLLLG-SPMIYYFLKRKK
----------SYFNEVPTMEPY--------------------------------------
-----------PLAPSTP-----NMGLLPIQLIEVK----AKGRFG-AVWKAQHKNEVVA
VKVFPIQNKQSWQSEQQIFSLPQ-MRHDNVLRYIAAE--KHGDGLQAEFWLITAYHEYGS
LSDFLKA--NTVSWPQLCKIASTMARGLMHIHEELGPGPKGEGPKPAIAHRDFKSKNVLL
KSDLTACLADFGLALIFQPGKP--CGD------------THGQVGTRRYMAPEVLEGAII
F-SRD-HFLRIDMYAFGLVLWEIASRCTA---QDG-------PVPEYQLPFEEEVGL---
HPSLEDMQECVVNKKLRPALSPTWKSHPGLLALCDTMEECWDQDAEARLSASCVMERIQS
QSKIIAQ-----------------------------------------------------
---------------------------------------------------------KRL
I-----------------------------------------------------------
-------------------------------------------------------NDT--
------------------------------------------------------------
------------------------------------------------------------
------------------------------------------------------------
------------------------------------------------------------
--------NLY
>Oncopeltus_fasciatus_PTY21952.1_thick_veins_protein
MAEPYLVNPDWGDKSRLLFGLGLILTH---------------------------------
-------------GKLGSEGMFCY------------------CDG-H----CPDGEANGT
--CEARPG-----------------SQCFAAAEEVYN--PETGIVETEFSYGCLPPD---
--ERGLMQCKGHLVPH----------YFGKSIECCNSSNFCNKALV----PQYRS----Q
MTPPPSP------DLTDVAPV---------IVLLTSVILCVIAVLL--AAYLYLRYRKKE
ESGA------LYLVEGSR-------------------------DAYLASSHTLQDLIDQ-
--SSGSGS---GLPLLVQ-----RTIAKQIQMVQSV----GTGRYG-EVWLARWRGENVA
VKVFFTTEEASWFRETEIYQSVL-MRHENILGFIAAD--IKGTGSWTQMLLITDYHERGS
LYDVLRT--TVLEPSSLLTMARSTASGLAHLHTEIF----GTRGKPGIAHRDIKSRNILV
KRNGECAIADFGLAVRYISKSN-------EIDIT-----PNTRVGTRRYMAPEVLEEVLD
TRSFD-AFKIADMYALSLVFWEMCRRCV----TKGSCEKWGIEAEEYALPYHDVVPS---
DPSFDDMHLAVCVKGIRPHIPSRWQHHPV----------CISSFMFILLSA---------
------------------------------------------------------------
------------------------------------------------------------
------------------------------------------------------------
------------------------------------------------------------
------------------------------------------------------------
------------------------------------------------------------
------------------------------------------------------------
------------------------------------------------------------
-----------
>Oncopeltus_fasciatus_PTY25298.1_wishful_thinking_isoform_A
ML----------------------------------------------------------
------------------------------------------------------------
------------------------------------------------------------
------------------------------------------------------------
---------------------------IRATIWAML------------------------
----------SMWSEFSFASQY--------------------------------------
-TLTGVGTLRYMAPEVLEGAVNLRDCETSLKQIDVY----ALGL---VLW-------EMA
MRVI-----DFYSRPSDVVSYMLPFEKE-----VGSDE-SRDKDGVMNLSIFLSFCPMGT
LQDFLKS--RPISLSTFCSLAVSTAAGLAHLHTEIH---LQGKWKPCITHRDVNTRNILV
KEDMTCCICDLGLAVKITGPHYYTLGEEMHAETK-----SINDVGTLRYMAPEVLEGAVN
LRDCETSLKQIDVYALGLVLWEMAMRVIDFYSRPS-------DVVSYMLPFEKEVGL---
HPTLEDMQLTVCRNKARIMFPQEWKCTRASKCIRETIEDCTDQDGEARLTALCVQERLSH
IYRATIE-------GGGMSPTYNQTHSNFNVFFLNYNNNNITNHFGNNMDSEYT------
----------------------------------VITEC------LQPYQGRNPCLERNL
L--CDSTEEV-----CIIETSAKDT----------IRCETEALIAQ--------------
----PPTQRLP-RPPPPVPYHQN------------------------------TPTNS--
---------------------------------------------EVVTSKG--------
--------------GGVVSRLS--------------------------VPLRKLAG----
VGESKSASLPQEPPRPTSLNIFTE-----GEEE-RLRELSTRIGTPGDLPPAVRKKRGER
----AARLSLYDDRIMTN------------------------------------------
--------STF
>Oncopeltus_fasciatus_PTY25299.1_wishful_thinking_isoform_B
ML----------------------------------------------------------
------------------------------------------------------------
------------------------------------------------------------
------------------------------------------------------------
---------------------------IRATIWAML------------------------
----------SMWSEFSFASQY--------------------------------------
-TLTGVGTLRYMAPEVLEGAVNLRDCETSLKQIDVY----ALGL---VLW-------EMA
MRVI-----DFYSRPSDVVSYMLPFEKE-----VGSDE-SRDKDGVMNLSIFLSFCPMGT
LQDFLKS--RPISLSTFCSLAVSTAAGLAHLHTEIH---LQGKWKPCITHRDVNTRNILV
KEDMTCCICDLGLAVKITGPHYYTLGEEMHAETK-----SINDVGTLRYMAPEVLEGAVN
LRDCETSLKQIDVYALGLVLWEMAMRVIDFYSRPS-------DVVSYMLPFEKEVGL---
HPTLEDMQLTVCRNKARIMFPQEWKCTRASKCIRETIEDCTDQDGEARLTALCVQERLSH
IYRATIE-------GGGMSPTYNQTHSNFNVFFLNYNNNNITNHFGNNMDSEYTGERDKT
DGGGSEGTVETLITHSPSES------SPRMNR--IITEC------LQPYQGRNPCLERNL
L--CDSTEEV-----CIIETSAKDT----------IRCETEALIAQ--------------
----PPTQRLP-RPPPPVPYHQN------------------------------TPVQ---
------------------------------------------------------------
-------------------------------------------------PLKQ-------
-----------------------------ANEQ---------------------------
------------------------------------------------------------
-----------
>Tribolium_castaneum_Tkv_TC006474
M---YVFLDDDG------------------------------------------------
------------------SMRRCY------------------CEG-H----CPDGQRNGT
--CELRPG-----------------GKCFTTAQIGYDDNGDEYPLR---YYGCLPPD---
--EGGIMQCKGHLVPH----------AEPKSIECCDGSDQCNLHLK----PMYPE----R
PTPDVPQ-----YGPFDSPPY---------IVLLTSVTFCITLCLIV-IMICYLRYRKKQ
----------VFVNKDYP-------------------------EKYPAMKIHRHHLIDEK
--SSGSGS---GMPTLVQ-----RTISKQIHMIRSV----GKGRYG-EVWLARWRSERVA
VKVFFTTEEQSWFRETEIYQTVL-MRHDNILGFIAAD--IKGTGSWTQMLLITDYHENGS
LFDYLQD--HVLDTNSLLTMVLSIARGLAHLHTEIF----GTRGKPAIAHRDIKSKNILV
KSNLECCIADFGLAVKYFSDTN-------ELDDPRGASLVSTRSGTRRYMAPEILDNSIN
VRSFE-AQKMADMYAFGLVLWEMSRRCI----TGDKI----TTADDYQVPYYDCVSS---
DPGFEEMMQVVCVKNMRPHIPMRWESEYVLKTLSKVMQECWHANPSVRLTALRVKKSLSK
LDTDSCIKIV--------------------------------------------------
------------------------------------------------------------
------------------------------------------------------------
------------------------------------------------------------
------------------------------------------------------------
------------------------------------------------------------
------------------------------------------------------------
------------------------------------------------------------
-----------
>Tribolium_castaneum_Wit_TC009314
MN---LIE-----------KFIVVFFS---------------------------------
--------------------LQCV------SAIKDNSKDFIFCAKA-----------AGT
-ITHISEDGGPEEISTESPDEKCVKSYCYTLWKEDPN--DGTKTIM---GQGCWDTS---
--GK-PNEC-DRAQCL---AANRPPKAMNNTKFCCCSEDMCNVNFTDAYVPV--------
EDFPPST--------TEVAPK----KSVKSFIWIVVVVSFIFVTVIA-FGASYYLWKKKP
KKHD--------------------------------------------------------
--MEGGQH---AMPPPADY---S---LDKLKLLNVI----GQGRYG-CVWRGMIDDQEVA
VKVFAAHHRNYFLNEHEIYKLS--GENSALLKCYGGGEYITAPGGLTDYRLLLSL-EQEC
LQEYLKN--HTLDLMTLSKMSLGVARGLAHLHSDLG--------KPCIAHRDINSRNILV
RPDLTCCICDLGLAVIPRLAEN-----------K-----SISEAGTLRYMAPEVLEGAVN
LRDCESALKQIDVYALGLVLWELGIRCSDM--QNS-------EPSPYSPPFFKEAGE---
NPTLEQMQTLVSRHKARPLWPPSWKDTAAARLLCETAEDCWDQDAEARLTSLCVVERLLE
LPSLKGRVLHSMHPPASPTPLINN------------------NHLHDHQIDISVG-----
-------TVETLL--SPSEE-----HCKNSNQ---LVACVTP---LQPYQGRNPCLERNL
L--SGSSDSL------LIDKSSKHC----------TSSEFQNLITNDF------------
-----LNYQINYR-ATPIPYLQNAVH--------------------------GSPKQSNT
SSESSKSRFK-WNGFMKLFPNKKYNSGDNSTKATQVKLN-----AKLVNGQN--------
--------------GVTTSLLSSDSE----------------TKRPSTLPLNVVKSQENS
CGVTQILKRKNSLSRQRSLEQFNEVFSSISDLS-RLKDPSLRIKTPGDVPPSVRRTRGKA
AK-ESARFSLYDDRMMSRG---------------QWGSVP------DLEPPLPPKLPQLN
DLQDRDSVSSF
>Tribolium_castaneum_Put_TC011357
MAINNVIS----------LILFVLIV----------------------------------
--------------------LDCDLSG-----AGVTLPVTTKCEFL-----------NQT
-LCTDSKGANCSEIQECEKPEAGKRNHCFVLWSWND---NGTVSIA---LKGCFLNS---
--EQ----CYDKSECV----ERSPKSQKPKHMFCCCEGNMCNQNFT--WEPAP------P
TEAPPSSTPIPVVYNPH-------------FIYYIAPAVFMGFLVLS-APILWYCWRKRK
----------FYFNELPTSEPN--------------------------------------
-----------PLPPPSP-----FLDTRPIQLIEIK----ARGRFG-AVWKAQFKSEEVA
VKIFPIQDKQSWLTEQEIFKLPH-MSHPNILQFIGVE--KRGDNLKAEFWLITAYHEKGS
LCDYLKA--HTLTWNELCSVAETMARGLMHLHEAIPGKSPSDPVKPAIAHRDFKSKNVLL
KSNMTACIADFGLALVFEFGKS--CGD------------THGQVGTRRYMAPEVLEGAID
F-NPD-AFQRIDMYACGLVLWELVSRCTA---QDG-------PIGDYRLPFEEEVGQ---
HPTLEDMQESVVQRKVRPVIQEHWRQHSGLAAMCDTIEECWDHDAEARLSASCVMERVML
QKRYG---------HGGYGMRIEN------------------------------------
---------------------------------------------------------ENL
L-----------------------------------------------------------
-----------------------------------------------------SPLKE--
------------------------------------------------------------
------------------------------------------------------------
------------------------------------------------------------
------------------------------------------------------------
--------NSM
>Nasonia_vitripennis_XP_001601240.3
------------------------------------------------------------
------------------------------------------------------------
------------------------------------------------------------
------MQCKGNLVPH----------IQEKNIVCCNNTDLCNKDVF----PMYKS----K
PTVPPDP----R-ALPSGVPL---------IILAVSLSVLLIVFSVS-MVLIYHRYRRKE
RGPC-----------------------------------------LVSSQGTLKDLIDQ-
--SSGSGS---GLPLLVQ-----RTIAKQLALSQCV----GKGRYG-EVWLARWRGEKVA
VKVFFTLEEASWFRETEIYQTVM-MRHDNILGFIAAD--IKGTGSWTQMLLITDYHERGS
LHDYLQT--SVLDHPSLLAICLSIASGVVHLHTEIF----GTKGKPAIAHRDIKSKNILV
KRNGECAIADFGLAVRYLSDTG-------EIDIA-----PNTRVGTRRYMAPEVLDESLN
TSSFD-AFKMADMYSVGLVLWEVCRRCA----SGGKV----STAEPYALPYHDVVPS---
DPDFEEMRFAVCVKRIRPVIPTRWENDPILFTLSKLMTECWHTNPAVRLTALRVKKTMSK
LHIDNAIKIV--------------------------------------------------
------------------------------------------------------------
------------------------------------------------------------
------------------------------------------------------------
------------------------------------------------------------
------------------------------------------------------------
------------------------------------------------------------
------------------------------------------------------------
-----------
>Nasonia_vitripennis_XP_008213925.1
MKKGFALLVSGY------GCLALLCLLHA-----------------------------PL
----------------LVQGLKCH------------------CD--------ICSETNNT
--C--ETD-----------------GYCFASTNLDKD--GITYAYR------CYNKENFF
PDPMYSVWCSSNDALRG-------PGGTRFVVTCCDNADYCNRDIK----AVLPSTILAA
QSSYRSTH---R-LEGASGGGR-ATWETWKMALTIALPICAICIAVM-IVYNIHLTRRRP
AGRH-FP------DDSLEAPD----------------------RPIL-GGVTIRDMLEMT
--TSGSGSV--GLPLLVQ-----RSIARQIQLVETI----GKGRFG-EVWRGRWRGENVA
VKIFSSREERSWFREAEIYQTVM-LRHDNILGFIAAD--NKDNGTWTQLWLITDYHEKGS
LFDYLNR--VTVDTNGMIRMALSIATGLAHLHMEIV----GTQGKPAIAHRDLKSKNILV
RTNGTCAIGDLGLAVRHDVITD-------TVDIQ-----LNNRVGTKRYMAPEVLEETIN
MNHFD-SFKRADVYALGLILWEIARRCN----VGG-------IHDDYQLPFYDLVPS---
DPTIEEMRKVVCTDRQRPSIPNRWMSIDALHVMSKVMKECWYHNAAARLTALRIKKSLAN
YGAMEDLK----------------------------------------------------
------------------------------------------------------------
------------------------------------------------------------
------------------------------------------------------------
------------------------------------------------------------
------------------------------------------------------------
------------------------------------------------------------
------------------------------------------------------------
-----------
>Nasonia_vitripennis_XP_008208340.1
MDIPSTSET---------LKIDIVLMKFA-------------------------------
----------------MQRKLKCY-----------------VCDGVD----CETSQEDPP
IIC--KDA-----------------IWCWKSAVREFD--GNKRGRR-----GCIVDR---
--NQVPLICNKHLQSGNVSSSNSRAGGGQFHTECCQE-ELCNGGPF----PVLQD-----
-------------PIPDGSEM-----NTLKVTLAVLLPILVLILVVC-GIFLFYRSRRSR
RSRSTTPKRSKRLIESGTDSSMLAFASATSTAGGGTTSFSHELRATAAGDSTLKEYLEGQ
SLTSGSGS---GLPLLVQ-----RTLAKQVALAQCLSNSGGGGSFGREVWRGIWHGENVA
VKIYFSRDEAMWARETEVYSQLLPSRHDNILGYVGSD--MTSRASCTQLWLVTHYHPLGS
LYNYLVQLPTSLNHHQMFNICLSIANGLLYLHTEIH----GTRGKPAMAHRNLKSKNILV
KSNGACVIADLAHAVTQDRLGA----------DK-----IDIKQGSKRYMSPELLEQTFD
PMCLE-GFRRADIYSLGLVFWEVCRRCI----SNG-------VGLEYAAPYSEWLVSGNQ
EPTLEEMRKLVVADQRRPPIPNRWHSDQTLAGMGAMMKECWHTKAAARLPILRVKKTLVK
LASNNPEVDLPLD-----------------------------------------------
------------------------------------------------------------
------------------------------------------------------------
------------------------------------------------------------
------------------------------------------------------------
------------------------------------------------------------
------------------------------------------------------------
------------------------------------------------------------
-----------
>Nasonia_vitripennis_XP_008205288.1
MSA-------------------YLAI----------------------------------
--------------------LPCVLLGLLGLATAHDVKGSTYCEFY-----------NET
-MCGGEFKEDCFEKEQCGPHDPDKRNHCYVLWQYDSV--TQKSTIK---LKGCFLDS---
--KE----CYDKQHCV----EKNADRKK-QHFFCCCDGNMCNKNFS--WDPQ--------
PTQ-PPRVVQQLEPVPN-TEQ-----QVITLVLSISIP--MLVIFVF-ISGIFYFYRRRK
L---------GYFNEIPTIEPG--------------------------------------
-----------PLPQPSP-----NLGNRPIQLLEIK----ARGRFG-AVWKAQLRAEVVA
VKVFPIQDRQSWQSEQEIFKLAH-MDHEDILRFIGVE--KRGDNLQAEFWLITAYHEKGS
LCDYLKA--NVVSWPEMCRIAESMARGLMHLHEEIPAN-KADGYKPAVAHRDFKSKNVLL
KNDMSACIADFGLALIFHPGKP--CGD------------THGQVGTRRYMAPEVLEGAIN
F-TRD-SFLRIDMYACGLVLWELASRCTV---QDG-------PIGEYRLPFEEEVGL---
HPTLEDMQESVVHKKERPLILDTWRKHPGLLAICDTMEECWDHDAEARLSASCVMERVAS
LSRSMVL-------NSSTLIRVDNT-----------------------------------
--------------------------------------------------------SESI
T-----------------------------------------------------------
-------------------------------------------------------TKE--
------------------------------------------------------------
------------------------------------------------------------
------------------------------------------------------------
------------------------------------------------------------
--------SSM
>Nasonia_vitripennis_XP_008203921.1
ML----------------------------------------------------------
------------------------------------------------------KKHNED
------------------------------------------------------------
------------------------------------------------------------
-----------KIATNDVEKKDLARNEQQFIPAILSVCVLIFIVTIT-FISWYCRHRKQ-
----------DYESELSQAEQGIKHCSTTSNS-------------------------ESV
HSETNSYKSDCLLPELLEKK--------------------ALGRFGGAVWKARRDDEIIA
VKMFPLVNKQSWQTELEVFQLPH-MNHENVLKFIDSL--RCGQSLDAEFWLITTYQERGS
LCDFLET--NTVSWNEMHKIALSIVSGLNHLHSEIS---SDGGYKPAIAHRDLKSTNVLL
SGDMRACIADFGLALIFKADDG-VCGN------------QYDRVGTHRYMAPEVLDGAIN
F-TKE-SFLAIDMYACSLVLWELASRCVVK--KGD-------TERSYRLPFEKEVGS---
RPTLADMVKCVSEKKIRPHIPETWREHWGLAAMCETMEECWDQDPEARLSASCVLDRISS
LKNE--------------------------------------------------------
------------------------------------------------------------
------------------------------------------------------------
------------------------------------------------------------
------------------------------------------------------------
------------------------------------------------------------
------------------------------------------------------------
------------------------------------------------------------
-----------
>Nasonia_vitripennis_XP_008214725.1
MR----------------VLVSVVLVT---------------------------------
--------------------VACIVGLTL-------VEADKICAVRKREVKSVAEEQNST
DDIEDAFNTNNHNQTENDIKYEKCNQYCYALWQEESTSNGTKINIF---LQGCWKQE---
--GQ---EC-EHTECI----ANRWTRALSNAKFCCCREDYCNVNVTD---PFENKL---L
LTSPASKNNL-SVIVTATEFLEQVNSDHLMLITVTTLASILLVTFTV-IVLIYLVYRNNV
LMRLGKP-----------------------------LPYND-------------NFNDGN
GLRTGTYT------------------VDHLKLSTIV----GEGRYG-SVWQGSMGDQDVA
VKIFPGHYQSYFLNERDIYCLPF-IEHPSLLHYYGSDE-RISMDGNVEYLLVFSYAPGGT
LTDFLRY--HTFDWMTFCKMGLSIVKGLAYLHTDIR---KGDKFKPCIAHRDMNSRNILI
KSDGTCCICDLGLAVQISGSKYYSNGEEQHAETK-----SINDVGTLRYMAPEVLEGAVN
LRDCESSLKQIDVYAMGLILWELVSRCTDVYVSGT-------EIPSYRQPFEKEIGL---
HPTFEQMQVLVSRNKARPLLEGNIVDKPGVRLIRETMEDCWDSDAEARLTALCIEERLME
LQSHRIT----MY-FTDGSPMVNS-HCGLVPSTTNSLYSDAPHHEGSHVVQMSGHD----
---GSEVTVDNLVTLSPTESGTHEHSAKNSNETAVLLSTSAPVPQLQPYQGRNPCMERNL
MLQSDSCEELGCQGNVLVNRSSKHSGNDAGAYGKHSSSETQSLVPHDYLGQQQHHHQHQQ
LHHVTSSQQLSLRPVTPIPYVQNVISECSGGSTSYNKLKQTNVQESCYTALPSNPQDS--
---PRRRRFSGWSNLKKILANKKMMYQQHHPAYTKCQIDREDSKSNLLASKNANQQPKIV
ETNVSISPTGKYVNGIVPGRSEKNSEKRSSSIGEASNSAQANSSRPSTLPLVKLRKK---
-------KSETNLSRQESLDKFNEVFNTGSNSNISLKDPHMRIKTPGDLPPSVRKVRGRG
SQSTTARFSLYDDRMMCNILTEEEDRSSRSDNNVSSNSVPFGMDFADEQLTVQSKF----
---DAKDVTCF
>Tribolium_castaneum_Sax_NP_001164080.1
MAATSTIN-----------CLLIILLIQICTGEVIQRPELKEDAEDEDDELGNEHSALPK
NLETFQVNQNQI-TNDNVKRYKCH-----------------LCDPPN----C----SNPT
-VC--FDA-----------------IQCWKSRVRETS--GLETVTR-----GCTKET---
--DQLPFLCRTPSFSG----QQKRQASGQFQVDCCTG-DFCNKGDF----PELPI----L
FTKNMT-------MHSDSVDY------ALKMTAAILGPVVVIGTLGAIVLYLMRRIHQRR
-----------LCLESRLDPDTY-YAS------------DDLLRATAAGDSTLREYLENS
-LTSGSGS---GLPLLIQ-----RTMAKQISLAECI----GKGRYG-EVWRGIWFGENVA
VKIFFSRDEASWNRETEIYSTIL-LRHENILGYIGSD--MTSRNSCTQLWLITHYHPLGS
LYDHLNR--TTLTHQQLLRLCLSIANGLVHLHTEIF----GTEGKPAIAHRDIKSKNILV
KNNGTCCIADFGLAVTHQQATD-------QLDIG-----SNPKVGTKRYMAPEVLDETIR
MDYFD-SFRRADIYALGLVLWELCRRTV----SNG-------IAEDYKPPFYDVVPN---
DPSFEDMRKVVCVDQQRPSLLNRWASDPILSVMAKLMRECWHHNPNVRLPALRIKKTILK
LCSGDNLINLDDS-----------------------------------------------
-----------------------------------MEVCV--------------------
------------------------------------------------------------
------------------------------------------------------------
------------------------------------------------------------
------------------------------------------------------------
------------------------------------------------------------
------------------------------------------------------------
-----------
