# Supplementary material for: Striking parallels between dorsoventral patterning in Drosophila and Gryllus reveal a complex evolutionary history behind a model gene regulatory network
Source: eLife. 2021 Mar 30;10:e68287. doi: 10.7554/eLife.68287 (PMC8051952; doi:10.7554/eLife.68287)
Supplement: Supplementary file 3. [file elife-68287-supp3.zip › File S3 /Aligned_With_Gaps_Still_Present/brinkeralign 2.fas]

>Tribolium castaneum brinker EEZ99232.2
-------------MAHGANMV----------------------------------LKREG
KAGIGSRRIFAPHFKLQVLDSYRNDADCKGNQRATARKYGIHRRQIQKWLQVEGNLRSSV
GKERSA-----RLPDDEAPAPLDFTTRARTPDPAPMDLSLK----RPATKQSQSAPA---
-----------------------------------------------GPPPSPLRAPSPL
GL--ARRPHPDVWDLSTK------------------------------------------
------------------------------------------------------------
---------------------------------------------------------QRK
EEAPKP------------------------------------------------------
------------------------------------------------------------
-----------------------------------------------KLFKPYLD-DDTP
KR----------------------AELPPCCAALSGCYYNNNVCD-------IKSEYSSY
TLHEL------------QPYYYS----------------------YP-------------
------------------SAYQSPEYEMAPF----------YEDPNYVQ-----------
---------------------SAVPLKQRHSYSLDFKLSAIECYYQD--SVCKGNQRAVA
TKYNIHRRQ-VQKWLKQADELRQKNET---------------------------------
------------------------------------------------------------
-----------------------------------IKTTTQ-------------------
------------------------------------------------------------
------------------------------------------------------------
----------------------------MVR
>Gryllus_bimaculatus_brinker_TRINITY_DN38911_c1_g1_i1
-------------MAQGL-----------------ERESKGQTRSKDTDEKISKFVRCGE
GRVMGSRRIFPPQFKLQVLDSYRKDEDCKGNQRATARKYGIHRRQIQKWLQVEASLRTSV
EVGSER----------------------RQASPTALNLTSA----GDARQRDDSGSG---
------------------------------------------------------------
-----------------------------GGGGG--------------------------
------------------------------------------------------------
------------------------------------------------------------
------------------------------------------------------------
------------------------------------------------------------
------------------------------------------------------------
------------------------------------------------------------
------------------------------------------------------------
------------------------------------------------------------
--------------------------------------------------GGGGESLLVA
------------------------------------------------------------
------------------------------------------------------------
-----------------------------------AAEAEX-------------------
------------------------------------------------------------
------------------------------------------------------------
-------------------------------
>Frankliniella occidentalis brinker XP_026277419.1
-------------MAHGV------------MEEWTDRDSCGSEKSPGPAQGSAG----AS
GRVMGSRRIFPPQFKLQVLDSYRQDPDCKGNQRATARKYGIHRRQIQKWLQMESHLRSIA
SGGGGGGSASSGGGSSMGS---------PAPSPSPT---------LEAHGVHAMHAA---
----------------------HAVHAAHAAHALTSA------LNLSGVVRAGRA-----
----SRGASPASGSGSPL--HVPSPAGSPGPGAPLLAQPLGALG---------LIHQALG
HQVHHNDTLP--------------------------------------------------
----------LAVPV---------------------------------------------
---PRLSVSP--------------------------------------------------
-------------------------------------------TLPIKKR----------
------------------------------------------------------------
------------------------------------------------------------
------W--------CHSPEQSSATT-------------------PP-------------
-PLQ------------------------------------------------LASDEDDD
DEDIDVDGDGTESEASSALDYTTATLSKRRSFSLQFKLAVLDAFRET--PQCQGNQRATA
RAFGINRRQ-VQKWLGQEPELREEAVSRGGLN--RQRLGRWMDQEESEAG----------
--------------------------------------------CL--DLS-RKRKLDAA
SD-----------LDDAETEAKKSRVRPSRDASSPASPTSP--AAVASPTSCPRPLALSE
VHPS--------------------LAPHPLLFRPQPL------PQPLPLMPSL-------
P-------LAIPHLPFNLCAKQYSVDL-SLKLSTLEYFNAYQQN--LQKCFKPEDFLKPA
--------------------NNPSFLLNSFR
>Blattella germanica brinker PSN33519.1
-------------MAPGL-----------------------------------------E
GSTRGSRRIFAPQFKLQVLDSYRKDADCRGNQRATARKYGIHRRQIQKWLQVEASLRAAV
------------------------------PELAALNL---------ARQRDDTAEA---
------------------------------------------------------------
------------------------------------------------------------
------------------------------------------------------------
---------------------------------------------------------TCQ
PETPH-------------------------------------------------------
------------------------------------------------------------
------------------------------------------KAVRVSLF----------
------------------------------------------------------------
---------------------------------------------PN-------------
----------------------------------------------------VRVEEDSD
DE--------------EPLDFTSATLSKRRSFSLQFKLEVLDAFHSD--TACHGNQRATA
RKFGINRRQ-VQKWLGQEVELRGEAAFRGGLY--RQRLGRGEADQ---------------
--------------------------------------------CW--DLSNKKRKAEPI
LE-----------VPQIK--------KPKEDYQTDVQETAL--CLVKVERREEEAAMRPE
VSST--------------------MDKLPVTPPPPPFL---LSPHTLHMGPFV-------
P---------PPSLHVNMV-NLYRGLVGECKVNRYEEYHRH-------------------
----------------------PG---HMLT
>Pediculus humanus corporis brinker XP_002430584.1
-------------MAQGL-----------------DVRSLSSAKSPPIDSKTGG-ESIKR
TRGVGSRRIFSPHFKLQVLDSYRYDADCRGNQRATARKYNIHRRQIQKWLQCEQSLRTSV
EKSVKN----------------------ENSNFVPLKPSSKKILIDDVKTESSSSSSITS
KQQTAIQFSRLGRN----AGDDDKLMADEKIHAKTKY-KNDNNNIYNGVEDSKIQVQNLK
RV--AQKLYPSLQNVSCL--TEDKLTTTTTNSGRILDSEKKYFHTDEIPRSDILPEEFPA
RKIHHEDGLPEDKT-------------HKLKIKDV------VDNCQSGLTWTTSENICGP
KLLCSSNASVLKCPVQKNNMGDTGVQEMCVLDTNKNVLLCSQSFFNKPE----------S
NCLPDVSISKIES----------SSNDVRSKILNSYDCTKSFSP----------------
-------KRKWIKESMQ----------DMLEEDSEPPQ-ENPSSLPIKQRVKMNLRSIPE
S-----FHQKPDEDAI--------------------------KSSRGSSFSNFTI-----
-----------------------------------EKICSKETTKETSRRPSIISSCHGD
FS---------------QPFNYSCRL-------------------PP-------------
-PLTT-----------SLSTCVSPDDEMPPYGDVERTLMTSYDSYNYPLDVSLKEEKISD
GEDVDVDVLSTTPVEKKSFDFTNYNFGKRRSFSVQFKLTVLDAFYND--KDCNKNQRATA
RKFNINRRQ-VQKWLSQENDLRSESSLKNGKYLQRQRLASGDNRDAS-------------
------------------------------------------------DVSCTRCPQHCF
LGR----------NDDLM--------SFDDTIQVNVKHCSDDECFARRMGRRSRSMMRDK
LDAAGGENHGKTANLTGGVEYYNKNALFPGDLKTTTYYQNYFYPENNGGMIYHHDAIFGW
PHHLNSSALGVPN--FQSCLSTWHHNIDYCH-----------------------------
--------------------DNPP----KIY
>Operophtera brumata brinker KOB74435.1
-------------MAAAH------------------------------THSAPAPSDRRS
EGRAGSRRIFPPQFKLQVLEAYRRDAQCRGNQRATARKFGIHRRQIQKWLQAEPALRAAL
LRRAPQ----------------------PAPSPPPYAAGSP----ESARLPTPPPATMTT
PPQVT-------------------------------------------------------
------------------------------------------------------------
-------QLP--------------------------------------------------
----------VQIPV------------------------------PLPATE---------
--------------------------------------PIDLSV----------------
---------------------------RRPSPPPVPQSVIAPLAAPE-------------
------------------------------------------PRKPFKLFRPYLLEDDVE
KR----------------------------------------------------------
---------------------------------------------PS----------IAS
LPVSN-------------------------------------------------------
------------------------------------------------------------
---GVHVSA---------------------------------------------------
----FV-------------------------------------P----------------
-----------------------------------VQSAAG--CALTAY-----------
--------------------------SAPHWCAP-------------------------V
PS------FSAP------------------------------------------------
-----------------------------LR
>Anopheles gambiae brinker AAT07304.1
-------------MAHGS-------LTVAGMMVKSEASQTGRSPSAAGTATTTTSPSHSN
AAKMGSRRIFTAQFKLQVLDSYRNDGDCKGNQRATARKYGIHRRQIQKWLQVESNLRSVV
ANGNANREAGMKIN------------------------------LLNHHQHHHQHPHLPH
VQQHHPSVHHPAHH----PLHYQPAAAAAMHHHHHHPHHHH--PGLTGLMQAPSQQQQHL
QPVHPLAFHPI--------------------GGPIVPQQQQQQH---------LMDAVRQ
RAVRNGASLSPVH----------------------TAPAIPVSSCSPLSTASSAS-----
---CSSSAAGSLCPTSPPASVSNGEQPASSVGDPANPQQPSVIFSPVPRLAGS----SPA
AAPPSPPTSAGESNHYYGHIRAFAAAAVAAAAVQRYDHPIDLSRPGSSQLGGPVSPASDA
GYDRRVKQE-------QRDE----EGELEAAEEEEDEE-EEISVEEVDEPVSNHSASHSA
SEQAWDLSCRRSSDATSSTVTSSNKRSSSAMSGPIATPDTSRPAKSVKLFKPYLL-DEEP
KQQ------------------SQQQQRPDSALAEDDKDSTRESPA-------IVEQHHQQ
QQYPIIWSNS-------SPAYYE----------------------PPHAYELNPPAYLLA
SPVTGLPGVAPVPALATGRGWSSPQASPVSG----------YDSSTSISSVCSGPEED--
--------------NASHSSASSHGSSDGPSSSEKLKRQAIDSFYHD--VACRGDYRAVA
TKYNISRKY-VEKWLQQEEQQQEDDHHHHQQH----------------------------
------HHHH--------------------------------H-----------------
-----------------------------------AEVTTA--GSVRVS-----------
------------------------------------------------------------
P-----------------------------------------------------------
---------------------------LVVG
>Nasonia vitripennis_brinker_NV24459-RA 
-------------MAHGVSEVLGEGSTVVKMLA--ASKQQQQQQPPTSMQQSGG-NLRKS
VGVMGSRRIFAPAFKLKVLDSYRKDIDCRGNQRATARKYGIHRRQIQKWLQCEENLRSCC
PASPALNLSLARLHGDELAAAAAAQQHQPPPPPPPPSSSAQ----ALAAQHQPTASA---
---------------------------------------AAANYRFHGAAATAAAARPTG
--------YPDLKD-------------------KVLPIQQHYQP----PADYSVLELYPP
SLYQQQQQQHHHHH-------------HRYFQPPT-------------------------
----------ISYPV------------------------------ESPKLE--------E
ESYPRSSLLA----------------------------PADIKT----------------
---------------------------ERASPDSQRES-LTPAVEPEKQQLKRERL----
--------------------------------------------------------DDEE
HD------------------------------------------------------FQRS
ASSSV------------SPPLPSHHQH---LDYQQQQHH-LEAL-PP-------------
SPQHS----------DRSTGCSSSDSEM--------------------------------
--------------DQQSGGPNAADLARRRSFSLRFKLDVLDAFHRD--AGVAGNQRATA
RKFGINRRQ-VQKWLGQESELRGVIELCGSNN--RQRLGPLQETPQTPYGPESPVDLRTS
ELGQVSPHQYQEYAVDSSLTPPYSAPGCSLSCCQEPTPVGQTYYCYSPESTPPALKRSPC
TEACCYPAPKRLCTEEKQ--------QPKEEEQP-IQETPL--CLVKPKRPADEP-----
VSST--------------------VSTLP---APAAQT---SKKNAILFKPYLDN-----
P-------VSKPSAEETSAAATNNNNNNSQEATNFNERPTAQADLALELSFKPPVSFRPP
APQQQQQVQYPEYPQRSAFFRYPTI-GVHYS
>Clogmia albipunctata brinker ATY69449.1
VTTMINCSEIESNLANSSSVVCGA---VNKPLANNKVNNFQTMSNPALMTTTSA-KVSSN
SNKMGSRRIFSPQFKIQVLDSYRNDNQCKGNQRATARKYDIHRRQIQKWLQCETTLRASV
LNINNSSGSNGRMVDSNN----------NNNSRKPV--------LSAITFANSSASSVST
VPKESHSNSDLSPN----ASSSSSPTSSSSSSLTKGIILSLADPARHSVADNTLAFSACG
GV--SEKKAPHTSPISSEFFSPQSLIINVSGGGGGNNNNNAENKID-------LMNGRKP
EFVEQHHQHHHQN---------------------------------------------GG
LIMASSSSSVASTPF---------------------------------------GYLNPG
HSYPY-------------------------------------------------------
------------------------------------------------------------
------------------------------------------------------------
------------------------------------------------------------
-----------------SPQIHPACLY------------------PP-------------
------------------------------------------------------------
----------------------------------QFEYQAPISLPID-------------
--LSIHKRE---------------------------------------------------
------------------------------------------------------------
------------------------------------------------------------
------------------------------------------------------------
------------------------------------------------------------
-------------------------------
>Drosophila melanogaster brinker NP_511069.3
-------------MDSSSEQLNGSGAL--------NFKRPKDSSENATNSHTNN-GNSSG
SPKMGSRRIFTPHFKLQVLESYRNDNDCKGNQRATARKYNIHRRQIQKWLQCESNLRSSV
ANNQQQQQQQQQQQQQQQQQQQLLPQ--QSVSPTPAVKVFHQLSHPLVHQLHHHHAAAVG
HHHHHAAHHHAAHHHHAAAAAAAAAAAAAAAAAHHHAAHHL--LAANGMVPHPLAAHPHL
HV--PVAMHPQMQHQK--------------------EQQQQQQQ---------LQQEQQQ
QDQQQSQQETPATIATNGSNQGSSNVLSAAKIAAVVAAAMATSNGNPTPTATIPA-----
---SSSSSS-NTLPSSNNSSCHNSSSSSNSCNSNQVPI-------QVPILSGSPGSTSSA
SHIPHVPFAYHHNLHGYLENRLEAVATPA---------PMDLSLGSSARRQMQLHEKDPS
GVDLTFRKRKVITSPMQPDKISKLEEVIKKEPETETEN-EDVEVDVETEQPEEHKL----
------------------------------------------PSKQVKLFKPYLLDDDEE
QDHHHHHHHHRQEDLDEGAAEEEQDDEEESRYADDDEVDSKEAADKKQRRLKKKPSAINE
QREPIIWSNHPYPGGCVSPGSSITSSFQCPTSMQQQQTFPVAGGSPNQQFQDNCSSSKAT
TPLSPFSAPALSP-----TGFCCPKGSPVSG----------YESS---------------
---------------------SSTYSDSGSNYSLNLQLHAV---YNDNLMYMQQQQQQQQ
QQHHLQHQQHLQRWLDQES-------------------------------------LAT-
------------------------------------------------------------
-----------------------------------ARTSSV-----------NRPLIL--
VADT-------------------------------------------------------A
PTNL--------------------------------------------------------
---------------------------TLVA
>Oncopeltus_fasciatus brinker_PTY09753.1
-------------MWERL---------VAGLGELATGRRTGPGGGDLPPVSLPTMAREDW
AGRGKQRRIFSQQFKLQVLDSYRRDSDCRGNQRATARKYGIHRRQIQKWLQVEATLRGAP
----------------------------PPTAPAPLDYSS--------------------
------------------------------------------------------------
------------------------------------------------------------
------------------------------------------------------------
------------------------------------------------------------
------------------------------------------------------------
------------------------------------------------------------
------------------------------------------------------------
------------------------------------------------------------
---------------------------------------------PN-------------
------------------------------------------------------------
--------------------------SKDRLYSIGLEVRVACC-----------------
-----EKRE------------PEDCCSRDGLC--EEEPLVVDDSEE--------------
--------------------------------------------CL--DLS-KKSRVEEE
KT-----------LLDLDR----------------PQETAL--CLVTRE-----------
--------------------------PTP---PPPSL----------------------W
P-------LPPPPLCCDSCPQPYATDLQWCHFPYYSVYHVTK-------------WLHHD
APYYKQAV-------KDINLYNP-----MYS
