# Supplementary material for: Striking parallels between dorsoventral patterning in Drosophila and Gryllus reveal a complex evolutionary history behind a model gene regulatory network
Source: eLife. 2021 Mar 30;10:e68287. doi: 10.7554/eLife.68287 (PMC8051952; doi:10.7554/eLife.68287)
Supplement: Supplementary file 3. [file elife-68287-supp3.zip › File S3 /Aligned_With_Gaps_Still_Present/cactus_aligned_original 2.fa]

>Gb-cactus TRINITY_DN40207_c4_g2_i2
-----------------------MWHQ---QH----------------------------
-------------------PATGHIDDVNLVSDCA-------------------------
---------------------------------------------SGQQTTTARYSHGV-
PTHSGSAYGDHSWIHGR--------------------DSQDIAVNRELPSQSCVKGYSDS
GSNFYDSSRTDSGFLSGANI--VSEQCISEEITCSGKSRDL-------------------
----------SHQESQPEEKEGY-------------------------------------
---------------------------------------KDDMRLDSGVDVGLSDNF---
--------------KTLSINNTYLNDLNA-------------------------------
---------------------------TPSQSSSVVDNAVLFTNIVDPQTTKQTSTLK--
-------PSSPEQTPSNVPP-----------IWELYFQQ-------DEDGDT------QL
HIAIIQGFIEVVYSLINIAPHPCFLDIQNENYQTPLHLGVLTHQPKIVRSLLVAGASVDM
KDRNGNTPLHMACHLGDMECVKALTE----------------PVTISETDSA--------
-------------------------------NLQYTVYPQQLPQNL-EEVN---------
---------------------------------YDG---------------QTCVHLAAL
SSHVDVLRHLLW-FGANVNAREGKSGRTVLHYAVELGLSRVLHFLLEEC-----------
---------------------SVQLEASTYAGHTAYQLAACI-DSALAHQLSEHGALC--
------------------------------------------------------------
-----------------------KNLPDDSDSDSDYSDD---------------------
------------------------------------------------------------
------------------------------------------------------------
------------------------------------------------------------
---------------------------------DDGNE----------------------
------------------------------------------------------------
------------------------------------------------------------
-----NVYNLFVSNRLFLCD----------------------------------------
------------------------------------------------------------
-------------------------------------SIYAQFIVSLYT-----------
------------------------------------------------------------
------------------------------------------------------------
------------------------------------------------------------
------------------------------------------------------------
------------------------------------------------------------
------------------------------------------------------------
------------------------------------------------------------
------------------------------------------------------------
------------------------------------------------------------
------------------------------------------------------------
------------------------------------------------------------
------------------------------------------------------------
------------------------------------------------------------
------------------------------------------------------------
------------------------------------------------------------
------------------------------------------------------------
------------------------------------------------------------
------------------------------------------------------------
------------------------------------------------------------
------------------------------------------------------------
------------------------------------------------------------
------------------------------------------------------------
------------------------------------------------------------
------------------------------------------------------------
------------------------------------------------------------
------------------------------------------------------------
------------------------------------------------------------
------------------------------------------------------------
------------------------------------------------------------
------------------------------------------------------------
------------------------------------------------------------
------------------------------------------------------------
------------------------------------------------------------
------------------------------------------------------------
------------------------------------------------------------
------------------------------------------------------------
------------------------------------------------------------
------------------------------------------------------------
------------------------------------------------------------
------------------------------------------------------------
------------------------------------------------------------
------------------------------------------------------------
------------------------------------------------------------
------------------------------------------------------------
------------------------------------------------------------
----------------------------------------------
>Nasonia vitripennis cactus XP_001603141.1
-----------------------MWKQ---------------------------------
-------------------PAQEFSECFDSIDKC--------------------------
----------------------------------------------GQEST---------
------------------------------------------------------------
---------GDSGFLSNTN---SASYTYSSELSSNSIVED--------------------
--------------SQPVPVQ---------------------------------------
----------------------------------------SPKEMDSGIDFGLSDSF---
--------------NQLSLKQMSLTAMDNNKVY---------------------------
--------------------------LEPVMESTLVSIDS--------------GRVSM-
-----TTSNGKAEEVCQEP-------------WQLYYTQ-------NDDGDT------LL
HTAIIQGYFEATLSLINIAPHPCLFDIVNDEAQTALHLAVLTKQPKIARRLVLAGADLSI
RNHQGNTALHLACISGDLECAKALTE----------------PIAAAEKN----------
-------------------------------LLSKRL--PVIPQNL-EQQN---------
---------------------------------YHG---------------QSCLHIAAA
RGHVDLVRHLVH-LGSDLEAQESLAGRTALHLALEHGQLELFLCLIQEY-----------
---------------------GPHLDAATYSGCTAYQLASCI-DERLASELVSRGATP--
------------------------------------------------------------
------------------VHQEFREMP---------------------------------
------------------------------------------------------------
------------------------------------------------------------
------------------------------------------------------------
------------------------------------------------------------
------------------------------------------------------------
------------------------------------------------------------
------------------------------------------------------------
------------------------------------------------------------
-----------------------------------------GFSVSVARA----------
------------------------------------------------------------
------------------------------------------------------------
------------------------------------------------------------
------------------------------------------------------------
------------------------------------------------------------
------------------------------------------------------------
------------------------------------------------------------
------------------------------------------------------------
------------------------------------------------------------
------------------------------------------------------------
------------------------------------------------------------
------------------------------------------------------------
------------------------------------------------------------
------------------------------------------------------------
------------------------------------------------------------
------------------------------------------------------------
------------------------------------------------------------
------------------------------------------------------------
------------------------------------------------------------
------------------------------------------------------------
------------------------------------------------------------
------------------------------------------------------------
------------------------------------------------------------
------------------------------------------------------------
------------------------------------------------------------
------------------------------------------------------------
------------------------------------------------------------
------------------------------------------------------------
------------------------------------------------------------
------------------------------------------------------------
------------------------------------------------------------
------------------------------------------------------------
------------------------------------------------------------
------------------------------------------------------------
------------------------------------------------------------
------------------------------------------------------------
------------------------------------------------------------
------------------------------------------------------------
------------------------------------------------------------
------------------------------------------------------------
------------------------------------------------------------
------------------------------------------------------------
------------------------------------------------------------
------------------------------------------------------------
------------------------------------------------------------
----------------------------------------------
>Apis mellifera cactus ACT66872.1 
------------------------SEK---QH----------------------------
--------------------SSGH------------------------------------
------------------------------------------------------------
------------------------------------------------------------
---------TDSGFLSSGNL-QISSKLDDHELNTA-------------------------
--------------TAPVVPE---------------------------------------
-----------------------------------------PMRIDSGVNLDSSENL---
--------------SQFTLKKVTLNLLTSNKVQVEPT-----------------------
------------------------TELTPVNTDKLVKNDV--------------STLRH-
-----ESHQSSEKSLSNKS-------------WQFYYTQ-------NDDGDT------LL
HMAIIQGYMEATFNLIKMAPHSYLLNIQNDDGQTPLHLAVLSQQPKIVRRLILAGANPSL
RTFHGNTPLHLACTTGDLASVKALID----------------PINSIEKNCF--------
-------------------------------LIGEKI--QILSQDL-EQRN---------
---------------------------------YNG---------------QTCLHIAAS
SDQVELVRLLVH-RGADLNAREGLAGRTALHLALQCRCRSVVAFLLQEC-----------
---------------------RFSLDTKTYRGETAYQLALHV-DRQLARELVRLGAIP--
------------------------------------------------------------
-----------------------EPLP---ESDS--------------------------
------------------------------------------------------------
------------------------------------------------------------
------------------------------------------------------------
------------------------------------------------------------
------------------------------------------------------------
------------------------------------------------------------
------------------------------------------------------------
------------------------------------------------------------
------------------------------------------------------------
------------------------------------------------------------
------------------------------------------------------------
------------------------------------------------------------
------------------------------------------------------------
------------------------------------------------------------
------------------------------------------------------------
------------------------------------------------------------
------------------------------------------------------------
------------------------------------------------------------
------------------------------------------------------------
------------------------------------------------------------
------------------------------------------------------------
------------------------------------------------------------
------------------------------------------------------------
------------------------------------------------------------
------------------------------------------------------------
------------------------------------------------------------
------------------------------------------------------------
------------------------------------------------------------
------------------------------------------------------------
------------------------------------------------------------
------------------------------------------------------------
------------------------------------------------------------
------------------------------------------------------------
------------------------------------------------------------
------------------------------------------------------------
------------------------------------------------------------
------------------------------------------------------------
------------------------------------------------------------
------------------------------------------------------------
------------------------------------------------------------
------------------------------------------------------------
------------------------------------------------------------
------------------------------------------------------------
------------------------------------------------------------
------------------------------------------------------------
------------------------------------------------------------
------------------------------------------------------------
------------------------------------------------------------
------------------------------------------------------------
------------------------------------------------------------
------------------------------------------------------------
------------------------------------------------------------
------------------------------------------------------------
------------------------------------------------------------
----------------------------------------------
>Tribolium castaneum cactus NP_001157183.1
--------------MSRVELYKTIFQQ---QHHF--------------------------
-----------------KVPDEGAVSEEE---KCA-------------------------
------------------------------------------------------------
------------------------------------------------------------
---------LDSGFISGEL---RSEEKITEELPQI-------------------------
--------------EQPQE-----------------------------------------
----------------------------------------NYMRLDSGVD--LSESF---
--------------SGLHIKNPDWNDLSCAKSKVQ-------------------------
--------------------------EPPVETPTTAKDDL--------------------
--------------------------------WKQYFQQ-------DEDGDT------FL
HLAIAEGFVEVVLALIRKAPHPLFLDTPNDNAQTPIHLAAAKQNWLIVRWLVVAGAKPCP
RNIRGDSPLHIAARNGDLRTCRAITD----------------PVQEQERISL--------
-------------------------------GLTYPK-QPYQEINL-DQWN---------
---------------------------------YEG---------------QTCVHVAAI
EGHIDVLRHLVW-YGADINAREGRQGYTALHYSIVRGDERLAHFLLSEC-----------
--------------------TKLNADAVTYGGNSALQLGFPV-PATIAEALRSRGASS--
------------------------------------------------------------
---------------------PFSTASEDEYSDSE--TE---------------------
------------------------------------------------------------
------------------------------------------------------------
------------------------------------------------------------
---------------------------------SNAYE----------------------
------------------------------------------------------------
------------------------------------------------------------
-----N------------------------------------------------------
------------------------------------------------------------
----------------------------------------AIFVRNLVDASA--------
------------------------------------------------------------
------------------------------------------------------------
------------------------------------------------------------
------------------------------------------------------------
------------------------------------------------------------
------------------------------------------------------------
------------------------------------------------------------
------------------------------------------------------------
------------------------------------------------------------
------------------------------------------------------------
------------------------------------------------------------
------------------------------------------------------------
------------------------------------------------------------
------------------------------------------------------------
------------------------------------------------------------
------------------------------------------------------------
------------------------------------------------------------
------------------------------------------------------------
------------------------------------------------------------
------------------------------------------------------------
------------------------------------------------------------
------------------------------------------------------------
------------------------------------------------------------
------------------------------------------------------------
------------------------------------------------------------
------------------------------------------------------------
------------------------------------------------------------
------------------------------------------------------------
------------------------------------------------------------
------------------------------------------------------------
------------------------------------------------------------
------------------------------------------------------------
------------------------------------------------------------
------------------------------------------------------------
------------------------------------------------------------
------------------------------------------------------------
------------------------------------------------------------
------------------------------------------------------------
------------------------------------------------------------
------------------------------------------------------------
------------------------------------------------------------
------------------------------------------------------------
------------------------------------------------------------
------------------------------------------------------------
------------------------------------------------------------
----------------------------------------------
>Oncopeltus fasciatus cactus PTY17556.1
-----------------------MWDQ---QHGSN-------------------------
-----------------RKVASEQASKNTGSKSSEESW----------------SP----
-------------------------------------------P-KGKTNNS--------
------------------------------------------------------------
---LYDSGRTDSGFLSGAN---LSETIVTEDLTPTS------------------------
----------PSTSKQDLNKD---------------------------------------
-------------------------------------ISKSYSRLDSGVDVGLSDQL---
--------------SELCIEESVNETDQKNNVMISQ------------------------
------------------------LDLQPDPEETLPKERY--------------------
-----DQKHSTQDYISSIP-------------WDFYFQQ-------DEDGDT------QL
HVAILQRLTDAVFCIIQLVPKASFLDIRNDIRQTPLHLAVLTQQAKIVRRLVCAGADTRL
VDLNGNTPLQIAVAAGDIECVRELTT----------------PVMPSEVQAA--------
-------------------------------QLRYSA--PIIPPPLPENYN---------
---------------------------------FEG---------------LTCVHLATL
GGYTEILTHLVKDVLANINARLG-------------------------------------
-------------------------------------------EPILKSSLTRKRKMK--
------------------------------------------------------------
------------------------------------------------------------
------------------------------------------------------------
------------------------------------------------------------
------------------------------------------------------------
------------------------------------------------------------
------------------------------------------------------------
------------------------------------------------------------
--------------MKMICR----------------------------------------
------------------------------------------------------------
------------------------------------------------------------
------------------------------------------------------------
------------------------------------------------------------
------------------------------------------------------------
------------------------------------------------------------
------------------------------------------------------------
------------------------------------------------------------
------------------------------------------------------------
------------------------------------------------------------
------------------------------------------------------------
------------------------------------------------------------
------------------------------------------------------------
------------------------------------------------------------
------------------------------------------------------------
------------------------------------------------------------
------------------------------------------------------------
------------------------------------------------------------
------------------------------------------------------------
------------------------------------------------------------
------------------------------------------------------------
------------------------------------------------------------
------------------------------------------------------------
------------------------------------------------------------
------------------------------------------------------------
------------------------------------------------------------
------------------------------------------------------------
------------------------------------------------------------
------------------------------------------------------------
------------------------------------------------------------
------------------------------------------------------------
------------------------------------------------------------
------------------------------------------------------------
------------------------------------------------------------
------------------------------------------------------------
------------------------------------------------------------
------------------------------------------------------------
------------------------------------------------------------
------------------------------------------------------------
------------------------------------------------------------
------------------------------------------------------------
------------------------------------------------------------
------------------------------------------------------------
------------------------------------------------------------
------------------------------------------------------------
------------------------------------------------------------
------------------------------------------------------------
----------------------------------------------
>Drosophila melanogaster cactus AAA85908.1
-------------------------------------------MPSPT------------
-------------------KAAEAATKATATSDCSCSA-------ASVEQR---APSN--
---------------------------------------------AANPSSSLATS----
GKIGGKTQDQTAAIN----------------------KQKEFAVPNET------------
---------SDSGFISG----PQSSQIFSEEIVPDSEEQDKDQ---------------QE
S---------APQKEQPVVLDSG----------------------------------IID
EEEDQEEQE---KEEEHQDTTT---------------ATADSMRLKHSADTGIPQWTV--
-------------ESHLVSRGEQLNNLGQSSSTQI-------------------------
------------------------TGRSKVQSSTASTGNA--------------------
-------NPSGSGATSSAPPSSI----NIMNAWEQFYQQ-------NDDGDT------PL
HLACISGSVDVVAALIRMAPHPCLLNIQNDVAQTPLHLAALTAQPNIMRILLLAGAEPTV
RDRHGNTALHLSCIAGEKQCVRALTE----------------KFGATEIHEAH-------
------------------RQYGHRSNDKAVSSLSYAC----LPADL-EIRN---------
---------------------------------YDG---------------ERCVHLAAE
AGHIDILRILVS-HGADINAREGKSGRTPLHIAIEGCNEDLANFLLDEC-----------
--------------------EKLNLETATYAGLTAYQFACIMNKSRMQNILEKRGAET--
------------------------------------------------------------
-----------------------VTPPDSDYDSSDIEDL---------------------
------------------------------------------------------------
------------------------------------------------------------
------------------------------------------------------------
---------------------------------DDTK-----------------------
------------------------------------------------------------
------------------------------------------------------------
------------------------------------------------------------
------------------------------------------------------------
--------------------------------------MYDRFGDPRYFVSYNGGNPMTV
A-----------------------------------------------------------
------------------------------------------------------------
------------------------------------------------------------
------------------------------------------------------------
------------------------------------------------------------
------------------------------------------------------------
------------------------------------------------------------
------------------------------------------------------------
------------------------------------------------------------
------------------------------------------------------------
------------------------------------------------------------
------------------------------------------------------------
------------------------------------------------------------
------------------------------------------------------------
------------------------------------------------------------
------------------------------------------------------------
------------------------------------------------------------
------------------------------------------------------------
------------------------------------------------------------
------------------------------------------------------------
------------------------------------------------------------
------------------------------------------------------------
------------------------------------------------------------
------------------------------------------------------------
------------------------------------------------------------
------------------------------------------------------------
------------------------------------------------------------
------------------------------------------------------------
------------------------------------------------------------
------------------------------------------------------------
------------------------------------------------------------
------------------------------------------------------------
------------------------------------------------------------
------------------------------------------------------------
------------------------------------------------------------
------------------------------------------------------------
------------------------------------------------------------
------------------------------------------------------------
------------------------------------------------------------
------------------------------------------------------------
------------------------------------------------------------
------------------------------------------------------------
------------------------------------------------------------
------------------------------------------------------------
------------------------------------------------------------
----------------------------------------------
>Daphnia pulex cactus EFX89207.1
--------------MRQNSL---VSSE---QAIYGVAYDAMRDISSASTEKK--------
-----GILNDLLFQYLLRRQTEYYVRAASAIEPCEE------------ERRF-GAPIE--
---------------------------------------------IGKQLMTSTLA----
AHNNNNLSEDREQLKGMW-------------------HSEDFMIADEVV-----A----D
GAQCHRRLNSDSGFLSGVNINEDSAVITSSSINLS-------------------------
-------------DEQ--------------------------------------------
----------------------------------------DSMKLKSAAQFSVNE-----
--------------INLDYKSGKINNLSS-------------------------------
----------------------------PVKPQKELPRRIT-------------------
--------------------------------LRDLLRQ-------DEDGDT------PL
HLAVLQGFIEVVFSLVRILPDPRLLEIPNKYLQTPLHLAVLTNQAPLVRRLVVGGASVLL
RDRLGNTPLHLACRDGHVDCAHALLL----------------PVSHEERQSA--------
-------------------------------LLPLHIVPQPLPQDL-EQKN---------
---------------------------------YDG---------------QMPLHLAAM
NGHVSIAKLLCC-FGANVNAMEGKYGRTALHYSVERRHPAMLHFLVSQC-----------
---------------------GAQTEAETYSGYTAHQIASVS-EPVLAALLADLGAQI--
------------------------------------------------------------
-----------------------RPCPLEKFSSDE-------------------------
------------------------------------------------------------
------------------------------------------------------------
------------------------------------------------------------
------------------------------------------------------------
------------------------------------------------------------
------------------------------------------------------------
------------------------------------------------------------
------------------------------------------------------------
----------------------------------------EDFSDSKMSLTAS-WRPRSD
KV----------------------------------------------------------
------------------------------------------------------------
------------------------------------------------------------
------------------------------------------------------------
------------------------------------------------------------
------------------------------------------------------------
------------------------------------------------------------
------------------------------------------------------------
------------------------------------------------------------
------------------------------------------------------------
------------------------------------------------------------
------------------------------------------------------------
------------------------------------------------------------
------------------------------------------------------------
------------------------------------------------------------
------------------------------------------------------------
------------------------------------------------------------
------------------------------------------------------------
------------------------------------------------------------
------------------------------------------------------------
------------------------------------------------------------
------------------------------------------------------------
------------------------------------------------------------
------------------------------------------------------------
------------------------------------------------------------
------------------------------------------------------------
------------------------------------------------------------
------------------------------------------------------------
------------------------------------------------------------
------------------------------------------------------------
------------------------------------------------------------
------------------------------------------------------------
------------------------------------------------------------
------------------------------------------------------------
------------------------------------------------------------
------------------------------------------------------------
------------------------------------------------------------
------------------------------------------------------------
------------------------------------------------------------
------------------------------------------------------------
------------------------------------------------------------
------------------------------------------------------------
------------------------------------------------------------
------------------------------------------------------------
------------------------------------------------------------
----------------------------------------------
>Bombyx mori cactus NP_001166191.1
-----------------------MSAK---------------------------------
------------------------------------------------------------
------------------------------------------------------------
-------------------------------------KDSETKLREDEY-----------
---------ADSGFVTG----EISGPCDSNDIDSGMIDYDE-------------------
------------------------------------------------------------
----------------------------------------KNSEGESGVK-SITDRL---
--------------SQVMV-----------------------------------------
------------------------------------------------------------
------SVQSPAQSTADIPP------------LYLLFQQ-------DEDGDT------QL
HIASVHGCEKSVGTLIRVCPEKSWLDVPNDYGHTPLHLAVMSGNAIITRMLVIAGADIGA
RDCLGETPLHKATAARHIECLKALLA----------------KVPEHQSSKVLTVL----
-----------------------------------------------EQKN---------
---------------------------------YNG---------------QSCVHLAAS
AGSVETMKTLIH-YGAKIDDRERLAGWTALHIAARRGDARLVAFLRERA-----------
---------------------RGAGGWRDQAGRTPRWYA-------------RRNAAR--
----------------H-------------------------------------------
------------------AFGPLRPDSDSDWDSDDDTND---------------------
------------------------------------------------------------
------------------------------------------------------------
------------------------------------------------------------
---------------------------------SDNE-----------------------
------------------------------------------------------------
------------------------------------------------------------
------------------------------------------------------------
------------------------------------------------------------
-------------------------------------SLYEKIKESRSGSSIN-------
------------------------------------------------------------
------------------------------------------------------------
------------------------------------------------------------
------------------------------------------------------------
------------------------------------------------------------
------------------------------------------------------------
------------------------------------------------------------
------------------------------------------------------------
------------------------------------------------------------
------------------------------------------------------------
----------------------------------------------------------VA
------------------------------------------------------------
------------------------------------------------------------
------------------------------------------------------------
------------------------------------------------------------
------------------------------------------------------------
------------------------------------------------------------
------------------------------------------------------------
------------------------------------------------------------
------------------------------------------------------------
------------------------------------------------------------
------------------------------------------------------------
------------------------------------------------------------
------------------------------------------------------------
------------------------------------------------------------
------------------------------------------------------------
------------------------------------------------------------
------------------------------------------------------------
------------------------------------------------------------
------------------------------------------------------------
------------------------------------------------------------
------------------------------------------------------------
------------------------------------------------------------
------------------------------------------------------------
------------------------------------------------------------
------------------------------------------------------------
------------------------------------------------------------
------------------------------------------------------------
------------------------------------------------------------
------------------------------------------------------------
------------------------------------------------------------
------------------------------------------------------------
------------------------------------------------------------
------------------------------------------------------------
------------------------------------------------------------
----------------------------------------------
>Oncopeltus fasciatus cactus-like PTY26937.1
------------------------------------------------------------
------------------------------------------------------------
------------------------------------------------------------
------------------------------------------------------------
------------------------------------------------------------
------------------------------------------------------------
------------------------------------------------------------
------------------------------------------------------------
------------------------------------------------------------
------------------------------------------------------------
-----MKMIDEVFAIISLAPEPRYLNLKNNLGQTPLHFAVQSEQADTIRRLICAGADPMQ
VDRRGNSAFHLAVLTGKLSCVRAITI----------------PVARSETEAA--------
-------------------------------KLSYPS-SHIESKVLSDNYN-IKEIQKYI
DMKMIDEVFAIISLAPEPRY-LNLKN-------NLG---------------QTPLHFAVQ
SEQADTIRRLIC-AGADPMQ-VDRRGNSAFHLAVLTGKLSCVRAITIPVAR---------
--------------------------SETEAAKLSYP------SSHIESKVLSDNYNI--
------------------------------------------------------------
-----------------------KDLSVTELEDGK-------------------------
------------------------------------------------------------
------------------------------------------------------------
------------------------------------------------------------
------------------------------------------------------------
------------------------------------------------------------
------------------------------------------------------------
------------------------------------------------------------
------------------------------------------------------------
------------------------------------------------------------
------------------------------------------------------------
------------------------------------------------------------
------------------------------------------------------------
------------------------------------------------------------
------------------------------------------------------------
------------------------------------------------------------
------------------------------------------------------------
------------------------------------------------------------
------------------------------------------------------------
------------------------------------------------------------
------------------------------------------------------------
------------------------------------------------------------
------------------------------------------------------------
------------------------------------------------------------
------------------------------------------------------------
------------------------------------------------------------
------------------------------------------------------------
------------------------------------------------------------
------------------------------------------------------------
------------------------------------------------------------
------------------------------------------------------------
------------------------------------------------------------
------------------------------------------------------------
------------------------------------------------------------
------------------------------------------------------------
------------------------------------------------------------
------------------------------------------------------------
------------------------------------------------------------
------------------------------------------------------------
------------------------------------------------------------
------------------------------------------------------------
------------------------------------------------------------
------------------------------------------------------------
------------------------------------------------------------
------------------------------------------------------------
------------------------------------------------------------
------------------------------------------------------------
------------------------------------------------------------
------------------------------------------------------------
------------------------------------------------------------
------------------------------------------------------------
------------------------------------------------------------
------------------------------------------------------------
------------------------------------------------------------
------------------------------------------------------------
----------------------------------------------
>Oncopeltus fasciatus cactus-like PTY25221.1
------------------------------------------------------------
-----------------------MACKRSFEESCPQ------------------------
-------------------------------------------P----------------
------------------------------------------------------------
---------LDSNAVLV----PLSSTSSKHDLDK--------------------------
------------------------------------------------------------
----------------------------------------DNLNCHSRVDKVRSGKI---
-------------IKLCTNRSANRSGKNNNTASFL-------------------------
------------------------------------------------------------
-----KEQRSSSMGRSRKVP------------WTYYFQQ-------NSRGDTLGDKSWLF
HMGIMMSKTKLVLSLIQAVPNPSYLNIQNNSLETPLHIAASMKQEDVLKSLVCAGADISL
FDEEGQSAMHIAVTVGHLAGVKALMT----------------PLLQSFS-----------
-----------------------------------------LKKLLADLHN--KEV----
----LGELIVCIRLIFAKKWGLVTKR-------DPGNQIKELILREAVRPHQSPLHIAAW
MERADILKSLVC-AGADIGL-LDKDGQSAMHIAVTLGHLAGVKALMTPTQ----------
-------------------------------------------NPLLLKKLLADLHND--
------------------------------------------------------------
-----------------------EDY----------------------------------
------------------------------------------------------------
------------------------------------------------------------
------------------------------------------------------------
------------------------------------------------------------
------------------------------------------------------------
------------------------------------------------------------
------------------------------------------------------------
------------------------------------------------------------
------------------------------------------------------------
------------------------------------------------------------
------------------------------------------------------------
------------------------------------------------------------
------------------------------------------------------------
------------------------------------------------------------
------------------------------------------------------------
------------------------------------------------------------
------------------------------------------------------------
------------------------------------------------------------
------------------------------------------------------------
------------------------------------------------------------
------------------------------------------------------------
------------------------------------------------------------
------------------------------------------------------------
------------------------------------------------------------
------------------------------------------------------------
------------------------------------------------------------
------------------------------------------------------------
------------------------------------------------------------
------------------------------------------------------------
------------------------------------------------------------
------------------------------------------------------------
------------------------------------------------------------
------------------------------------------------------------
------------------------------------------------------------
------------------------------------------------------------
------------------------------------------------------------
------------------------------------------------------------
------------------------------------------------------------
------------------------------------------------------------
------------------------------------------------------------
------------------------------------------------------------
------------------------------------------------------------
------------------------------------------------------------
------------------------------------------------------------
------------------------------------------------------------
------------------------------------------------------------
------------------------------------------------------------
------------------------------------------------------------
------------------------------------------------------------
------------------------------------------------------------
------------------------------------------------------------
------------------------------------------------------------
------------------------------------------------------------
------------------------------------------------------------
----------------------------------------------
>Drosophila melanogaster ankyrin 2 NP_001286971.1 
MAQFVTHIQPTLMEASQGHVPHHHGHQVGVQHSSHLPHSG-HNMPSPPTHNHHHAHGHGH
HTSSGG-----------HHGGAGGHSQKQAAHHSTTSGHAAKGQHHSPPSRIHSPPTEHH
PDHVGHYEYFQHQHEQIFHHEGANGGASHKQQTHHHPNKHEHCP-TGHQSAGDGNTSFLR
AARAGNLERVLEHLKNNI--DINTSNANGLNALHLASKDGHIHVVSELLRRGAI------
---------VDSATKKGNTALHIASLAGQEEVVKLLLEHNASVNVQSQNGFTPLYMAAQE
NHDAVVRLLLSNGANQSLATEDGFTPLAVAMQQGHDKVVAVLLESDTRGKVRLPALHIAA
KKDDVKAATLLLDNDHNPDVTSKSGFTPLHIASHYGNQNIANLLIQKGADVNYSAKHNIS
PLHVAAKWGKTNMVSLLLEKGGNIEAKTRDGLTPLHCAARSGHEQVVDMLLERGAPISAK
TKNGLAPLHMAAQGEHVDAARILLYHRAPVDEVTVDYLTALH-------VAAHCGHVRVA
KLLLDRNADANARALNGFTPLHIACKKNRLKVVELLLRHGASISATTESGLT------PL
HVAAFMGCMNIVIYLLQHDASP---DVPTVRGETPLHLAARANQTDIIRILLRNGAQVDA
RAREQQTPLHIASRLGNVDIVMLLLQHGAQVDATTKDMYTALHIAAKEGQDEVAAVLIEN
GAALDAATKKGFTPLHLTAKYGHI-------KVAQLLLQKEADVDA-QGKNGVTPL--HV
ACHYNNQQVALL---------LLEKGASPHATAKNG---------------HTPLHIAAR
KNQMDIATTLLE-YGALANA-ESKAGFTPLHLSSQEGHAEISNLLIEHKAAVNHPAKNGL
TPMHLCAQEDNVNVAEILEKNGANIDMATKAGYTPLHVASHFGQANMVRFLLQNGANVDA
ATSIGYTPLHQTAQQGHCHIVNLLLEHKANANAQTVNGQTPLHIARKLGYISVLDSLKTI
TKEDETAAAPSQAEEKYRVVAP-EAMHESFMSDSEEEGG---------------------
----------EDNMLSD-QPYRYLTVDEMKSLGDDSLPIDVTRDERMDSNRMTQSAEYAS
GVPPT--IGEEVISP-HKTQVYGSSPKATVDGVYIANGSGHDEPPHVGRKLSWKSFLVSF
LVDARGGAMRGCRHSGVRMIIPSRSTCQPTRVTCRYVKPQRTMHPPQLMEGEALASRVLE
LGPCSTKFIGPVVMEVPHFASLRGKEREIIILRSDNGETWREHTIDNSEEIIHDVLQQCF
EPEEIAQLEEQAGNHVCRFVTYDFPQYFAVVSRIRQEVHAIGPEGGMVSSTVVPQVQAVF
PQGALTKKIKVGLQAQPVDPDLTAKLLGRGVAVSPIVTVEPRRRKFHKAITLSMPAPKAH
SQGMINQYSGNTPTLRLLCSITGGPSRAQWEDVTGSTPLTFVNDCVSFTTTVSARFWLMD
CRNISDATKMATELYKEVIHVPFIAKFVVFAKKVEPFEAKLRVFCMTDDREDKTLEKHEL
YTEVAKSRDVEVLEGKPQYIEMAGNLVPVTKSGDQLQVQFKAFRENRLPFTVRVKDQHAD
IVGRTLFMKEPKVAKGEPPQQPICILNIVLPEAVIPDSTTAFSDRVTSAYRTSMF---SL
SKHQNDHYIGDIRIVDLSNLLGKDWIQLAPEIGINGEEIDEIINQNTDSIARQAQSMIRL
Y-KDKPNYDILS-LETALKNIGRDDIMKKCKSGRLSHSREFDEADLMKNSESVEELVRRE
SKRIQQINEREEVKYSAEEKEVEESESDEEAAKRTVAERREKIVKRLSIERSIPASTQKK
EI--TREITEIKRKSLIEDKKAHHESEILMQLPADNVIIKTTTVPDQVIKMKMGKMDSTE
VSKSEFDKELTHKFKTSGRSSEEEDQPSYPDQTDKIVQDISAAEKKEKDGVTFSRVTTIT
RQEARDITEDFLEIEK----RSQLPATSTTATVHEKFVEEIKEKTSPLASVPQETVKEVQ
QVISEVTEIASKKVENIISSFESSKSVDATTVLPTQPSVESTKVSETIKNLEDAKAVSAE
QVKTVHVVESSSIEETIAEFEAKKVKYDFHGGEPKTQIPKFTRKPSDDSMKPTAAPRATV
ESETESVLETKAEKPISKIPVKTIPTEAQKVSEVDARKITQDFLQGEKLAAEPKPSPAAS
KIPKVEPRKSVDKQVDRESKILDDVVASTATIMTAGLGDEQLKDQLVDHSEIIAKSETVA
EKVTELLDTFHKIEEKVTKSEKTSEISSKVEELVKIEEKPLSQVQPKEDKVAEKVAEVIE
TFHKIEEKITTADARELTRDFLSMEQQNQLPSMPQAAEKPLESSLTSTSASEPESIVTVK
PSPPASKIPVVEPRKIVFDESTKPLIEPEPVKTTEKKPLNERQLTADFLSMEQQTQL-VS
EPAKSLVEEVMKSAEQMVEQPKQQKSLNERQLTEDFLLMEQQTQLPSDIVKPTDKLIDGI
ESAAPVGDEASPFHTPKLTTSVVTQEPQQLASEYDSDTFGKQATIPLGDSKIDQGLIAPV
SMEPRKSLTDAEFCKSVGETITKKMSVGVIEISDELKKIESEIPHSQTPPPTPSDNKTDK
QNEEPELISLERDYLADTVTTLHTTTESTLERVSAITKIETLHERKVELSNLDTEKISHE
IETGGDLPNSSETDTTPVPPSKESESKTETEPTVVTNAFTTTSHDTPTPKPRVLKASSPV
SEGTDSTTIPGPVPKPEIPIDISFDANAPVPKPRAPIKHTEPFENLAALAEQSDSISLRS
FELTEDISKTDEPSTELSIRSQLRDIVTTTTVSEDHTESFEPTSEISVDDADTEKSEGAE
KTTSFYIGESSRNVIIKTSTRSASVTPQEEEAQGEIGIDAKDISLMKEVSVDSDEANDVF
KEFITMKPEDPIAMDSKITRQGSETRNDILEFENAD---KDKTAEQKLSKVTTEESLTTS
TGSSGRAIIEIAPSSSEDPDESSKEIPEIVNTISEKAAASDNFELPLEKSEWETSEKEIP
TEGKPKVVHSPQQPQEASMKSTLDRFHVDEILAEEQVTDEHSSSDHKSFKDQTPSELGSS
TVPQEYTFAVESEDISSFIGIPEASMQTSTLDSTQPPEGLFDTTIKETLNKQAAMAHYAQ
DVFGRGERRDDHGSLGFISTGTAEELSSMEEHMAKEEQASLGFISTETAEDFSSMEDYYS
EKLAIASVVADEVATEKSLTTSTFEELSSDQSMKPIDVVVHRLKTETSPDSINRWSIPDV
DTSSSSESFHRSFDKTQSRPLSSDLDNLVTTTGTGTSSDYQTAREFTTTGRTEGTEYISA
VSTLGSSSLDSQSETSANLASIDVSELSETLVASSAEVDAFEAEEMSRLRDLRADDEDSD
ESVELPGTAGYPSIEQQSLMKRSQEMIFKPKTLDDEPLAVQVAQIEEYPKPKEAERTWGL
AYPLEDSKVDSPRESEKGEDILLYHGDPRRSIDESKLASSLDEGSILSVSMSSTSNIDTV
VENFDDIIGSAGSSSLTGIEGFQYGHDESIPSASVPEDATFMLEMESKEHSPQDSNASTP
PGGESKRRGHKRNESISGDALKNLDKEVALLGEGKESESESDTDPYESEYARQFRSPKER
KSKKKKQAAAEMDHSGELEKRPFTPSQLVAEVIVEDSITEELEAEAAMIEERRPSQNMQD
YSNIPDIMVTEDIKSPILEEETDEFPEKMLYKVRTEEELHKASDTSVYQKAKAEEKEQDF
QRRVQEQYRQKLEELKRAEVGAEYDDRKAPDSPDSFEMVEQPDISDEFVIIEEVAKEANE
VDLGGQSIKIKPVKYEQKHDEDVEKIIIKSAPADPKLGSQLYKDDLNFEFEESPPTGASS
SSEQQEESDSSETAAANKRWVEMQLTDNQLRYPYDLAGAVLEDIKEEDGEFEVGSSRISS
FKDSFSSTPEYDVAARRYHSRGEHDDVSMSSLQEFESLEQAISLENRNRTHQGSTDSSNG
SFTRRYVVRHSGSGTAPGDDVSVSSLKDFEGLENACIEAHLIEIKAREEAALLSRSDESN
KSNGSDKGATGNVVVTKVTRTVTRTEVVPSSQVESIEALLKQKLEREEGSVQGRVTDIGT
TELDTKSKIDSQDSEKDSIDSMEISKSHDMMTSSIESFDISKDATTRSDVDSLEIDKRHS
RQESIESFGDEQLDLMTKFVSGGGVTLGDGLTTTTTTTTTSTDADGHEHTVTRVITTITN
VGGGIQELPMDESGMSKDVSVDSLNMCVEQTTSSAGTTATYQTSAGNSQMSGSVTSCASS
TLMEDSFPGVGGMSSSQMSASFWSHDESTVVEDEGRDLAKKPQQGH
>Tribolium castaneum Ankyrin-2 KYB28368.1
MA------------LGNGSTPN--------------------------------------
----------------------GGVTQEKA-------------------------PV---
----------------------VNG------------TNMETLPRAGKQT--DPNTAFLR
AARANQLDKIQEYLDSGTVRDINTSNANGLNALHLAAKDGHVEIARELLKRGAI------
---------VDAATKKGNTALHIASLAGQEEIVRLLVQHGASLNVQSQNGFTPLYMAAQE
NHDGVVKYLLSKGANQTLATEDGFTPLAVAMQQGHDKVVAVLLENDTRGKVRLPALHIAA
KKDDVKAAALLLQNEHNPDVTSKSGFTPLHIAAHYGNDKVASLLYDKGADVNYAAKHNIT
PLHVASKWGKNNMVTLLVAKGADIQAKTRDGLTPLHCAARSGHDQVVDMLLENGAPMHAK
TKNGLAPLHMAAQGEHVDAARILLYHGAPVDEVTVDYLTALH-------VAAHCGHVRVA
KLLLDRGADPNARALNGFTPLHIACKKNRIKMVELLLKHGASIGATTESGLT------PL
HVASFMGCMNIVIYLLQHDASP---DIPTVRGETPLHLAARANQTDIIRILLRNGAAVDA
KAREEQTPLHVASRLGNVDIVMLLLQHGAQPHATTKDLYTPLHIAAKEGQEEVASVLLDH
GADLTATTKKGFTPLHLAAKYGHL-------NVARLLLQRDAPADA-QGKNGVTPL--HV
AAHYDHQPVALL---------LLDKGASPHAVAKNG---------------HTPLHIAAR
KNQMDIATTLLE-YGAQADA-ESKAGFTPLHLSAQEGHSDMSSLLLEHQADPNHTAKNGL
TPLHLCAQEDRVAVAQLLLRAGAQKDVQTKAGYTPLHVACHHGHVNMVRLLIEQGAEVNP
VTSAGYTPLHQAAQQGHVLVISLLLKNKANPNAITQNGQTALGIANKLGYISVVEELKVV
TETNITTTTTVNIEEKYKVMAP-EAMQETFMSDSEDEGGGVDEPPVAYGRPTHAQHVYLP
FYQGHMTYTRDDPILGDQQQYKYMTVDDMKSLGDDSMRMDVTRDEKSD---------YRN
SMAPSHISNELIINPAHVKEYYTSNTFSAPDNVDI-----NRQPITVG-------FLVSF
LVDARGGAMRGCRHSGVRVIVPPRCASSPTRITCRYIRPQKTPNPPPLMEGEALASRLLE
LGPVGAKFLGPVIIEVPHFASLRGKQREIVVLRSDNGETWKEHTLEANEEAIQDVLNHSF
DGEELSQIEDLHTNRITRILTNDFPHYFAVVSRIRQEIHAIGPDGGTVSSSAVPLVQAVF
PPNALTKKIRVGLQAQAIEPELVSKLLGHGVAVSPIVTVEPRRRKFHKAITLSMPAPRAH
SQGMINQYSGSAPTLRLLCSITGGQNKAVWEDVTGSTPLTFVKDCVSFTTTVSARFWLMD
CRNVSDAARMATDLYNQAAHVPFMAKFVVFAKRVSLFESRIRVFCMTDDKEDKTLEHQEH
FVEIAKSRDIEVLENKDVFMEFAGNLVPVLQSGEQPRLGFKAFRENRSAFTMRLRDPDEE
PVGRIVFMSDSKVAKGEPNQTPLCTLNLVLPKEILPDRDSQ-SDLLSLDVDNSFLHHGGI
SKPDTIHR-ADFRISDICNLLDEDWVKLAAELDITPTDISLIKEEYPNNNPQQAMIMFRL
WLRQKANKATGNKLELALKKIGRPDIVAKC----------------ICNVE---------
----------------------------------LVTDDMEKALAKVRLDQS-GFDTLKD
ELGSSRD-TSLKRNASLS-------------------------------KYSKGSQD---
----ELDK--------SDRSNDFHNQNS----TDK---DLT-------------------
-----DTTSDHLSMKKDHKPENQLDNRTTSPNANHEVLEEITHQLTNLQTTP--------
------------------------------------------------------------
-----------------------KLKVDTN------------------------------
-------------------------------------------------ANTPPPSPAEF
HF---------DKEANFTQGVNEEIITSTPLKTTNQC------DDFVDPIAVLKKN--VS
DTLT--------------------------------------------------------
--------------------FLHQERNDFLP--------------------EDDIII---
PSRKDDHI--------------------------------SRKINLDSINLKNQKKSDLK
NVVESEVDDVIKKAECVVN-----------ELTEK-----------------TDSLLDDC
KNA--------------------TED----------------------------------
SLDNLDSLKD--------DSISNA--------QEAFRFLENEI----SSPPTPVKD----
HDESNKFVTFSEEF---------------------------------DKSNRNNSAI---
----------------------------------------------PVAKPRKVEK----
----------------EKDIDLLFSLN---------------------------------
---------------------------------------------------------GRE
-----------------------SVSPTDDDLLSKIPIKGGKVKTIKK------HSKDPL
KEFVKLAQE--------------------VNWDDSDDITSDPIVKTTPTRITTTEPVV--
----------------------------------------------------EKTKSKIP
------VLHT-------------------ESLSPTEITERY-------------------
------------------------------------------------------------
------------------------------------------------------------
---------------------------------------------EVSPKS----KIPIL
--------------------------------------------------RTETTRITS-
------------------------------------------------------------
------------------------------------------------------------
------------------------------------------------------------
-----------------------------------PETTTF-------------------
------------------------------------------------------------
-----------------VERTIISPTQVVETTVVS------------------PGSKIS-
------------TKSSTLDSDSDE------------------------------------
------------------------------DSP---------------------------
---------------------------------------------------RSPP-----
-----------------------------------LKGILKKTV----------------
------------------------------------------------------------
-------------GSSSGSDVAL-----------------------HEEGAELSESETAS
K-----------------------------------------------------------
--------------------------------NSLETWHVL-------------------
------------------------------------------------------------
-----------------------------------------------SPLVWSVVALATS
MIV----------------------------------LALLAQ--Y
