# Supplementary material for: Striking parallels between dorsoventral patterning in Drosophila and Gryllus reveal a complex evolutionary history behind a model gene regulatory network
Source: eLife. 2021 Mar 30;10:e68287. doi: 10.7554/eLife.68287 (PMC8051952; doi:10.7554/eLife.68287)
Supplement: Supplementary file 3. [file elife-68287-supp3.zip › File S3 /Aligned_With_Gaps_Still_Present/Cerberus_gremlin_dan_untrimmed.fasta_aligned 2.fasta]

>Homo_sapiens_Dante_NP689867.1
------------------------------------------------------------
------------------------------------------------------------
--------------VTLPLNPQEVIQGMCKAVPFVQVFSRPGCSAIRLRNHLCFGHCSSL
YIPG------------------------------------PLVLCNSCMPARKRWAPVVL
WCLTS-----------ALIEGCHCSPKA--
>Mus_musculus_Dante_NP957679.1
------------------------------------------------------------
------------------------------------------------------------
--------------VPLPLAPQEVLQETCKALSFVQVISRPGCTSARVLNHLCFGRCSSF
YIPS------------------------------------PVVFCNSCVPARKRWTSVTL
WCGAL-----------ALVQKCQCRPKL--
>Danio_rerio_Prdc_NP001017704.1
------------------------------------------------------------
------------------------------------------------------------
--------------ALVVTEKKYLKSDWCKTQPLRQTVSQEGCRSRTVINRFCYGQCNSF
YIPR------------------------------------SFQSCAFCRPQRFTSLTVEL
DCSDQ-----------PRIKQCRCMSVS--
>Homo_sapiens_Prdc_NP071914.3
------------------------------------------------------------
------------------------------------------------------------
--------------ALVVTERKYLKSDWCKTQPLRQTVSEEGCRSRTILNRFCYGQCNSF
YIPR------------------------------------SFQSCAFCKPQRVTSVLVEL
ECPGD-----------PKVKQCRCMSVN--
>Mus_musculus_Prdc_NP035955.1
------------------------------------------------------------
------------------------------------------------------------
--------------ALVVTERKYLKSDWCKTQPLRQTVSEEGCRSRTILNRFCYGQCNSF
YIPR------------------------------------SFQSCAFCKPQRVTSVIVEL
ECPGD-----------PKVKHCRCMSVN--
>Gallus_gallus_Prdc_XP419552.3
------------------------------------------------------------
------------------------------------------------------------
--------------ALVVTERKYLKSDWCKTQPLRQTVSEEGCVSRTIINRFCYGQCNSF
YIPR------------------------------------SFQSCAFCKPHKVTSSTVQL
ECPED-----------PKVKQCRCMSVN--
>Mus_musculus_Gremlin_NP035954.1
------------------------------------------------------------
------------------------------------------------------------
--------------ALHVTERKYLKRDWCKTQPLKQTIHEEGCNSRTIINRFCYGQCNSF
YIPR------------------------------------SFQSCSFCKPKKFTTMMVTL
NCPEQ-----------PRVKQCRCISID--
>Homo_sapiens_Gremlin_NP037504.1
------------------------------------------------------------
------------------------------------------------------------
--------------ALHVTERKYLKRDWCKTQPLKQTIHEEGCNSRTIINRFCYGQCNSF
YIPR------------------------------------SFQSCSFCKPKKFTTMMVTL
NCPEQ-----------PRVKQCRCISID--
>Gallus_gallus_Gremlin_NP990309.1
------------------------------------------------------------
------------------------------------------------------------
--------------ALHITERKYLKRDWCKTQPLKQTIHEEGCNSRTIINRFCYGQCNSF
YIPR------------------------------------SFQSCSFCKPKKFTTMTVTL
NCPEQ-----------PRVKECRCISID--
>Branchiostoma_floridae_Gremlin_XP002604466.1
------------------------------------------------------------
------------------------------------------------------------
--------------ALVVTERKYLKQDWCKTQPLRQTVRAKGCLSRTVINRFCYGQCNSF
YIPK------------------------------------SFQSCAFCKPHRYSMITVTL
RCPST-----------PRVKKCKCMSVI--
>Saccoglossus_kowalevskii_Gremlin_NP001161561.1
------------------------------------------------------------
------------------------------------------------------------
--------------AVAITEGQYLRNDWCKTQPLKQTIYADGCISRTIINRFCYGQCNSF
FIPK------------------------------------AFQSCSFCKPYRFNWITVTL
RCPGK-----------PRIKECRCMAVP--
>Culex_quinquefasciatus_Gremlin_XP001842189.1
------------------------------------------------------------
------------------------------------------------------------
--------------ALVVTRKEYLKKDWCKTEPLVQRIREEGCLSRTIINRFCYGQCNSF
YIPK------------------------------------AFRSCAFCKPKKFTWITVTL
RCPSV-----------PRIKQCKCIAEP--
>Tribolium_castaneum_Gremlin_EFA02797.1
------------------------------------------------------------
------------------------------------------------------------
--------------ALFVTKKEYLQRDWCKTEPLIQKVKEEGCLTRTVINRFCYGQCNSF
YIPK------------------------------------AFKACAFCRPSKFTWISVTL
KCPSM-----------PRIKQCKCIAAN--
>Danio_rerio_Gremlin_NP998017.1
------------------------------------------------------------
------------------------------------------------------------
--------------ALHVTERRYLKLDWCKTQPLKLMIYEDGCQPRAIINRFCYGQCNSF
YIPR------------------------------------AFQSCSVCKPKSFTTVTYTL
FCPGT-----------PRVKQCRCTSVD--
>Lottia_gigantea_Gremlin_88176
------------------------------------------------------------
------------------------------------------------------------
--------------AVVVTKKTYLRKEWCKTQPLKQVIREKGCLRTTVINSFCYGQCNSF
FIPK------------------------------------AFMSCGFCKPRKYRMIIVTL
RCPGK-----------GRIKKCRCMAVD--
>Nematostella_vectensis_Gremlin_ABF06563.1
------------------------------------------------------------
------------------------------------------------------------
--------------MSLKLKRNDLRGDWCKLRPVLQKLHHPGCNSSFIMNNMCYGQCMSF
FIPR------------------------------------HFTSCAFCTPVSKNVVSVHL
KCAGL-----------KIIQSCSCRPCG--
>Saccoglossus_kowalevskii_CerberusDantelike_NP001164702.1
------------------------------------------------------------
------------------------------------------------------------
--------------MLLPLKARQLKRDWCLGAVFEQEIKHDGCKSVFVKNKLCYGQCGSF
FVPR------------------------------------HFESCSYCTPVRSRVEIISL
TCPGA-----------NIVESCGCRPCG--
>Branchiostoma_floridae_CerberusDantelike_ACF94996.1
------------------------------------------------------------
------------------------------------------------------------
--------------VRLPLRKRDLRKDWCKAVAFDQEVTSPGCETKLARNKFCYGQCSSF
HIPR------------------------------------PFDSCASCTPTRMRNEKVVL
NCQGE-----------TIVEECACRPCG--
>Homo_sapiens_Cerberus_NP005445.1
------------------------------------------------------------
------------------------------------------------------------
--------------VILPIKSHEVHWETCRTVPFSQTITHEGCEKVVVQNNLCFGKCGSV
HFPG------------------------------------SHTSCSHCLPAKFTTMHLPL
NCTES-----------SLVEECQCKVKT--
>Mus_musculus_Cerberus_NP034017.1
------------------------------------------------------------
------------------------------------------------------------
--------------VILPIKSHEVHWETCRTVPFNQTIAHEDCQKVVVQNNLCFGKCSSI
RFPG------------------------------------AHSFCSHCSPTKFTTVHLML
NCTST-----------PQVEECQCMVKT--
>Gallus_gallus_Cerberus_NP990154.1
------------------------------------------------------------
------------------------------------------------------------
--------------VVLPIKTNEMHQETCRTLPFSQSVAHESCEKVIVQNNLCFGKCSSF
HVPG------------------------------------LYTFCSKCLPTKFSMKHFDL
NCTSV-----------PIVEECNCETQK--
>Homo_sapiens_Dan_NP001191015.1
------------------------------------------------------------
------------------------------------------------------------
--------------PINKLALFPDKSAWCEAKNITQIVGHSGCEAKSIQNRACLGQCFSY
SVPN------------------------------------SLVHCDSCMPAQSMWEIVTL
ECPGE-----------EKILHCSCQACG--
>Danio_rerio_Dan_NP996980.1
------------------------------------------------------------
------------------------------------------------------------
--------------HINRLALFPDKSAWCEAKNITQIVGHTGCTPRSIQNRACLGQCFSY
SVPN------------------------------------SLVHCDSCMPAQTQWEVVTL
DCSGD-----------ERILHCSCQSCS--
>Saccoglossus_kowalevskii_Dan_NP001158417.1
------------------------------------------------------------
------------------------------------------------------------
--------------HVNTIALFPERTAWCEAQEIEQIIGHDQCTSKPISNRVCVGQCFSY
RIPR------------------------------------DLHYCDCCRPSVVTWEKITL
DCNSD-----------EMIQECTCKACH--
>Apis_mellifera_Dan_XP001121480.1
------------------------------------------------------------
------------------------------------------------------------
--------------KVHNIVLYPDKHSWCQTTQIKQVVTWPQCSSQELDNNVCVGACFSY
MVPH------------------------------------IRPYCDSCQPLDSVWHTVTL
DCKDT-----------NIITNCSCTSCM--
>Gryllus_bimaculatus_Gremlin_Dan_2_TRINITY_DN43618_c3_g1_i1
------------------------------------------------------------
------------------------------------------------------------
--------------KVHNIVLYPDKHSWCKITPIKQVVTYPGCNSVEIDNNVCVGTCFSY
SIPRTL------------PSAP---------------GELIKPYCDSCQPSVLIWKNLTL
TCKGEDPDASEMQKSVQIISNCSCSTC---
>Tribolium_castaneum_Dan_XP972176.1
------------------------------------------------------------
------------------------------------------------------------
--------------KVHNIILYPEKYSWCQTTPIQQVVASPGYESVTIHNNVCVGACYSY
SIPS------------------------------------LGPYCDSCQPVETKCYHVTL
HADGT-----------EIILKCSCMSCE--
>Gryllus_bimaculatus_Gremlin_Dan_1_TRINITY_DN44207_c6_g1_i1
------------------------------------------------------------
------------------------------------------------------------
------------------------KRDWCFSTLMNITVEAPGCIPKVIRSKYCVGQCKSY
FIPQDP------VPVEYSPESPSNKAMEVTMFQRMHASEASFSSCGSCQPFKFMWRRITL
KCPGRIRKTQQMR--VMRIKKCRCVAS---
>Nematostella_vectensis_Dan_XP001641376.1
------------------------------------------------------------
------------------------------------------------------------
--------------FLNAQASLRFSSAKCRYRNFKQKVQNPLCIPKKIRRSKCVGSCKSS
AFPI------------------------------------FRKICNCCTPIVEENEIVQF
DCEDL-----------TVIKRCECRPCG--
>Tribolium_castaneum_cerberus_XP_973724.1
MVFPGIPFALCVFFSHQIITCMSRSPSSDSILEIINTKEVERLLAEKKRNISREERRYLL
ENELDENFIPPDQEFEIQKLKLLDEERAPRTENPRVDLNAFLRRNNHSEPYRTTELLQDL
RGFNGRKLLKSSKNALFVTKKEYLQRDWCKTEPLIQKVKEEGCLTRTVINRFCYGQCNSF
YIPKNPKKRHRHIPVSEETEDEDQNGP-------------AFKACAFCRPSKFTWISVTL
KCPSLMPPFRKKR--IQRIKQCKCIAANVN
