# Supplementary material for: Striking parallels between dorsoventral patterning in Drosophila and Gryllus reveal a complex evolutionary history behind a model gene regulatory network
Source: eLife. 2021 Mar 30;10:e68287. doi: 10.7554/eLife.68287 (PMC8051952; doi:10.7554/eLife.68287)
Supplement: Supplementary file 3. [file elife-68287-supp3.zip › File S3 /Aligned_With_Gaps_Still_Present/dorsal_dif_Rel_rawalign 2.fas]

>Gryllus bimaculatus dorsal1 TRINITY_DN38047_c8_g1_i5
MD-------LEAAVQQ----------------------TTSSLHM---------------
------------------------------------------------------------
---------SDVIEVLQKTEP---------DFGQHP----DTEMFNT---SSSSMSNKSQ
AKVQIIEQPASKALRFRYECEGR-SAGSIPGANSTPEN-KTFPTIQVVGYQG---RAVVV
VSCVTK---DAPYRPHPHNLVGKEG------CKKGVCTV---EISGEA-MTATFSNLGIQ
CVKKKDIDEALRIR------EGIRVDPF--------HTGFAHRSQPT-------------
SIDLNAVRLCFQVFLE-GSEKGKFTHGLPPVVSDPIYDKKA--MCDLVICKLSDCSATVG
GGR-EIILLCEKVAKEDIQVRFFT-EED-GRITWEGLGDFTPASVHKQVAISFRTPRYR-
VLNVDRPVQAFIQLRR-----------PSDGATSEA-LPFTFTPSDP----ELRRKIPKS
LSVPTCAA-------------------------ESSQPPIRRLPYPDAP-----HPP---
------------ALLP----VKTEHVGDAA---------------------MGG------
--AYQGYKDV--------------------------------------------SPIYS-
------------PQ----------------------------------------------
--------------HPHYTHDGRT--------------------PSPRPP----------
------------------------------------------------------------
------------------------------------------------TQPWPT------
------------------GALVRHAQPTLQLPQHS---------PLPPQHSPQPQQQQQ-
------------------------------------------------------------
-------------------------------------QQQQ-------------------
------------------------------------------------------------
------------------------------------------------------------
------------------------------------------------------------
------------------------------------------------------------
------------------------------------------------------------
------------------------------------------------------------
------------------------------------------------------------
-----------------------------------------------------
>Gryllus bimaculatus dorsal2 TRINITY_DN41035_c5_g1_i1
---------ME-HETS----------------------GNSSLHI---------------
------------------------------------------------------------
---------SDVIEVIQTTDP---------DFADDE----YNPLFSVA--SPPGEDEKQH
AYVEITEQPAAKALRFRYECEGR-SAGSIPGASSTPDN-KTYPAIRVVGYIG---RAVVV
VSCVTK---DSPYRPHPHSLVGKEG------CKRGVCTL---ELS-DD-MTATFSNLGIQ
CVKKRDIDEALRVR------EEIRVDPF--------RTGFAHRNQPG-------------
NIDLNAVRLCFQVFLE-GSEKGKFTFQLTPVVSDPIYDKKA--MSDLVICKMSDCSASVA
GGK-EIILLCEKVAKEDIQVRFFE-QDHGGRTLWEAQGDFTPAHVHKQVAISLRTPRYR-
TLDVPQPVDACIQLRR-----------PSDGASSEP-LPFQLLPLDS-GGNSLIKVMPQF
LNQNWSVLKV----ILHCMLSA-----------QK-------------------NT----
---------WYFGIVG--------------------------------------------
------------------------------------------------------------
-------------I----------------------------------------------
-------------T----------------------------------------------
------------------------------------------------------------
------------------------------------------------------------
------------------------------------------------------------
------------------------------------------------------------
------------------------------------------------------------
------------------------------------------------------------
------------------------------------------------------------
------------------------------------------------------------
------------------------------------------------------------
------------------------------------------------------------
------------------------------------------------------------
------------------------------------------------------------
-----------------------------------------------------
>Nasonia vitripennis dorsal X1 XP_031785068.1
---------MDRFPTM----------------------SDGNINI---------------
------------------------------------------------------------
---------SDVLDAIETADP---------SFGERNR--GDIEMMQTTGRSRMDTRSRTG
PYVEIVEQPASKALRFRYECEGR-SAGSIPGVSSTPEN-KTFPTIRIVGYKG---RAIVV
VSCVTK---DLPYRPHPHNLVGKEV------CRRGVCTV---EVPSEN-MTVSFDKLGIQ
CVKRKDIEEALRLR------EENRVDPF--------RTGFDHKRQPT-------------
SIDLNAVRLCFQVFVE-GQEKGKFTVPLQPVVSEPIYDKKA--MSDLVICKLSHCSASVA
GGT-EMVLLCEKVAKEDIEVRFFE-ERD-GQTCWEGKGDFQPTHVHKQVAISFRTPSYM-
THQVDQPVQAFIQLRR-----------PSDGAVSEA-LPFQLLPLGLDDPDSLRRKRQKF
NNSPNAYV------LRHVQAEA-----------EKQAGLLKQMPQFNY------NI----
-------------LQP----VKIEPADRL-------------------------------
------------------------------------------------------SPFGG-
------------PQ---------------------------MAT----------------
-------------SPPMFQGTGLR--------------------PINSPR----------
------------------------------------------------------------
------------------------------------------------PTPSPMECTAM-
------------YN--------IPPPQQNLRSQLQ---------PIMIQQGSPSPLLIQD
PMVANIAP--EPPKSNFLLGDAS--------IISDAIG--NAI-----------------
-------NIGNVMDD----------------------NQPQQDFP-DLS-----------
-------------------------------------------------------FSQLD
NVDLNSLNI---------------------------------------------------
------------------------------------------------------------
----------------SDIV--------------------------------------KE
AVNGTEAAGNT----------------VDETGMTDSFTKLTRNTIQ--------------
------------------------ELC------------SLNNMYK--------------
------------------------PTRD--------------------------------
-----------------------------------DVI---------------
>Apis mellifera dorsal A NP_001011577.1
---------MEQFHDM----------------------SDGNIHM---------------
------------------------------------------------------------
---------SDVIEVIETDTK-------------------YNGREDQI--PREMNTERLL
PYVEIIEQPASKALRFRYECEGR-SAGSIPGVNSTSEN-KTFPTIKIVGYKG---RALVV
VSCVTK---DQPYRPHPHNLVGKEA------CKQGVCTV---EVSSEN-MTVTFANLGIQ
CVKKKDIEEALKIR------EEIRVDPF--------RTGFEHKRQPT-------------
SIDLNAVRLCFQVFLE-GSQKRKFNVPLQPVVSDPIFDKKA--MSDLVICKLSHSNASVA
GGM-EMILLCEKVAKEDIQVRFFE-EKD-GQVLWEGFGDFQPVHVHKQTAIAFRTPTYR-
MQQVEQPVQVYIQLKR-----------PSDGATSEP-FPFLMLPLGADDPDSLRRKRQKI
NNSQNALV------LRHVQAEA-----------EKHAAMLYQYN---------FNI----
--------------------IISEPTERI-------------------------------
------------------------------------------------------SPYGY-
------------PI----------GSGGSF------PSLYPMAT----------------
-------------TSPQSQSTIQTLR------------------PQVSPDR---------
------------------------------------------------------------
--------------------------------------------------TSPMEYRL--
------------YN----PALIQSQPSPQYPSTSS---------HILQQPSIRTYTQQQF
PYVHDTLQ--IQPQEQLTLSKVTSNYHEEFQSLNNAVGEMEAT-----------------
-------NVTNILSM----------------------DNTQYNL--DLS-----------
-------------------------------------------------------LPQLD
STELADLDI---------------------------------------------------
-------------SLSENLSSGLSI-----------------------------------
----------------SDST-------------------------------------KPE
TSKGINAEPSN---------------IEESNNMTDSFTRIANNTIQ--------------
------------------------ELY------------TLNNMYK--------------
------------------------PTREV-------------------------------
-----------------------------------D-----------------
>Tribolium castaneum dorsal NP_001034507.1
MDENH----LEQTLEN-------------------AGMPDESINI---------------
------------------------------------------------------------
---------SDVIEVIET-DP---------DFHESTMFNGGGEIPQNII-QQQPQQARRR
AFVKIIEQPASKALRFRYECEGR-SAGSIPGASSTPEN-KTFPSIQVMGYQG---RAVVV
VSCVTK---DEPFRPHPHNLVGREG------CKKGVCTM---EINSDT-MCVTFSNLGIQ
CVKKKDIESALRLR------EEIKVDPF--------MTGFSHRNQPT-------------
SIDLNAVRLCFQVFLE-GERRGKFTVPLTPVVSEPIYDKKA--MSDLMIVKLSHCNSYVD
GGRNEIILLCEKVAKEDIQVRFFE-EKN-GKVVWEGFGDFQPSQVHKQTAICFKAPRYH-
TLDITEPVKVFIQLRR-----------PSDGATSEA-LPFELLPLDS-EPGMLKRKRQKY
HDPSQL--------LRHVEES------------DKQ----RTHQPFLL------NIP---
-------------SEG----IKVEPRDK-------AP-----------------------
------------------------------------------------------SPYGG-
-------QMFEAPI----------------------------------------------
--------------------------------------------PNVSPHY---------
------------------------------------------------------------
------------------------------------------------VTPTPPEAPLF-
------------QNVLP-PI------------------------GGMMNWNMPSTS----
-VVGDMLNMNWNPSAQNDLSGV--NLSE------------TPS-----------------
-------GISSLLNL----------------------DNQQLELK---------------
-------------------------------------------------------PIDLN
SGDLSMLET---------------------------------------------------
------------NNLSETFTQNLSL-----------------------------------
----------------MDES----------------------------------------
-------------------------EGRQEPNMTDSLTRLANSALD--------------
------------------------NIC------------QASDMYK--------------
----------------------GAP-----------------------------------
-----------------------------------------------------
>Oncopeltus fasciatus dorsal2 PTY17563.1
---------MEVQNPD----------------------DNSGINI---------------
------------------------------------------------------------
---------SDVIEVIET---------------DTV----FDSMHSR---RPSAEGVANG
AHVKIIEQPAPKALRFRYECEGR-SAGSLPGIRSTPEH-KTFPTIQIVGYKG---RAVVV
VSCVTK---DPPYRPHPHNLVGKEN------CKRGVCTV---EVSGET-MTATFANLGIQ
CIKKKDIEEALKVR------ESIRVDPF--------KTGFSHKTQAS-------------
SIDLNSVRLCFQAFLE-GPVAGKFTNPLKPVISDPIYDKKA--MADLVICKLSHCSASVA
GGQ-EVILLCEKVAKEDINVRFFE-END-GQTVWEGFGDFTPTQVHKQAAIVFRTPRYR-
TLEIDQPIQVFIQLRR-----------PSDGETSEA-LPFHITPLDP-DRQGMKRKRQRY
STGEND--------LRKIT-DM-----------DPL----RMMK----------NDG---
-------------TMT----VKREPAT---------------------------------
------------------------------------------------------SP----
------------------------------------------------------------
--------------NPHQLGVSQI---------------------QYSPHS---------
------------------------------------------------------------
------------------------------------------------RTPSPLEYQQQ-
------------QLVGG-GA--VGSPGQYMYQQAT---------ATFITSSSSTTG----
---GHVYAYNPPPSAQ--------SVRP------------EPT-----------------
----------NILDM----------------------DTQQCSL--EMNF----------
-------------------------------------------------------LGGID
SRELADLQMLEG------------------------------------------------
--------------TIQNSLSSLAL-----------------------------------
----------------GDQ-----------------------------------------
-----NAQPT-----------------QEVSNNTDSFTRLANATLS--------------
------------------------ELY------------Q--------------------
------------------------------------------------------------
-----------------------------------------------------
>Drosophila melanogaster dorsal AAA28479.1
-----------MFPNQ----------------------NNGA------------------
------------------------------------------------------------
-------------------APGQGPA---VDGQQSLNYNGLPAQQQQQL-AQSTKNVRKK
PYVKITEQPAGKALRFRYECEGR-SAGSIPGVNSTPEN-KTYPTIEIVGYKG---RAVVV
VSCVTK---DTPYRPHPHNLVGKEG------CKKGVCTL---EINSET-MRAVFSNLGIQ
CVKKKDIEAALKAR------EEIRVDPF--------KTGFSHRFQPS-------------
SIDLNSVRLCFQVFME-SEQKGRFTSPLPPVVSEPIFDKKA--MSDLVICRLCSCSATVF
GNT-QIILLCEKVAKEDISVRFFE-EKN-GQSVWEAFGDFQHTDVHKQTAITFKTPRYH-
TLDITEPAKVFIQLRR-----------PSDGVTSEA-LPFEYVPMDS-DPAHLRRKRQKT
GGDPMHLL------LQQQQKQQL--------QNDHQDGRQTNMNCWNTQ-----NI----
--------------PP----IKTEPRDT-------SPQ------------PFGL------
--SYRAPPEL--------------------------------------------TPSPQ-
------------PL----------SPSSNYNHNS-TPSPYNMAS----------------
-------------AVTPTNGQQQLMS------------------PN-HPQ----------
------------------------------------------------------------
------------------------------------------------QQQQQQQYGATD
------LG--SNYNPFAQQVLAQQQQHQQQQQQHQ---------HQHQQQHQQQQQQQQQ
QQQQQSLQFHANPFGN----PGGNSWESKFSAAAVAAAAATATGAAPANGNSN---NL--
------SNLNNPFTMHNLLTSGGGPG---------NANNLQWNL--TTNHLHNQH--TLH
QQQQL----------------------------------------------QQQQQQQYD
NTAPTNNNA--N------------------------------------------------
--------------LNNNNNNNNTAG----------------------------------
--------------NQADNN-------------------------------------GPT
LSNLLSFDSGQ---------------LVHINSEDQQILRLNSEDLQ--------------
----------------------------------------ISNLSI--------------
------------------------ST----------------------------------
-----------------------------------------------------
>Acyrthosiphon pisum dorsal X1 XP_001949498.2
---------MDLNDKQ---------------------SNIPDLHL---------------
------------------------------------------------------------
---------SDVIEVIEE------------HVRTKT----VQQMDAPS--SNNGRRPTTS
PYIKIVEQPASKALRFRYECEGR-SAGSIPGVNSSTEN-KTYPTIQIVGYKG---RAVVV
VSCVTK---DRPYRPHPHNLVGRDN------CKKGICTI---EINNES-MAASFQNLGIQ
CVKRKDIDEALRVR------EEIRVDPF--------RTGFSHKENPT-------------
SIDLNAVRLCFQAFLG-GTQKGKYSI-LEPIVSDPIYDKKA--MSDLSICRLSDAAASVV
GDK-EIILLCEKVTKDDIQVRFFE-EKD-GKCIWEDYGVFKASDVHKQVAIWFKTPKYK-
ITEIDSPVNVWIQLKR-----------PSDGMCSDA-LPFTFTPDYS-DPVMLKRKRQKL
SSESELLIQLPSNPIRLIEQSS-----------SFIDGMVDQL-----------AI----
-------------SVP----IKEEPET--------SPN------------PYSG------
--LY---PLS--------------------------------------------NPSVL-
------------------------------------------------------------
---------------------------------------------QHSPLY-N-------
------------------------------------------------------------
-----------------------------------------------SRTPSPHDYQYP-
-----------NVNP-------ISLYGQTTILNTNI-RL----PAGIQTSGCTITK----
--VCPTVN-NHNPTSQ----------------KNYALPTTITT-----------------
-------TPLPCPTE----------------------DNNESNLM-EAT-----------
-------------------------------------------------------LPSLD
SSDLRTLLG-DSE-----------------------------------------------
------------HVLSTNLSASLHL-----------------------------------
----------------TENS----------------------------------------
-ARGESIPEIV---------------VEDNINMSDSFDRIADNTLK--------------
------------------------EFC------------EFYTKRN--------------
------------------------------------------------------------
-----------------------------------------------------
>Gryllus bimaculatus dorsal3 TRINITY_DN44709_c6_g1_i1
M-------MMDVDMQL-------------------VGCDEAELRI---------------
------------------------------------------------------------
---------CDVLEVLQGEEV-----------------------------AEALVVSTPK
PIVRIVEQPAPRALRFRYACEGR-SAGSLPGVHSTPGA-RTVPEIEVLGLPDN-IRAVAL
VSCVTR---DAPYRPHPHAVVGGRGELGGIACHGGVCVA---ALNGSR---LPLPHLGVQ
CVKRRDVEIALRER------EKLRIDPF--------QTGFDHRKNPS-------------
VIDLNSVRLCFQVFLE-GEIKGKYTVPLDPVVSDPIYDKKA--TSELLICKMSDCSASVA
GGR-EIILLCEKVAKDDIEVRFFEQDVE-GNVCWEAAGDFTPAHVHRQVAICLRTPRYC-
RLDVSVPVSAFVQLRR-----------PSDGACSVP-LPFELTPLAP-VRSSLPWLRRPS
LVLSSSAA-----STSSVTEAT-----------SNGTSLCT-------------------
-------------LVP----VVSSPTD---------------------------------
------------------------------------------------------IPSGL-
------------------------------------------------------------
------------------------------------------------------------
------------------------------------------------------------
------------------------------------------------------------
------------------------------------------------------------
------------------------------------------------------------
------------LTV---------------------------------------H-----
------------------------------------------------------------
------------------------------------------------------------
------------------------------------------------------------
------------------------------------------------------------
------------------------------------------------------------
------------------------------------------------------------
------------------------------------------------------------
-----------------------------------------------------
>Musca domestica Dif X2 XP_019892114.1
--------MLGNNEIP----------------------ATENQTI---------------
------------------------------------------------------------
---------ADTRPVA---SPGSMSS---SSASSSPT---YTSLSQR---SPQPNVIEGN
PYIRIVEQPHPKGLRFRYICEGR-SAGSIPGINSTPDN-KTYPTIEIVGYTG---NVKII
VSCVTA---DEPYRPHPHNLVGKEG------CDRGVCTM---RLKGPP-MRAVFSNLGIQ
CVKKKEIKSSLEER------ERINVDPF--------KTKFAHMDQPS-------------
SIDLNIVRLCFQAFIPVGSQK---YYKLKPVVTEPIYDKKS--INELVICRLCSCSAKAS
GGD-TIFLLCEKLPKDDIKIRFYE-EKD-GKVIWEDYGEFQQTDIHKQTAIAFKTPRYH-
NTEIEKRAQVFIQLVRFSSEPVANGQTPTFSQVSDP-LHFEFYP----DPDQFKRKRLRT
GGNP----------MRILQ-EI-----------QQYDKMHNNNSNSNISINTTWNIPPAS
LSPASTQ-----GTVPE---IKNEPFL--------SPN-------------YCG------
--TYRTPYQM--------------------------------------------SPSPQ-
------------P-----------------------------------------------
----------------------------------------------ASPMNRN-------
------------------------------------------------------------
-----------------------------------------------SMTPSPGLMKTPS
ADSQTQMC--NSYNQ-------IQINGNTNYAPSNANNN----DNNNPFLNGNKDFSNIN
QLNTLSTSPSTNPFYN----------------------PTSGGSITPLYPNAN---NN--
------GNLCTTSQFPNLANITTLPN---------NISTSSSSA----------------
------------------------------------------------------------
VSNLNIVGN-HQF-----------------------------------------------
------------HYQYQDFQQQTHVQQSPQ------------------------------
-------------INDTNDA-------------------------------------VVS
LNTLLQID-------------------------SDNFVNINSEELR--------------
----------------------------------------LSNLSI--------------
------------------------ST----------------------------------
-----------------------------------------------------
>Bombyx mori dorsal NP_001166296.1
------------------------------------------------------------
------------------------------------------------------------
--------------------------------------------------MASQSAPPRA
PSVVIVEQPASKALRFRYKCEGR-SAGSLPGVSSTPEN-KTYPTIKICSYKG---PATIV
VSCVNK---DPPFKPHPHNLVGRER------CDRGVCSVR-TDVTEDN-NEYQFRNLGIQ
CVKRKDIVAELRLR------EELRVDPF--------RTGFDHRSHTQ-------------
SIDLNAVRLAFQVFVP--DGAGRMRRPLPTVVSDIIYDKKA--MSDLLIMRSSHCSGTIR
GGT-QVILLCEKVSKEDTAVIFYQ-EVN-EQIVWEE--TVTPSYVHKQVAVVFNTPPYR-
DPQRDEHVTVHFQLKR-----------LTDDARSNS-FAFEYIPDFR-DSNYILGKKRKT
KMPL----------MAAYEQERTF------------------------------------
-----------QEQMP----IKAEPREK-------SPHHAT--------SPYGAY-PPYS
DPNWMVPPEQMRTIPDLA---------VPAATNMDTFADMAW----------SNVPYGQG
LQ----------PL----------QPGANVMHSPHSLSPMHRGQ----------------
-------------SVSPMQDS-QCGSPM-------------HGGPCVSPMHGGA------
------------------------------------------------------------
-----------------------------------------------CVSPMVGPMMQVG
STSP------------------NMQHNTYSHLPQG-------------------------
-------------------------------------AEADGAGTT--------------
-------FSAQFLDR---------------------------------------------
-------------------------------------------------------EPILN
SSEFRSLLG---------------------------------------------------
------------------------------------------------------------
----------------GDGN----------------------------------------
------------------------------------------------------------
-----------------------------------MLSADLNKLSTS-------------
-----------------------------------------------DLLL---------
-----------------------------------------------------
>Oncopeltus fasciatus dorsal PTY17566.1
---------MSYAKTKCE---QAGQ---------PEGEEREALHIRLRLSCREHKLKLRG
GMVRFALFYGNEMSQDTHRSCLIEIPLIDQPSTNVANGIMAVESEIGEVPILDSNTEDKA
VIVCNIEDYSDYIEEIMYVNPSMYP-------------------------GRPTTDNVTK
PYVKILEQPAPKALRFRHGCEGK-TSGVIPGISSTIYY-KTYPTIQIMGYKG---RSVVV
ISCVTR---DPPYRPHPHNLAGKEF------CKKGVCSV---PLP---------------
------------------------------------IAGFSHKLQPN-------------
SIDLNSIRLCFQVFIE-GSVPGKFTRPLKPIVSEPIFDKK--------------------
----------------DIAVRFFE-EKD-GKIIWEAYADFKPINVHKQFAIAFKTPPYGL
PVKNNQVVRAFVQLQR-----------PSNGGTSAA-LPFYLISLDL-DPQFMKGRGLRH
STGEYGLKNLIN--MGALITST--------------------------------NPH---
-------------QLA----VRQEPLSAHA----REPTTES--------HVYAYYCPPAT
QPN--TPGQLCHEIPVSE---------------I-TFRDFS----------PYKLPSTNP
HQ----LEVRQEPLSTHTREQ-ITESHVYAYYCPPATQPNTPGQLCHEIPVSEITFGDFP
PCKCEWKPNAVPSTNPHQLGVRQESSVLTREPTTESHVYAYNCPPATQPNTSGQLCHEIQ
VSEITFGDFPPCKLTSTKPHQLGVRQESLTVRTREPTTESHNCPPATQ-------PNTPG
QLFHEIQVS--EITFGDFPPRKLTRPYPHQFDESTTSFS------SLSRSPSPPKYQQQ-
------------QLGRS-GK--VESTGQNTYSQAR--------------NSHSITG----
---GHDYSYNPLTPAQ--------SVRT------------ESS-----------------
----------NSLDL----------------------SKPHNNL--EVNF----------
------------------------------------------------------SQGQID
SKELVDLQMLER------------------------------------------------
--------------SLTDSFSSIALE----------------------------------
--------------DQADQP-------------------------------------T--
---------------------------HQSTCNTDSFTRLYLQY----------------
------------------------------------------------------------
------------------------------------------------------------
-----------------------------------------------------
>Drosophila melanogaster dif Dorsal-related immunity factor AAA28465.1
MFEEAFGDIQEIINASMEL--NGGATGGGSVA-GAVGGGGAAHHI---------------
------------LSQ---------------------------------------------
---------STSLPVMPSHIP-------------------LHLQNQNMNQNLPEPSARSG
PHLRIVEEPTSNIIRFRYKCEGR-TAGSIPGMNSSSETGKTFPTIEVCNYDG---PVIIV
VSCVTS---DEPFRQHPHWLVSKEEA---DACKSGIYQK---KLPPEE-RRLVLQKVGIQ
CAKKLEMRDSLVER------ERRNIDPF--------NAKFDHKDQID-------------
KINRYELRLCYQAFIT----VGNSKVPLDPIVSSPIYGKS----SELTITRLCSCAATAN
GGD-EIIMLCEKIAKDDIEVRFYETDKD-GRETWFANAEFQPTDVFKQMAIAFKTPRYR-
NTEITQSVNVELKLVR-----------PSDGATSAP-LPFEYYP----NPELLTKHNRRV
AQKTVESL------KRSLMST---------------------------------NLHPSK
QVKTSSQYT--IFSTPQ--IATTTPQTQV------SPG------------------MPLM
FPG--GSPNFVQDIKME-----------------NGFMDVDS--------QSSQCPSVE-
-------RNFASPRSNCS--------------TVDSIPPMQMGQ----------------
-------------NQTHLYLP-DATNFT-------------FNGNFASPSSNCS------
------------------------------------------------------------
-----------------------------------------------TVDSIPP------
------------FQ--------IGQRNNHMYLPEN---------SNFPVNGCSPTH----
-----------------------------F----------SGGSMTPINNNNNVLINN--
-------NNNDFLSQ-KMSAISIPPQGNFGI---KQVYQQTQQF----------------
-------------------------------------------------------LPQLQ
PESIPYLAQSHPE-----------------------------------------------
------------Q-SQYQQQQQPQEQQPP-------------------------------
----------------ADEP----------------------------------------
---------------------------------TQSFSDLISSSIGM-------------
------------------APIDTSELIQD-------IEAELNSLGIQ-------------
------------------------PFK---------------------------------
-----------------------------------------------------
>Drosophila yakuba Dif XP_002090469.1
MFEEAFGDLEEIINGE-----NGGAIGESNVA-GAVGRGGASHSM---------------
------------ISP---------------------------------------------
---------SFSLPVMPV-MP----------------------QMSLTPRNLLEPN-EGD
PQLRIVEQPTGNVIRFRYECEGR-TAGSIPGKNSKSNC-KTFPTVEVLNYHG---KVTII
VSCVTS---NMPYRQHPHCLVSKEEA---DACKSGVYQK---ILQPEE-RRLVLQKVGIK
CVKKSDMFESLAVR------QRRGIDPF--------NAKFDHMDHVD-------------
KINRYELRLCFQAFIT----VDKKKVPLKPIVSSPIHGKS----YELTIIRLCSCAATAN
GGD-DIIMLCDNITKDDIEVHFYETDED-GRETWIAKADFKSTDVFRQMAIAFKTPRYR-
NTEITKSVYVNLKLVR-----------PSDGATSSP-LLFEYFP----NPELLTMHNRRI
AQKTVENL------KRSLETTDFYS-----------------------------NIYPSK
LVKPSSQY-----PTPQ--IVTTAPQTEV------SPG------------------MPLI
FPS--SSPKFEQAIKIE-----------------NGFPDFD-----------SQCPSVN-
-------SNFPSPTSNNN-----------------SILPMQIVQ----------------
-------------QPNHFY------------------------GNFASPQFNDN------
------------------------------------------------------------
-----------------------------------------------QIN----------
------------YQ--------IGKSNNPLYLPEN---------PSFIANDGSTTK----
-----------------------------F----------SGGSMTPINDNNT-LVNN--
-------NNNDILSR-KLGAISLPPQGYFGI-------EQTLQI----------------
-------------------------------------------------------QPQL-
PEPIQNVDHTHDE-----------------------------------------------
--------------TQVNQQNQLQ------------------------------------
------------------------------------------------------------
---------------------------------TPSFSDLITSSIDM-------------
------------------APIDTDELIRG-------IEEDLNFLGLQ-------------
-----------------------KP-----------------------------------
-----------------------------------------------------
>Strongylocentrotus purpuratus NFkB AAD08653.1
ME--------------------------------EKSDSVQSVEI---------------
------------------------------P-----------------------------
---------EDMLQQLIHQNGQVG-----LPMSGAENDFDSNDLMHLPV-MKGLQEEVSK
PHLKILEQPRQRGFRFRYGCEGP-SHGGLPGQNSQRGK-RSFPSVEICNYKG---SARIV
VSLVTN---EETPRPHAHSLVGKH-------CKDGLCTV---QVGPKD-MTASFPNLGIL
HVTRKDVVPTLKTRI----LAQHRLYKDLIN---NSTPGESHWTEPSDAEIEKKAKEMAK
DMDLSVVRLCFQTYLP--DISGHFTRPLDPVISVPVFDSKAPNATTLKICRMDKSAGCCT
GGE-EVYLLCDKVQKEDIQVKFFEISAD-GQMVWQSLAEFGPTDVHRQYAIVFKTPAYK-
DINIDKPVYVHVQLKR-----------KSDNETSDP-KPFTFHPQVP-DREGILRKRKKH
LAHFNE--------YSSTYQQGGLGGSNGMGGGGGSTSFNFNNPNMGYGANT-YNFSGNQ
MTS-----------------STSQPQS----VPQQIPSHQS-------------------
----------------------------GVVATGNSSQQMVYT-TSTGAQNHQPLPSIA-
-------TLARKPQEQLQQQ----------QFQLQQQLQQQQQQQQQ-------------
-------------QQQQQQRQQQQQQPMQM--------------DFQMPPIQGS------
----------------AMGGQAGGDRVKMESES-----------------------KYCG
NMDT--------------------AEGFQLDSNTLR-----------DCGPLPDLKE---
----------------------LQDTGVLDLIPKGISRPKDMVEKNIQTDDITIDSD---
SMAWHVAQVTANALHDY---AATGDIKTILTVQRHLIAVEDDNGDTALHAA---IINKK-
-----YDVTHALLSA-------------VIKIPDQIIVNQTNHLK-QTPL----HLAVIT
NQSKMVEVLLRCGANPNLCDHEGNTPLHLATMMGMTEGVNFLVRGPKAKAAIKPIKTDIN
PTNYEGLAPVHLAVIAKNLDILKALVS-SGADVNVADGKTGRTALHYAVEVESFPILGYL
LIEAKVD----INAVTFCGDSALHLASSLD--LRAVATLLIAAGADPKLENADLG-----
-------DDSDSDVDGEDDDG-------EKDGEKKEEGVEEEEKEKHGKTPYQLAT-SAK
MKEVLSGHSTR-RVEEEDFDYIETGSAISSVGSIQSEDHMKVNSWDQGYFSGKSSSSVSN
LELKRTWPRVK-------SRMLGSSLVTSKGDIGLLSETTTEKLGSMLDDNYPTTQSWFT
LANRLGLSN-MLNFLKLV----PSPTAVILKQF--EAMDG-TIKELRDVLSSMNHIEAVA
LLDQAVSWRKEKADEAHMYSSMHQSLGKMNL---SDAH----MHQHQFVY---
>Pinctada fucata relish AEY99616.1 relish
MA---------------------------------EDDSSSSVEI---------------
------------------------------------------------------------
-------------------------------MVSTVNGEAYNSKMDVS--HMDDCDDDLQ
PYIAIVEQPQSRGFRFRYECEGP-SHGGLQGERSEKYR-RSFPSIKIQNYNG---PAKIF
VKLVTT---ESIPRPHAHKLVGKN-------CQDGVCVT---EIKSGN--TVNFPNLCIQ
HVTRRKAADVIEQRI----HESLKLDKLVKMGDLNAEADLTDDEKRQA---KEQAVQAAK
DMQLNVVKLCFQAYLK--DENGTFSRLLTPVLSTAIYDSKAPGANALKICRMDKYGGCCS
GGE-EVFLLCEKVQKDDIAVRFVEQDDD-GNISWESFGNFGPFDVHRQYAIVFKTPAYH-
NQRISRPVNVTIMLQR-----------KSDQETSDP-KSFTYYPQTF-DKEEIEKKRKKP
LPNYPGGGGF-------------------TGGGEGGL----------------HGTPNGQ
MNGTSSSFPPTQGNLPG---IISESEQN---LPVHHSSHSSKA-----------------
-----ANKRAKRTLKVDLELDGGQEASVGIPATISSINSKPVSSFNFGAQSISGFPAFQ-
-QAGAYIQTSGGPQYIMTQQGMVTGPPMDSQFAFSNPTPQTMQQQQQNFF----------
--------NTYSTQTAGMYSQQGHTQGLLT--------------QGLLPRGGAS------
----------------SSKDKLLVSRGALKERNSN-LDELDSCQVSSSGQSEMLVPRGVG
NIDTKVNSRGHSTLLGDLCNGEEAVPGTSENDNKIKDTSLAGKEISVDCDVSPTERGTSV
ECSVHNRCDVECQTLVSHGD--IQETSCQTETQTSTDQNVRVCPVEVQHVSVQTETDN--
--VTKTAERTVKALQMY---ASTGDIRQLLMVQRYLTSVCDDNGDLPLHTS---IINGQ-
-----LEVVHNLLDV-----METLPNAWMK-------LNAYNNIL-QTPL----HLAVLT
HQAGITDRLLCSGANPSLPDRHGNTAAHLAVMFGSLECLKTLLKYQRPGVTKANPFPEIL
AKNFSGLTPLHLAAQKGDMEALKCLIR-GKADINVPDGKSGRTALHHAVEVEDLSVAGYL
ILEAGAS----VNAQCFNGNTALHIACGRQ--NLGMVALLMAAGADKNIENSEEL-----
-------IVTDNEGSGSDDD----------QGQTDTSKIKKEGSFHRGHKPEDYAMDNHK
ILRVLHGEPYTNGSTME-----REVEDRSYSHTTQMFTSLSMVTGHHD---ESGLGSIGY
LE----------------QGGDVDRLVYP-------VRVQLSKLLDPAR----TGHDWVE
LADRLGLRK-AIEGQHTG----FSPTRLLLTYY--ESCGG-TIQRLLEALYSIGRQDAIY
VINDFLKNNE----------SIHQSR-RIQVDSGIDSHKGIPLHQMTAT----
>Carcinoscorpius rotundicauda relish ABC75034.1
MA-------------------TYAQCFFPATR--PQNEGTSSFFINPFEFCEPVK-----
---------GRYMPSVMGEPSSLLLPEQETP------GLSAIVSDCVSMSNTESSFQHSF
PITTNCSPASPLQPTTPMAQPVGVSSSP--PLHQIQNGISPSISPEHI--HTLQPPCPDH
PYLSVLEQPTNR-IRYRYKSEKG-SHGGLTGEFSSSSK-KTYPTVKLENYRPQNNQVFIK
ATLYTV---DDQQKPHVHKLMGKH-------CQDGVCSV---ILGED--MVASFQNLGIL
FVGKKEVPDILYKKK----LEDQHLLRCLMQ---NGSLHITEADKNQL---KKDAEQEAK
NMDLNRVKIRFEAFAV---SQGHLYPICDAVFSNIIANQKCPDVGELKIVKMDKCSGVCT
GSD-EVFLLCEKVNKKDVKVIFFEEDEN-GMIQWQDFGSFTEADVHHQVAIVFKTPPYR-
DLMIKQPVKVKLQLYR-----------YRDGECSKP-KDFVYFPIDH-DRDGIERKRKKL
NQCQNFSG-FDGEYFRSTQSFG-------FSGGSGSSGI-RNTSFYDHGQDS-VGFQSKK
MLNASQK----KGTEVRTFNLKDDRQGNVETVKGFEPSGSTDSGKW--------------
----------------------------------------------SEVNNNQELPSDK-
------SVSTDKPLEN----------------SFDRLCISKLKEEDENTNV---------
-------------SKSRNSRSEILCGKSTL--------------ASQVPQNKRA------
------------------------------------------------------------
------------------------------NATKTKCTEL---HMSTSCESTQGDLE---
----------------------LNSRTELSYEQNNVFSP-DTAEQDYQQNKLCKSSGP--
WLVEKLALRMSLSGREF---VCSGDLAKILMTMHHLVAIQDSNGDNLFHLA---MIHHSG
SQADHLELVRCLLNA-------------LKE-ETRDAINQCNNLK-QTPL----MLAVLT
RNPYVVQELLFHGANLNVADAEGNTPLHIATQIGDDYCLSILLDSKMYEAQQSPISPNLN
ALNNAGYAALHLAVRHNHSDCVMVLCA-RGADINVMDGTSGHTPLHLAVEWNP-QIVQFI
TKISHVN----INVQNFAGNTPLHLACAHR--DENVVRILINAHANPLVENYDVY-----
----------------SSSK------RHERDIEVLKNK---------GKTPLDFAGNKKQ
LRCILAGIVTSPKAKSQDLKSSFSISKPSHSSSTHNDKKVSRKRSEDEIKYSEGKHHLNN
EHLSTNKEAVSNEFIPFDSGYASGEIKTE-------DKNRMDHLCTKLD----KKQQWKQ
LGMALGFENSVINSLERLCGKEKSPAKAIIDRFLQENPDCDLMKTLKNALVAAELQEPLE
VI------------------------------------------QMIEV----
>Drosophila melanogaster Relish AAF20133.1
QP------PMANSPYQNQLLSNGGICQLGATNXXXINSTGVSFGV---------------
------------------------------------------------------------
---ANVTSFGNMYMDHQYFVPAPATVPPSQNFGYHQNG------------LASDGDIKHV
PQLRIVEQPVEK-FRFRYKSEMHGTHGSLNGANSKRTP-KTFPEVTLCNYDG---PAVIR
CSLFQT---NLD-SPHSHQLVVRK-------DDRDVCDPHDLHVSKERGYVAQFINMGII
HTAKKYIFEELCKK------KQDRLVFQ------MNRRELSHKQLQEL---HQETEREAK
DMNLNQVRLCFEAFKI--EDNGAWVPLAPPVYSNAINNRKSAQTGELRIVRLSKPTGGVM
GND-ELILLVEKVSKKNIKVRFFEEDED-GETVWEAYAKFRESDVHHQYAIVCQTPPYK-
DKDVDREVNVYIELIR-----------PSDDERSFPALPFRYKP----RSVIVSRKRRRT
GSSANS--------XXSGTESS--------------------------------NNS---
------------LDLPKT-LGLAQPPNGLPNLSQHDQTISEEFGREKHLN----------
--EFIASEDFRKLIE-------------------HNSSDLE-------------------
-----------------------------------KICQLDMGELQHDGH----------
--------N-----------------------------------RAEVPXXXHR------
------------------------------------------------------------
-------------------------------------------NRTIKCLDDLFEI----
------------------------------YKQDRISPI---------------------
-------------------KISHHKVEKWFIEH----ALNNYNRDTLLHE----VISHKK
---DKLKLAIQTIQV-------------MNYFNLKDVVNSTLNADGDSAL----HVACQQ
DRAHYIRPLLGMGCNPNLKNNAGNTPLHVAVKEEHLSCVESFLNG------VPTVQLDLS
LTNDDGLTPLHMAIRQNKYDVAKKLISYDRTSISVANTMDGNNALHMAVLEQSVELLVLI
LDAQNENLTDILQAQNAAGHTPLELAERKA--NDRVVQLLKNVYP----EKGELA---MT
WIPCKVKEEIDSSSDESSDAGQLEIKSEEMDIETKDED----------SVELDLSSGPRR
-------------------------QKDESSRDTEMDNN---------------------
------------------------------------------------------------
------------------------------------------------------------
-----------------------------------------------------
>Gryllus bimaculatus relish TRINITY_DN37770_c3_g1_i3
MN------------------------------------SASSFES---------------
------------------------------------------------------------
---------SNSSQDSSQESATLGTIP-----YSTINTMNLRALL-----FDPSTMNREE
PFLKVIEEPVEK-FRFRYKSEMMGTHGSILARSHERNRRKTYPSVQLCNYDR---PAIVR
CSLYTAHPHEKQRTPHTHRLIVRAEN---NMDKDDPHEV---IVSQDNNYIAVFHGMGII
HTAKKNIVEELIKKKRSRLLEKLRVKNV-------KLTSLNTVQESKL---RQDAEDESR
KMNLNSVSLCFEAFYR--DANNCLQQICDPVFSKPINNMKSALTGELKICRIDKHVSTCM
GGE-EVFILVEKVGKKNIKIKFFEVNED-DQEIWCDYGKFSELDVHHQYAIVFRTPPYR-
DLDIEKPVDVFLQLYR-----------PTDGDCSEP-IKFQYKPS---EKMGRTRKRPRV
SNEN----------LHSSENINFL------------------------------NVTNGT
TN----------GMME----IGSDVKNGNDNLLGEHTSLSELLNEENGL-----------
-----DSSEFREFM--------------------NNLSISE-------------------
----------------------------------------YMSTFDHDLA----------
----------------------------------------FDGEKSPLPKDAVT------
------------------------------------------------------------
-------------------------------------------EIRIKEENDPPEVK---
----------------------EEILGDYELLQKALKQINMVLQEKLSSD----------
--------------------VTAKKIENIF-------NMRNTEGETALHAG---VMCGE-
-----KDAMKLMLQV-------------LEKGGQKHLINTQNFRN-ETPL----HLAVLH
KQPQFVQMLLAKGADPNFTNSDGNTAIHLTIKCCHNECLTELLDKNNY--VHNEHKPKCN
EKNYEGQTPLHVAAVKRNLFAVKSLVK-SGANVNEADSTLGRHVLMVAVEQSDKDIVEYL
VKETNVD----VNLENYAGDTSLHYACVVNGGNAEICQLLIDAKADPMKANHEQRSRAME
LPLAKPLEVTVKEEIESEDEFQLHIDDDDEDDEDDEDD-EEENGLSKGCTSMDLAKDNQE
ILNILK-------------------QADQYMASTLQNESLDEVQIKDE------------
----------------CPSPSEHSTVVDNG----LFDEQTLTKLCSVLD----ASNSWTN
LADLLDYTF-LVPSIRAA----ISPSKLLFNYA--DLHGNVTVQHIRNFLEALDEKEAVE
AIDLMLAR------------------------------------QVANTGGDQ
