# Supplementary material for: Striking parallels between dorsoventral patterning in Drosophila and Gryllus reveal a complex evolutionary history behind a model gene regulatory network
Source: eLife. 2021 Mar 30;10:e68287. doi: 10.7554/eLife.68287 (PMC8051952; doi:10.7554/eLife.68287)
Supplement: Supplementary file 3. [file elife-68287-supp3.zip › File S3 /Aligned_With_Gaps_Still_Present/Follistatin_untrimmed.fasta_aligned 2.fasta]

>Drosophila_melanogaster_Follistatin_NP_652376.2
MPHHHHQHQPTSSQNNLTFLKSNYKFKRRAMSMAIRALPATTTPAEARRAEPSQNTDQLA
ATMSKTSAATATQLARATSRECRTILGLFIVSAWSALQELANCLRQDEDRYVGHGRDVNA
SSDASDEVSMAREQQQHQRQHSKHSASSSPAKSMRCTRAKAASASTGTAAATATLGAAAA
EGATSGHQLGGQPLMALLIGLLLLNFRLAAAGTCWQTH-LGSGKCGQVFSTDISRSECCG
-SSQ--SFSYTD-RELSSVEYFFATAIGGGV-ECSPCMESCKGFKCGPNKKCVK-RKGRP
KCVCAPECGAA-LRRR--THQQELELEQEPELEEEQQEMKPPRESRSLSSENTNFNLGLD
GGQRQRADNQRKLQPRESKH----RRLLIIDSSSRSSSNLPDQPTSGRRGRVEMTGYERR
RHRNNHGKHLTRSMTTGANDSFPADKTPAQSPAADSILAQSRLANLANANEPANDINRQS
STRVRHQHARRIEHAPNPDNGL------------RKRQHKQQQQHQHQHQDRMNTEAQSA
NTTVSGSGSGATNHR--------RISQLQHGSETAASSDLANTHDLAHLGGIYAPLPPQH
SNPVCGTDGRTYNTECQLRKRACRTNNAQLEVAYRGHCKNSCSGVHCLNGLTC-VEDQYL
MPHCIAC-RIECPWDNLDVDSSGYDER---------QAVCGVDGKTYRSACDINRMICKI
GRSIAVAYPGPCRAGR--VSCADIKCGPKDN-----------------------------
-----------------------------------CLVD---------------------
------------------------------------------------------------
---------------------------LQTRQPRCVTC--------RYK-CPRKQQRP--
------------------------------------------------------------
------------------------------------VHKICGY-----------------
-----------------------------------------------------------N
NQTYN----------------------------SWCEMHKHSCESRYFIGVKSQG-----
---------------SC-------------------------------------------
------------------------------------------------------------
------------------------------------------------------------
-------------------------------------
>Anopheles_gambiae_Follistatin_XP_316346.4
MS-----------------IQSAEVHRRSGSGSGSDHAPICALALAPRTAQPPRRSDRPA
------------------------------------------------------GRGV--
------------------------------------------AAASGKMVPTSDVPAK--
-------------LTLL-LMLLIAVIDHGEAGTCWLRRFDSSGKCSQLFARNVTRESCCG
-AGASGGKGYSE-RDIPDVGLFFLNAFNDGM-ECTSCLDTCDRTKCGPNKRCVM-RRNRP
KCICAPSCSGGSNKRRPQTPRRNNRLHQLHQQQHQQQEEQPRFHQQNIKV--INLSESQR
GHRQYFADAGRQPRPRQLRYTGPEKGGRSVKKTSLSENRPPPPPADGGSQRASA------
----KHGA---KDNAKARKHNLLESVTLAPRPPATARWRASV------RHRPAAPVRQRK
DTVLLLRHR---SHPTQRDATIGRVQRCRCAVATRRRANKPTERPRPWH--RLSRSGSQS
CCGCRGSAASRTRPRCGCRAASQTIWMTFSSSRTITASSDAIASTRAYRSRMCGATKLCF
YNPVCGTDGRTYKTECQLKKRACRQEITSLMVAYKGHCQTSCKFVQCPDGKRC-IEDQNA
TPHCVSCGVAVCR--------ADRSPK---------SVVCGTDGITYPSICELKRQACLN
GRAIPVAYRGRC----------TIKCKDRQH-----------------------------
-----------------------------------CLTD---------------------
------------------------------------------------------------
---------------------------LKTHKPRCVSC--------SYK-CPRSKRQQ--
--------------------GYGKLYRDAKNV----------------PFYDH-------
------------------------------------NVKLCGT-----------------
-----------------------------------------------------------N
NRTYH----------------------------SWCHMQKDSCTTGFYIDVQYGG-----
---------------SCAFGR---------------------------------------
------------------------------------------------------------
------------------------------------------------------------
-------------------------------------
>Gryllus_bimaculatus_Follistatin_TRINITY_DN42584_c3_g1_i1
------------------------------------------------------------
------------------------------------------------------------
------------------------------------------------------------
------------------------------------------------------------
------------------------------------------------------------
------------------------------------------------------------
------------------------------------------------------------
------G-----------------------------------------------------
------------------------------------------------------------
------------------------------------------------------------
--PVCGSDGRTYRSLCRLRKRACRRKTQALTVAYDGHCQSSCERLRCPAGKHC-LLDQNL
RPHCVKCAARRC-------------PRRG-------HAVCGADGVTYASSCHLRGAACLR
GRAIPEAYRGPCKPAGAAVSCGAVRCRERQA-----------------------------
-----------------------------------CLLE---------------------
------------------------------------------------------------
---------------------------PATGAPRCVTC--------SYR-CPKGSDL---
------------------------------------------------------------
------------------------------------GGPICGS-----------------
-----------------------------------------------------------N
NLTYP----------------------------SWCHMLKDACDTGYVIETRFAG-----
---------------RC-------------------------------------------
------------------------------------------------------------
------------------------------------------------------------
-------------------------------------
>Lottia_gigantea_Follistatin_102759
------------------------------------------------------------
------------------------------------------------------------
------------------------------------------------------------
------------------------------AGICWYTV-TKRGMCRNVNFINSTRDECCR
-TTLP-TMSWSPHESPTRGTLFYWDILMRGAPRCSPCHTSCTNVHCGSNKRCRM-RHGRP
KCVCIPNCPRA-LRHS--------------------------------------------
------------------------------------------------------------
------G-----------------------------------------------------
------------------------------------------------------------
------------------------------------------------------------
--LVCSSNGITFDDACELKRHNCRHG-EHLTVAYTGPCRRSCRDVNCSRNLTC-LEDQNG
LPHCVPC-VQNCS--------HVTRSP---------PELCGEDGVTYPSRCHLFQAICAK
GKTIRLAYKSSCIENA---SCSTINCPENYT-----------------------------
-----------------------------------CLND---------------------
------------------------------------------------------------
---------------------------PRTGRPQCSNC--------NHL-CNTSTR----
------------------------------------------------------------
------------------------------------DVTVCGT-----------------
-----------------------------------------------------------D
DITYS----------------------------SYCVMQQTACASQTVIKTKYSG-----
---------------ICNGMYDYIIL----------------------------------
------------------------------------------------------------
------------------------------------------------------------
-------------------------------------
>Homo_sapiens_Follistatin_FST344_NP_037541.1
MVR---------------------------------------------------------
------------------------------------------------------------
--------------------------------------------------ARHQPGGLC-
-------------LLLL-LLCQFMEDRSAQAGNCWLRQ-AKNGRCQVLYKTELSKEECCS
-TGRL-STSWTE-EDVNDNTLFKWMIFNGGAPNCIPCKETCENVDCGPGKKCRMNKKNKP
RCVCAPDCSN--ITWK--------------------------------------------
------------------------------------------------------------
------G-----------------------------------------------------
------------------------------------------------------------
------------------------------------------------------------
--PVCGLDGKTYRNECALLKARCKEQ-PELEVQYQGRCKKTCRDVFCPGSSTC-VVDQTN
NAYCVTC-NRICP--------EPASSE---------QYLCGNDGVTYSSACHLRKATCLL
GRSIGLAYEGKCIKAK---SCEDIQCTGGKK-----------------------------
-----------------------------------CLWD---------------------
------------------------------------------------------------
---------------------------FKVGRGRCSLC--------DEL-CPDSKS----
------------------------------------------------------------
------------------------------------DEPVCAS-----------------
-----------------------------------------------------------D
NATYA----------------------------SECAMKEAACSSGVLLEVKHSG-----
---------------SCNSISEDTEEEEEDED-------------QDYSFPIS-------
-SILEW------------------------------------------------------
------------------------------------------------------------
-------------------------------------
>Gallus_gallus_Follistatin_NP_990531.1
MLN---------------------------------------------------------
------------------------------------------------------------
--------------------------------------------------QRIHPGML--
-------------VLLM-FLYHFMEDHTAQAGNCWLRQ-ARNGRCQVLYKTDLSKEECCK
-SGRL-TTSWTE-EDVNDNTLFKWMIFNGGAPNCIPCKETCENVDCGPGKKCKMNKKNKP
RCVCAPDCSN--ITWK--------------------------------------------
------------------------------------------------------------
------G-----------------------------------------------------
------------------------------------------------------------
------------------------------------------------------------
--PVCGLDGKTYRNECALLKARCKEQ-PELEVQYQGKCKKTCRDVLCPGSSTC-VVDQTN
NAYCVTC-NRICP--------EPTSPE---------QYLCGNDGITYASACHLRKATCLL
GRSIGLAYEGKCIKAK---SCEDIQCSAGKK-----------------------------
-----------------------------------CLWD---------------------
------------------------------------------------------------
---------------------------FKVGRGRCALC--------DEL-CPESKS----
------------------------------------------------------------
------------------------------------DEAVCAS-----------------
-----------------------------------------------------------D
NTTYP----------------------------SECAMKEAACSMGVLLEVKHSG-----
---------------SCNSINEDPEEEEEDED-------------QDYSFPIS-------
-SILEW------------------------------------------------------
------------------------------------------------------------
-------------------------------------
>Danio_rerio_FollistatinA_NP_571112.3
MLRMLK------------------------------------------------------
------------------------------------------------------------
-------------------------------------------------RQQLHPGMI--
-------------LLLF-WLCYLIEDQKVQAGNCWLQQ-GKNGRCQVLYMPGMSREECCR
-SGRL-GTSWTE-EDVPNSTLFRWMIFNGGAPNCIPCKETCDNVDCGPGKRCKMNRRSKP
RCVCAPDCSN--VTWK--------------------------------------------
------------------------------------------------------------
------G-----------------------------------------------------
------------------------------------------------------------
------------------------------------------------------------
--PVCGSDGKTYRDECALLKSKCKGH-PDLEVQYQGKCKKTCRDVLCPGSSTC-VVDQTN
NAYCVTC-NRICP--------EVMSPD---------QYLCGNDGIVYASACHLRRATCLL
GRSIGVAYEGKCIKAK---SCDDIHCSAGKK-----------------------------
-----------------------------------CLWD---------------------
------------------------------------------------------------
---------------------------AKMSRGRCAVC--------AES-CPESRS----
------------------------------------------------------------
------------------------------------EEAVCAS-----------------
-----------------------------------------------------------D
NTTYP----------------------------SECAMKQAACSLGVLLEVKHSG-----
---------------SCNCK----------------------------------------
------------------------------------------------------------
------------------------------------------------------------
-------------------------------------
>Danio_rerio_FollistatinB_NP_001034720.1
MRQF--------------------------------------------------------
------------------------------------------------------------
--------------------------------------------------PQLRQGVL--
-------------ALLI-WFAHLMEEQKVQAGNCWLQQ-GKNGRCQVLYMSGMSREDCCK
-SGRL-GTAWTE-EDVPNNTLFRWLIFNGGAPNCIPCKETCDNVDCGSGKRCKMNKRNKP
RCVCAPDCSN--VTFK--------------------------------------------
------------------------------------------------------------
------G-----------------------------------------------------
------------------------------------------------------------
------------------------------------------------------------
--PVCGSDGKTYRNECALLRAKCKRH-PDLSAQYQGKCKKSCYDVRCPGSSTC-VLDQTN
NAYCVTC-NRFCT--------EVTSPE---------QYLCGNDGKVYASACHLRRATCIM
GRSIGVAYEGKCIDAR---SCKDINCREGRK-----------------------------
-----------------------------------CLWD---------------------
------------------------------------------------------------
---------------------------KRTGRGRCAVC--------EDT-CPESRP----
------------------------------------------------------------
------------------------------------GDSVCAS-----------------
-----------------------------------------------------------D
NTTYP----------------------------SDCAMRQAACALGLVLEVKHSG-----
---------------SCNSLSEETDEEEDDEDY------------TDYSH-VS-------
-LLLTG------------------------------------------------------
------------------------------------------------------------
-------------------------------------
>Saccoglossus_kowalevskii_Follistatinlike_XP_002736683.1
------------------------------------------------------------
------------------------------------------------------------
------------------------------------------------------------
----------------------------------------------------MTKKDCCA
-SGAL-RMAWSA-DDVSFGTLFKWKVAKTGPLSCILCQDSCEHAQCGRDRRCKMNRKNKP
RCVCSLKCSR--DERR--------------------------------------------
------------------------------------------------------------
------G-----------------------------------------------------
------------------------------------------------------------
------------------------------------------------------------
--AICGTDSRTYANKCAMRKYRCKQR-RDIEVAYHGECQTTCNGVVCPGNLSC-IVDQHN
RPHCVSC-QTECP---------SPAPY---------DMLCGLDGVTYESSCQLMAATCLL
GSSIGVAYSGRCRGPQ---SCDKFSCIQGKK-----------------------------
-----------------------------------CLVT---------------------
------------------------------------------------------------
---------------------------ADSGIPQCVTC--------NQTDCNKETDPD--
------------------------------------------------------------
---------------------GVV------------DNRICGS-----------------
-----------------------------------------------------------D
NQTYQ----------------------------SCCEMRKSSCNKGISIEIKHFG-----
---------------QCENTTLTPTQVSPKLM-------------TTYHARVENS-----
-TLVDWTREEAP-------LESE--STVLGNALSSEDIWEESHHSVNYSD-DYVTSDDSD
SVHEGA--IEYIDTIDGFPDG----------------------RPIMT------------
---------LDDLEQFIRNSSFRMQ------------
>Nematostella_vectensis_Follistatin_XP_001624524.1
MA----------------------------------------------------------
------------------------------------------------------------
------------------------------------------------------------
------------------------------TRNCLL------------------------
--------------------LFILAILKFNS-----------------------------
------------------------------------------------------------
------------------------------------------------------------
------------------------------------------------------------
------------------------------------------------------------
------------------------------------------------------------
--------KETLATEESVKEIASKNQ------------GTGCVKL-CPAGQTCTLVSGRE
TCSCVTT----CP--------DHHKP------------VCGSDGHLYINHCDLHRLACTT
GRKISIDWDDTCRE----LEVAKNKCNERKMKTLKHRILTHFSQELVGHFTARRYIVMLF
GRQDGNNNRRLDRAEVGRFLLNYAMYPDVRAILAYCDADDWMNYEDMDMDDVISVHEFFR
SYEPSKHEQNLSAIPLPVLLPEVAEPKVTSEIRKRQNKAEKAQPAEKSKMQTKSENSKDQ
RTENETSKVEKAQEKSTVQPTSLRPLALPTGEPEVKTTTTSEVNHVTEK-TPATKKPEVP
FSQRATETTKKNEPHLETERKSKKDLTEPIIVNLKKEPLPPKESTRARPGVTHKKDLSVK
TRNVFFAFADEGINVIDPVTSSVVHRMRGNDVIQNTAAKVCGDQACSWGDAVAVGSGVIY
AADVTNRRLIVVDVSSLEIVEAINVSGFPYDLQYVSGRDELWVLNWAERVTGLITQVHGD
NGTLAVIKNAMEKLTHTVTDVPLRHAIHSFHITDSCHLRDEE-RFGYVTHIEEPGIHEVD
LAAREISRFIDLSSRGCHGTYGFTYSTGSDYGFVQCFTNEKKTLQAQYPIHMKTGTVINV
LTVNTGLPHISPDGKYIVSLNEHVISALYVNEERTIQIGEPIKTSMSLSDATFIARDDGY
DVYVTARDMSAVVLIHASPSGMETQKLLTDVGLSKKKDWDRVKRSIVTGCEYDARYLATP
ATAEDAVFIIDGQRQVVSGHAQKIRGAQALVWVSGEE
>Nasonia_vitripennis_follistatin_XP_001607105.2
MT----------------------------------------------------------
------------------------------------------------------------
----------------------------------------------GVVRARATTGAA--
-------------LLLP-LIIALLRARPATGGVCWSNV-NSAGRCKEILSQGVSKEECCG
GANAPETTAYSE-EDYDNGALFFWQVLGGGV-KCDSCRSSCLGVSCSEGRKCVL-RRGMP
KCVCRPECRESKAQAE--------------------------------------------
------------------------------------------------------------
------G-----------------------------------------------------
------------------------------------------------------------
------------------------------------------------------------
--PVCGTDGRTYRNVCKLKRRVCRKGYHELAVAYGGQCRSSCLGVRCRHGRSC-LLDQNL
SAHCVKC-SRRCS-----IGSAGGQPQEAQQAREALRPVCGVDGNTYKSACHLRAAACRA
GRAIAIAYKGPCRKYT---DCRSIQCRPGQL-----------------------------
-----------------------------------CLTE---------------------
------------------------------------------------------------
---------------------------PHTERPRCVTC--------LYR-CPRNKELV--
---------------RERNRHRNRDYQDPS------------------------------
------------------------------------PLALCAS-----------------
-----------------------------------------------------------N
NVTYP----------------------------SWCHIMKDACLTGLVLETRHAG-----
---------------ACNARDPPPFHENASAA-------------KELQLTKK-------
-PIGKGKP-----------------SKSSAATSSAATTTATTTTTTSSSN-TTAAAATSS
SFL---------------------------------------------------------
-------------------------------------
>Tribolium_castaneum_follistatin_EFA07639.2
MQ----------------------------------------------------------
------------------------------------------------------------
--------------------------------------------------KTKNVNVTA-
------------PTQCPNFLIFVSKTSLFAAGTCWLAM-LRNGRCTEILYEKSTKEQCCG
-NRLM-QTAYSP-DELDPGAFFFWRVLGDGV-RCLPCQVSCKDVDCGVDKTCTI-RKGRA
KCVCSSKCKEGKVRAK--------------------------------------------
------------------------------------------------------------
-----RG-----------------------------------------------------
------------------------------------------------------------
------------------------------------------------------------
--PICGTDGRSYRNICRLRKRACRRKSHSLAIAYSGTCQTSCDKIKCPSGMHC-LLDQNL
HPHCVNC-SKRCS-D---------SPRR--------REVCGSDGVTYPSACHLREKTCRR
GKAIPIAYKGPCREGA---TCGDVRCQDRQS-----------------------------
-----------------------------------CLTD---------------------
------------------------------------------------------------
---------------------------PSTGMPRCVSC--------TST-C-RPRHM---
------------------------------------------------------------
------------------------------------HGPICGT-----------------
-----------------------------------------------------------N
NSTYH----------------------------SWCDMMVDSCAKGFVIDTKHPG-----
---------------RCGGGEG--------------------------------------
------------------------------------------------------------
------------------------------------------------------------
-------------------------------------
