# Supplementary material for: Striking parallels between dorsoventral patterning in Drosophila and Gryllus reveal a complex evolutionary history behind a model gene regulatory network
Source: eLife. 2021 Mar 30;10:e68287. doi: 10.7554/eLife.68287 (PMC8051952; doi:10.7554/eLife.68287)
Supplement: Supplementary file 3. [file elife-68287-supp3.zip › File S3 /Aligned_With_Gaps_Still_Present/Myd_align_raw 2.fasta]

>Gryllus bimaculatus Myd88 TRINITY_DN42938_c4_g3_i1
------------------------------------------------------------
------------------------------------------------------------
------------------------------------------------------------
------------------------------------------------MAAAASVPNLYD
IPLRALR-----------------------------------------------PATVSS
I-----------------------SALL--------------------------------
------------------------NPPKVLAT----------------------------
------------------------------------------------------------
------------------------------------------------------------
-------------------------------------------------------SDGL-
---PR-------------------DWR--------------------------GLAHLMK
VPPHLLPH-VSQPDPTGELLKKWT--------------AGSVGLLDEY------------
------------------------------------------------------------
------------------------------------------------------------
------------------------------------------------------------
-------------LGMLDRWDIVDDTKHLMEADAVL------------------------
--------------------------------------------------HLQNVERALS
SAS---------------------------------------------------------
--DVDADLDRE-------------------------------------------------
-----I-LTRDDVLRLEQGLPPQRYNAYLLYADADEEFA-VKIIEEMENK--YNLKLCVR
DRDLVAGHVFEHEAIMRLISDRCNRLIVVISENFLKSEANKFFCTFAQALGIDQKRR---
-KVIPVMHKQC---RLPPELNYY----FVLDYTRSGDLWD-FWKKLHDSI-----ETPSI
Q--------SREPSSRITIREPVLEEQAQTYV---------AAENSSKIDIGGNEQKTKV
KSHEKQHKISAENIGM--------KKSTSMSLENL-------------KAKSKK------
---------------WFGGFPTRVKKNKKAEALV--------------------------
---------------------------------------------AL
>Apis mellifera MyD88 XP_006560502.2
------------------------------------------------------------
------------------------------------------------------------
------------------------------------------------------------
-----------------------------------------------------MTIDLST
IPLVALS-----------------------------------------------IESTQV
V-----------------------SSLL--------------------------------
------------------------NSPKVIPC----------------------------
------------------------------------------------------------
------------------------------------------------------------
-------------------------------------------------------ENKL-
---PR-------------------DWR--------------------------GLAHLCE
LGGELMPLLISHPDPTAYILTYWKKKQ----------KNITIKDFQNL------------
------------------------------------------------------------
------------------------------------------------------------
------------------------------------------------------------
-------------LEKIDRWDILDDTLKLFVRDGEK------------------------
--------------------------------------------------YLEQLQKSQT
SAE---------------------------------------------------------
--KIENDTEIE-------------------------------------------------
-----I-LTIDDFYRKEQGLSEQNYDAFILYADEDIKFA-NEMVDKLEKE--YNLKLCLK
DQ-LLGGITFEHEAVMKLISDRCNRLIVIISPNFLKSPANKFFLNYAQALGIGTQQR---
-KIIPCLYERC---RLPPQLQFM----VILDYNKLVS-YN-FWGKLRDSI-----QVSNK
I------------------------KENLNIF---------PIKNDSNLNMNNENDKDKQ
NTSNVERKIEIEKLQIQNKKETFDRKENSNQFEFVSINNNS-------KDNNKKHNH---
----FLL--------WSKMWSKKGENNKREDASI-------TKTISLPSIESLDTL----
--------NSTELIEKKNKTRLIDKYIKKY-----QLMIHKD--HLA
>Nasonia vitripennis MyD88 XP_008206894.1
------------------------------------------------------------
------------------------------------------------------------
------------------------------------------------------------
------------------------------------------------------MPDLSL
VPLTALS-----------------------------------------------PEVQHL
I-----------------------STFL--------------------------------
------------------------NPPKVIPAGCG-------------------------
------------------------------------------------------------
------------------------------------------------------------
-------------------------------------------------------TSGL-
---PR-------------------DWR--------------------------GLAQVCS
IGGELMPAIASHADPTKRILDIVQTKS----------QNFTLKSLQDA------------
------------------------------------------------------------
------------------------------------------------------------
------------------------------------------------------------
-------------LKSLERWDILEDSEPLLERDALL------------------------
--------------------------------------------------YMERLKKSQE
TAE---------------------------------------------------------
--GNDYSADAE-------------------------------------------------
-----I-LTFDDQFRIERGEGKQHYDAFLLYANEDEEFA-QEMIENLEKK--NHLKLCLK
ERDLVPGLSFEHEAIMRLISERCNRLITIISPDFFKSPANKFFLNYAQASGIDKRQE---
RKIIPCVYKNC---ELPPQLTYY----SKIYYKQVSPDF--FWDKLTRSM-----KAIQ-
-----------------------------------------SVQNAQMFTKNSSDSKAKS
SNSTKNTPLQEPKKKVEKNPPVETSKAVNGLKNRVLLPWKR-------RENAEL------
----------------------SEKPNKKGEKLVT-----QDPIPKLPSLDGLDSLSCVT
SS-----ANTTTKKSKKNK-KFLGNYVKKV-----QSLLT-----KS
>Acyrthosiphon pisum MyD88 XP_001948320.2
------------------------------------------------------------
-----------MDP----------------------------------------------
------------------------------------------------------------
------------------------------------------------ASCSTVSEDFAN
ILISVLR-----------------------------------------------LPTRER
L-----------------------SCML--------------------------------
------------------------NATKVIPS----------------------------
------------------------------------------------------------
------------------------------------------------------------
-------------------------------------------------------PEKL-
---PR-------------------DWR--------------------------GLCTLLN
YT------IPSGCDPTDPIGKIFKFCE----------AKTTIAHFTRC------------
------------------------------------------------------------
------------------------------------------------------------
------------------------------------------------------------
-------------LERIDRYDVVEETEELFISDIKY------------------------
--------------------------------------------------FKEQCSLAKY
PTP---------------------------------------------------------
--VVPNDFDIN-------------------------------------------------
-----I-ITLDDINSSSNGLPLTRYDAFLLYDKADIQSA-AAVVEKLETD--YKLKLCLK
DRDLRPGVMFEYQSIIKLISDRCNWLIIIVSNDFSNSPWNRFIVNYIQSLAIEKRLP---
-KIIPCVFDDC---VLPEELKCY----VHLYFNKYNPFCD-PWQKLMITV-----SPYKN
L----------------------------------------ALADSVKANPSCQNTSITT
VDKKKVIKFSSEEINLPPKPP----KPKSVFDRLVKTVGNI-------------------
---------------SVKVVPTKWNKKKVKCTSL--------------------------
-----------------------------------------------
>Oncopeltus fasciatus MyD88 PTY23197.1  
------------------------------------------------------------
-----------------------MA-----------------------------------
------------------------------------------------------------
------------------------------------------------LDLYQSGINYKE
IPLVALR-----------------------------------------------HSTKSI
L-----------------------SQSL--------------------------------
------------------------NGTKIIPS----------------------------
------------------------------------------------------------
------------------------------------------------------------
-------------------------------------------------------PSNL-
---PR-------------------DWR--------------------------GLAHLAE
VA----APHTNCPDPTSAVLSAWEKKE-----------NSSVQSLIDS------------
------------------------------------------------------------
------------------------------------------------------------
------------------------------------------------------------
-------------LKEIDRFDVIDDIADLVEKDVSN------------------------
--------------------------------------------------YKTSLQVRNQ
YVL---------------------------------------------------------
--QREEAADVS-------------------------------------------------
-----V-ITIDDMYCIENCGQPQYYDAFLLFHESDSEFA-KTILYKLENE--YGLKLCCK
DRDLIGGLPFEHEAIMQLIRDRCRRLIVVVSPLFLESPANKFLLTFAQAIGIVAAFL---
-AASICYIPGTI-VELPETCKSIC---QNLTSER--------WDGKKLLPISEAHSSPPC
E----GASTSVETSKKLEFLPNKNTEKEENKL---------PPKNVNRINAPYSSSSTTE
SLNGFSESESMLNSRA--------SSTASLLSNT--------------------------
---------------FKKPIKSKWPFRKKKKKTV--------------------------
---------------------------------------------AA
>Penaeus monodon MyD88 AIS92906.1
M-----------------------------------------------------------
-----------------------MSF----------------------------------
------------------------------------------------------------
-----------------------------------------------------RREEVAE
APVRILS-----------------------------------------------PASKQY
M-----------------------ATKL--------------------------------
------------------------DSRKILLV----------------------------
------------------------------------------------------------
------------------------------------------------------------
-------------------------------------------------------NEGI-
---HR-------------------DWR--------------------------GLAEQAG
LDVNSI--CSGKISPTEHCLHLWGQK------------GGLIGQLWTY------------
------------------------------------------------------------
------------------------------------------------------------
------------------------------------------------------------
-------------LEAMDRFDVIDDTLQMIYADYDK------------------------
--------------------------------------------------CMTQSGGALT
AVP------------------------------PP----------------FDQRV----
--PQIAEQDSQ-------------------------------------------------
-----I-LTVDDLNNLSKGLGLQHYDALVLFADEDIDFV-QEMLEKLEGE--YNLKLCHK
NRDLIGGLQFESESIVKLIMERCTRVIVVLSPESLESSTNTFFTLFAHALSVDQRRR---
-IVIPCLYKPC---VKPAVISFC----HSLDYYRAKGYWN-YWEKLRDSLI----WQPQN
T----PSTPNAESRQRIREVSGSSTSSQ-------------VSANSLSLTTPSPSQSSGF
FLKLLRKSDGKGKSKA-GTPPVEDSGKVSVQSNEA----------PPAKEDTVTEDKNGY
PRSSAIPIQDSPDRPFIQLTPSSASGESSDYTLS------FQSLPDVPETPPCTSPQGTT
SSTALLIQDDDATASPRSRSKFLDKIFKGK-----QKKIKIPGYILL
>Tribolium castaneum MyD88 XP_008190563.1
------------------------------------------------------------
-----------------------ME-----------------------------------
------------------------------------------------------------
-----------------------------------------------------AAGESRE
VPITVLR-----------------------------------------------PKTKAL
L-----------------------CDLL--------------------------------
------------------------NPQMFMPG----------------------------
------------------------------------------------------------
------------------------------------------------------------
-------------------------------------------------------PNGV-
---LR-------------------YWR--------------------------GLAGLCQ
ISPNYEASLVNDSNPTDKVLQLWYEKDP---------QRCTVQQLLLF------------
------------------------------------------------------------
------------------------------------------------------------
------------------------------------------------------------
-------------LEEMDRFDVADDVLDLIDEDIKL------------------------
--------------------------------------------------YKANPQGYEL
K-----------------------------------------------------------
--PLYSEADKY-------------------------------------------------
-----I-ITTDDVIRINEGRDLEIYDAFLLYDHDDIEFA-IELLDRMEKE--YGMKFCVK
DRDLVGG-GLEMDKMIKLITHRCNRLVVILSDSFFKSSANEYYLSFAHAYGIES-QR---
-KIIPCIYKNL--TTNPPHMKCL----FTLDFQRMAA-FN-VWDKLRDSI-----RVVSA
E------------------KFKVNRSQSDNGQ---------VLRSALHQRDPIGLRPLNH
GVKFSSSVGDLKSTEAISEPPLNPSTSADNLESCS----------EQKKEKKTT------
-----LL------KKIKGHFKRDKDCSSKAEKGS--------------------------
--------------------KGLKKHLKRATA------------VAN
>Bombyx mori MyD88 XP_004921572.1 
------------------------------------------------------------
-----------------------M------------------------------------
------------------------------------------------------------
------------------------------------------------QLKMASDSDINN
LPLLMIP-----------------------------------------------YKTRQM
L-----------------------SCLL--------------------------------
------------------------NTKKIIPSDG--------------------------
------------------------------------------------------------
------------------------------------------------------------
-------------------------------------------------------PDKL-
---PR-------------------DWR--------------------------GLASLVG
ISSQEAGSIHQCSNKTDKVLEIWQRNG-----------SPTVGQLLEF------------
------------------------------------------------------------
------------------------------------------------------------
------------------------------------------------------------
-------------LQRLDRFDVHDDVIDDLRKHISR------------------------
--------------------------------------------------GELTVNQ---
----------------------------------P--A-------------FEGGQVAIK
HNDIISNEDVY-------------------------------------------------
-----VPITIDD----DEGY-EQHYDAFVLYADEDREFV-EEMINRLGGM----FQICTK
EK-LLPSHSTEYAPVAQLISQRCQYIILVYSPAFLRSPANTFYRDYAQAISIESRNRVFE
HKLIPIVYQHC---ELPVHLKYY----TNLKYTTSAT-FN-FWDKLKQSL-----RQHRI
V----PS---------FRLDGATSSRSALNIV---------ELTNSNNL---ANSHNLAT
EFRSESHFFRTPDHSI--VPNGHDSNSARSEDTLS-------------------------
---------------WSGDYSQASDGVERMKNLG--------------------------
--------------------RRFMKVLKRK---------------KT
>Drosophila melanogaster MyD88 NP_001260821.1 
------------------------------------------------------------
-----------MRPRFVCHQQHSVA-----------HSHYQPHS----------------
--------------------HFHH------------------------------------
------HTHRHPNPPHHHHIYGATDVSYRRYRTAGMVVAEGVMDSGSGSGTGTGLGHFNE
TPLSALG-----------------------------------------------IETRTQ
L-----------------------SRML--------------------------------
------------------------NRKKVLRS----------------------------
------------------------------------------------------------
------------------------------------------------------------
-------------------------------------------------------EEGY-
---QR-------------------DWR--------------------------GISELAK
QKGFVD---ENANNPMDLVLISWSQRSP---------QTAKVGHLEHF------------
------------------------------------------------------------
------------------------------------------------------------
------------------------------------------------------------
-------------LGIIDRWDVCDDIQENLAKDTQR------------------------
--------------------------------------------------FIMKQEQRQT
ALV---------EACP-----------------PP------------PSDCFETNNNYSS
SNNITVGQSVQ-------------------------------------------------
-----I-LSDEDQRCVQMGQPLPRYNACVLYAEADIDHA-TEIMNNLESER-YNLRLFLR
HRDMLMGVPFEHVQLSHFMATRCNHLIVVLTEEFLRSPENTYLVNFTQKIQIENHTR---
-KIIPILYKTD--MHIPQTLGIY----THIKYAGDSKLFN-FWDKLARSL-----HDLDA
F----------------------------------------SIYSTRQVQTPSPVEESAP
RVTTPSIRIQINDKDVTDMPNYNSCKVPEAETTIVSVSGDTGSPLPEHKPKKKDR-----
---------------FLRRITHSFGKTARSDGASGKTLRHAHSVSTINVTERERTLSASS
SN----I--STTSESKKSFIKWQPNILKKALFSRSSSKLQTPG----
>Tetranychus urticae MyD88 XP_015786667.1
------------------------------------------------------------
------------------------------------------------------------
------------------------------------------------------------
------------------------------------------MEKETIKEGVITTVNLSD
IPIRALR-----------------------------------------------IKSRTL
L-----------------------SKCL--------------------------------
------------------------NAIQIIPA----------------------------
------------------------------------------------------------
------------------------------------------------------------
-------------------------------------------------------QSGL-
---PR-------------------DYR--------------------------GIADLFG
LDNHLVSTIERSADPFKMILENVEKELKI--CESGSKNPYSINDLIGF------------
------------------------------------------------------------
------------------------------------------------------------
------------------------------------------------------------
-------------LESIERFDVIDDCMELFYQDALF------------------------
--------------------------------------------------HSNKMKKLSI
KGR---------------------------------------------------------
--------KHD-------------------------------------------------
-----L-LTIND--SLGDNDEDIHYDAYVCYADEDIDFV-TFLSDYLESPQ-IGLRLFIR
DRDLLLG-TMKYDAYTKLIEQRCNYVIIILTPDFVESEECKYQTLFATDLAIQDRER---
-KLIPIILKSC---NIPPFVRLM----SKIDFSRRDSKWEWVWRKLIFSI-----SSKPM
ILTSPPSYPCITYSSVPQEKHSTNENSQLHDQLYLHNHSSRHLNHQSPLTAPYKPDSPIN
ETSISTKTLSS-NISIKSFPSVPTSSLISKEESRSIDSGHAES---ISLESSTS------
-----LLSTDKPKKNWLRFFKQKLTGLGSSDSSA-------NGYNNLENCD---------
--------------------------VK-------------------
>Homo sapiens MyD88 AAB49967.1 
------------------------------------------------------------
------------------------------------------------------------
------------------------------------------------------------
-----------------------------------------MAAGGPGAGSAAPVSSTSS
LPLAALN-----------------------------------------------MRVRRR
L-----------------------SLFL--------------------------------
------------------------NVRTQVAA----------------------------
------------------------------------------------------------
------------------------------------------------------------
------------------------------------------------------------
------------------------DWT--------------------------ALAEEMD
FEYLEIRQLETQADPTGRLLDAWQGRP-----------GASVGRLLEL------------
------------------------------------------------------------
------------------------------------------------------------
------------------------------------------------------------
-------------LTKLGCDDVLLELGPSIEEDCQK------------------------
--------------------------------------------------YILKQQQEEA
EKP---------------------------------------------------------
--LQVAAVDSSV--------------PRTAEL-------------------------A--
----GI-TTLDD----PLGHMPERFDAFICYCPSDIQFV-QEMIRQLEQTN-YRLKLCVS
DRDVLPG-TCVWSIASELIEKRCRRMVVVVSDDYLQSKECDFQTKFALSLSPGAHQK---
-RLIPIKYKAMK-KEFPSILRFI----TVCDYTNPCTKSW-FWTRLAKAL-----SLP--
------------------------------------------------------------
------------------------------------------------------------
------------------------------------------------------------
-----------------------------------------------
>tollo NP_524757.1 tollo Drosophila melanogaster
---MLATTHMLYVLIATCVIPIFGAALSKTVLYQAPDECRWSGGGEHDITLVCHLRTIN-
-SELENTNFSVIQP------QNTVRLRLECNDALFFQSSLSPDSFRSLVELRDLTIEYCK
LGNLTDGSFRGLQELRNLTIRTHNGDWSTMSLEMASNSFVEFRQLERLDLSLNNIWLIPD
GMVCPLKSLQHLNASYN----KIQDIS-NFYFSASLSSRKARVCGSTLQSLDLSANKMVS
LPTAMLSALGRLTHLNMAKNSMSFLADRAFEGLLSLRVVDLSANRLTSLPPELFAETKQL
QEIYLRNNSINVLAPGIFGEL---AELLVLDLASNELNSQWINAATFVGLKRLMMLDLSA
NKISRLEAHIFRPLASLQILKLEDNYIDQLPGGIFADLTNLHTLILSRNRI----SVIEQ
RTLQGLKNLLVLSLDFNRISRMDQRSLV--NCSQLQ--DLHLNDNKLQAVPEALAHVQLL
KTLDVGENMISQIEN-----TSITQ--------------------LESLYG-----LRMT
ENSLTHIRRGVFDRMSSLQILNLSQNKLKSIEAGSLQRNSQLQAIRLDGNQLKS-IAGLF
TELPNLVWLNISGN-----RLEKFDYSHIPIG-LQWLDVRANRIT--------QLGNYFE
IESELS---LSTFDASYNLLTEITASSIPNSVEVLYLNDNQISKIQPYTFFKKPNLTRVD
LVRNRLTTLEPNALRLSPIAEDREIPEFYIGHNAYECDCNLDWLQKVNRESRTQPQLMDL
DQIHCRLAYARGSSHVSLIEAKSDDFLCKYASHCFALCHCCDFQACDCKMECPDRCSCYH
DQSWTSNVVDCSRASYEQTLPSHIPMDSTQLYLDGNNFRELQSHAFIGRKRLKVLHLNHS
RI-EVLHNRTFYGLLELEVLQLQSNQLKALNGNEFQGLDNLQELYLQHNAIATIDTLTFT
HLYHLKILRLDHNAITSF---AVWNFLPSYLNELRLASNPWTCSCEFIDKLRDYINRHEY
VVDKL------KMKCDVISGNSTQQMVIYPGSGEPASLPVVQCSQTLPLG-LDNNFNYAE
QAGGENASNATSTKMILNQPPKLDYIPILVAILTAFIFVMICISLV---FIFRQEMRVWC
HSRFGVRLFYNAQKDVDKNEREKLFDAFVSYSSKDELFVNEELAPMLEMGE-HRYKLCLH
QRDFPVG-GYLPETIVQAI-DSSRRTIMVVSENFIKSEWCRFEFKSAHQSVLRDRRR---
-RLIVIVLGEVPQKELDPDLRLYLKTNTYLQWGDKL-----FWQKLRFAL-----PDVSS
S---QRSNVAGQSCHVPINHASYHHHHHVHQQAMPLPHS--VHHHQQQFMLPPPPQQPGS
FRRQPSLHQQQQQQQQIRGNNNTTQQQQQQQAALLMGGGSVGGP----------------
---------------APQMIPLAGGIQQQSLPLP--------------------------
-------PNQQPTPASRN--------------------------LHM
>Centruroides sculpturatus Toll-like 4 XP_023211534.1
-MDLILNTAQLLILIAFI------------------------------------------
-SRVKTLDV---------------------------------------------------
------------------------------------------------------------
--------IRHFNTYGHCDVFTVH------------------------EYLYISGKKCDS
--LYNLPP----------------------------------------SP----NTTHLF
IN----GTSISSFATNHLNKY---SNLLHLEVTH--------------------------
SKLQALEFHSFCNLTELRIINFSYNRISELRSEKFCSLKNLTNLVLAHNDITNVKNITHL
LSE-YTPSLTNLDLSENNLTTIQSDDFQFMNNNNIEVLSLSSC-NLNHIDPISFMNLQKL
KYLILSKN-NLTIENLSEIFRSLAGHSFEDVDIAS---APSSLDVLPALRDLNLMKLKFG
FTNIPVIKKTVFGDLNNLKELTIVNANVMNITDDAFENLPNLTSLTIVPNILNSLPKGIL
--LSRLHYLNISGRPWSPKRFTIFDFSFASMGNLHTLDLSFNFLIRLSETSFTGLSNLRH
LR----------------------------------IRRCGIHHIQDVTFAPFSNLLSLD
ISFN---------------------SIL-IT-----------------------------
------------------------------------------------------------
--------------------------------------KLLIKKIFPHLKVLKSLTFQQV
PLTLSASDKLFSELIHLEHIDLSNSSLNLVSQNIFANLNKIKHIYLSHNLIREWREPIFS
PFPNLISLDLSHNYIVTVTSSMMGDF--EKIPKVDLSGNSFNCSCDIL-PFMEWVNSSEI
IISDYFKHDYNGYKCD-----------------SPKE--------------LFNSELFKV
HNFLDKDCNAN---------------PAFAALIVLAVILILILVAVVSGYLYKFYF----
-----------GRRLLSISDENFTYDAFISYNANDSDWVFSTLLPRLETNT-SDLKLCVY
DRDFVAG-RGISECIMESI-KCSRRTILILSNNFLQSPWCKFETDLAHHVLIDEERE---
-GLLLIKLEELSNHLVTTQLNYLLKTKIYLEWSNDPKEQDLFWKKLRQAL----------
------------------------------------------------------------
-------------------------KTKKKIVSKII------------------------
------------------------------------------------------------
-----------------------------------------------
>Ixodes scapularis Toll-like 2 XP_029836918.1
MPRVALLPALLWVLTSWAL----------------------------DVTTAWRVREAHS
HSKTRNLDSVYMNP------QSSVALRVGAAGTLL-------------------------
------------------------SSW-----------------------ILND------
---C---NIQHFSDGG----------------------------------LLVTGHKCED
IPIVNMTS----------------------------------------WP---VPATEIA
LY----HTSVTSLQPNAYHAYGPISQVTKLEIIQ--------------------------
NKIYAIKPHAFNGFPNVTFLSLSDNPIKFLSSESFRGLNSLKVLVLFRTRLHEFSTVIAS
VNPGVLPKLEILNLGNTALHRIDEHDLVPMENSSLKHIQFHLCDNLAYIHPQALKPLKHL
EGFYLRDNLNMKVENIIDVISNITQETFRIIDVSQPVYKAVPYRILESVARTAAEVIIFI
RMTDYTVTKDSFPPMNRVKCLVLESGKIREFKANALQNLPNLEEVSFRRNLFLGVPPGLL
--APRIKFLDLSGYDRGFVQLDLPDYVFSKMVNLREMYLRYKALPSLTEFTFWGLKNLET
LD----------------------------------MKQCSIDSLPQGVFHHLTNLKHLD
LSDN---------------------PVFRIG-----------------------------
------------------------------------------------------------
--------------------------------------STFSPHIFQGMTNLNSLILSNT
KISDMAKAVSFSDLTSLEYLDVSNNSIVTVPKEVFISGVNLKHLDLSRNIIDRW-SPLPS
SLMNLQILDLSSNRLRHFRTDVISGF--NRLRTLDVSKNPFACTCGIT-PFLEWTKTSNV
TLINLAYEEL--HSCS-----------------EPRD--------------MAGRHIRSV
LPHLQKICKPT----------------ILISIMCVAILVLVFVILLVSGYIYRRRFE---
-----L-WLQTQSTMSSSANRAYIYDAFVSYSNSDTQWVISRLLPQLECSTISNLKLCVY
DRDFVAG-RNISECILDSI-KHSRKIILVLSNSFLQSPWCRFETDLAQYTLLEENRD---
-AFILLKISRLDETLLSPKLNYLLKTRVHLSWTQTPKEELAFFSKLHKALV---------
------------------------------------------------------------
-----------------------DTRPKSHLEKSILPTAHTPS-----------------
---------------VVPFFTRKLGIFRKLKKSAG-------------------------
---------------------------------------------LV
