# Supplementary material for: Striking parallels between dorsoventral patterning in Drosophila and Gryllus reveal a complex evolutionary history behind a model gene regulatory network
Source: eLife. 2021 Mar 30;10:e68287. doi: 10.7554/eLife.68287 (PMC8051952; doi:10.7554/eLife.68287)
Supplement: Supplementary file 3. [file elife-68287-supp3.zip › File S3 /Aligned_With_Gaps_Still_Present/nudel_raw_align 2.fasta]

>Oncopeltus fasciatus nudel PTY10283.1  
MN---ERSVFPQAEL--EKLESRKTSRMAGKRCRLWTTKGLVAFGLLMAALFVCCLATHF
TRV-------LSDGGERVSYSV-DEGLDAGSELSVRRKREAGERLKADAEDAIVRLMGEP
GCREEC---DRLRAELDSLGTNIDLTMDRL---AHLRAEIDRVSKSCGNHTSAEDVDSRE
LELAIGHHHRTGVELEEVSTGNDKVLDHDL------------------------------
------------------------AASNINLLQKPPDEYPWPAAEITGEMAVDQFPPTGP
ESAIDDAQVETGPGEEIKTSQQMTVSLPQQMKKVCAMVPGPPGSSGYLCSPVRDLMAEQQ
ATPRDNFYLQACTLLPPSCCITLLTCFSELP----LRNIIVTA-----------VLNGRS
SQTHVPTAI---SSPNPFAFPTLSGSPLIVPASAASSDRLMPVYDPKNG-----RIGLQN
YPQSVTVVSPNQQP-QFTSLQGGQQYGAPENPQ-------GGLQTYITQPGSQQFISPIQ
QPARPPTQQDFQQPSSFLPQQGFQQSGSPISLQG-------FYTPPSPFSFPGFQQQFSP
ISQGFQLPPRPVSWPGYPQYVITIPQ-QGFQQSLSPFLSPGFQLPVSLISQQGVQQPASP
VPNQGSPMSQQGFQQPSS------SLSQQ------------GFQQPASPVPNPGSPMSQQ
GFQQPSSSLSQQGFQQPSSSLSQQGFQQPTTGPQEVFQQPNSTNPNP-GSPVSQKGFRQL
S---GSLPPQGFQQPTTPGPQKDTQQPASPDPNPGFQ-----------QTGSPISQQGLQ
QPSSPLSLQGSQQ-----PASPLPQQ--------------GFPPPVIPISQQ-SYQQPAS
YLPQQVFQQSSFNPFPQNMF----------NQYALQSGTQAQSTYLP-------------
-PRTLQLQYPSGNIPPQVYVPHS---------ANQPSQDLLQC--------AYVIVP---
-NSPSQTY----------KFPPVPGVSE--------------VIQRSRDEGNSN----AK
SINQKPSLCANTREDKSDESKNSPKENSTRVNINASGMTCEFGMRSCNDGSKCVSIEAWC
DSVIDCPDGSDEAVCSCKQRVRPE-----------------------------RYCDGYF
DCPSGEDELGCSGCPESMFSCVDVNSFEPLE-----SVCLPLEKRCDFIKNCKNGKDEKD
CNLITDVQD-LSKVSIISYTEGFLFRNWKGQWYPVCS---AITWASMACSA-EVGELTES
PKTRLEE-----MPDYF--GVVASEMG------------------------------NIV
KL-TPFCQPSN----RAGIALWVTCPDPKCGTKP-IISNFHRIKRDSLQDSGQYINPEEP
KFQTTPEAMDFVKKFFNSVSVFDRKKFYKRLWGPLVEPYMGVTENPQENQQKNESSPRVI
SNPTQLSWQEYSRPNHFHNQRVKYFPYEEKLIPNPSIFNYYQNYPSIDVQDERGSYFFQD
GRLKR--EE--ILRVVGGSKSEAGAWPWVVVLYQ----DGVFHCGGTILLTDIILTAAHC
VH--DFEDHYYEVHAGLLRRLSF--SPQKQIRTVDQVVVHEDYDSKTMMNDVALIHLSQP
LKFNRWVLPICLPPPKE--PG--MPQEPVPGTLCTAVGWG-AVYEHGPD-PDDLQEVEVP
IL--PYCTHQI------DQIGNDICAGYPEGGMDTCQGDSGGPLLCRI------------
-------------------------------------------------------NQMII
SSRTCDSIIDC-------------------------------------------------
------------------------------------------------------------
------------------------------------------------------------
------------------------------------------------------------
------------------------------------------------------------
------------------------------------------------------------
---------------------------------------EDGTDEINCTCKDRLVHL-AP
FNICNGVTDCHDSTDEKNCPA-KCYNGSFFCHKSKTCVPQTYRCNLEKDCYFGEDEEDCY
AIIQDES-DAWKQNNLTKLPLLLNGTAVKFSEGSWRHVCVHTN----HE-AVASLICNHL
GFGVVNDF----------------------KKINVSR-------HLNVNN----------
--------------------NCSHLYLRCS------SP----------------------
--------------------------------------------------------LKQL
WLAPLFNSGLPQTLALLLSENWLLAPTAGLQFRDSKV-FLNTWL-GKRNLTLNIEGPHDR
YIRIDGLNSIGDGQVTLLHLEQPAEINHQTVPLSFFDWPTPINENE----KCEVLTMTK-
--SGRIISIQLKP----TSCKEGI-RCYNLIQNEPP------------------------
---------------LCDI---------------VGIVICHSRSGPYLASVI---SGEIC
KT--PIIEVSDLVLERKNILDHLE--------SGHYEELREEDCASVRCETGECLDWERI
GDGLNDCYDSRDESLAIRNKKERYFKF--LGKDSSCMPGKIRCPKG-YCIAAEKFCDQRV
DCNDGSDELS-C---NCRGFLSLARPGQLCDGIQNCLDKTDESWDFCFNVTDCTGPNVYS
CHK---------------------------------------------------------
-KEGLLYSRLHGELVPQCIDVNSELAAK----ICALHG-------GYKL------KTAHS
SWV-------------------PYTYVLTDAFSRVYLNSQSHISLRAD-RTFATT---QQ
SPNNSCSAMYIEC--Y
>Gryllus bimaculatus nudel TRINITY_DN40750_c5_g1_i3
------------------------------------------------------------
------------------------------------------------------------
------------------------------------------------------------
------------------------------------------------------------
------------------------------------------------------------
------------------------------------------------------------
------------------------------------------------------------
------------------------------------------------------------
------------------------------------------------------------
------------------------------------------------------------
------------------------------------------------------------
------------------------------------------------------------
------------------------------------------------------------
------------------------------------------------------------
------------------------------------------------------------
------------------------------------------------------------
------------------------------------------------------------
------------------------------------------------------------
------------------------------------------------------------
-----------------------------------------------------KLCDGVV
DCWDYSDENQCEWCSPGQFVCPNS------------QVCVSPARLCDGARDCPYGDDERQ
CVTVSETADAAGD--FPYHSEGYLMVRQSGQWGKLCLHNFEKMVANSRASW-QVSDLGRA
VCKAMTYSDFDRVDRATD-EPASGRDGDGDSGSGDLYFELAIADSPGNASDGPSPRSSLE
FR-PSLC--------PQRDVVRVSCRDLECGVRPQAVHQW--------------------
------------------------------------------------------------
------------------------------------------------------------
------------ARIVGGGNAGPGAWPWQAALYK----EGEFQCGATLISSRWLVSAGHC
FY--HSQDDYWVARLGALRRGTALPSPYEQQRPIARVLLHPGYVDAGFVNDISLLRMREP
VAFSDYVRPICLPPAGTELR---------DGRLCTVVGWG-QLFEVGRIFPDTLQEVALP
VISTAECRKRTLFLPLYRVTDNMFCAGYDRGGRDACLGDSGGPLMCQEP--DGRWALQGV
TSNGYGCARANRPGVYTKVANYVPWIRATLAGEAGAG--PGRADTCRGHRCPLG--ECLP
PSRVCNGFMECSDGSDERGCWGRGA-----------------------------------
------------------------------------------------------------
------------------------------------------------------------
------------------------------------------------------------
------------------------------------------------------------
------------------------------------------------------------
------------------------------------------------------------
------------------------------------------------------------
------------------------------------------------------------
------------------------------------------------------------
------------------------------------------------------------
------------------------------------------------------------
------------------------------------------------------------
------------------------------------------------------------
------------------------------------------------------------
------------------------------------------------------------
------------------------------------------------------------
------------------------------------------------------------
------------------------------------------------------------
------------------------------------------------------------
------------------------------------------------------------
------------------------------------------------------------
---------------P
>Tribolium castaneum nudel KYB29568.1
MPVCNRRSTPSVHTLWQERMSPRSCTERKSRG-RLCSVALAIASFLVFVAVLSIAGMALY
MG---------------------ALHTEPPSSNNIISFSCSAKILRG-------------
---------DRFTGALQEKARRYRLQLETLYQRSVLGPALTSCIVEKFGNDTV----TVF
FKLAFNK-----KKISKNVSNLEKTIRDIL-----------------------IT-----
------------------------------------------------------------
-----------------------------------------------------DAISRKP
VFRMIRFDPKSIEI-------------------KQIRDVDTYQRSATKP-----KDTKNK
TSVVLKTPRK--------NTTLTTTLP--VKKKTDEIEIKEEDLPVVQGSFKISKTDADI
TEKKTENVSTPKPK-ITTQATKTTTIKETSVTSALYK--IAAIEKLSKTSTGTPSTSTTT
KNPLFSNPQVFNEQPWIPIIPDLTPITVPTTKPPQIPPKQPIYTSFTNPSLSYHNIDMEP
LGST-SLKGHPIPV----NKIPQVTEPSVFETSKKPTENSGFV-EIETVKYVPGSSGD--
-----KMKQQNMLKNLSSIFHDLAS----------------TLKIPEMNV------SKNE
TFLGVADEDSVGEGQVEVVEADEETLMMQTTKLPLVTLIPVKSNSGI-GRPLRKRPFRNE
E---NSTGDVSVENRSFPGSTRLNDFSALEKNPLKFI--------ET-EVVTSVSSEVNK
VKLNKNQLEDFKIVGVLNFATEASDTSEELLRNPKMD----------PQSNR--------
-------------------------------------TEVLRKHEPS--------SEI--
----------------TVYATNSSVSS-----NRKEAN--FNILTPEKLKQLSE------
-ISKIHDNLTVIDKE--------PVISNKAISSSYTVNHSGFKILTKTFNKIDEL---PK
DTKL------NGYNNLAFTAI-------------SNKTECGNLTIKCGDGQ-CLPETTKC
NQLIDCNDGKDEQDCNCADYLRSQ--------------------YLLR-----KICDGVV
DCWDYSDENQCEWCEPQQYVCSNS------------KMCIDKTKICDGLRDCPQGDDERQ
CVTIAENIDAADE--FPYTSEGLLMVRKFGSWGKLCVENLRNLVF-------PILDLGKA
VCKSMTYQFLDSVKSVTE----------TDERTPSRYFEM-------DYTFENSSKYSLS
FS-ETGC--------ETRKVVRVRCQALECGARPQAVKHI--------------------
------------------------------------------------------------
------------------------------------------------------------
------------ARIVGGGNAGLGSWPWQAALYK----EGEFQCGATLLSDTWLVSAGHC
FY--HSQDEHWVARLGALRRGTALPSPYEQLRPITRIIVHPGYVDSGFINDISLLKMEFP
VIFSDYVRPICLPPPGQMVP---------DGRLCTVVGWG-QLFEVGRIFPDTLQEVLVP
VISTAECRKRTVFLPLYKITDDMFCAGYERGGRDACLGDSGGPLMCPEP--DGKWLLQGI
TSNGYGCARANRPGVYTKVANYVTWIEAHMSRDDHNS--TKKKSVCLGHRCPLG--ECLP
KSRLCNGYIECSDGSDERDC----------------------------------------
------------------------------------------------------------
------------------------------------------------------------
------------------------------------------------------------
------------------------------------------------------------
------------------------------------------------------------
------------------------------------------------------------
------------------------------------------------------------
------------------------------------------------------------
------------------------------------------------------------
------------------------------------------------------------
------------------------------------------------------------
------------------------------------------------------------
------------------------------------------------------------
------------------------------------------------------------
------------------------------------------------------------
------------------------------------------------------------
------------------------------------------------------------
------------------------------------------------------------
------------------------------------------------------------
------------------------------------------------------------
------------------------------------------------------------
----------------
>Acyrthosiphon pisum nudel XP_001949959.4
MSNINSSTLKLLYEN------------------NMPFWKRKCFILLILISTTFLGLLTYY
ATRDIFNQGMDTNTGNNLNRTL-RSPLNAENLYKSESSGTISNVAQPYYNNSNFQTVSDD
VHKQEISVTCELNNRLKSLMYEIKRLYNSL---NRLDVQFNRDKRGLREETTI--VDCVE
MKGKFNKIYED---LNRISKALSMVDDNGI-CRCKCPLDTSTTV--------GTTTEVSH
LTKIPFDQR---------------TFTPGNLNEYAPA--TGEKTKQSKKIIFSKYTPQSV
TNQLGSFSDDEIITTTSNEENEFSTT----LSSTLGGTTIQEDTVRTVDTKG-DLSPE-M
SIAVTNIV-NREDNTQP----------TAGP--QIIYFTGIIPNDSENIQTHITSDTSTS
STDIMDP------NENIRTTELNNDRI--TTTHENNSNKDVFFNFTAEN-----ENISET
TTEILGHENNHSNTYYITKKNSESLNENENISKSTTD-------ILSKPDNRYDITYITE
-----------ESSESTSENENISGSTTE--------------ISELDIN---HNKTYYV
------TEKTP--------------------QSTSENENTSGS-TTEISELDKNYSEA--
---YVTEKTLEFTSKIENITKSIA-----------------GTSKP--------------
DDNNYSDTDVTD----------------RTVDFIENSKNRNNTVVNE-RTSSEDRGEKHY
D---KPKDGQNTNHSTTIIIGNTNTENVNHSNN------KDDDDDEK-------------
------------------STLQQPEVIQQLKVQPKTYPICFYPAPCSPNVVN--YQQINE
L----------------------QDANTNTIQYTAQSLNAYKRKPPV-------------
-------ATVIQNDYPVLLICRTDVVCSVADFAGQPNR--LHC--------MYS------
-VNVNKNN----------ENTSNQTIKN----YYNSTKNAAAVTSAKSAARNNG------
-------------------------------DILTGNLDCPSNTFPCVDNSGCVDTENWC
DGRIHCDDASDESQCNCKQRIDKD-----------------------------KLCDGYY
DCPSGEDELGCFGCNNETFSCGDWDIVLQR------SSCFERRNRCDYIKNCPNGRDEDE
CTLLSRHLENPNQIFFISYSSGYLHHNWKGNWYPMCGNDQIHTWAEKACTV-ESGEMSKP
NKVEYTN-----ELTTYN-GPYINIDG------------------------------NNQ
IILLNEC---------KHQGIFVECEPEMCGIRS-DLKFNKNIDPDRMRRSP--------
------------------------------------------------------------
---------------------------------------YLEPSSNI------------T
SRFTRSKD----PRVVGGIASNPGAWPWLIALYQ----DGIFHCGGVILSDQWVLTAAHC
VN--QYKKHFYEVQAGILRRFSF--SPMEQSRIVTHAIIHTQYSRSTMENDLALLRLDRS
LEFNRWIRPVCLPDSK-------LSWIPFPGTMCTAVGWG-ATVEHGPD-PDNMREVEVP
IL--AECTHKS------DIDGKEICAGYLSGGHDTCQGDSGGPLLCREPNNLNKWYVAGI
VSHGEGCARPMEPGVYTRVALYMDWIFKATEENNLPQ--ERPLQYCPGIRCKTG-KQCIP
TKRQCDKYVDCMNAEDEQNCDYTGS-----------------------------------
--------------------QYQVNLYRSRNTDHSNLKY-SKL-----------------
KSAGQP-LRGVNVNFTTPKLAPTTVASVRS------------------------------
----------------NVTPLSKYDINANPRDRDVVKVETKTTVAAVKEK----------
-------NNSNNITRLN--DTVIN------------------------------------
---------------------------------------ALSQLFDNQFTEKM-------
-----------------FSCKRITQVVVYNHRCDGTVDCEDGTDEESCNCKIRLANMYNS
SAICDGIMDCHNGADEADCVTSKCKADETTCGWPIKCVKKSAWCDGHVNCIDGSDEKYCV
AITNGTTAVTSDGTGRPTLR--QSGMVAVNRNGVWRVRCIHDDAVV----KIAHDTCSSL
GYSHSEHY---------------------AKRMSWNSALPLKTNKLKISD----------
--------------------VCEGLFVKCA------------------------------
-------------------------------------------------GKKTVDEKRYH
WHADILVNGTLVQSGVLLKDSWVLVKRIGL---NLNKSYATAVLGGSTYSIIWIKSPYEQ
IVRVDGIREVPGEDFDLLHLASPATVSRGVAPLEVLPFQPSPWLNG----TCYAIGYTND
QHNNKTEVAFLRP--DTEHCDDPNELCFTVSQ----------------------------
---------------------IPRSCSNGKNMSHVTAVICESNFGLFLAAPSIQSDMNLC
DR-----NVRIRLPIAECLMNKIA-----EITDESVKTTPVPFCNGKRCELGECIPWERV
CDGVPDCRDEQDETIKMCQERTDKCKTN--DNMCICDVGSFRCANG-KCVEKTAFCDGLN
NCGDGTDEPKTCEKNTCVDYLKLTAPERLCDGRWDCLDKTDEEFANCPSYCNRT--NVYH
CQSSNK----CISTELVCDGEEDCPESDDEAECIGL-----------------ITPAGKK
-NEGVLAVRSYGHWHEQCI-TDDYTDVD-YHSLCRALGFR------------------HA
VGIKKAVG----------------TSVDFENFMVVQLNAGTDVIIRSATKDIL-----QR
RTDLACTATYVMCSST
>Nasonia vitripennis nudel XP_003424379.2
MF----------YQL-------------------------KVFFITLIVVVCCFCLFAT-
------------------------------------------------------------
------------------------------------------------------------
------------------------------------------------------------
------------------------------------------------------------
------------------------------------------------------------
------------------------------------------------------------
------------------------------------------------------------
------------------------------------------------------------
------------------------------------------------------------
------------------------------------------------------------
------------------------------------------------------------
----------------------------MTFHYFELGENSIRTVKQD-GTHA--KRNSHV
D---NPIPIH--------------------------------------QAYSSVSFVGRV
KRQAKESLEKISI-----PATEITKSSQQILFTPPLYG--------VPESIN-SYQMTG-
---QQQFALPHYGPLP--------DDAVSSVPAFSQFLQQSQQQQPI-------------
--MHLQIGTDNQMMRPVCFMSQGNPPYP----NAQP----FYC--------TYIPMP---
-----PTY----------QFPVVPGITN----F-----NQAILGSSKGN---------SE
QDDLVRAQFANPFEHLFKEYIRE----------------CPVSFYRCNDGSKCISKLQWC
DSRVDCEDASDETKCSCRERIGRE-----------------------------RLCDNYQ
DCPHGEDELGCFGCPKSSFSCNDSSSSLYNKG----ISCISQEQRCDGIRQCANGKDEEL
CTILTESYTGGNEMYPVGYDVGFLRKNLRGIWYPVCGH--AYTWAKEACTA-ELGLISED
PQIEMVV-----MPNQREIGPFLMQDG------------------------------YLG
KV-IPEC---------PTEITYVRCPGPSSDANV--------VRP---------------
------------------------------------------------------------
----------------WSNDDEV----------------YLSSSRKA------------G
GNFTAGSDP--IVSIVGGHNSSPGAWPYIVAINK----NGRFHCGGAVLSEWWVLSAAHC
LT--DARNHYYEIEAGMLRRFSY--SPAQQIRRIDGVIIHPKYDSTTLKNDIGLGLLNER
LYFNSWVRPVRLPQLDGQIFG--WRQEPVSGTICVAVGWG-SMEEGGAD-PDHLREVEVP
II---KCQHWE------DRNSAEICAGLMQGGRDACQGDSGGPLMCRMSEPDSGWYIGGI
VSHGIGCGRRNEPGAYTKVSHFVDWINSIMNSRKAPAALNRPRTVCPGFSCNQPYARCLM
ASRRCDRVADCLEAEDEINCPFFTS-----------------------------------
-----LLNSILGQPQESTSTA-------------------STI-----------------
------------------------------------------------------------
------------------------------------------------------------
------------------------------------------------------------
------------------------------------------------------------
-----------------------------------------GT-----------------
------------------------------------------------------------
------------------------------------------------------------
------------------------------------------------------------
------------------------------------------------------------
------------------------------------------------------------
------------------------------------------------------------
------------------------------------------------------------
------------------------------------------------------------
------------------------------------------------------------
------------------------------------------------------------
------------------------------------------------------------
------------------------------------------------------------
------------------------------------------------------------
------------------------------------------------------------
------------------------------------------------------------
---------------Q
>Bombyx mandarina nudel XP_028030967.1
MI---------------ETM----------------------------------------
------------------------------------------------------------
------------------------------------------------------------
------------------------------------------------------------
------------------------------------------------------------
------------------------------------------------------------
------------------------------------------------------------
------------------------------------------------------------
------------------------------------------------------------
------------------------------------------------------------
-------------------------------KTERSFEKLGLP-PMELAESTTNRQNN--
---EVKNKWILLIQKLKTTILLIALAAGVYVLSLRLLEIFVGTRSTEIFV----------
VTGTYEYPNITL----------------YDGDMEIFLRLKNNTL------EANKRMKRHV
N---E-LSDSIIEPVEEFVLTDEDLQNAREIIVKHDLLCKHGDNDET-------------
-------------------CIKITNRLKEMVLKPKLNKDQSNEIPVIPKI----------
-------KINSLHSLE-------ADRDLNSNNHAIRNSEAVKKREIH-------------
--------SVAKTQNILESVPRTQLAF-----AAQPSE--NHITDPCLERLLKQ------
-YTQARNNYELPHSEYAPPQYENPTLNNLHPRYYDPVSHPAFLQGREVEARKSKL--HPQ
DVDIFMSLLTPKPEAISTKKIDA----------EARTTLCSDGSKPCDNGEGCITEKQWC
DGNVDCSDVSDEAKCDCKSRVDKS-----------------------------RLCDGYF
DCPFGEDEMGCFGCSETTFSCLDVDMNSQ-------STCFTKEQRCDNIEHCPNHRDELE
CNMLAPSLL-KKPLFAVSNTEGFLHRNLKGDWYAVCHN--PYMWAHDTCRR-ETGLIIRP
PFIQIVP-----VDPMSKVSYLSTGPG------------------------------GIL
QT-SETC--------FNSSAVYVTCPDLLCGTRVPSTSQL-------LRENAAMEN----
-------------------RLFGRNKRFLIDGHPYPFMFFG-------NRQKR-------
----SLVYHNYDLLNYWRNRNELNRP------------WYIRNMRS--------------
-------E----SRVVGGKPSQPTAWPWTVAIYR----NGMFHCGGVIITQNWVISAAHC
VH--KFWDHYYEVQAGMLRRFSF--SPQEQNHQVTHVIVNQHYKQDDMKNDLSLLRVEPI
IQFSRWVRPICLPGPDTAGPD--WLWGPSPGTICTAVGWG-ATVEHGPD-PDHLREVEVP
IW--DKCKHEE------DRAGKEICAGPSEGGKDACQGDSGGPLLCRNPTNSHQWYLAGI
VSHGDGCARKGEPGVYTRVSLFVKWIKHHIAANSLPI--VKPLQECPGFKCKSGISKCIF
NKRKCDQIIDCLGGEDEIDCNFVKSTTTLSDNEFLSEMFRSNERSDRIEINRITKGANIE
NNTLKIIPNTEASTEEATSTSVAVNRYDDKTTMENNFKHASTLELPFSSSSDESHSESHE
KSIGLPSMEGTLSEEKTTASTTTTFEEIFSSTILSTTEEYRGDTAIVNESLESDSTDSQN
ATMDMESSANNFFKNLNILNASNVENTTNTRPTDETTITDSTTNIPTESQFSQFTLSTAV
TIDEYISMNANEIEKLHLLNLITNISNTNSNDTDFRNKSEGLYIELLPKSNISIIQNTDE
DVKETTVIEQHIT-------SSTDKGPLKTLIDIESKHDIIKKIEKIVFSQKMPAKIRRR
H-----------RIPKDFECGKIHQVISYNLRCDNKADCEDGTDELGCTCIDYLSTI-NE
KFLCDGSFHCADGQDELDCFS--CPEDHFLCKRSKLCIPLSNVCDGVPECPQNDDESDCF
ALTNGKE-LQYEIDDRPQIN--LEGFVTKKRLNQWHVVCEDKLTIEQIE-QEANHICHYL
GFSSARTYS-VKYINIKEDDVLLID---KRTKRQIVTTVPVHFAYKNISDGVNATEHILI
----QEPQLLKEQCVPNVTKTCKSLYVFCD------------------------------
---------------------------------RTLYTDFDETPLFL-RETEVVQTFKWP
WIAKVYVEGNYRCTGVLVDLSWVLVSHACLWDTSLHS-YISVVL-GSHKTLKSVKGPYEQ
IYKVDARKDLYRSKISLLHLKSPATYSNMVKPMIVASTRNHLEKNN----KCVTVGQFD-
--NNETISIFLEE--TNENCSSHN-ICFKRKS----------------------------
---------------------IGNTAGMTSNHEWAGIISCHTEQG-WAPVASFVDGRGEC
GI-----GDHILATDIDNLKNEMKHYSSKKIFSDSMEQVDVDTCEGTRCGRGSCIGLERI
CDGVRQCEDGNDESEESCHKKEHICNGDPFHSGCGCSSGQMKCRNG-KCLSKELFRDGHD
DCGDGTDEPGHT---TCSDYLARVMPSRLCDGILHCHDRSDEDPSFCKCFAKKA----YR
CNRKSRHLEQCVAPDMLCDGIRDCPNGEDEQTCIGL-----------------SAPEGTP
YGTGQVIIRSHGAWHSKCYPTQNHTKSE-LEAICRELGF----------------ISGHA
KEIKGM------------KILHPHNSLLLDPFREVVLNNNTVIRMRNTHEPLAKPI--FN
KDIINCYPVFIEC--Y
>Drosophila melanogaster nudel NP_523947.2
MN----------YNM--DEMEATRLLRHPRRWWSIGFGKRIVAISILVIIVLLFSLVYHG
LVVEKIDQVQQIAALNARHQVLFNQPFEEDQSALIVSPQTL-----------HFKLLDED
MNKDMEDSKNRRRKHMRQML--VKFRLNKK---HRMRRDLHGLDL----------LDPVR
MEANMQHLYTK-LRSKRAREALSQLEHEFVRCKKHTPQDCMSAFLRMYKMAKEVTEKMEK
MKAIMREQQPKLESSSMESHEQKGTFSPADLIQVTTAEATTVAVHATEKPARTKIKPSRI
SWIIDGHDHDESPVYTDGAPKKETTKAPWNTTQLVEITTTKIDATATERTTV-ESTTEKI
SWILDHFD-KPQEILRT----------TEGPGQRIIRNVTTTSASSEPI-----VDTENT
NSDHVPT------TENGLVFNITTDGP--VETTKSTAQRKLSFDWILDG-----EENVEP
EVKSTNTTTTTAAT-TTTGATSETIIVTTELPKITFDWIIDGREVVEPQETTTEVTGTTE
RLRKMPFDWIIDGEEVVEPQENVTTTTIATTVA----------VSTTEINERIHNSTAYP
------TKPKPVKF----DWIIDGG------ESSGEVSTSSTS-QPKLTTREAISNPE--
-----SPRSSHPLDNPTSIENMLESFEQH------------EEQKPILRV---------L
NANESSSETVTDGYER----------QLWLKKFEDQARPNQNELIDTFGTALDAKALDKM
GPKINPLNGHTWNAADAQILSLCERVALRMRNKVATM--SDGETKEKGETFT----ASPS
VQFTSRAPGGFPV------SGETMKASAQFMFNPNFG------MPSIPVC----FYMT--
---PANFRMPMWSNTPTFMGMQGAHFGGSSNPGAGIFFVPQQFGPSGNFFGGSG------
-------GSGAGGQGANIFSKNASPQKPT---NGQQQ---VYC--------SYMQNQSGQ
GAGQSQTS----------SQQQQGGQSA----F-----SNANFKMRHANQTNTA----NQ
QGQIIYASYAGLPQQ----------------PIQERSRCPEPDQFSCFGQQECIPAARWC
DNVVDCSDGSDESACTCADRVDEE-----------------------------RLCDGYE
DCPMGEDELGCFGCESLAYSCYENPQDFAKRNRSTISMCYSRLERCDGFMNCLNGRDEEQ
CSMLVTDVA-DHMSHGASASEGYLYHNYRGDWHPVCNN--GEKWAALACQMDENSRMDHS
ASLNVS------FQTLTLPGPFIEPSL------------------------------HAG
VHFAQACHGRNSHDSLVDHVAYVKCPPMQCGLPS---------------KSS--------
------------------------------------------------------------
---------------------------------------MLEHSKRV------------R
RAVSDSKEIVGDGRIVGGSYTSALQWPFVVAIYR----NGKFHCGGTIYSDRWIISAAHC
VI--NYGKYFYEVRAGLLRRSSY--SPATQIQPVSHVVVHQAYERRSMRNDLSLLRLLNP
LQFNRWVKPICLPDKGRTTVGDDWIWGPVEHTLCTVVGWG-AIREKGPS-SDPMRQVIVP
IR--KKCTDPE------DQASEDICAGDPDGGRDACQGDSGGPLFCRSVSNPDEFYLAGV
VSHGNGCARPQEFGVYTRVTLYLDWLEMATTPRLLPK--LQPLQLCPGFICVWGGKRCIA
KRQRCDRNVDCLGGEDEVGCTY--------------------------------------
----NFLPDMVGGVRQNISTTTESDYHPVKESEEK-----SKMREVIPIDDEDLKAEQDE
EDL----LKSTTSLGQT-ETTQGPMDLSFAEQITSTTSD---DLSITDETTSTDFTVSDS
AT------------SPSTLLPTTTNPSTWLPSTNIETSTFSFTTTESEASTKQETLPTTV
AQTTTIPTSTEDLKKLT--DLVTEFIESTTFETTMEVETTTLSLTSTDAPKLV----TTE
GVKETTTTEDTTTISSIVTLTTTPLATISTTILTTEKHVAVTTLAPTTTTESA--KTTTT
HSSSTHSEKDQIQIPNKFVCKKMSQIVDIMMRCDRKVDCEDGTDELDCTCKDYLKGS-LK
GLICDGKADCEDLTDEQNCVE--CQSNEFRCPLSKTCLPLSSRCDNKVDCKFKEDEKDCF
ALTNGHD-VHFDVHQQPKFS--STGIFSRNGHGVWRVVCAHETGYHEHQAKTADAVCALL
GFNGAHYFNSSEFVTQHEMQPITPELKGGRNRMSAQI-------HSMVGDNVQFTENEVI
IPELGHPSASRPEKDRLLPRKCVGIYVECNPYSNKTTPLKTFSAGQVVKEKPIEQVPVLS
PTIETHNTPNVHFKPQIPAMVVNKKDEILDRLDKLIKSKKNKTILVNEQLHEAIEELHWP
WLADVYMNGDLWCIGVLIDKHWVMVHESCLSGIDLETHYVSVLLGGGKTKRSAHRSNHEQ
IRRVDCFEGVPKSNVLLLHLERPVRFTHHVLPTFL---PDSSHQNQSHARQCISVLHDD-
-ATGRIKTVAITRIHNATNCD----SCYKLQEKQPPANLMRLLNVSAEDMASISEEVELI
NGVAPTELPAITKFTTCNQFGLKNVSDAHHNPSDQGVLVCRDSHTGWFPTALFNYNNSDC
QSFKQPFGIRTLELVYKSLQDIIDKPSCKML-------LPAPDCSTHRCPLGTCLPQAAM
CNGRSDCHDGSDEEETKCRQQKQQ-----------CAPGEMKCRTSFKCVPKSKFCDHVP
DCEDMTDEPTIC---SCFTYLQATDPSKICDGKRNCWDKSDESSVLCNCTADH-----FQ
CSSSPE---DCIPRDFVCDKEKDCPNGEDERYCFGIEHPLHLQKKDFWTNSQHTQPEIAP
-QYGQVIEQTYGIWHTKCFPKSKPPQVDEVREICKKLGYNPYRQPSYRLIDDEENKPVHT
YELADRQGRSFSNESLMGKYRDSTKALIISKFSPLQLNERLTLFLKSS-RPIAELVRWNA
TDSSMCYRLEIRC--A
>Homo sapiens enterokinase AAC50138.1 
MG--SKRGISSRHHS-------------------LSSYEIMFAALFAILVVLCAGLIAV-
------------------------------SCLTIKESQRGAALGQSHEARATFKITSGV
TYNPNLQ--DKLSVDFKVLAFDLQQMIDEIFLSSNLKNEYKNSRVLQFENGSI----IVV
FDLFFAQWVSDQNVKEELIQGLEANKSSQL-VTFHIDLNSVDIL----------------
------------------------------------------------------------
--------------------DKLTTTSHL-------------------------------
------------------------------------------------------ATPGNV
SIECLPGSSPCTDALTCIKADLFCDGE--VNCPDGSDEDNKMCATVCDGRF---------
---------------LLTGSSGS-------------------------------------
-----------------------------------------------------FQATHYP
---------KPSETSVVCQWIIRVNQGLSIKLSFDDFNTYYTD-ILDIYEGVGSSKILRA
SIWETNPGTIRIFSNQVTATFLIESDESDYV----------GFNATYTAF-------NSS
ELNNYEKINCNF----------EDGFCFWVQDL---------------------------
---------------------------------------NDDNEWERIQGSTFSPFTGPN
FDHTFGNASGFYIS---TPTGPGGRQERVGLLSLPLD------PTLEPACLSFWYHMYGE
NVHKLSINISNDQNMEKTVFQKEGNYGDNWNYGQVTLNETVKFKVAFNAFKNKILSDIAL
DDISLTYGICNGSLYPEPTLVPTPPPELPTD-CGGPFE-------------LWEPN----
-TTFSSTN------------------------FPNSYPNLAFCVWILNAQKGKNIQLHFQ
EFDL---------------------EN--------------------------------I
NDVVEIRDGEEADSLLLAVYTGPGPVKDVFSTTNRMTVLLITNDVLARGGFKANFTTGYH
---LGIPE----PCKADHFQCKN-------------GECVPLVNLCDGHLHCEDGSDEAD
CVRFFNGTT---------NNNGLVRFRIQSIWHTACAENWTTQISNDVCQL--LGLGSGN
SSKPIFS---------TDGGPFVKLNT--------------------------APDGHLI
LTPSQQC--------LQDSLIRLQCNHKSCGKKLAAQDIT--------------------
------------------------------------------------------------
------------------------------------------------------------
------------PKIVGGSNAKEGAWPWVVGLYY----GGRLLCGASLVSSDWLVSAAHC
VYGRNLEPSKWTAILGLHMKSNL-TSPQTVPRLIDEIVINPHYNRRRKDNDIAMMHLEFK
VNYTDYIQPICLPEENQVFP---------PGRNCSIAGWG-TVVYQGTT-ANILQEADVP
LLSNERCQQQM---PEYNITENMICAGYEEGGIDSCQGDSGGPLMCQE---NNRWFLAGV
TSFGYKCALPNRPGVYARVSRFTEWIQSFL------------------------------
------------------------------------------------------------
------------------------------------------------------------
------------------------------------------------------------
------------------------------------------------------------
------------------------------------------------------------
------------------------------------------------------------
------------------------------------------------------------
------------------------------------------------------------
------------------------------------------------------------
------------------------------------------------------------
------------------------------------------------------------
------------------------------------------------------------
------------------------------------------------------------
------------------------------------------------------------
------------------------------------------------------------
------------------------------------------------------------
------------------------------------------------------------
------------------------------------------------------------
------------------------------------------------------------
------------------------------------------------------------
------------------------------------------------------------
------------------------------------------------------------
---------------H
>Mus musculus enteropeptidase NP_032967.1
MK--SSRDEAVGHHS-------------------ISSFEVMLSALFIMLMVFSIGLIAV-
------------------------------SWLAVKESEGDAALGKSHEVRGTFKITSGV
TYNPNLQ--DKHSVDFKVLAFDLQQMIDEIFESSSLKNEYEKSKVFQFEKGSV----IVL
FDLFFAQWVSDKNVKEELIQGIEANISSQL-VTLHIDLNSIDIT----------------
----------------------------ASLSDFTTA-----------------------
-----------VPVTT---SDKLTTSSPMTTSASLGNLSTTVAAT---------------
---------------------------TSAP----LCNLSTAT---------FATTSGHV
SIECQPGSRPCAHAWNCVATDLFCDGE--VNCPDGSDEDTGLCATACDGRF---------
---------------LLTGDSGV-------------------------------------
-----------------------------------------------------FQADRYP
---------RPDESGVVCRWIIRVNQGLSIRMNFGSFIPHYTD-VLDIYEGIGPSKILRG
SFWETDPGTIRIFSNLVTVTFLIKSDEYDYI----------GFNATYSTF-------NNS
ELNNYEKIDCTF----------DDGFCFWTQDL---------------------------
---------------------------------------DDDNEWERIQVTTFPCYTGPR
FDHTYGNGSGFYIS---TPTEQGWRSERVGLSSLSLD------LTSEPVCLHFWYYMCCE
NVYNLNIHISSAETTDKIVFQRKGNYGRNWNYGQVTLNETGEFKVVFNAFRNRGCSTIAL
DDISLTNGICSQSPYPEPTLVPTPPPELPTD-CGGPFE-------------LWEPN----
-STFSSPN------------------------FPDKYPNQASCIWNLNAQRGKNIQLHFQ
EFDL---------------------EN--------------------------------I
NDVVEVRDGGEFDSLLLAVYTGPGPVKDLFSTTNRMTVIFTTNMETRRKGFKANFTSGYY
---LGIPE----PCQDDEFQCKD-------------GNCIPLGNLCDSYPHCRDGSDEAS
CVRFLNGTR---------SNNGLVQFNIHSIWHIACAENWTTQISNEVCHL--LGLGSAN
SSMPISS---------TGGGPFVRVNQ--------------------------APNGSLI
LTPSLQC--------SQDSLILLQCNHKSCGEKKVTQKVS--------------------
------------------------------------------------------------
------------------------------------------------------------
------------PKIVGGSDAQAGAWPWVVALYHRDRSTDRLLCGASLVSSDWLVSAAHC
VYRRNLDPTRWTAVLGLHMQSNL-TSPQVVRRVVDQIVINPHYDRRRKVNDIAMMHLEFK
VNYTDYIQPICLPEENQIFI---------PGRTCSIAGWGYDKINAGST-VDVLKEADVP
LISNEKCQQQL---PEYNITESMICAGYEEGGIDSCQGDSGGPLMCQE---NNRWFLVGV
TSFGVQCALPNHPGVYVRVSQFIEWIHSFL------------------------------
------------------------------------------------------------
------------------------------------------------------------
------------------------------------------------------------
------------------------------------------------------------
------------------------------------------------------------
------------------------------------------------------------
------------------------------------------------------------
------------------------------------------------------------
------------------------------------------------------------
------------------------------------------------------------
------------------------------------------------------------
------------------------------------------------------------
------------------------------------------------------------
------------------------------------------------------------
------------------------------------------------------------
------------------------------------------------------------
------------------------------------------------------------
------------------------------------------------------------
------------------------------------------------------------
------------------------------------------------------------
------------------------------------------------------------
------------------------------------------------------------
---------------H
