# Supplementary material for: Striking parallels between dorsoventral patterning in Drosophila and Gryllus reveal a complex evolutionary history behind a model gene regulatory network
Source: eLife. 2021 Mar 30;10:e68287. doi: 10.7554/eLife.68287 (PMC8051952; doi:10.7554/eLife.68287)
Supplement: Supplementary file 3. [file elife-68287-supp3.zip › File S3 /Aligned_With_Gaps_Still_Present/Pelle_tube_align_raw 2.fasta]

>Oncopeltus fasciatus Pelle PTY24434.1
---------------------------------------MYVYNLPYQERKTLCRILDLN
NAWEQLGG------------------------AFMRFDVTTLEHFR-QAPS--RYHSPTD
EMLTLW---GTQ--NHTVLQLFILLSKMQHYQAMMVLK-PLVDEKYHRLIYEGEE-----
------------------------------------------------------------
-----------------------------NFS----------------------------
------------------------------------------------------------
------RIV---------------------------------------------------
------------------------------------------------------------
-----------------------------------EQSNANGMVNE--------------
------------------------------------------------------------
--------------------------APLFRKKEDNS-----------------------
------------IMDYFS------------------------------------------
--------KWV---EAYAIENQEIREP--ITDIVVKEL----VCR-------FGIPLEPK
-ERILVILYY---SYSHRDLFQ-----------ENSMP---LTWSQRHSIATGTARGLQY
LHTIGDKPL-------------IHGDIKSANILLDPYLVPKIGDFGLAREGPL---QHYT
HIKVSRVHGTRPYLPDEFLRAKKFSTKVDTFSFGMVLFELATGLRAYDDTRI---HKYLK
DHVEAI--SNPD--ELRDSKAG------YDEFNSFTTILSIGHSCVSRSPKDRPEMVEVL
QQLDV-----------------------------NISEFRSLPLMSP-------------
--------------TPI---------------------STLPKHI---------------
----------EGNLFMMNAGPSN--------TLSTKKSNPNSPIHSPMKNL---------
-----------STVDSSTTDSSSTNPDVIG-TPSLEILSEARQVLTTDVVD--------L
PLLSNLGIISNNEDSNNVAMD
>Gryllus bimaculatus pelle TRINITY_DN45211_c2_g2_i4
MT------------------------------SNGNGVDRYIYNLPYAQHQELCRILDRD
MTWEELGG------------------------KYMNYDMSIILDLR-RDDQ--RGKSPTS
QLLTMW---GQQ--NHTVLQLFVLLSKMHHYQAMTVLK-PLVDPRYHDLIYEGEE-----
------------------------------------------------------------
-----------------------------NVRFFDDEDGN--------------------
-----------------------------------------------SASDSPRQDQNAN
DGAANGRAL----------PQSHSSEDKNMN--------------VWGDNLNRRDAPRDM
GRDKMLLM----------------------------------------------------
------PEQPERKIINKPM----------PLASSKNDSNEGNIRAPRMTVDAPSS-----
------------------------------------------------DVPPV-------
----------QSP-----PVPVQNMGAKQRREGKENNPTPQERKLS-----CASD-----
---VSTVAESIPLIPYLELESATQGWDK------------TTIIGKGGFGTVFKGNW-KN
TLV---AIKKI---EQRGAESAESHQA--QMEQLLQELRILNSCRHDNILPLYGFSMDGT
-EPCLVYQFMPNGSLEDRLLCR-----------QGTLP---LSWIQRHNIARGTARGLQF
LHV---KPF-------------IHGDIKSANILLDKNVEPRIGDFGLARDGPQ---GHYT
HMKISRIHGTLAYLPIDFLRNKQLSTKVDTYSFGIVMFELATGLRAFDEKRP---EKFLV
RLKSN-------------------------------------------------------
------------------------------------------------------------
------------------------------------------------------------
------------------------------------------------------------
------------------------------------------------------------
---------------------
>Apis mellifera pelle XP_624002.4
MT-----------------------------SSSYKDKIEYIYQLPFLTRSELCKILNQN
DKWEELAG------------------------IYMKYDVLTIQTLR-------KEKNPTD
ELLTLW---GHH--NHTILELFVLLSRMQHYQSMLPLI-PFVEEKFHKLFYNGEG-----
------------------------------------------------------------
-----------------------------NFC----------------------------
------------------------------------------------------------
------RLL----------GKQLNKNTKDLK--------------IGKQNFNHIASPEPN
VEKI--------------------------------------------------------
------TKEESYKILNKPMQ---------AIHIGVSPSNSNNLLVTSLAN----------
------------------------------------------------PLPVTLSCV---
---------------------------PTNKKKDDN------------------------
---VLKPEATIPCVIYNELNIATNEWNK------------NNILGRGGFGTVYRGTW-KN
TNV---AIKKI---EKRGTNSDESFVL--QLQQTLREIKILNFCRHENILPLYAYSIDK-
-IPCLIYQLMKNGSLEDRLRMR-----------RKSQP---LSWIQRHEIAKGTACGLQY
LHTIGEKPL-------------IHGDIKSANILLDKNFEPRIGDFGLAREG-----LEND
SMKVSKIHGTRPYLPEEFLHERKLSTKVDTYSYGIVLFELATGLPVYDESRLE--NKFLK
DLIGTL--ENENLVSLMDKKAG------EKNKQVFDNFMILGKWCSNHQAENRPEMYNVF
KKLNDL------------------------------------------------------
------------------------------------------------------------
------------------------------------------------------------
------------------------------------------------------------
---------------------
>Nasonia vitripennis pelle XP_001599847.1
MA-------------------------------SSTKSIKFIYQLPYLERVELCKILNQN
NKWEELAG------------------------VWMGFNNLEIQNLR-------KEQNPTE
ELLAIW---EKH--NHTVLELFMLLARMHHYQAMLPIK-SFVDSKYHTLLYNGEG-----
------------------------------------------------------------
-----------------------------NLQ----------------------------
------------------------------------------------------------
------KLL---------RNGELRKDTKDLK--------------IGAQNFNQKQKCQEN
AAKIL-------------------------------------------------------
--VNNSLKDESSKILNQPMP---------HDQQNETPSNSNNLLAS--------------
-------------------------------------------------LPAIFSTL---
------------------------------------------------------------
----------LPRIPYSELAAATDNWKR------------EHLLGKGGFGTVFKGIW-KN
TEV---AIKKI---EPRGSDYDESYAL--QLEQSFREIKILNSLPHENILPLYAYSIGGE
-APCLVYQCMKNGSLEDRLHLK-----------HGSYP---LNWIQRREIAKGIARGLQY
LHTIHEKPL-------------IHGDIKSANILLDKNFEPKIGDFGLAREG-----SSDD
SLKVSKIQGTRPYLPEEYIFKGNLSTKIDTYSYGIVLFELATGLSAYDKSRPT--NKKLK
EYVDSF--EDKDLHLLRDKKAG------DKYIEVYKYLLLLGKWCSNKLAEHRPQMSTVY
DKFKN-------------------------------------------------------
------------------------------------------------------------
------------------------------------------------------------
------------------------------------------------------------
---------------------
>Acyrthosiphon pisum pelle XP_001943030.2 
MI-----------------------------SNLNLNKITYIYELPYAERKEFCSIMDMN
DKWEELGG------------------------YYMKIDTATIFKLS-KAPM--RNHSSTD
ELLTLW---GEQ--NHTILELFSILNTMQHYRAMIILK-PFVDHKYHKLINQGAK-----
------------------------------------------------------------
-----------------------------SFG----------------------------
------------------------------------------------------------
------YLV-------------KSETDDSLN--------------NEVDNVI--------
------------------------------------------------------------
-----------------------------KLNTDNNERRGNNIEREDLNTLGKIN-----
------------------------------------------------EHPSI-------
------------------------------------------------------------
--MFSSAEACTPLITYNELEQATNYWNK------------ENILGKGGFGVVFKGIW-RS
TTV---AIKRL---EAQKGAEQQFNILEAQRQQSLRELKYLNSCRHDNILSLYGFSIGGE
-KPCLVYQYMINGSLEDRLQCR-----------QGTEP---LTWNFRFKIATGSARGLQF
LHGM-DKPL-------------IHGDIKSANILLDQNFEPRIGDFGLAREGPL---QEYT
HVKVSHVHGTRPYLPDEFLRGKKFSTKVDTYSFGVVLFEIATGQRAYDNLRN---HKFLK
DHVEN---NDCPISDMADVKAG------PDENNLYASLMTIGKNCVSYKAKDRPEMEQVL
RKLDCVM-LQEKQSTIRH--------SC-LPTFQNEMPIRKLSILSE------PYHSQQW
QNSPVPSIELLKQITPG---------------------PAIPQII---------------
----------KNNCLKVTSNPD-----------STRSTNP-----SPSINE---------
-----------SHSDSNGNSNSTPQFVVPGLQTSVEIINSPPNNSTTEECD-------QL
PLISILQLQPNHNSQNSV---
>Eriocheir sinensis pelle AIR09394.1
-----------------------------------------VYDLPYTERKQLCNILDSN
NDWERLGG------------------------SHMNLKWGELEEFR-RAEK--CGESPTN
RLLQAW---GQQ--NHTVMELFLLLWQMKHFQAMRALQ-SCIPEKYHRLINDPESRVTEV
FMEKKPVKGVVIQEPPQPAAATGQHIVQASRDSSARPHNTPSTSTVTQVSSQRTEEKSSL
SLS-QQTTEQLHLNYSVEGACALDPSHYHNLQKLDQKLSNPNYCSSSKVPVSLLCPASDR
HPPTTCASITHQSTTHESPSLPVTHTASLPKSEFPSIASSKKAIGFVSTASNPNKTLSLT
ATASNPKKAQQAILMSHSSSPTHAADLSKLQ--------------ISSETISKKAPTASN
PNKTLSLK-------PTPSNPLKALSIAPTASKKILRFPSDDGAERKINNNEGLRTFAEV
SCEDNNQEDLKSKAINAPYDPDQDYLKKVEEKYAREVAHKGNERRTSERSTSASSN----
----------------------------------------------SITVGQV-------
----------ADA-----PPPSPNQLQQQLQEQQQQQPSS-SRKIS-----NVSD-----
---AESPYSSVPVIPYKELEEATALFSQ------------HNLLGRGGFGAVYKGTW-KN
TEV---AIKRI---EPHGHAHLDNTRL--HITQSLDELKLLQSYRHDNILQVYGYSTDHE
LYPCLVYQFMPHGSLEDRLQCRRIEAFGEGSIQRGPEV---LGWRQRFRVALGTAGALQF
LHTVKEKPL-------------IHGDVKSANILLDQNYEPKLGDFGLAREGK----SRST
SIKVSRVHGTKPYLPGDYLRSKKLSVKVDTYSFGIVLFELCTGLRAYDDKRKEG-QKFLW
ELVEE---SNQD--ALRDRKAHG-----SQEQEVFPFLFKLGKDCVQQRPSMRPDMTNVF
KDLESYKIVMEERARARRISMGESSSGCSTPHLLQVQYDTAGSLHSPSTVPSFPYHYHHP
SSSPSAVSTLPPSPSPGLPRSPVPPGAAHYYQHSPLMRPSFPGMVINGQVTYLPRAFPPR
SQPVWVPGPSDMVCGMPPAHPSNVPKYYIPHNMSPVQHDP--PSYSETMSQAPTGAAALP
NIPQLSGLNINSNSESVYSDESDSKSSVAGITTHSIIPTVLPQYLTPPAAAAASVNEPLL
PLLTEL----NNASTTSS---
>Bombyx mandarina pelle XP_028037955.1
---------------------------------------MYIYELPPEINKELCRLLDNF
DYWEELAG------------------------NYMMYTAMDVIEIKEKARH--QGISPTE
YLLECW---GQK--NHRIEELFVLLYRMKHIPAMRRLT-GVVHERFHRLLHKLEA-----
--------------------GNGQDG----------------------------------
-----------------------------NNA----------------------------
------------------------------------------------------------
------RTG-------GAQRATTSSDSVPLPV-------------ILFDQGI--------
------------------------------------------------------------
------RQAPSSSGLNGRSP---------SADTSSATSTSTDTSSAQ-------------
------------------------------------------------------------
-------------------------------------------------YDKYDE-----
---ILRKVSAIPKMSYEELRLATDDWSE------------RNLLGRGGFGQVYKGEW-KL
LGV---AVKRL---RDNEG----------RDQELVREM-CLNQYRHDNILPLYGYSLGGP
-EACLVYQLMAGGSLEQRLRPK-----------DGAAP---LSWAQRCRIMCGVARGLQF
LHTMTGSAL-------------IHGDIKPANILLDQCLEPKIGDFGLARKGPYG--DERT
HLKVSRVYGTRPYLPDEYLQSCVLSPAVDVYSFGVVVAETSTGLPAWDRSRA---RPLLA
HQLHAWHAARHDLGALHDPRL-------PPHPALCRALLELALHCTQPPREARPPMLLVY
RRLHALA-------------------AC--------------------------------
------------------------------------------------------------
------------------------------------------------------------
------------------------------------------------------------
---------------------
>Drosophila melanogaster pelle NP_001263008.1
MS--------GVQTAEAEAQAQNQANGNRTRSRSHLDNTMAIRLLPLPVRAQLCAHLDAL
DVWQQLAT-------------------------AVKLYPDQVEQIS-SQKQ--RGRSASN
EFLNIWG--GQY--NHTVQTLFALFKKLKLHNAMRLIK-DYVSEDLHKYIPRSVP-----
------------------------------------------------------------
-----------------------------TIS----------------------------
------------------------------------------------------------
------ELR---------------------------------------------------
------------------------------------------------------------
-----AAPDSSAKVNNGP-----------PFPSSSGVSNSNNNRTSTTATE---------
------------------------------------------------EIPSLESLG---
-------------------------------------------------NIHIST-----
---VQRAAESLLEIDYAELENATDGWSP------------DNRLGQGGFGDVYRGKW-KQ
LDV---AIKVM---NYRSPNIDQKMV---ELQQSYNELKYLNSIRHDNILALYGYSIKGG
-KPCLVYQLMKGGSLEARLRAH-----------KAQNPLPALTWQQRFSISLGTARGIYF
LHTARGTPL-------------IHGDIKPANILLDQCLQPKIGDFGLVREGPK---SLDA
VVEVNKVFGTKIYLPPEFRNFRQLSTGVDVYSFGIVLLEVFTGRQVTDRVPENETKKNLL
DYVKQQWRQNRM--ELLEKHLAAPM---GKELDMCMCAIEAGLHCTALDPQDRPSMNAVL
KRFEPFV-----------------------------------------------------
------------------------------------------------------------
------------------------------------------------------------
------------------------------------------------------------
-------------------TD
>Oncopeltus fasciatus Tube PTY14891.1
-----------------------------------MNLDIELRKLTPGVLFDLTQILETG
EGWKQLMSVITSNSNP----------------KCVKYTVEHMMLIETASLK--QKRPCTE
ILFEEWGTSGQK--RPHLSDLQKFLVEAQLYRAAEYVAIQLLKQDAPPRPTTGPAAQIEI
PEVL--------------------------------------------------------
------------------------------------------------------------
------------------------------------------------------------
------------------------------------------------------------
------------------------------------------------------------
-------PIPQAPQISDW---------------GSACQQPTHALS---------------
------------------------------------------------------------
---------------------------------------------------PYKN-----
---LPASPYNACHLNYEILDTGTSGFSE------------SKKLGAGGFGSVYLCII-NG
KKT---AVKRL---YDSGAAVQGLTEV-----QFKNELLFLGDVSHPNLLPLLAYSTNGP
-YLCLVYEFMPNGSLQDALECI-----------DGRQS---LEWNQRLDIALGTARGLEY
LHTMREKPL-------------IHRDVKSANVLLDNNFIPK-------------------
-----------------------------------VLLEIITGLPPFDENREGC-DLVVA
SYVDEV----DNILVLVDSKPK------NPEETIPLGLYELAQKCLLDKK-SRPTSSTVV
HLLEELI-SEQ-------------------------------------------------
------------------------------------------------------------
------------------------------------------------------------
------------------------------------------------------------
---------------------
>Gryllus bimaculatus tube TRINITY_DN37351_c2_g1_i4
-----------------------------------MDGNLPIRKVPPKALYELVQILECE
NDWKKLMCIVPKNFED----------------TSLKYNIEHVKQIEDASGY--QRRPCAE
IFLEEWSTSGRK--QPTLQLLLHLLKNAELFRAAEYVAVQLLKESAPERPKTGPAAYIDV
SEK---------------------------------------------------------
-----------------------------NIQ----------------------------
------------------------------------------------------------
------HLI-----------DARQEEKKMKKS-------------VLYHNEN--------
------------------------------------------------------------
-------KIYESFTVNSG---------------SKMCANANESIEKTNATVI--------
------------------------------------------------KSEQLSLAI---
----------SNE-----TDHVDSISISDNAKPDEDSINSNHST-------TYER-----
-----LHNTNLEHISYVELERCTNYFCELPVIPGK--PDSGGKLGTGAFGSVYLGVL-LS
LKV---AVKRL---KNDAVSIE---------KQFKNEVETLSKYQHENLLPLLRYSCDGP
-HYCLVYAYMSNGSLQDRLACQ-----------GSTPI---LPWQERLNIAHGTSKGILH
LHTAYEKPL-------------IHRDIKSANILLDDHLVPKLGDFGLVRLGPSGQ-QSQS
VAQTTTVFGTSAYMAREAFWG-DISVKLDSFSFGVVLLELLTSLPSYDENRE---GRDLI
THVEDS--CEKSIKPLLDYRAGKWL--INENQDISDSVYTLALECLKERRQSRPDMRKIV
EELENLM-QLLSNS----------------------------------------------
------------------------------------------------------------
------------------------------------------------------------
------------------------------------------------------------
---------------------
>Bombyx mori Tube BGIBMGA002494
-----------------------------------MERNTELRKLPMGSLYNIINILEIN
DSWQKVMAWIPTN--------------PQSDHFHRKYNSEHLRMIQDDAKI--SKRTCSE
ILFDEWSTSGRI--RPTVATLLDVLVKAEIYRAADEIA-NILGEPLPPRPLEGPAAKIDT
NVTF---------------------------------------------------MLNGE
SMP------LDGSDVNLKDNQ--------NLD----------------------------
---T--------------------------------------------------------
------KNT-------NQHPDLHNRTTKQLKSAD---------PLIIFSNDN--------
------------------------------------------------------------
--ISNGPKDSKSFGHKTT---------------AQVISYERNSAYRSTLRTE--------
------------------------------------------------ELPNISALM---
----------GTS-----VNSSQSYGTTQSTELKETRRSLSSNNIS----ILSDDSMRSV
IDSKILEDENLISFDYNQLAAITNNFSE-DLNEGQ--TGLSGKIGGGGFGEVFVGTHNRY
GQL---AVKKVKCYLQFNYKHD------VAIRLFNAEVKSLSQLRHKNIVPIFGYSIDGP
-TPCIVCKYIDGGSLMEKIAAKV------------------LNENQRLEIISGTAEGLKY
VHNTV-KPIEVNGDVSPITTFYIHGDVKSANILLTKDCKPMLCDFGLAK-------QLES
TRVTSMMMGTSAYMPPEAIKG-TLTKKTDVYSFGIVLLELLTGLKPIVVDSNG--NLNIK
DYVEQVMNENKDITQLLDMVVERW--------TRAQGIYELAKRCLSDNRDNRPSIDEVC
ETLEKMI-NQESYEIL--------------------------------------------
------------------------------YAHV--------------------------
------------------------------------------------------------
------------------------------------------------------------
---------------------
>Aedes aegypti Tube AGAP003062
-----------------------------------MHRNMEIRHMA-FHLETLAHILDTS
EGWRDFLYLIPRNLDDLL---------KEDPYYPLKYTGLNESILETESQK--RNLSPSK
LLLEEWGISGQV--RPTVDHLLKLLVRANQIRAAEYLT-TLLKEQPPARPKDGPGAPIDV
TLPE---------------------------------------------DHQTESLLNGI
SYP--SSTILLHHVESITIGN--------NRDYYD-------------------------
------------------------------------------------------------
------KLG-----------PTKRVEIKDKSSVN----VDGELPVFSSSNNNTKSGSDSS
DIRNPAMMDRYPDQLPGPSRPSKAAAKAPPAEA------TPDGPL-SSNGLPMISALG--
--ITSGQPESSKLQNNRNYDCAS------KEINGPQIPDLSIFGREESERKEVNGPQVPE
L-SIFGREESERKEVNGPQ-VPELSIFGRQDSDSKEDNGAP--VEHREDIPALSALL-GD
SSDVHQTQSNSTNNTHDSIPMLSMLGSDGSTSDTLGSESSSSAIVP-QVDESVSDFIK-F
S-----TSPVVAVYAYDHLREVTDGFNVAPYTNGNLAAPNGRSLGAGGFGAVFLALN-LA
PSIPVAAVKRL---DPDKYKFR---------EKFHLELDILSKHSHTNVVSLLGSSSDGP
-QLCLVYEYLKDGNLEAALSLVR----------AGQRQ---MGATVRLQYLKDIANAVAF
LHER--AKI-------------IHRDVKSANILLDGPV-AKLCDFGLIK--------RTS
SRTTTSIIGTNAYMAPEAVRG-DVSPALDIFAFGIVVAETVTGEPVLAEKESRS-EIDLA
GYVCRQRAEGRDLGLLVDRRAAVGRDGEARWCEAGRKLLEIAIKCMGEKW-SRPNSGALA
DAVAGIQ-----------------------------------------------------
------------------------------------------------------------
------------------------------------------------------------
----------------------------------------------------------LV
PL-------------------
>Anopheles gambiae Tube AAEL007642
MT--------------------------------PYTRSTEVRKV--FELDELASVLE--
DDWRTLFYLIPRKIADVE---------RPAGSYPIRYNGTHESELDDYGRI--QNTARAR
ILLEEWGTSGRKGERPTLGHLYTLVDKGGMIRAVRHIE-KLLKVPESAQPDSGPAAPIDV
DLEL---------------------------------------------NRLIEKQLEGI
AYP--SSTALQNGDISITQVN--------NLDYNL-------------------------
------------------------------------------------------------
--------------------PAKRDDVVNPPNTVPDSIIEGSLPLLSRSDNNDQ------
----------------------------------------------SIGAVPMLSDLL--
--NADGQDTEASTSDNDSTPR--------QTIEGNTLSSTSDSTSESSSNSTPTESLSRI
LPMVLPTIPEAGE-------VPNLSIFGPAASE----------ASMDVGIPAISALM---
--ASSDSQQIVND-----VSRSTETFQSEEHSSESSSSDSTEQQSSNNEPVCASNLMA-F
SSTNVATVEPLINFSFDSLTTATGNFDIKRFSNGNPLQPDGRVLGIGGFGEVFLALN-LT
PTYPVSAVKRL---FPTNYKYK---------EKFDRERELLSKYNHSNIVELIGFSENV-
-TLCLVYEYLPDGTLGAALDKSR----------KGQLH---LTVTRRISYLFGIAAALEY
LHSPL-VQV-------------VHRDVTLANILLHGDV-AKLCDFGLVK--------RID
SITATEVSGTGPYISPEAMRG-TVTPALDVYSYGVVLAEMVTGEEVLCEVLPEG----VG
DLIERVTARGADLESMVDRKVSQHE--LSEWLTYGKELLKLSNWCLRERF-KRPSAAAVR
ECVQKMK-----------------------------------------------------
------------------------------------------------------------
----------QGIC----------------------------------------------
------------------------------------------------------------
---------------------
>Culex quinquefasciatus Tube CPIJ013746
MT--------------------------------RYQRTTEIRKVTPFDLESLTEILE--
DDWRTLFYLIPRRIGDVD---------QPPGAYLTKYNGNQERDLDKHAS---QERRCAL
QLLEEWGSSGKLQDRPTLEHLLKLLVKGNMFRAADEVAVNLLKEDPPARPQSGPAARIDI
EGLL---------------------------------------------NGEIERGLDQV
SYP--NSTILLNGMESSTVNN--------NLDRAE-------------------------
------------------------------------------------------------
--------------------PEKRDDVKDFPDLLRNSMLDGTLSQISLSDNNEQMGE---
----------------------------------------------PIVDRPNISALL--
--R--SEEPVAGPSGMSQIP---------VILLGSAISSTSDSVSNESSASSVMSQSAEE
PPSGLGTISEEGESGDGDQGLPNLSIFGDRVPDN---------VSSSNGIPDLSGLMNGP
VSSSHRSEHDSAD-----IPRLSVLGSTQQYSTNSNNSDDINST-------LASDLIK-F
SITDSATAEP-VHFSYQNLQVATANFNADPFNNGDLRKPNGHFLGKGGFGQVCLAVN-LT
SNIAAAAVKRL---LPTNENYR---------QKFDRERQILSQCHHPNIVKLFGYSEND-
-QLCLVYEYLPDGTLERALKANR----------EGQT----LPPTSRLSYLLGIASAIEY
LHALP-DPV-------------IHRDVTPANILLRGTT-AKLADFGLVK--------RVE
STTATVVAGTAAYLPVEALRG-IVTPALDIYSFGVVIAEVVSGEDAIGGVSGGSANVDQD
DLLERVSARDADFIGLVDSRVDG----EERWVEGGRRLLELSRRCLRDRT-KRPGAKEVR
ELIEDVA---------------------NL------------------------------
------------------------------------------------------------
------------------------------------------------------------
------------------------------------------------------------
---------------------
>Drosophila melanogaster tube NP_001189164.1 
MAYGWNGCGMGVQV--------NGSNG-AIGLSSKYSRNTELRRVEDNDIYRLAKILDEN
SCWRKLMSIIPKGMDVQACSGAGCLNFPAEIKKGFKYTAQDVFQIDEAANRLPPDQSKSQ
MMIDEWKTSGKLNERPTVGVLLQLLVQAELFSAADFVALDFLNESTPARPVDGPGALISL
ELL----------------------------------------------EEEMEVDNEGL
SLKYQSSTATLGADAQGSVGL--------NLDNFE-------------------------
------------------------------------------------------------
------KDI---------------------------------------------------
------------------------------------------------------------
--VRRDKSVPQPSGNTPPIAP--------PRRQQRSTTNSNFATLTGTGTTSTTIPN---
--------------------VPNLTILNPSEQIQE-----PVLQPRPMNIPDLSILI---
------S------------------NSGDLRATVSDNPSN--------------------
----------------------------------------------------------RT
SSTDPPNIPRITLLIDNSGDVN----------------------SRPNHAPAKASTATTS
--------------------------------TASSNN---LPMISALNISKGSRETL--
------RPESRS------SSSSLSKDDDDDNDG-EEDGEEEYPDAFLPNLSNSEQQSSNN
DSSLTTVTGTSGDNSFELTND-SSSTSNDDYACNI-------------------------
-----------------------------------------------------PDLSELQ
Q-----------------------------------------------------------
------------------------------------------------------------
------------------------------------------------------------
------------------------------------------------------------
---------------------
