# Supplementary material for: Striking parallels between dorsoventral patterning in Drosophila and Gryllus reveal a complex evolutionary history behind a model gene regulatory network
Source: eLife. 2021 Mar 30;10:e68287. doi: 10.7554/eLife.68287 (PMC8051952; doi:10.7554/eLife.68287)
Supplement: Supplementary file 3. [file elife-68287-supp3.zip › File S3 /Aligned_With_Gaps_Still_Present/pentagone_aligned 2.fas]

>Drosophila_melanogaster_magu_AAM71054.2
M-------LARCVLFVTWLAVFIATGKSD---------------DQLMKLPACAAKQGEC
DDN-----EGPVCGTDGQTYPTRCHLLRA-QCGGHQVSLKYSGSC---------------
------------------NACLE----AVKFARRQQERDPGYFVPRCRKDGNFAAMQCYG
NNG-CWCSDSQGRPIADDNKQFRRKGKLRCRANRRD-RRRLASHQIGYNPDTS-------
--ASKGSSEAGS-------TAHRTCSKSDRSQFNTNLMRMFRNEAQSFFR----------
-----------------------------QPSLSDSHILEWQFSKLDTNGNKLLDRQEIR
ELKKVLRRNVKPRRCGRTFGKYCDVTKDANLNWLEWSVCFTKE---FHNLL---------
-----------------------------------------------NSKPETASQ----
---DLENDSNCWMDQSVTLEEQGH-GGKSVLFVPQCLPDGRYQRIQCYSSTSTSYCWCVN
EDTGKSIPGTS---VKNKRPQCDE-SVA----------VRPMKGC-TEPRKTQFLKELKA
YLNTSLLPSSTTGSNSSMW--------------------KTDDERIATLSFVYLDKNKNK
SWDRREW--KNFRDLVTS-ASHLRRCGKKMPRYCDVNGDKKISLAEWLNCLQATPRESAT
TAKPAQSNETASPKFQG-VNPVERYLKD----------
>Saccoglossus_kowalevskii_SPARC-related_modular_calcium-binding_protein_XP_006814757.1
M---------RYLWLYISCVTIAGVIANPLFGSRFPIGNDD-------------DRSDEC
NEDCSTVVQRAVCGSDGRTYGSRCELMRA-RCRGSTAEIQHKGVCQES------------
------------------SRCEAERKYNQEQANQGRQ--AGLFIPECTEEGSFREVQCYA
STGYCWCVTDQGKPIPGSSVR---YQQPHCNADDSR------------------------
--PNSRQGKSAH--------RNKGCSQSERQVFNNNLISIFKDEYARLPTKP----PAA-
----------NDEEYEGNPSLQALSAIDEHVDSVNQNVIDWKFSELDTNADSELDKKELK
TITKMIKKIVEPRTCARNFAKYCDLDQDGSITNGEWAVCLGVDNISFRLFLSLNAEGVIT
EPQPVPSEIPPEIEE------------------------PETKPERISDEPTLVDRQTPQ
VPLIPIKEHSCQIDRQVALAEAET-APDADIFIPECTSDGKFRAAQCHA--ATQYCWCVL
VDTGRPIPGTS---TQYEMPECGTSNTPKV-------PDRDMKGC-PTDKKERFLTSLFD
KLTTDMVENMNAQEGATEP-----------------DPNDSLKESTAKWKFRQLDLNGND
LIDRKES--AKFKKEI-K-SLKPKKCARSFSRYCDADEDRKITLTEWLDCYGLNKDEETT
TS----------SKRRG-PNPFIERLT-----------
>Strigamia_maritima_pentagone_SMAR014572-RA
------------------------------------------------------------
------------------------------------------------------------
------------------------------------------------------------
------------------------------------------------------------
------------------------CTQNDRKNFNDNLVKIFLSEYNRLPV----------
-------------------TTTATTKATPLIESKEKRAVEWKFSELDRNGDYELDKKELQ
TLRRMLKKIVRPKTCARTFTKTCDQNQDRRINRAEWTLCLGVD---------MNNEQT--
------------EHLDKEDSGLSIEKEVPSLWNRQITTLSAHVNPTDTNVK---------
--LADEDIGDCLSARQLAADQQ---HTEGKVFVPECTIEGKYSKLQCFK--PTGYCWCVD
PESGKTIPGTS---IQDDKPDCDKSFRA----------YKPIKGCHPERKKQQFLNEMLD
LIVKEMLANQSAIEQKTDSF----------------KTSQELQEKAALYKYRLQDTNRNQ
VIDKKEW--KEFKNDIKK-RKVMKKCGRNFLKYCDDDNNRRVTEEEWISCLGLRGIYVTT
I-------------------------------------
>Tribolium_castaneum_pentagone_XP_967285.3
MR--------LHTILSFGCLLVATSAETP-------------------------CNPKAC
SKDVDN--EKNVCGSDGLTYPNRCHFEKA-RCVNKNLTLAKRGPCRQQ------------
------------------KLCRDWEIYRHSNPD-------YKFHATCRPDGSYAAAQCHP
DTGFCWCVTPQGIPLPYTSVRWRPDAKPHCGRKKKS------------------------
--TRRRSPPRKG--------RNRTCKQLDKAKFNNNLINIFHTEWSRDHG----------
------------------------GVIKPHNNESDLLVNQWKFGTMDADRNGVLDKNEYR
DLKRVAKKAVKPKKCAKMFPKSCDVNSDTLITQQEWAECLTRD---------GMDDGG--
--GINNSEDNGDDQEDY-ADAFPPHR-------------PLPHALTYDDDSSEIRD----
-----EDPSDCLSDRQTALNDGGQ------FYVPECTPDGRYKKIQCYK--AAGYCFCVH
EDTGKNIPGTS---VKNGKPKCDQLSNG----------NRPMKGC-PNEKKTIFLRDLIQ
FLHARMLKDNDTVNLYSLP------------------WMSSKEEQAATWSFVEFDKNKNK
MLDRNEW--KIFKEVVAK-EKNLRKCGKKLPRYCDINKDRHISMTEWLDCLNVQQGATTS
APS---------SSRAGKKNPLDVLIED----------
>Nasonia_vitripennis_pentagone_XP_001601094.2
ME----------LLLLLVPLLLGNVAADP--------AADAARED-------CRWKLNAC
TTDASA--NVPVCGSDGLTYPNQCRVISK-QCLGESILVKHTGPCSET------------
------------------PPCLSARVTARPGAR-----------IVCRPDGTYAPVQCHP
QTSYCWCVTPQGRPIPNSTVR---EGRPRCARAGAAAAAAVAGNGSGAGTGPGETTRSRA
NGQRSRSSQNWKQRRQYSNRHRNTCDRVDKARFNGNLIENFKIEYRRING----------
------------------------SAEENAAEKNAERVLSWKFGSLDKDGDGYLDRDEYK
ELRRLAKKAVRPKKCARTFARTCDLNQDLRLSRAEWGACLAND---------FTLLQG--
----NPS--------------------------------PVHARPTFNDDPPDAN-----
---DDTDANDCISDRRSVMEDQRQ-NSDRKFYIPECTPDGRYHKVQCY----SGYCWCVY
QDTGKPIPGTS---SKDLTPNCNPVPVP----------DRPMKGC-PEPKKQQFLRDLMD
LMQKKMKASSTDSDEATDK------------------WQASKEERVATWHFVMLDKNKNK
FLERKEW--KSFRTMVAN-NPQLRRCGKKLPRYCDINNDREISMTEWLSCLNAQRPATAD
SSMEKAS--TLKPKRMG-PNPLDQFLNDD--------D
>Gryllus_bimaculatus_pentagone_TRINITY_DN35624_c3_g2_i5
------------------------AAQRP-------------------------------
------AQRRPVCGSDGVTYSSRCQLLRA-QCKGAAVTVKHKGPCKDA------------
------------------QPCWTDLRHAQFIPRPPQL---QLFEPRCLDDGSYAPVQCHN
ETGYCWCVTPQGRPVPNTSKR---NKMPSCGRRGKS------------------------
-GTRRRSSPGGR-------KNKKGCGRNERSLFVSSLMQQFRAEYGRVHGAEASAAPAAA
LAMAALSSAESGESSGAAPAGAEAAAGAEAEAGVERTVLEWKFAALDADGDGGVDRAEVA
ELRRGVRRAVKPRRCARLFPRLCDRDADRRISREEWAACLGLD---------FNHESH-T
EGPGAPSKDEGEWKKNL--------------------TTRALLRDTLSQLK-VVRR----
---TSSQTNDCLSDRKTALEEQI--SGTSGLYIPECTPDGRYKKIQCYT--STGYCWCVY
EDTGIVIPGSS---VKDQKPNCDIVPPP----------SRPMAGC-PEPRKQAFLKDFLE
FMKKKMASTKDKSVTESTFL----------------NLNGGSEETVATWAFQTLDKNKNK
IWERKEW--KSFRTLVMS-QPQLRRCGKRLPRYCDVNNDQKISLTEWLNCMKNQRNSSAL
SMKPSNG-----SNRNG-TNPLMIYLKAS---------
>Oncopeltus_fasciatus_pentagone_PTY14353.1
MVN---------------------------------------------------------
------------------------------ALKDRSNEITVDFWCMAGE-----------
------------QVEINRPSCRDMEWRYAE-----------DFSLRCEPDGSYSPIQCHE
KTGYCWCVRSNGTPLPNTAVW---HAKPDCSKEGSK------------------------
--IPAKVYRGNK--------RRKG------------------------------------
----------------------------KEEDDGYKKAVELKFNTFDKDSNKNLTRDEYE
EFQRLVRKAVSPQKCSRSFISICDENKDETITFEEWTGCLVKK---------PVGKKN--
--KAKKNGRGGSPHFDFGASPFAMSKGRKTGLG---DILNGHITPVDESDSQPEKK----
---EEPEGSDCLTDRKSVIGEQA--DVLFELFLPECTADGRYRKVQCYK--STGYCWCVN
EDTGKPIPGTS---RKDLNPNCEALQVP----------LRPMKGC-PEHKKKLFLKELKT
FKLNLFPGKPNGTEIKS----------------------EESDEEFAFKMFQLVDANKNK
FIEKEES--WELRKAMTSIAQPLKRCGKKFLKHCDVNHDRKISLTEWVNCLDSERSGVGM
TVSPS-------PQRKG-PNPLETILRPD--------E
>Crassostrea_gigas_SPARC-related_modular_calcium-binding_protein_XP_011425360.1
MY--------KFVWIITCLVVFLTVISKG---GNPSLTRSDIQAQGKNLF--RALSNSNC
KIDCSRKKNRPVCGSDGVTYKHRCELKRAKRCDKKKVKVKRKGPCSPSE-----------
-------------ADSSNSDCVRERNEALEIARRPTF---GVYIPECKQDGTYTERQCHV
TSGFCWCVTPDGKPIEGTPVH---GRDPACRGSKKR------------------------
--RQPRRDRGKSKSKSKKKKRRKSCKTADKQKFNQNIVQVFTDEYKRAVV----------
-------------------DPVALSS--DKDKTLAQKVIEWKFNQLDSNKDDILKRRETR
TIKRMVRKLIQPKACARRFLEYCDSDRDRMIQRKEWTFCLNTN---------ANSNPN--
------------------------------------------EKKTDNDDQDVIRK----
---------SCLEEQASSLSQQSV-DPNGGIYIPQCTPDGKFNIVQCHK-----YCWCAD
QETGTPLKGIKAILASKGPPNCN--ITA----------ERAMPGC-PFIKKARFLTSLLN
MFVSEMQNDSMASQKNTND-------------------KENAYENAARWKFTNLDKNKNM
NLDRREV--KQFRKLIPK-QKNTRKCSRTFLRYCDENTNKKISLDEWLSCTKLSDYGLIV
SES---------PPRKG-KNPLREYLKPS---------
>Homo_sapiens_SPARC-related_modular_calcium-binding_protein_1_XP_005268052.1
MLPARCARL-LTPHLLLVLVQLSPARGHRTTGPRFL----------------ISDRDPQC
NLHCSRTQPKPICASDGRSYESMCEYQRA-KCRDPTLGVVHRGRC---------------
-------------KDAGQSKCRLERAQALEQAKKPQE---AVFVPECGEDGSFTQVQCHT
YTGYCWCVTPDGKPISGSSVQ---NKTPVC------------------------------
------------------------------------------------------------
--------------------SGSVTDKPLSQGNSGRKVSFRFFLTLNSDDGS--------
----------KPTPTMETQPVF---DGDEITAPTLWIKHLVIK-----------------
----------------------------------------------DSKLNNTNIR----
---NSEKVYSCDQERQSALEEAQQ-NPREGIVIPECAPGGLYKPVQCHQ--STGYCWCVL
VDTGRPLPGTS---TRYVMPSCESDARAKTTEADDPFKDRELPGC-PEGKKMEFITSLLD
ALTTDMVQAINSAAPTGGGR------------FSEPDPSHTLEERVVHWYFSQLDSNSSN
DINKREM--KPFKRYVKK-KAKPKKCARRFTDYCDLNKDKVISLPELKGCLGVSKEVGRL
V-------------------------------------
>Danio_rerio_SPARC-related_modular_calcium-binding_protein_1_XP_021322767.1
MN---CHNLALCVFMYLMVMRLPAASTQKSTGPRWL----------------IGDRESPC
STSCSRSHGKPVCGSDGRSYDTNCDLERA-KCRDRTLTLAHRGRCKGKN-WVRIDQPLLV
PTLVSEVKELTGMKEAGQTKCRTERIQALEQAKKPQE---SIFIPECNDDGTFAQVQCHT
LTGYCWCVTTDGKPVSGSSVQ---NKTPVCSGNFRE------------------------
----------------------------------------FMGTHAGTSG----------
-------------------LSGSVTDKPPGPPSSGKKVSFRFFLTLNPDDGS--------
----------KPTPTMEPHVV-----PEEITAPTLWIKQLVYK-----------------
----------------------------------------------ENKQNSSNSR----
---KSEKVPSCDQERQTAQDEARQ-NPREAIFIPDCGLQGLYKPVQCHQ--STGYCWCVL
VDTGRPIPGTS---ARYKKPECDSAARSRDTEMEDPFRDRDLTGC-PEGKKVEFITSLLD
ALTTDMVQAINSPTPSGGGR------------FVEPDPSHTLEERVVHWYFAQLDNNGSH
DINKKEM--KPFKRYVKK-KAKPKRCARKFTDYCDLNKDKTISLQELKGCLGVNKEGSTT
SSSQ--------GTRQG-TNLFSKVFGPEDRKLQKMRQ
>Acropora_millepora_SPARC-related_modular_calcium-binding_protein_XP_029190354.1
ML--------QSVMLAILFILLVNRFEVC--GG----------------L--ECLNQVKC
SMDNSN--SRPVCGNDGRTYSSYCLLKLA-SCNGHPVTLAKLGKCGGAK-QIPLETA---
-----------KTLVPRLSKCVRERNQAIGHARTNDLIMLGVYIPNCEPDGSFAPVQCLN
ASRFCWCVDGDGKEIQGTRAR---SRQPKCPTRSTA-----------------ET----L
NPERPPQRSGKKA-KAKPCTNCKGCSKEVRATFTEKLIKLLFKEF---------------
-------------------NPSSYKAPGQLDVMGKFHMLRWKFTHLDSNGDYMLQIRELH
GFLKITKKAIHPKKCSRTFVTYCDRNGDRKVSIDEWYSCLGVK-----------------
------------------------------------------------------------
------AITKCTGDYLEALEKNKQLTGASRSLLPSCASDGSYLPTQCHH--STGYCWCVD
VVTGKPIPHAT---KNANSLTCSKIVNN-KTST-----NTAKKEC-DQELWISFKRYILK
LFRKEVEEDLPSNSNSERENLIRSQRRSARSGDLRLLGTFLTDNQVLIWKFNRLDRNKDK
HLEQNEFLTSRMKKHLGH-VKRGRKCGKKLFE-CDTDKDKKLSMVEWALCLRPGR-----
------------------------------VILL---Q
>Stylophora_pistillata_SPARC-related_modular_calcium-binding_protein_XP_022785125.1
MESV-IHLAALSTLLILQILCFLGGIKEV--GG-------------------TCSRTFEC
PTGDSG--SIPVCGSDRRTYSSRCTLQLA-KCNGHRVRMAYKGNCKGTRPPVPRRSH---
-----------NLVASMTTKCLQERQEALSNARAKDLIMLGVFAPKCEADGSFSRVQCLN
SSGYCWCVDKEGKEMPGTKVR---QWTPDCPTIAYS-----------------Q------
-PSEKPSGKGWKA--IKPCIDCKGCSRNVRTTFNDKLVKFLSKEFMDYVQR---------
------------------SASSSGQVQGQSRSMGKVHLLLWKFTHLDTNADYLLEMKELH
ALLKVTKKTIHPKKCSRTFMAYCDRDRDHKISLNEWYMCFGVK-----------------
------------------------------------------------------------
------EIKKCSGEYLAAIQASKHSSSENQPYLPRCATDGSFTPTQCHY--SIGYCWCVD
IDTGKPIPNTT---TKATSLDCWKYMSKQQNST-----GLAKKEC-AQDLWTSFRRHMLR
LFRREVEEDSPKNEDNPVES-IRNQRRSARSGNLQHLGTFLSDNQVLIWKFNRLDKNKDK
LLVSSEFLTSTMKKILGN-IKRGRKCGKKLLVDCDLDKDRGLSMMEWTLCLRTNDRRMPL
Q-------------------------------------
