# Supplementary material for: Striking parallels between dorsoventral patterning in Drosophila and Gryllus reveal a complex evolutionary history behind a model gene regulatory network
Source: eLife. 2021 Mar 30;10:e68287. doi: 10.7554/eLife.68287 (PMC8051952; doi:10.7554/eLife.68287)
Supplement: Supplementary file 3. [file elife-68287-supp3.zip › File S3 /Aligned_With_Gaps_Still_Present/pipe_align_raw 2.fasta]

>Oncopeltus fasciatus pipe PTY10266.1 
------------------------------------------------------------
---------------------------------------------------------MMR
Q-------LKDSGEMENLSSQALNNTRKAEKELVFFNRVPKVGSQTFMELLRHLAMKNDF
GFHRDHIQRVETIRLAPAEQLGLAAMINSYSTPSVYVKHICFINFTQYSLP----EPIYV
NLVRDPVERVISWYYYVRA--PWYY---VERKQAFPDIPLPDPLWLKKDFETCVLRGDRE
CQYIEGETREGIGDHRRQSLFFCGHGDACTPFNTVGALQRAKKAVEKHYAVVGVLEDLNS
TLTVLEHYIPRFFRGAHKIYSEEIERFKKINRNS-FKPPVSEEVKEIVRRNFTREVEFYH
FCRQRLHRQLLALK--LPDTYR------------------
>Gryllus bimaculatus pipe TRINITY_DN37802_c0_g2_i1
M--------------------DSMFRQRRISVPKRTSE-------------LVALMALST
TLFLFIHTRDLHTRLRQMQGKLPP--DDA----PSANQLS--GDSGG-----SAVSSLIR
Q-------LVDTAELEGLDATELNNTRRAGVEVVFFNRVPKVGSQTFMELLRRLSVRNRF
GFHRDHIQRVETIRLAPADQLNLAMHVNSFPPPAVYVKHVCFTNFSQYGLA----SPIYV
NLVRDPVERVISWYYYVRA--PWYY---VERKQAFPDIPLPDPRWLKKDFETCVLRGDRE
CRYLEGETREGIGDHRRQSLFFCGHSDSCTPFNTIGALQLAKRAVEQHYAVVGVLEDLNT
TLTVFEHYVPRFFQGASEVYWDEVDRFTRINRNL-FKPPVSEEVKDLVRRNFTREVEFYQ
FCRQRLHKQLLALR--LPSARG----------------NA
>Apis mellifera pipe XP_395133.3
MHT------MLN---------DNAWKHRRVPVPKRTIE-------------LIALIAISS
TLFLFLHTRELHSRLRKMEVRLQPGEDEM----LSANQLSSEGVQTD-----SSPSGIVH
YPNRHRIFAIKYKETEVLDIDALNNTKRADRSVLFFNRVPKVGSQTFMELLRRLSLRNGF
SFNRDRVQRVETIRLAPIEQLQLATMVSSYSEPSVYIKHVCFTNFTEFNLP----QPIYI
NIVRDPVERVISWYYYVRA--PWYY---VERKQIFPDLPLPDPNWLKKDFESCVLKADRE
CRYLEGEIHEGIGDHRRQTLFFCGHSEKCTPFNTMGALERAKMAVEKHYAVVGVLEDVNS
TLTVLENYIPRFFRGATDVYYDEVNAFTRINRNF-FKPPVSEEVKDMVRSNFTREIEFYQ
FCRQRLYKQLRALK--LTKTTP--LLE-SN--------SL
>Tribolium castaneum pipe EFA12172.1
------------------------------------------------------------
-----------------MEVKLQP--EDI----ATGDELE----TGA-----EEIRATIK
I-------LQTSKEVTRWEPYQVNNTLKAQQNIVFFNRVPKVGSQTLMELIRRLSIRNNF
GFHQDRVQRVETIRLSPEDQAVLSSLVSSYEPPGVYIKHVCFTNISRFGFP----EPIYI
NLVRDPVERVISWYYYVRA--PWYY---VERKIAFPDIPLPDPKWLKKDFEHCVLSGDRE
CKYLTGETREGIGDHRRQSMFFCGHHSECLPFNTPGALERAKRVVEQHYAVVGVLEDLNT
TLTVLEKYIPRFFTGAYEIYWNEISRFNPINKNA-FKPPVSETVKNIVRQNFTKEIEFYQ
FCKQRLHKQYSALQ--LDNKT-------------------
>Drosophila melanogaster pipe NP_524158.2 
MSLNAERSYKMKL-----RDVENAFKYRRIPYPKRSVE-------------LIALLAISC
TFFLFMHTNKLNSRLKEMEVKLQP--SEFSALGLTGNHIS--GHDAGKHDDINTLHGTYQ
Y-------LKSTGQMSSLNVRDLNNTRKAQMELVFFNRVPKVGSQTFMELLRRLSERNNF
QFHRDAVQKVETIRLAEDQQQEMAEVISELPEPSVFIKHVCFTNFTKFNLP----RPIYL
NVVRDPVERVISWFYYVRA--PWYF---VERKAAFPDLPLPHPAWLKKDFETCVLNGDQE
CTYTQGVTVEGIGDHRRQSLFFCGHDYECTPFNTVGALERAKFAVEQQYAVVGVLEDLNT
TLSVLEKYVPRFFEGVRDIYATSAEYLTKINKNN-FKPPVSEHVKDIVRRNFTNEIEFYQ
FCRQRLHKQYLAAH--LPQRII------TDSAHLPGLIGN
>Acyrthosiphon pisum pipe XP_001950548.2
MTCSDKGYTRINILSTCSRSVETA-KHKRIFISKRTSE-------------LVALMAISS
TLFLFLHTRDLHTRLRSLQ--------SV----TNSASTS--GDSTAME---NDIDNFIQ
HD-------------QKLEAYSLNNTGHAKKELIFFNRVPKVGSQTFMEILRLLSLRNQF
VFYQDHVQRVETIRLAETEQLRVASMVSKYDTPSVFIKHISFVNFTKFYLP----EPIYI
NLVRDPVERVISWYYYIRA--PWYY---VERKHAFPDTPLPDPNWLKKDFETCVLRGDRE
CRYTQGEKREGISDHRRQTMFFCGHDEECTPFNSEGALERAKRSVEQQYAVVGVLEDFNV
TLTVFEHYIPRFFKGASKVYYGDMG-LHKINHNA-FKPLVSEAVKDIVRKNFTREIEFYQ
FCRQRLYRQRLALN--L-----------------------
>Parasteatoda tepidariorum pipe XP_021000781.1 
M------------------------GNKCFVAPEVVPQMC--------------------
------------------------------------------------------------
--------------------DCFQGTAQLDKQIVFYNRVPKCGSTTLIALMRKLATLNNF
--KHIHSKIYNRRKVDEEEQRRIVKWIESTSSPCSLDRHVFFINFTKFGER----PPIYI
NVIRDPVERIISSFFYRRM---------VARQNK--TSVKPSAYWLNKKFEHCVLAGDPE
CTLVEGQNNTLL-----QLPYFCGQDSICQNINDPDAVLKAKQNIEKYYAVVGTLEEMNI
TLQVLEATLPQFFKRAFQIYHNSGY---HLNQNV-QKGFVKEEVKALLKANLTAEYDLYY
FVQQRLHKQYQKLSESRQNVENEALFEQIDE-----MLNW
>Limulus polyphemus pipe XP_013778880.1
M------------------------YVRLYMGP-VVEEMVH-VPVSFQRLWPICILVLVT
TLFLIYTVLNLMKNPSTGSFNLRK--------ITSGRNCSTTECLAIDH---SVVTNNIN
FSF---------------------DFRGLDVDKLLYNRAPKCGSTTIYSIMQKLSVDLGY
--QHYNSKIYNKKLLDESQQRRFVKRVKRMPSPCSFDRHVFFVNFSQFGET----SPLYI
NVVRDPVERIVSSYFYRRA---------AAKRRA--NQGRPNEYWMNKNFEQCVLSSDPE
CTFIDGGIYSVL-----LLPYFCGQDRRCLIHNHPWALWQAKQNIQRFYPVVGVLEDMNT
TLIVLENTLPRFFRGAFKLYHNTEI---RRNQNT-RKKEVAEEIKDVLRANLTAEYELYF
FIQRRLRQQLHDIQ--MKNKEKKYVKSKIK----------
>Daphnia magna pipe KZS12298.1
MILAFRRW---------------CWNSRCESSPRRITPKNKFLP------YVVSLVAMKL
TVMMLLASNK----------RSHP--QRMGA-LSADYSLTVTAVDTVGK---DEMNNRRY
WQ------MLENLEEAEIEGTATNRTHPSSI-WLIYNRVPRCGGLTMVFLMKELAKVNRF
AHQRHQYRTPWNRLLIEEEMKNLVTWFEYQHQAKSYDRHFLHVNFTRFQRYTKNLRPTYM
NIVRDPAEREYSAFRGRRSQDPLQITQEIKRRDA--AGAGTGMEWYTKSFDDCILDEDEE
CAFNSSEYT-----FSRAIPYFCGQDPRCLVPRSRWALQRAKFIIEHEYSVVGILDKMNE
TLHVLERYIPRFFSGSAKIYYSRGYGRRHENRYIKSKPALSDQVLAKLRDSLSDEYELYE
FCQQRLYHQYQQT---------------IN--------TH
