# Supplementary material for: Striking parallels between dorsoventral patterning in Drosophila and Gryllus reveal a complex evolutionary history behind a model gene regulatory network
Source: eLife. 2021 Mar 30;10:e68287. doi: 10.7554/eLife.68287 (PMC8051952; doi:10.7554/eLife.68287)
Supplement: Supplementary file 3. [file elife-68287-supp3.zip › File S3 /Aligned_With_Gaps_Still_Present/schnurri 2.fas]

>Drosophila_melanogaster_schnurri_NP_476723.1
MENATTTTAKHYKTAGKQYKTNKVNNTRRATAAAAAAAAAAATTTVTTAATPTKKRTYRE
TATATIVTQRSTNKANIAAAIALAAATEATASASASATATATDATLTASKAAATAAATTD
AASGNSNSSSKPSTSTRDKLGEVPLPTVDSNHIISNNNNNNNNNNTSNNNNNNHHSDNSI
SENNYEFKSRDKASLSDSKMTLQQMAAVSSNQEPVAPNVANTMSNSSIINSQQTTVNATP
ATDEAPLGDRSNISRYLHKKFKRLASTTEVDSWSATNGGGALQASGDAVRTTSLSSNSSL
SPPPTTPLANGHHLMTQQQSHQQVQQQQQQQQTPPPSVAIHEFSANFVNSNHVNAIGHEE
SIISNSGYKAAGRTRTPLANSNSNTNSTSNSNSNHAANATLSPASFAQHQQLTQPTTVSP
GIPGGAAAPNP-------ACEKSGRYVCQYCNLICAKPSVLEKHIRAHTNERPYPCDTCG
IAFK---------------TKSNLYKHCRSRSHAARAR-------------GLEVPADAD
DGLSD-QDAELSNSSSELPSRAGSPYEEPINSPTPSPSTLSAAKSAYIQQPPLPTYMQQL
PLGSPAAGTLPPTTADNHHSATAQH-RQSIDYKPYKPKFHNASLYSCSSKELQQQQQQLQ
IQQQQQQHQLAQQKLSIQLPLVQQPSLAHPTLSPSTQMKMKHHINSHQIQLQLQQQQSLL
AQQSLLAAMPPGGVYYLGQPSYYNQDTAAAIHQHALAIQQFQIHLAQQQQQQQQQHPPLV
KATPPMQQPPSLPPQQLVRANSQISSVATAPATPTPAANLSTFASSSGGKQVNVAKVQEH
ISKLISQNEAIVENKEILLQKKYPKQLSRSRSFNNANSNN--ASQHGSNASALHANNSQN
NTNAQMPERETKVNLAQAIFQKQQHQLQQQQQQQITQQQQQQLEQQNY--YTYIQQQQEC
QQQQL----EPPNG---------VVKRNAYKPGVVMTTP--------VKQQQQL------
----PPPPSPLPMQTMQYRQDPATPVTKIEQPTTAVPVMPLNLSAKPKPTLVTVPVSSLS
TSSLAPTPTTSTNPTSSSKTAPP------PAQVNNSIIKNL-------LLNARGL--AV-
--PIGEGDDAVYSCPICASEFRSADDLKLHNSTYCQD----------ASSSAPMSPASSP
FRS-------------NSISLSLPELKSHMANSKNPLSLAKLAWSQLKTKRSS--LVLSR
-LSAAQTPARTSTV----------------------------TAPTVTASAPAPAVATVT
APSSAPAP---------------QIEALRFVDAPLPSPGPLLGKTPLVDYAQQSTP--RK
AQDSVVI-------TKMHED----------------------------------------
---------RQFVIEA------------------------------------QPAKRIKT
SDLVVAS-SSQQPTSFNFSFNNQNSSNSVPELQSSKEERLRRFTSSGGSMIPIS----EC
PDLDNSPK---MIR-----TPLLSGGSFQDVSVKVNNETGSSSKERKLMALVSGSGLLGV
SSGPQ-HFQFPPINSITAFNPLTLPPMS---GGDKTTPV---TPIPH--VPGMPGPGSL-
--------------------------------TPQMPLLPPPPQQLQLPIPSSRG-----
-----------RSPNRKQPSPL-----LLG------GGSGELKALSPFGGVQNVPSEFSR
QPPTPAQRQALQWNSKEAPKKAPFNFLRMADNVK--------------TTEPEVRHFNLE
NVISGKQQELPLTPLHVDTPNGNAPEETSP-------V-ASASASAKSKFLRPTS--LPL
KPGTFTPKRHH--GITPTANT----------LPLISPETPRPSKSCVQLYLNGHAYTYLG
LKCSTKMFYCTVNCPQPSYV---AGMHKLSMYSVWQVCEENQPHPLGFKL---KQVMALY
DSRQRMLGNGSSTAMAGSGKLS-YNLV----------------ASQQIVSSPSTSS-TSS
AFYQGPLKTPPTVT-----IAALSEANVAAKANEEAQAKKLETSPSGQPLVGGYESHEDY
TYIRGRGRGRYVCSECGIRCKKPSMLKKHIRTHTDVRPFTCSHCNFSFKTKGNLTKHMQS
KTHFKKCIELGINPGPMPPDSEFLDVDMDFDQQSSTS--------AGGRTSSMAGESDSD
DYS-DNESESSDTDESK------------SR-QKEHEAARGLLSLSMTPPIP--QSVSPY
PQLQDTPLPAASPANSIGSS--------GSQPKRLVCSFTSPKP--PFDYQKQEQYYSNP
EESKPKRSVAN--------EESAPMDLTKPRGSIL--LISPSPVSVPAH---------DL
PKSQAQQMHDVIF-------GTSGNESGFMKTLISVSDKVRISAEMEEQAKHE-------
AEGEDV--QLQTYIKEHALHQAKIKQSQFSRSYLINTLYTAA---------SP-------
-------VMSSSSTLFTANSRPV--------MSVNEVPSIEVHEVKTPEAIESPRSAPEQ
AP--VILAQIAQEE-NEEPNIAEPHNANLPAAV-QQPDVNE---------FTGVLGNPTA
PPTSSVTATSVSTT------------------------------TAAPVAP---------
--SSTANSTQPAQRTVIVGEDGFKSSTPTSKSGDLQHVSYGRGVPPAPIAGDARPTCTMC
SKTFQRQHQL--TLHMNIHYMERKFKCEPCSISFRTQGHLQKHERS------EAHKNKVM
MTSTFGVPTTSNPRPFECTDCKIAFRIHGHLAKHLRSKTHVQKLECLQKLPFGTYAEIER
AGISLTEI----DTSDCENSLIS---LKLLAQKLQEKDPGKLSSYTTPSGMMQLA-----
----------QDAAGPVSQDSASED-GFSAAIASAIASLDNDSAG-----------NTPK
RASSMSEDETV-AN---------GLN---------HSLKRRLPGSFSSTGEESDNPPESS
GEKRARSGQELPVPVAVPVA----------------------------------------
------------------------------------------------------------
--------------------------------------ASAAASN---------------
------------------------------------------------
>Gryllus_bimaculatus_schnurri_TRINITY_DN35805_c2_g1_i1
A-----------------------------------------------------------
------------------------------------------------------------
------------------------------------------------------------
------------------------------------------------------------
------------------------------------------------------------
------------------------------------------------------------
------------------------------------------------------------
----------------------------------------------AH------------
------------------------------------------------------------
------------------------------------------------------------
------------------------------------------------------------
------------------------------------------------------------
------------------------------------------------------------
------------------------------------------------------------
------------------------------------------------------------
------------------------------------------------------------
------------------------------------------------------------
------------------------------------------------------------
------------------------------------------------------------
------------------------------------------------------------
------------------------------------------------------------
------------------------------------------------------------
------------------------------------------------------------
------------------------------------------------------------
------------------------------------------------------------
------------------------------------------------------------
------------------------------------------------------------
------------------------------------------------------------
------------------------------------------------------------
------------------------------------------------------------
------------------------------------------------------------
------------------------------------------------------------
------------------------------------------------------------
------------------------------------------------------------
------------------------------------------------------------
-----------SEA-----AAAVAAAAAAAAASGESAPKRV------RIFDGGFESNEEY
TYVRGRGRGRYVCEECGIRCKKPSMLKKHIRTHTDVRPFTCKHCNFSFKTKGNLTKHMKS
KAHYKKCVELGISPVPTVVDDSYIDEESLARQQALRAAS------AACRSGSGNEDDESD
DNE-DDDDDEDDEDDDEDDDQLHIVEDAEGESRLEREAARGLLSLSAQAHVS--------
------------------------------------AGLAAPSA-RPRTYPYHH------
------------------------------------------------------------
------------------------------------------------------------
---------------------------------------------------SP-------
------------------------------------------------------------
------------------------------------------------------------
------------------------------------------------------------
------------------------------------------------------------
------------------------------------------------------------
------------------------------------------------------------
------------------------------------------------------------
------------------------------------------------------------
------------------------------------------------------------
-----------------PPA----------------------------------------
------------------------------------------------------------
--------------------------------------AAAASSSAVV------------
------------------------------------------------
>Daphnia_pulex_Shn_EFX74605.1
M-----------------------------------------------------------
------------------------------------------------------------
------------------------------------------------------------
-----------------------------------APHRAAKVTAPAVSPSQSVNEVTPE
ATQSSD-------LGYLHKKFKKVAATFS-------------------------------
------------------------------------------------------------
---------------------------TTPE--------PALLPAAAADQQPPPPPDESV
V-DPAKKEDQPDSNGSSKSSSKGGRYVCHYCQHACAKPSVLEKHIRAHTNERPYPCVPCG
FAFK---------------TKSNLYKHCKSRTHVLKLEENGAHPQGSAGSAGIDPVEGGS
DDTSD-DNVMLDDSDEGEPLVV-------VAVPQPAEIIR--------------------
-----------------VSVSSAPS-TPEKFKTPYKPKFHN--LKS------SDDILE--
------------------------------------------------------------
------------------------------------------------------------
--TPPTTDEGSRPSPGF---------------------------------------LHER
ISQIISKNQAIVETLDPIWPRRYVR---------------------QSSRDNKETAKSP-
--------------RPDILISSPSIKKSGLAGRERSC-------------SLSLVPHADQ
TTDSM-------------------------VPAV-------------------------P
SSVAPSSTHRLLQEDENQRKRC--------------------YSEGPAVTEIRHSVRNLL
QQSPKPQRTDVFNPQ----------------NPEGSIIKDI-------LLKSRGLLPANC
DGKESAAA-VVDPPTKMSSSF---------------------------TVSALLNPSTTR
AKP----------------TVEFPHPHISLEPADDPAA----------------------
--TAERPPSKRSKI----------------------------SDVTQSAPFPR-------
------------------------------------------------------------
--------------PPVDPEM---------------------------------------
--------IRSTSSSSFV-ADRIR------TSLPLFGGEVEI----------HD---GPQ
RTVL-----RIDPAGY-VESNRSNGQSAAITESPSS------------------------
-----------------------------VVVTKVSNLNN------------SGGGL---
-------FRLQPQESRISVFPVMKTAETKSGGDPARGVIIHQPSVPY--IPGIPGPYSSS
--------GWLPAST-----------------MTSVTVSHTTTACTVV------------
-----------ASHQSTTTSQ------------------------RPVPSITVHPPAASL
LQPTP---------------------------------------------HPEER-----
------------------TDSGFDDEDPST--------------LASPKFLRPNS--LSL
QPGTFNLKKSNMAGLDPQSGQPNMLCVSGAGMTLISPETPRPRKLFRQLYLNGHAYTYLG
LKCSTRVYFCCLSRAQPMYV---PHHPKLSMYSQWKTRAPASAGPPGLEASSPTQTMSLY
DSRQR------PTTCTTAQSTDHGRMILTHSSYWTNR---DRPTTTHFKLQVATAQDIEI
PPVAAQVTPPIQEESRPPDPGVI---SPTQAQTKPVQPKRV------RIFAGGYKSTEDY
TYVRGRGRGRYVCEECGIRCKKPSMLKKHIRTHTDLRPYTCRQCNFSFKTKGNLTKHMKS
KAHHKKCTELGIVPVPTTVDEANIDEDSLARQETLKKMK------LA--GGSGNEG-DSD
LDD-DDDDDEDDEEDEE----------IEGE-EEEDE-------TEEDPPVTT-TLLRTG
GQFEDATTTAAEPVREEREQ--------EVARSLLDLGVIAPAGCKPTTYPYASHFHPPE
EEQQHPSSVEM--------KQEPPAPVCKQQ-----------PMDLSTS---------TS
ASSSSSALLASIY-------SPIVNE----------TAARRLSPENCVQPAT--------
------SGMLQAYLTEKALKEGLMKRHQV--KLMTPPSVVVE---------NPVV-----
-------------TLFPTQSKSS----------------------RLEFV--VPSTCPAA
IP----------------------------------------------------------
--------TSVT------------------------------------------------
---------------------------------------------AYKLTDDGKTACSIC
NKVFTKPSQL--RLHINIHYFERPFRCEACAVSFRTKGHLQKHKRS------VTHFNKVN
MNLTFGTPSTENPRPFKCSDCMIAFRIHGHLAKHLRSKMHIMKLECLGKLPFGTYAEMER
SGINLNEI----DTTDCHNSLES---LQSLAHRLYKQDPSKIQQWQQEAQVVAEANLRER
TISESSEEFSDVADDELDEDGEDSD-GLPDGAGVEEAPLPRKSTTPVETLPAQLEINHPP
RAAALSPDARK-APPPVMYCSACGDSCVSMEAFQSHVMEKHRPLSPPTTRTPFKASPPSA
------AAPESPAKLAPPPSNIQPDVGRVVNLAVESRRSPSRVMETGPKPGPPWNRGPGD
LQYAQPRGGFYGGPPHSSSTMWPPPPRQPTIGDLMSLGNPLSAIPPQWHQDPAAMAWIAS
RHMMLPMTGHPPTYTTPHHSGGHHTTTNGVVAMQPRLYSPTTSSSSIDVDVLFPCELCGK
SFNAKETLRQHMLAHAQPRPFVCEFCDAGFTTQKHLESHLILHRPRTS
>Oncopeltus_fasciatus_schnurri_PTY09296.1
MGEKT-------------------------------------------------------
------------------------------------------------------------
-----------------------------------------------------------L
FEN----------GVAAEKM------------------------------------VTGK
AEGDT--------NKYLHKKFKKVATLEE-------------------------------
------------------------------------------------------------
----------------------------------------------------STPPKVRI
S-DDE-------------SSSPPGRYVCSYCKMPCAKPSVLQKHIRAHTNERPFPCLPCG
FAFK---------------TKSNLYKHCRSRSHTRKLD-------------------DGS
SCDED-DSSKSDAS----------------------------------------------
------------------ASATSND-SETTHKKIYKPKFHSGAVYS------EDNRQEL-
----------------------------HVTI----------------------------
------------------------------------------------------------
--NPAQSAIHSIPSQEF---------------------------------------LKRH
ISKLISDNQAIVDEVPWPLKTRYRE-----------------------------------
--------------------------------------------SPPQSPTTIMNGEADP
SSQSK-----------------------------------------------LLALLKPQ
RSISPEVEGPLNLTIKEPRKRSI---------SESVIRSDMRISEGSSSY----------
---------------------------------------DL------LLLKSHSS--SSI
GDREGEKT-DLYPSTNSNSSFDHTD--------------------------------GAE
VQTYLFQNKR--------------------------------------------------
------------------------------------------------------------
----------------------------DFKKVMLVSPGPLLGSTPLVDSLQND------
------------IDVPVHKK----------------------------------------
---------RKLDLREIG-LRGDELLKSPGKSVHLYGGEVQI----------HDSTAGKT
KTIRIES-SRKEPSSY-FEPSARKHEQQVLTISKTG------LHCVGGTLIETS----AI
SPKSPVQE---KVV-----LPIKPS----VVTPNLSVP-----------------GLIAP
VQVP---LTLNPITSITAYNPLTLPKASPTNGGGLVTILHGGKSIPY--VPGMPGPHTL-
--------------------------------PSSPTLIPKKPEKQSV------------
----------IVSTMKRNKSPD-----LLPKVPHA-------------------------
-------------------------------------------PTIKVVDSDERR----M
DVTSSLE------PINESVSSNLA-------------V-----EVGEKKFLRPTS--LPL
KPGTYTPKRQ----------------VSTPHLTLVSPETPRPRKSYGQLYLNGHAYTYLG
LKCSTRTFFCTLNKPQPIYVSLIPDQYKVSMYSNWKISD-SNPHPLGLDP---RKAMSFY
DSRCR------SSRYTIANRNK-EDLI-THSSYYLNR--KDQPDSKYDQ-----------
-----------NEK----------------SLSPDENLKKT------KVCEGGFESNDDY
IYVRGRGRGRYVCEECGIRCKKPSMLKKHIRTHTDLRPYTCKHCAFSFKTKGNLTKHMKS
KAHYKKCVELGIAPVPTSCDE-FPDECELRGDEG---------------AGNSIADDSEE
ETE-EDEDESDDESDDE-----------EGK-AILFGFIYELFS-AIYPMVIL----IVT
PLLEMTSLTSTEYVMEEGTP--------EKVSK------------CSDSWRGSTEGISSC
ESREIFSDSSL--------SNDTLGDFTR-------------PIDLSSK---------TS
PVRTPGERAVTVI-------PPMGGQAHLLKTICSTTEK---APSLVGSALTE-------
PAENPT--LLQTYLTERAAHDSRIKHRQVGEGGVCSDDVTIGG-----------------
-------------DMSGAKESAL-------------------------------------
----GVLA--------------------MTMSG-KPPSPKP---------STGKGKAEFM
PPASGPAASFIT------------------------------------------------
------------------------------------------------STEDGRSVCGVC
NKVFNKPSQL--RLHVNIHFFERPFRCEACAVSFRTKGHLQKHQRS------LSHLNKVN
MNSTFGTATSSNPRPFKCDDCKIAFRIHGHLAKHLRSKMHIMKLECLGKLPFGTYAELER
SGMNMNDI----DTTDSPILQHE---LSMLAQKLYERDPSKLGAWEPGNPAISVG-----
-------------------DSSSED-----------EPLPEQNRPPVL------------
------------------------------------------------------------
------------------------------------------------------------
------------------------------------------------------------
--------------------------------------HPIDSDDSLR------------
------------------------------------------------
>Culex_quinquefasciatus_schnurri_EDS35154.1
MRNIL-------------------------------------------------------
------------------------------------------------------------
------------------------------------------------------------
------------------------------------------------------------
------------------------------------------------------------
------------------------------------------------------------
------------------------------------------------------------
------------------------------------------------------------
-------------------ISTNTSHHSRSRAHASKSQGE---------DIGVNLDEDGS
LGGSDIDDKELSNSGSDIVINRGSPMDDRVHSPQL-------------------------
-----------------------------LVEKPYKPKFHNAALYTKFDAKLASKFQ---
------------------------------------------------------------
--------ITGGGGGVPGQIVVTNHNL-------------------------QQQHHNSI
GSSGSGSGGVSSNSNSTTNLNTNHNS---APSTPHYLNG------------QNVESLEQH
ISKLISDNEAIVEVVEPPLQKKYHKITGITRGISVSSSS-------GSGSSNSHDAGSR-
--------------LATALLHKRNSEEEQLQQQQQQQ--QQMLIPQPQYVATVIPSEQQV
VISSKGGKVNAPRVINLTTHGYPVVQNHHHQPVPLMVRPAAASGSNEVQYQQPLNLSKPV
PS-EPQYPPPMEYEQQHSRKRSAEVLQYSREQSPSFPVAQQQQQQQQQQYQVQAP-----
----APQPAPPPPPQA-QQTQPPVTVTDHPKNPERSIIKDL-------LLNSRGF--GVV
QNPENENAENLFTCKSCNISFRDAEILKYHTICYCQGN---SSNLNSPSSSAPISPVGSP
SSSHFMRSKSAASDRFNPTSLKTLARVSLNPPSRNPSTLSKLAKSQLKLPRGRPE-----
--NIAIPPKESSSS----------------------------SSTASSCPVPEPSSSSSS
NPIVA--------------------KIVDVVQNPLPSPGPLLGNTRLVDFQSHEGGRSMP
PEPNVIVS-HVANDVPLHRK----------------------------------------
---------HQPSNEQHV-LRRVQ-----HPSLQLFGGDVEVVPRNDELRRPHRYTSGGT
ITYS----PEVHPEMH-DGPAGR-----------TG------MHS-GGSFLQLSDSNRSV
SPAPVVNHATPKLI-----VTITPT-----LTPSLTTPNFFQHHQS------SSDGASQQ
PQQPITHFHFPPINSITAFNPLTLPQVS---PGQASQIMHGGKLIPF--VQGMPGPNSML
----------VNQHDQ------------QPKSSPRIAASPSPSVLQSISISTGNY-----
-----------YTSSAKMQSPS-----LLTTVDDSSRGSGK----MAFRVMQPIKNGMAK
EIWSPAKLE----QNNLAPKKS-FNFTRIADNISPRKKEIYEVPPPTAVKKEEIRYFNFE
NLISKSE-------ILIKTPTTPAPADCKPEPMVVDPLPPPPQVVTKPKFLRPNS--LPL
KPGTFTPKRHH--GITPTHNT----------MPLISPETPRQSKSCRELYFNGHAYTNIG
LKSSTKPFYCTVNKTQPFYV---QTQKQLSMYSNWQVHPENDPHPLGLKA---VVVMSLY
DSSQQR-----DHRYSIATKQLSLEVV--NSS-----------SSTSLIMSAVEAK-TNF
PTYSKQVLPPVSAQNFVPFAGGGSSSGFHPAHNDDSMPPRSESSE--RTLSGGFESTEEY
TYVRGRGRGKYVCKECGIRCKKPSMLKKHIRTHTDVRPYSCQYCSFHFKTKGNLTKHMKS
KSHFKKCTELGLNPIPTSVDDDGGDIDIEGDQQSISSER------TSTIPG------DSD
TGS-DSDGDDSDYSDES-----------KSR-LPEHEAAHCLLSLSMTPPTGSQQQQQPT
PKSYPSPVMQFAAVEALMSPQPMLPEPSQPSPRRVISFGNTPKV--EFSMLKHEQYYSDP
NLTKKKREFKD-------DDGAMPIDLTKK---------TKEPVAEPLVYLQQRP--PSA
PRSQVIVRVSDVV-------TPITGAANLLTTLVSNTDKIPVTSLIVPGGKE--------
-FDDSV--YFQEYIKQRALQDSRMKQSQM--KGLNNNQYEVEAVPSAKQQPTPQIELLPT
V-IPAAKVEKSYRIFNGKNEQPKQVIEPPMVNRIEIVPMTTVTELAPPPV--KPVSYPSQ
EPKEALLADPAEPSVSRMDTLAEVAAGSVKLDSGSEPAGRPRSDSFKAVNDTGKES----
--AKSVASEYLKLTKSVTLRKREDSESGTASDQDEGKAIAAAAPIVAPIVPPVVVVPPAT
ALPATAEIGGIVARTVVVGEDGFKTTPPANEFASLSHF----------QEDGGRPVCEVC
NKKFQKISQL--KIHMNIHYMERKFRCEPCGTSFRSQGLFLKHERS------ATHRNKVS
MTTTFGIATDSNPRPFYCKDCDVGFRIHGHLAKHLRSKMHVLKLECLGKLPFGTYTEIER
SGTNLTEI----DTTDCENSLSS---LKRLAVRLNVKDPARVLPGEGGGAAIPSGSGNET
DSCDDGQY---------ENDSAGED-----------ADMDDEEQP-------QVNNNHLN
NHMKRKPDDS-------------------------------------------STSNDSS
SEETKRARFE-----GVPPG----------------------------------------
------------------------------------------------------------
--------------------------------------AAATGES---------------
------------------------------------------------
>Homo_sapiens_Schnurri_2_AAB88218.1
MLKGIS------------------------------------------------------
------------------------------------------------------------
------------------------------------------------------------
------------------------------------------------------------
-------------SSSLKEK----------------------------------------
------------------------------------------------------------
------------------------------------------------------------
------------------KLSPGDRVGYDY--DVCRKP--YKKWEDSETPKQNYRDISCL
SSLKHGGEYFMDPVVPLQGVPSMFGTTCENRKRRK----------------------EKS
VGDEE-DTPMICSSI--------------VSTPVG-------------------------
-----------------------------IMASDYDPKLQM-------------------
-QE---------------------------------------------------------
--------GVRSGFAMAGHENLSHGHT-----------ERFD--------PCRPQL----
--QPGSPSLVSEESPSAIDSDKMSDLGGRKPP-------------------GNVISVIQH
TNSLSRPN-----------------------SFERSESAELVACTQDKAPSPSETCDSEI
SEAPVSPEWAPPGDGAESGGKPSPSQQVQQQSYHT-------------------------
----------QPRL---------VRQHNIQVPEIRVTE----------------------
---EPD------------------------------------KPEKEKEAQSKEP-----
----EKPVEEFQWPQR-SETLSQLPAEKLPPKKKRLRLADMEHSSGESSFESTGT--GLS
RSPSQES--NLSHSSSFSMSFEREETSKLSALPKQDEFGKHSEFLTVPAGSYSLSVPGHH
HQKEMRRCSSEQMPCPHPAEVPEVRSKSFDYGNLSHAPVSGAAASTVSPSRERKKCFLVR
QASFSGSPEISQGEVGMDQSVKQEQLEHLHAGLRSG---WHHGPPAV---LPPLQQEDPG
KQVAGPCPPLSSGPLHLAQPQIMHMDSQESLRNPLIQPTSYMTSKHL------------P
EQPHLFPHQETIPFSPIQNALFQFQYPTVCMVHLPAQQPPWW-------QAHFPHPFAQH
PQKSYGKPSFQTEIHSSYPLEHVAEHTGKKPAEYAHTKEQTYPCY-------SGASGLHP
KNLLPKF-PSDQSSKSTETPSEQVLQEDFASANAGS------LQSLPGTVVPVR------
---------------IQTHVPSYGS----VMYTSISQILG--------------------
QNSPA--IVICKVDENMTQRTLVTNAAMQGIGFNIAQVLGQHAGLEK--YPIWKAPQTLP
LGLESSIPLCLPSTSDSVATLGGSKRMLSP--ASSLELFMETKQQKRVKEEKMYGQIVEE
LSAVELTNSDIKKDLSRPQKPQ-----LVR------QGCAS----EPKDGLQSGSSSFSS
LSPSSSQDY---------------------PSVSPSSREPF--PPS-------------K
EMLSGSRA-----PLPGQKSSGPSESKESSDELDID-------ETASDMSMSPQSSSLPA
GDGQLEEEGK--GHKRPVGMLVRM--ASAPSGNVADSTLL--LTDMADFQ---QILQFPS
LRTTTTVSWCFLNYTKPNYVQ--QATFKSSVYASWCISS-CNPNPSGLNT---KTTLALL
RSKQKIT----AEIYTLAAMHRPGTGKLTSSSAWK-QFTQMKPDASFLFGSKLERK----
------LVGNILKE-----RGKGDIHGDKDIGSKQTEPIRI------KIFEGGYKSNEDY
VYVRGRGRGKYICEECGIRCKKPSMLKKHIRTHTDVRPYVCKLCNFAFKTKGNLTKHMKS
KAHMKKCLELGVS--MTSVDDTETEEAENLEDLHKAAEKHSMSSISTDHQFSDAEESDGE
DGD-DNDDDDEDEDDFD--DQGDLTPKTRSR------------STSPQPPRF-----SSL
PVNVGAVPHGVPSDSSLGHS------------SLISYLVTLPSI-RVTQLMTPSDSCEDT
QMTEYQRLFQSKSTDSEPDKDRLDIPSCMDEECMLPSEPSSSPRDFSPSSHHSSPGYDSS
PCRDNSPKRYLIPK------GDLSPRRHL-------SPRRDLSPMRHLSPR---------
--------------KEAALRREMS-QRDV----------------------SPRRHLSPR
RPVSPGKDITARRDLSPRRERRY---------------MTTIRAP-------SPRRALY-
------------------------HNPPLSMG----------------------------
--------QYLQAE----------------------------------------------
--------------PIVLGPPNLRRGLPQVPYFSLYG-----------DQEGAYEHPG--
-------SSLFPEGPNDYVFSHLPL-------------HSQQQVRAPIPMVPVGGIQMVH
SMPPALSSLHPSP----------TLPLPMEGFEEKKG----ASGESFSKDPYVLSKQHEK
RGPHALQSSGPPSTPSSPRLLMK---QSTSEDSLNATEREQEENIQTCTKAIASL-----
-------------------RIATEEAALLGPDQPARVQEPHQNPL----GSAHVSIRHFS
RPEPGQPCTS--ATHPDLHD---GEK-----------------DNFGTSQTPLAHSTFYS
KSCVDDKQLDFHSSKELSSS----------------------TEESK-------------
------------------------------------------------------------
--------------------------------------DPSSEKSQLH------------
------------------------------------------------
>Xenopus_laevis_schnurri_2_AAS88585.1
------------------------------------------------------------
------------------------------------------------------------
------------------------------------------------------------
------------------------------------------------------------
------------------------------------------------------------
------------------------------------------------------------
------------------------------------------------------------
------------------------------------------------------------
-----------------------------------------------------------S
VGDEE-DIPM--GSS--------------LGSPML-------------------------
--------------------------------SDLDIKLQE-------------------
------------------------------------------------------------
--------IARAGLVVSGQEYPYSGSQ-----------ELFDI-------AARFHH----
--QPGSPISLLDESSSVTDRDKNAEVVSKKPP-------------------GNVISVIQH
TNSLSRPN-----------------------SFERSESTELLACQQDKPSSPSEACDSGN
TMSSISPEWTQSGDISDASARPSPSQQSQQTAYHM-------------------------
----------PPRL---------VRQHNITVPEIRVTE----------------------
---EPD------------------------------------KPEKEPEIPVKEP-----
----EKTPEEFQWPQR-SETLSQLPAEKLPPKKKRLRLADMDNSSGESSFDSTGT--SLS
RSPSQES--NLSHSSSFSMSFDREEILKVATFTKQDEITKQTEFLTVPPGSYSLSVPGQP
HHKEMRRSSSEQIPCPSLTEIPEIRSKSFDYGNLTHASASGATTTXLSPNRERKKCFLVR
QASFSGFPENTQTE--QETAGNQEPSEQAHTCRRSSQILWHNSSSSLSCSISVLSEDTAN
IPIGTSAQPTTSTSSHYSQSVGTH--------DPLLHKTPYVPKRHL------------Q
EQQNTFIHPDKTVYPPVHNA-FQLPYTSVCMAQLPIHHPFMWPTCADPLQRHFEHHL-QQ
LQKTYFKQPSQSDIHSYY-LDPTQDLTGSKSVSYMHGGEKSYHAY-------LETSAQRS
KNTVSKL-QRDHSGGS-SDSTDQSLQIVSVSQSTGS------LQNLPGAVVPVR------
---------------IHTHVPSYGS----VMYTSISQITH------------------AQ
TSNPP--IVICKVDGNTSQRTLATNASMKGLGFSIAQMLGPCGSIEH---PIWKVPPAF-
-DLDTAIPLCLASNSDSVATFGAGKRMLSP--ASSLELFMETKQQKRVKEERMYGQIVKE
LSAVELTNSDIKKDLTRTSKPQ-----LVR------QGRTT----EQKDNLPSIGSSPPL
LSSDS---------------------------------------PQ-------------S
ILLDVAE----------SKSSDSPEGRMSXDELYBE-------ETASNMSLSPQGT----
-PSEFFEENPLKSQKKSVSIL---------GLSIADGATIGPLKDGSELH---NILQFPS
LRTLTTVSWCFLNYAKPSHVE--QTTLKSSVYASWCISS-CNPNPTGLNT---KTSLALL
RSKQRNA----VEVYTIAAMNRFGAGKLTSSNVWKQQFAQMKPEPSLLVSSKLEKK----
------AAGN-SKE-----RTKGESHGEKDISAKQTEPMRI------KIFEGGFKSNEDY
VYVRGRGRGKYICEECGIRCKKPSMLKKHIRTHTDVRPYVCKLCNFAFKTKGNLTKHMKS
KAHMKKCLELGVA--MTSVDDAEAEESGNTEDTQKESDK---SSPAIDHQFSDAEESDVD
DGD-DNDDEDDDDEDFD--DQGDITPKTRSR------------STSPQPPRF-----STL
PVTATSASQRASPEASIGHS------------SLMSYLSTMPSI-QITHLMSKSAMCGDS
QMMEYQRLFLQ---DMEHERGKMDVPVGMDEDFMLTSEPSSSPKDLSSYSRHSSPGYDSS
PCRDNSPKRYLSLR------GDMSPRRHL-------SPRRDASPMRHLSPR---------
--------------KEAAIRRELSPRRDV----------------------SPRRHLSPL
RPMSPGKDLSSGRDISPRRERKY---------------MATFRAL-------SPRRRLHN
TY---------------------IHNTSLPMS----------------------------
--------HYLHSD----------------------------------------------
--------------SGFLG--HGRQNWPPVPYTSHHP-----------ETVPGQQSPG--
-------QAL--ETHRDYIFSHLPL-------------HSQQQVRAPLPMIPIGGIQMIH
SNSTIQSSSHSST----------ATQLHLKSSDEKRS----MSSESCPSIPLHLDK----
---HSSNVSLKDSSSESDSTLLPSLGQSPTDESSQHNEREQEENIRTCTKAIACL-----
-------------------RIATEE-GLPQKRELLSCPEPNQKTE-----CAQLSIRHFS
GLEAGTALSSVSTTYVELY----GDN-----------------DSLGTSQSTTAHSKFYS
KT-MDMKKLGYHGRKDEPPS----------------------VQEV--------------
------------------------------------------------------------
--------------------------------------KDTAESSKPH------------
------------------------------------------------
>Tribolium_castaneum_schnurri_EFA07497.2
MENSA-------------------------------------------------------
------------------------------------------------------------
------------------------------------------------------------
------------------------------------------------------------
-------------ASYLHKKFKKQLSI---------------------------------
-----DPSKQHHH-----QNESKGVVDTRQEKTPEPNQTCKDNNESVPNQS-----TNQS
SSLSKSSISVEQCCSVILQSSNSCISKTWTE--------PVSTSSILDNLYKVKPEDVAS
K-DHEEAEKTP-------DKSSAGKYVCPYCNLVCSKPSVLQKHIRAHTNERPFPCNSCG
FSFK---------------TRSNLYKHCRSRTHANRVMGNKAQ----------------E
MGEAD-EGPK---------------------SPQC-------------------------
------------------SDGTIEDRAQDLKTKPYKPRFHTKHIFK------ENEENKD-
------------------------------------------------------------
----------------------------------------------------EPKH----
-------------NSNI---------------------------------------LSDH
INEIINKNNSIVNSHDPYLLKKRPE-----------------------------------
--------------------------VEDHHQRHITD-------------LIYLNNNDE-
------------------------------------------------------------
---------PLNLT--KNRKRCM-------------------------------------
-----------------SEVVEP--------GTQKSLIKEL-------LLKNLNSD----
-----------MQCPHCKMIFQTVTELELHKLRSCKGF---------------VKPGAKY
SRS---------------------------------------------------------
------------------------------------------SSVNVASILTQNKNAFDN
IP---------------------H---LQNAVFPLKSPGPFLGKTRLVESDKNKS----F
SFDDGLP----TAFPPSTPT----------------------------------------
---------ERYLLSPLT-LPSERE---KKTPVKLFGGEVKI-----------THTSGET
KSFKIDNKDDKFDSGF-VEYSGKVSENRVV---KSG------LQS-GGTVLTNK----AN
YPKEDSLRTNPDVIRVYDNTPASPN-----IGVNLTKPQI--TYRG--------------
STDPIIEYAVPPYSKYTNIVDF---------SQKAVKLLTPNLKQPNLAVPGVPTPNHFT
----------FPSFT-----------------EEKIIDLEKPEPQQKV------------
-----------FQPKIITPQPVCNPVKLLV------NGKVV----RHVPGI---------
--PGPV-----------VPEDQ---------------------PPP--RLKPEPK-----
-------------PLEVKIDHPADKSPVKI--------------TETKKFARPNS--LAL
KPTTASLKQHH--GLTPTLFN----------QILISPDTPRVAKKYVHQFLHGNYFSYLG
LKCSTRTVYCTLNKTQPFYV---QHFKKLSMYSEWRQQDTKTE----------KLYVSAY
DSRQR------HQRYTTAGKTT-ADLV--HSSY------------KFVV-----------
-----------SES--------------SSGGDKSEEAHKS------ATILGGYECNEDY
TYIRGRGRGRYVCDQCGIRCKKPSMLKKHIRTHSNDRPYTCNHCNFSFKTKGNLTKHMKS
KAHTKNYAASG--------------------------------------SGSSTQQSGTQ
SSESDTEDSGMDSSDES------------TR-REEHEAAYGLLSLSQKTSQSL-RRESTS
PMSTSGSDPQVLNTEEIAHASKTNYAKNKFLDDKTPLNFSVPKV---TTTTISSTTTSSD
EEVQNLTQFLG--------KTTINRPLTYPYTSIL-------PPECTSQEVA------EN
PETKSIKQFHVIQKYASRESPTVDSSANCLTSSKSAKDRTRVPSDHKVNNVPVLKVNDAV
VLGDSVTDLRKRKLSYAESEFERVKQHKT--DEVMDLSMPVEKNPELRYNGSPQ----PY
H----HNLIKKNEDLYPSSK---------FVDEKLPVKNNGFVSVNINYV--IPDSQPIN
CESPKIVYKTVDYDNSAMETLADIATKQVKLEK--------------------------N
TLAKSVATEFLK------------------------------------------------
----------------IATKNEFPSGDATREANTFGPVT--KEVNDLIVKPEGNKSCHIC
AKSFSKTPQL--RLHMNIHYLERPFRCHSCSVSFRTKGHLQKHERS------ASHHNKLS
SSPAL---SSSEPRPFKCVDCNIAFRIHGHLAKHLRSKMHIMKLECLAKIPFGLYAELER
SNSLLTEI----NTADGDQCLES---LKTLAKKVFINDPNKLNQLNSAESIDADS-----
------------------------------------------------------------
------------------------------------------------------------
------------------------------------------------------------
------------------------------------------------------------
------------------------------------------------------------
------------------------------------------------
