# Supplementary material for: Striking parallels between dorsoventral patterning in Drosophila and Gryllus reveal a complex evolutionary history behind a model gene regulatory network
Source: eLife. 2021 Mar 30;10:e68287. doi: 10.7554/eLife.68287 (PMC8051952; doi:10.7554/eLife.68287)
Supplement: Supplementary file 3. [file elife-68287-supp3.zip › File S3 /Aligned_With_Gaps_Still_Present/SMADs_untrimmed.fasta_aligned 2.fasta]

>Mus_musculus_SMAD1_NP032565.2
------------------------------------------------------------
------------------------------------------------------------
------------------------------------------------------------
------------------------------------------------------------
------------------------------------------------------------
------------------------------------------------------------
------------------------------------------------------------
------------------------------------------------------------
------------------------------------------------------------
------------------------------------------------------------
----WCSIVYYELNNRVGEAFHASS--TSVLV-----------------------SNKNR
FCLGLLSN-------VNRNSTIENTRRHIGKGVHLYYVG-GEVYAECLSDSSIFVQSRNC
NYHHGF-----VCK-----GCSLKIFNNQE------------------------------
--------------------------------AQCTIRMSFVKGWGAEY---------HR
QDVTSTPCWIEIHLHGP--------------------------------------
>Mus_musculus_SMAD5_NP032567.1
------------------------------------------------------------
------------------------------------------------------------
------------------------------------------------------------
------------------------------------------------------------
------------------------------------------------------------
------------------------------------------------------------
------------------------------------------------------------
------------------------------------------------------------
------------------------------------------------------------
------------------------------------------------------------
----WCSIVYYELNNRVGEAFHASS--TSVLV-----------------------SNKSR
FCLGLLSN-------VNRNSTIENTRRHIGKGVHLYYVG-GEVYAECLSDSSIFVQSRNC
NFHHGF-----VCK-----SCSLKIFNNQE------------------------------
--------------------------------AQCTIRMSFVKGWGAEY---------HR
QDVTSTPCWIEIHLHGP--------------------------------------
>Lottia_gigantea_SMAD158_104873
------------------------------------------------------------
------------------------------------------------------------
------------------------------------------------------------
------------------------------------------------------------
------------------------------------------------------------
------------------------------------------------------------
------------------------------------------------------------
------------------------------------------------------------
------------------------------------------------------------
------------------------------------------------------------
----WCSIVYYELNNRVGEAFHASR--SSIVV-----------------------SNADR
FCLGLLSN-------VNRNSTIENTRRHISKGVHLYYVG-GEVFAECLSDSSIFVQSRNC
NYHHGF-----VCK-----GCSLKIFNNQE------------------------------
--------------------------------SQCTIRMSFVKGWGAEY---------HR
QDVTSTPCWIELHLNGP--------------------------------------
>Mus_musculus_SMAD8_AF175408_1
------------------------------------------------------------
------------------------------------------------------------
------------------------------------------------------------
------------------------------------------------------------
------------------------------------------------------------
------------------------------------------------------------
------------------------------------------------------------
------------------------------------------------------------
------------------------------------------------------------
------------------------------------------------------------
----WCSVAYYELNNRVGETFQASS--RSVLI-----------------------SNRNR
FCLGLLSN-------VNRNSTIENTRRHIGKGVHLYYVG-GEVYAECVSDSSIFVQSRNC
NYQHGF-----VCK-----GCSLKVFNNQL------------------------------
--------------------------------AQCTIRMSFVKGWGAEY---------HR
QDVTSTPCWIEIHLHGP--------------------------------------
>Nematostella_vectensis_SMAD158_ABC88374.1
------------------------------------------------------------
------------------------------------------------------------
------------------------------------------------------------
------------------------------------------------------------
------------------------------------------------------------
------------------------------------------------------------
------------------------------------------------------------
------------------------------------------------------------
------------------------------------------------------------
------------------------------------------------------------
----WCSIAYYELNNRVGELFHAKS--TSLIV-----------------------TNSER
FCLGLLSN-------VNRNSTIENTRRHIGKGVHLYYVG-GEVYAECLSDSAIFVQSRNC
NHSHGF-----VCK-----GCTLKIFNNQE------------------------------
--------------------------------SQCSIRISFVKGWGAEY---------HR
QDVTSTPCWIEVHLHGP--------------------------------------
>Drosophila_melanogaster_MAD_AAF51142.1
------------------------------------------------------------
------------------------------------------------------------
------------------------------------------------------------
------------------------------------------------------------
------------------------------------------------------------
------------------------------------------------------------
------------------------------------------------------------
------------------------------------------------------------
------------------------------------------------------------
------------------------------------------------------------
----WASIAYYELNCRVGEVFHCNN--NSVIV-----------------------SNSDR
CCLGQLSN-------VNRNSTIENTRRHIGKGVHLYYVT-GEVYAECLSDSAIFVQSRNC
NYHHGF-----VCK-----GCSLKIFNNQE------------------------------
--------------------------------SQCTIRMSFVKGWGAEY---------HR
QDVTSTPCWIEIHLHGP--------------------------------------
>Tribolium_castaneum_MAD_EFA05663.1
------------------------------------------------------------
------------------------------------------------------------
------------------------------------------------------------
------------------------------------------------------------
------------------------------------------------------------
------------------------------------------------------------
------------------------------------------------------------
------------------------------------------------------------
------------------------------------------------------------
------------------------------------------------------------
----WASIAYYELNFRVGEVFHCHS--TSVIV-----------------------SNSDR
FCLGQLSN-------VNRNSTIENTRRHIGKGVHLYYVN-GEVYAECLSDSPIFVQSRNC
NHHHGF-----VCK-----GCSLRIFNNAE------------------------------
--------------------------------SQCMIRMSFVKGWGAEY---------HR
QDVTSTPCWIEVHLNGP--------------------------------------
>Nematostella_vectensis_SMAD23_XP001631657.1
------------------------------------------------------------
------------------------------------------------------------
------------------------------------------------------------
------------------------------------------------------------
------------------------------------------------------------
------------------------------------------------------------
------------------------------------------------------------
------------------------------------------------------------
------------------------------------------------------------
------------------------------------------------------------
----WCSISYYEMNTRVGETFHASQ--PSLTV-----------------------SSSDR
FCLGLLSN-------INRNPPIEMTRKHIGKGVRLYYIG-GEVFAECLSDSSIFVQSPNC
NQRYNW-----VCK-----GCNLKIFNNQE------------------------------
--------------------------------SQCTIRMSFVKGWGAEY---------RR
QTVTSTPCWIELHLNGP--------------------------------------
>Mus_musculus_SMAD2_NP034884.2
------------------------------------------------------------
------------------------------------------------------------
------------------------------------------------------------
------------------------------------------------------------
------------------------------------------------------------
------------------------------------------------------------
------------------------------------------------------------
------------------------------------------------------------
------------------------------------------------------------
------------------------------------------------------------
----WCSIAYYELNQRVGETFHASQ--PSLTV-----------------------SNSER
FCLGLLSN-------VNRNATVEMTRRHIGRGVRLYYIG-GEVFAECLSDSAIFVQSPNC
NQRYGW-----VCK-----GCNLKIFNNQE------------------------------
--------------------------------AQCTIRMSFVKGWGAEY---------RR
QTVTSTPCWIELHLNGP--------------------------------------
>Mus_musculus_SMAD3_NP058049.3
------------------------------------------------------------
------------------------------------------------------------
------------------------------------------------------------
------------------------------------------------------------
------------------------------------------------------------
------------------------------------------------------------
------------------------------------------------------------
------------------------------------------------------------
------------------------------------------------------------
------------------------------------------------------------
----WCSISYYELNQRVGETFHASQ--PSMTV-----------------------SNSER
FCLGLLSN-------VNRNAAVELTRRHIGRGVRLYYIG-GEVFAECLSDSAIFVQSPNC
NQRYGW-----VCK-----GCNLKIFNNQE------------------------------
--------------------------------AQCTIRMSFVKGWGAEY---------RR
QTVTSTPCWIELHLNGP--------------------------------------
>Apis_mellifera_Smox_XP396056.4
------------------------------------------------------------
------------------------------------------------------------
------------------------------------------------------------
------------------------------------------------------------
------------------------------------------------------------
------------------------------------------------------------
------------------------------------------------------------
------------------------------------------------------------
------------------------------------------------------------
------------------------------------------------------------
----WCSISYYELNTRVGETFHASQ--PSITV-----------------------SNSER
FCLGLLSN-------VNRNTVVEQTRRHIGKGARLYYIG-GEVFAECLSDSSIFVQSPNC
NQRYGW-----VCK-----GCNLKIFNNQE------------------------------
--------------------------------SQCTIRMSFVKGWGAAY---------RR
QTVTSTPCWIELHLNGP--------------------------------------
>Drosophila_melanogaster_Smox_NP511079.1
------------------------------------------------------------
------------------------------------------------------------
------------------------------------------------------------
------------------------------------------------------------
------------------------------------------------------------
------------------------------------------------------------
------------------------------------------------------------
------------------------------------------------------------
------------------------------------------------------------
------------------------------------------------------------
----WCSISYYELNTRVGETFHASQ--PSITV-----------------------SNSER
FCLGLLSN-------VNRNEVVEQTRRHIGKGVRLYYIG-GEVFAECLSDSSIFVQSPNC
NQRYGW-----VCK-----GCNLKIFNNQE------------------------------
--------------------------------SQCTIRMSFVKGWGAEY---------RR
QTVTSTPCWIELHLNGP--------------------------------------
>Lottia_gigantea_SMAD23_189014
------------------------------------------------------------
------------------------------------------------------------
------------------------------------------------------------
------------------------------------------------------------
------------------------------------------------------------
------------------------------------------------------------
------------------------------------------------------------
------------------------------------------------------------
------------------------------------------------------------
------------------------------------------------------------
----WCSIAYYELNTRVGETFHASQ--PSLTV-----------------------SNSER
FCLGLLSN-------VNRTQQVEMTRRYIGKGVRLYYIG-GEVFAECLSENAVFVQSPNC
NQRYGW-----VCK-----GCNLKIFNNQE------------------------------
--------------------------------AQCTIRMSFVKGWGAEY---------RR
QTVTSTPSWIEIHLNGP--------------------------------------
>Gryllus_bimaculatus_Smox_TRINITY_DN36276_c1_g2_i3
------------------------------------------------------------
------------------------------------------------------------
------------------------------------------------------------
------------------------------------------------------------
------------------------------------------------------------
------------------------------------------------------------
------------------------------------------------------------
------------------------------------------------------------
-LPATETPPPGYMSEDGDPV-------------------DHNDNMSLSRLTP--SPP---
--------------------------------------IDAQP-------------VMYC
EPAFWCSISYYELNTRVGETFHASQ--PSITVDG---------------FTDP--SNSER
FCLGLLSN-------VNRNTVVEQTRRHIGKGVRLYYIG-GEVFAECLSDSSIFVQSPNC
NQRYGWHPA-TVCKIPP--GCNLKIFNNQEFAALLSQSVSQGFEA---------------
---------------------------VFQLTRMCTIRMSFVKGWGAEY---------RR
QTVTSTPCWIELHLNGPLQWLDRVLTQMGTPRLPCSSM----------------S
>Gryllus_bimaculatus_MAD_TRINITY_DN44474_c5_g1_i4
MDAD-----------------EAESSGSGGPISSLNSLF-SFTSPAVKKLLGWKQG-DEE
EKWAEKAVDSLVKKLKKKKGAIEELERALSSPGQ--ASDCVTIPRSLDGRL---QVSHRK
GLPHVIYCRVWRWPDLQSH-----HELKPMENCRYPFSG--KHKEVCINPYHYK------
-RVESPVL-----------------------PPVLV-PRHSEF----APSHSLL------
------PFQQLPE---PA--MPH----NVSYTGGGFTNT---------------------
-QSGSHPHL---------------------------------SPSPT------------S
PLS------------------SVPS-----------------------PGSTHSN-----
----------------------------PQSPY--------------------------G
NNGLPETPPPAYSPPEDSQQ--------------GQGS-NLNDPAAMD-TSNNIMA----
---------------------------------------DVAP-------------VSYQ
EPTFWASIAYYELNCRVGEVFHCQT--NVIVVDG---------------FTNP-SNNSDR
FCLGQLSN-------VNRNSTIENTRRHIGKGVQLVYIG-GEVYAQNKSDSAIFVQSRNC
NHHHGFHPS-TVCKIPP--GCSLKIFNNQEFAQLLSQSVNHGFEA---------------
---------------------------VYELTKMCTIRMSFVKGWGAEY---------HR
QDVTSTPCWVEIHLNGPLHWLDKVLTQMGSPLNAISSV----------------S
>Mus_musculus_SMAD4_NP032566.2
------------------------------------------------------------
------------------------------------------------------------
------------------------------------------------------------
------------------------------------------------------------
------------------------------------------------------------
------------------------------------------------------------
------------------------------------------------------------
------------------------------------------------------------
------------------------------------------------------------
------------------------------------------------------------
----WCSIAYFEMDVQVGETFKVPS--PVVTV-----------------------SGGDR
FCLGQLSN-------VHRTEAIERARLHIGKGVQLECKG-GDVWVRCLSDHAVFVQSYYL
DREAGR-----VHK-----SAYIKVFDLRQ------------------------------
--------------------------------QQCILRMSFVKGWGPDY---------PR
QSIKETPCWIEIHLHRA--------------------------------------
>Nematostella_vectensis_SMAD4_EDO31382.1
------------------------------------------------------------
------------------------------------------------------------
------------------------------------------------------------
------------------------------------------------------------
------------------------------------------------------------
------------------------------------------------------------
------------------------------------------------------------
------------------------------------------------------------
------------------------------------------------------------
------------------------------------------------------------
----WCSIAYFELDQQVGEIFKVTS--PSVTV-----------------------SGGNR
FCLGQLSN-------VHRTEASERARLHIGKGVQLDVRG-GDVWVRCLSEHSVFVQSYYL
DREAGR-----VHK-----SAYIKVFDLRA------------------------------
--------------------------------GQCILRLSFVKGWGPDY---------PR
KSIKETPCWIEIHLHRA--------------------------------------
>Apis_mellifera_Medea_SMAD4_XP392838.4
------------------------------------------------------------
------------------------------------------------------------
------------------------------------------------------------
------------------------------------------------------------
------------------------------------------------------------
------------------------------------------------------------
------------------------------------------------------------
------------------------------------------------------------
------------------------------------------------------------
------------------------------------------------------------
----WCSVGYFELDTQVGETFKVSS--PTVTV-----------------------SGGNR
FCLGALSN-------VHRTEQSEKARLHIGKGVVLDLRG-GDVWLRCQSEHSVFVQSYYL
DREAGR-----VHK-----SAYIKVFDLRQ------------------------------
--------------------------------RGCILRLSFVKGWGPDY---------PR
QSIKETPCWIEVHLHRA--------------------------------------
>Drosophila_melanogaster_Medea_SMAD4_AAC38971.1
------------------------------------------------------------
------------------------------------------------------------
------------------------------------------------------------
------------------------------------------------------------
------------------------------------------------------------
------------------------------------------------------------
------------------------------------------------------------
------------------------------------------------------------
------------------------------------------------------------
------------------------------------------------------------
----WCSIAYFELDTQVGETFKVPS--PNVII-----------------------SGGNR
FCLGALSN-------VHRTEQSERARLHIGKGVQLDLRG-GDVWLRCLSDNSVFVQSYYL
DREAGR-----VHK-----AACIKVFDLRQ------------------------------
--------------------------------HSCILRLSFVKGWGPDY---------PR
QSIKETPCWIEVHLHRA--------------------------------------
>Lottia_gigantea_SMAD4_131078
------------------------------------------------------------
------------------------------------------------------------
------------------------------------------------------------
------------------------------------------------------------
------------------------------------------------------------
------------------------------------------------------------
------------------------------------------------------------
------------------------------------------------------------
------------------------------------------------------------
------------------------------------------------------------
----WCTITYFELDQQVGETFKVPY--STVTV-----------------------SSIDR
FCLGQLSN-------VHRTEASERARLHIGKGVQLDYRG-GDVWIRCVSDHSVFVQSYYL
DREAGR-----VHK-----SAYIKVFDIRQ------------------------------
--------------------------------QQCILRLSFVKGWGPDY---------PR
KSIKETPCWIEVQLHRP--------------------------------------
>Gryllus_bimaculatus_Medea_TRINITY_DN39054_c2_g4_i2
M----------------------TAMTTNAPTSADACL------SIVHSLMCHRQG-GES
EGFAKRAIESLVKKLKEKRDELDSLITAITTNGAH-PSKCVTIQRTLDGRL---QVAGRK
GFPHVIYARIWRWPDLHK------NELKHVKFCQFAFDL--KCDSVCVNPYHYE------
-RVVSPGID-------------LSGLSLQSGPSRIVKDEYSAG---VVGGGSGTGMDIDS
DVGVAHSVPQTIQHHPP---PPPFPM-GLPPQQPGDMSLF--------------------
-GAPGR------TSKMEPQS--DACPRSSWVP-------TRLPHSPAP------GHPMMS
PTPQPPAAGSQPPGGAAPIVSPAPAAGSNFFTTD-----------NGLSPSADSQAL---
-------AATLGGNPQQSTDGTTGGSQGPVSPHLQQNGYTPA----------------GS
MSG---AANSQQQV--QQQQ-PGAGG-------TWTGNNTLTYTQSMQ------PPDPRA
PHTGFWGHSTGPL----------------------GTDVALTG-----------LLSTQP
APEYWCSVAYFELDTQVGETFKVPSSCPNVTVDG---------------YVDP--SGGNR
FCLGALSN-------VHRTEQSEKARLHIGKGVQLDLRGEGDVWLRCLSDHSVFVQSYYL
DREAGRAPGDAVHKIYP--SAYIKVFDLRQCHRQMQQQAATAQAAAAAQAAAVAGHIPGP
HSVGGIAPAIS--------LSAAAGIGVDDLRRLCILRLSFVKGWGPDY---------PR
QSIKETPCWIEVHLHRALQLLDEVLHTM--PIDGPRGI----------------E
>Mus_musculus_SMAD6_NP032568.3
------------------------------------------------------------
------------------------------------------------------------
------------------------------------------------------------
------------------------------------------------------------
------------------------------------------------------------
------------------------------------------------------------
------------------------------------------------------------
------------------------------------------------------------
------------------------------------------------------------
------------------------------------------------------------
----WCSVAYWEHRTRVGRLYAVYD--QAVSI-----------------------PQGSG
FCLGQLNL-------EQRSESVRRTRSKIGFGILLSKEP-DGVWAYNRGEHPIFVNSPTL
DAPGGR-----VRK-----GYSIKVFDFERHA----------------------------
----------------------------------HSVRISFAKGWGPCY---------SR
QFITSCPCWLEILLNNH--------------------------------------
>Lottia_gigantea_SMAD67_145516
------------------------------------------------------------
------------------------------------------------------------
------------------------------------------------------------
------------------------------------------------------------
------------------------------------------------------------
------------------------------------------------------------
------------------------------------------------------------
------------------------------------------------------------
------------------------------------------------------------
------------------------------------------------------------
----WCSIAYWELRQRVGRLFTVFN--PSISV-----------------------PHGDG
MSLEILQN-------KPNLESVKRTREKIGFGIILSKEA-DGVWVYNRSSYPIFVNSPTL
DDPESR-----VRK-----GYSIKIYDFELLS----------------------------
----------------------------------CSIRISFAKGWGPFY---------SR
QFVTSCPCWLEILLNIK--------------------------------------
>Mus_musculus_SMAD7_NP_001036125.1
------------------------------------------------------------
------------------------------------------------------------
------------------------------------------------------------
------------------------------------------------------------
------------------------------------------------------------
------------------------------------------------------------
------------------------------------------------------------
------------------------------------------------------------
------------------------------------------------------------
------------------------------------------------------------
----WCVVAYWEEKTRVGRLYCVQE--PSLDI-----------------------PQGNG
FCLGQLNS-------DNKSQLVQKVRSKIGCGIQLTREV-DGVWVYNRSSYPIFIKSATL
DNPDSR-----VHK-----GFSIKAFDYEKRP----------------------------
----------------------------------FTVQISFVKGWGQCY---------TR
QFISSCPCWLEVIFNSR--------------------------------------
>Apis_mellifera_DAD_XP396816.3
------------------------------------------------------------
------------------------------------------------------------
------------------------------------------------------------
------------------------------------------------------------
------------------------------------------------------------
------------------------------------------------------------
------------------------------------------------------------
------------------------------------------------------------
------------------------------------------------------------
------------------------------------------------------------
----WCTLAYWELGGRVGRLYPVEP--STVNV-----------------------HDGDG
LCLATLAN-------HIAPPAVQRTRSKIGLGLMLSQEA-DGVWAYNRSESPIFVNSPTL
DDPESR-----VYR-----GFCLNIFDRTKYN----------------------------
----------------------------------NSVRISFAKGWGPKY---------SR
QEVTSCPCWLEVLLAPC--------------------------------------
>Gryllus_bimaculatus_DAD_TRINITY_DN35066_c0_g1_i1_TRINITY_DN43199_c12_g1_i1
------------------------------------------------------------
------------------------------------------------------------
------CCQTWRWPDLRSP-----AELKRLPACAAAAAAADDPALVCVNPYHWS------
-RLCRPES-----------------------PP----PPYSR------------------
-----------VEAAPMTVPAPD-------------------------------------
---------------------------------------------PA-----------AD
PVG----------GG-----GDASCVRS------------------STAPCSLAT-----
-----------------------GGGASGEGAG---------------------------
----------------RGGR----------------------------------------
------------------------------------------------------------
---AWCRLAYWELAVRVGRLFAVEA--PSVDVFGA-------------------APRGDG
LCLSTLADAGAGAGSANAPDAVRRARAKIGLGVTLSCEV-DGVWAYNRSDGPIFVNSPTL
DDPDSRTL--LVYRVPP--GHCINVFEHAKAEEARRR-----------------------
-------------------RRQLEQLTQSGPTDPNSVRISFAKGWGPKY---------SR
QEVTACPCWIEVLLAPCR-------------------------------------
>Nematostella_vectensis_SMAD67_XP001631691.1
------------------------------------------------------------
------------------------------------------------------------
------------------------------------------------------------
------------------------------------------------------------
------------------------------------------------------------
------------------------------------------------------------
------------------------------------------------------------
------------------------------------------------------------
------------------------------------------------------------
------------------------------------------------------------
----WCVVAYWELNECIGPFYHGHQ--DVINI-----------------------PKPKG
FCLAGLDN-------QNVSDGTKRARNHVGFGLQLSREE-DGIWIYNRSEYAVFANGTTF
TPSASQ-----VTK-----GFSLKIYDYNHRT----------------------------
----------------------------------ESVRISFAKGWGASY---------RR
PVVTSCPCWLEIHFTVS--------------------------------------
>Drosophila_melanogaster_DAD_NP477260.1
------------------------------------------------------------
------------------------------------------------------------
------------------------------------------------------------
------------------------------------------------------------
------------------------------------------------------------
------------------------------------------------------------
------------------------------------------------------------
------------------------------------------------------------
------------------------------------------------------------
------------------------------------------------------------
----WCQIAYWEMAHRVGEFFHAKT--NAVNI-----------------------SEVDS
MCLRDLTG-------NQIHSVVPKARHTVGLGVTLSLEN-GDVWIYNRGNTTIFVDSPTL
SENLDR-----VCK-----GYCLKAFETNRMR----------------------------
----------------------------------FSIKISFGKGWGRDY---------KR
QDIMGCPCWLEVHFSHL--------------------------------------
>Oncopeltus_fasciatus_PTY09270.1_Smox
------------------------------------------------------------
------------------------------------------------------------
------------------------------------------------------------
------------------------------------------------------------
------------------------------------------------------------
------------------------------------------------------------
------------------------------------------------------------
------------------------------------------------------------
------------------------------------------------------------
------------------------------------------------------------
-------MDYFEVCVWIQTFFKVVK--FFILMYSLFLNFIANYLIFQFYFLDP--SNSER
FCLGLLSN-------VNRNSVVEQIRRHIGKGVRLYYIG-GEVFAECLSDSAIFVQSPNC
NQRYGWHPA-TVCKIPP--GCNLKIFNNQEFAALLSQSVGQGFEA---------------
---------------------------VYQLTRMCTIRMSFVKGWGAEYRVGCQMLTTQR
QTVTSTPCWIELHLNGPLQWLDRVLTQMGSPRLPCSSM----------------S
>Oncopeltus_fasciatus_PTY16355.1_mothers_against_dpp_1
MDETP---GTSEN-----KEREREEAPKTRKLPSINNLF-SFSNPAVKKLLGWKQG-DED
DKWAERAIDSLVKKLKKNKEAMENLEKALSNPGE--PSKCVTIPRSLDGRL---QVSHRK
GLPHVIYCRVWRWPDLQSP-----HELKPTEHCQYPFSA--KQNDVCINPYHYE------
-RVESPVL-----------------------PPVLV-PRHSEF----APGHSLL------
------PFNQVAE---PS--MPQ----NVSYSNNGFSEG---------------------
---------------------------------------------PS------------S
PAS------------------SVPS------------------------PSSSSH-----
----------------------------PNSPH--------------------------S
ND----YSPEFVYPDSSNRENQPHPS--------------DDDSNAMD-TS---SP----
---------------------------------------NTAI-------------VSYQ
ETPFWASIAYYELNFRVGEVFHCLT--NSVIVDG---------------FTNPDSRNKNR
FCLGQLPN-------INRNSTVENTRGRIGKGVHLYYIG-GEVYAECLSENAIFVQSRNC
NHRHGFHLS-TVCKIPP--GCSLKIFNNQEFAKLLSDSVSHGFEA---------------
---------------------------VYELTKMCTIRMSFVKGWGAEY---------HR
QDVTSTPCWIEIHLNGPLQWLDNVLNQMESPKNAISSV----------------S
>Oncopeltus_fasciatus_PTY17051.1_mothers_against_dpp_2
MET-------------------DDTSSSGGAMASFNSLF-SFTSPAVKKLLGWKQG-DEE
EKWAERAVDALVKKLKKKKGAIEELERALSCPGQ--PSNCVTIPRSLDGRL---QVSHRK
GLPHVIYCRVWRWPDLQSH-----HELKPLEHCQYPFSA--KQKEVCINPYHYK------
-RVESPVL-----------------------PPVLV-PRHSEF----APGHSLL------
------PFQQVAE---PA--MPH----NVSYTGTTFNGA---------------------
---------------------------------------------PP------------S
PIS------------------SVSS------------------------PEASS------
----------------------------PTSPY--------------------------S
NNGLTDDSASPSFPTTPSEDSKSTAA--------------PDPVVPMD-TSS--IN----
---------------------------------------EVAP-------------ISYQ
EPPFWASIAYYELNCRVGEVFHCQA--HSVIVDG---------------FTNP-SSNLNR
FCLGQLSN-------VNRNSTIENTRRHIGKGVHLYYVG-GEVYAECLSDSAIFVQSRNC
NHHHGFHPS-TVCKIPS--GCSLKIFNNQEFAQLLSQSVNHGFEA---------------
---------------------------VYELTKMCTIRMSFVKGWGAEY---------HR
QDVTSTPCWIEIHLHGPLQWLDKVLTQMGSPHNPISSV----------------S
>Oncopeltus_fasciatus_PTY17052.1_mothers_against_dpp_3
MET-------------------AEAPKSGGALSSINSLF-SFTSPAVKKLLGWKQG-DEE
EKWAERAVDALVKKLKKNKGAIDDLERALSCPGQ--PSKCVTIPRSLDGRL---QVSHRK
GLPHVIYCRVWRWPDLQSH-----HELKPVEHCQYPFSA--KQKDVCINPYHYK------
-RVESP------------------------------------------------------
-----------AE---PS--MPH----NVSYSNNGFSGG---------------------
---------------------------------------------PP------------S
PMS------------------SISS------------------------PSSSPH-----
----------------------------PHSPY--------------------------S
DD----YSPGSGYPNSNGNQ---SPS--------------NDDSNAMD-TSP--SP----
---------------------------------------DIAP-------------ISYQ
EPPYWASIAYYELNCRVGQVFHCQA--HSVIVDG---------------FTNP-SSNMNR
FCLGQLSN-------VNRNSTIENTRRHIGKGVHLYYVG-GEVYAECLSDAAIFVQSRNC
NHHHGFHLS-TVCKIPS--GCSLKIFNNQEFAQLLSQSVNHGFEA---------------
---------------------------VYELTKMCIIRMSFVKGWGAEY---------HR
QDVTSTPCWIEIHLHGPLQWLDKVLTQMGSPHNPISSV----------------S
>Oncopeltus_fasciatus_PTY19655.1_DAD
M-----------------------------------------------------------
------------------------------------------------------------
------------------------------------------------------------
------------------------------------------------------------
------------------------------------------------------------
------------------------------------------------------------
------------------------------------------------------------
------------------------GGLSPRAPA---------------------------
----------------ESQR-----------------------QTSLH------YP----
------------------------LFACICYHHLWYDDIFFSC-------------AGEQ
CAVSWCRLAYWELSARVGRQYPVIT--SSINVFWN-------------------LPHGDG
LSLKTLAQG------VEPQASVLKAREKIGKGVTLSMEE-DGVWAFNRSECPMFVNSPAL
DDPDSRFL--LVYRVPP--GYCLNIYSGRPRV----------------------------
----------------------PISRPQVGPVDPNSVRISFAKGWGPKY---------SR
QEITACPVWLEVLMAPCR-------------------------------------
>Oncopeltus_fasciatus_PTY19670.1_medea_isoform_A
MIFFV---GCSEVDRAIFTSKEMTAMNTTTPTSADACL------SIVHSLMCHRQG-GES
EGFAKRAIESLVKKLKEKRDELDSLITAITTNGSH-HSKCVTIQRTLDGRL---QVAGRK
GFPHVIYARIWRWPDLHK------NELKHVKYCQYAFDL--KCDSVCVNPYHYE------
-RVVSPGID-------------LSGLSLQSGPSRVVKDEYSV-----VPGT----LEVED
Q--------ATVQHHAP---QP------IQFHSQQMHGSN--------------------
-NSGTGPSL--------------ATSTAPALV------------SPTE------TQATTQ
PTFYPTLA------------QQAIEANENSIVAE-----------SNVPPTVRTT-----
------------------------NAQSP-GPSQQSEGY---------------------
------TSPAQQQA-------------------TWSGY-TLTYTQSMQ------PPPHQP
LHNTYWSHGV-------------------------GSELGVSG-----------LLSSQP
APEHWCSIAYFELDTQVGETFKVSSSSPSVTVDG---------------YVDP--SGANR
FCLGALSN-------VHRTEQSERARLHIGKGVQLDLRGEGDVWLRCLSDHSVFVQSYYL
DREAGRSPGDAVHKIYP--SAYIKVFDLRQCHTQMQHQAATAQAAAAAQAAAVAGHIPGP
HSVGGIAPAISAAILDGCGLSSAACIGVDDLRRLCILRLSFVKGWGPDY---------PR
QSIKETPCWIEVHLHRALQLLDEVLHTM--PIDGPRGI----------------E
>Oncopeltus_fasciatus_PTY19671.1_medea_isoform_B
MIFFV---GCSEVDRAIFTSKEMTAMNTTTPTSADACL------SIVHSLMCHRQG-GES
EGFAKRAIESLVKKLKEKRDELDSLITAITTNGSH-HSKCVTIQRTLDGRL---QVAGRK
GFPHVIYARIWRWPDLHK------NELKHVKYCQYAFDL--KCDSVCVNPYHYE------
-RVVSPGID-------------LSGLSLQSGPSRVVKDEYSV-----VPGT----LEVED
Q--------ATVQHHAP---QP------IQFHSQQMHGSN--------------------
-NSGTGPSL--------------ATSTAPALV------------SPTE------TQATTQ
PTFYPTLA------------QQAIEANENSIVAE-----------SNVPPTVRTT-----
------------------------NAQSP-GPSQQSEGY---------------------
------TSPAQQQA-------------------TWSGY-TLTYTQSMQ------PPPHQP
LHNTYWSHGV-------------------------GSELGVSG-----------LLSSQP
APEHWCSIAYFELDTQVGETFKVSSSSPSVTVDG---------------YVDP--SGANR
FCLGALSN-------VHRTEQSERARLHIGKGVQLDLRGEGDVWLRCLSDHSVFVQSYYL
DREAGRSPGDAVHKIYP--SAYIKVFDLRQCHTQMQHQAATAQAAAAAQAAAVAGHIPGP
HSVGGIAPAISKCCNFRW-LCSAACIGVDDLRRLCILRLSFVKGWGPDY---------PR
QSIKETPCWIEV--------------CT--STQSSSAF----------------R
>Oncopeltus_fasciatus_PTY19672.1_medea_isoform_C
MIFFV---GCSEVDRAIFTSKEMTAMNTTTPTSADACL------SIVHSLMCHRQG-GES
EGFAKRAIESLVKKLKEKRDELDSLITAITTNGSH-HSKCVTIQRTLDGRL---QVAGRK
GFPHVIYARIWRWPDLHK------NELKHVKYCQYAFDL--KCDSVCVNPYHYE------
-RVVSPGID-------------LSGLSLQSGPSRVVKDEYSV-----VPGT----LEVED
Q--------ATVQHHAP---QP------IQFHSQQMHGSN--------------------
-NSGTGPSL--------------ATSTAPALV------------SPTE------TQATTQ
PTFYPTLA------------QQAIEANENSIVAE-----------SNVPPTVRTT-----
------------------------NAQSP-GPSQQSEGY---------------------
------TSPAQQQA-------------------TWSGY-TLTYTQSMQ------PPPHQP
LHNTYWSHGV-------------------------GSELGVSG-----------LLSSQP
APEHWCSIAYFELDTQVGETFKVSSSSPSVTVDG---------------YVDP--SGANR
FCLGALSN-------VHRTEQSERARLHIGKGVQLDLRGEGDVWLRCLSDHSVFVQSYYL
DREAGRSPGDAVHKIYP--SAYIKVFDLRQCHTQMQHQAATAQAAAAAQAAAVAGHIPGP
HSVGGIAPAISAAILDGC-GSSAACIGVDDLRRLCILRLSFVKGWGPDY---------PR
QSIKETPCWIEV--------------CT--STQSSSAF----------------R
>Tribolium_castaneum_MadX_TC008788
M----------------------FAAGKSLPDASS-----------VYHEISCRLG-DEQ
SN-IERHLYKLLDQLQTRTD----------LSAYN-PHKCLTVSRKLP--------SSES
RPFQVIHGQVWRWSHLRRSLSHLIFELQPRNFC---FSA--HQMEICLNPCHYRH-----
HRLL---------------------------PP---------------------------
------------------------------------------------------------
----------------------------------------------------------LD
PVL---------------------------------------------------------
------------------------------------------------------------
------------------------------------------------------------
------------------------------------------------------------
ASPVWATIYYYEKGSRIGDAFPCQG--LSAWVHC---------------LQGG-PQRNDR
FNLFEKEN-------AGREWTVKNTRQQIGRGITLHYVK-GQIYVQLWSDSDLYVNSRFY
NRLKNYPGG-TICKLSPFRCRHMKLFRDDEFHEMLSAEVAKGWEA---------------
---------------------------VYSLAKVCTVRISFVEGWGNEV-----------
GGITEKPCWLEVRFLRHLEWTQRTLTQMGAPYKLHY-------------------
>Tribolium_castaneum_Smox_TC010162
-------------------------------MSGM--LP-SFTPPVVKRLLGWKKGTDAD
DRWCEKAVKSLVKKLKKS-GALEELERAISSQNH--NTKCVTIPRVRPAAELGNVQQQRK
GLPHVIYCRLWRWPELQSH-----HELRPLENCEYAYNL--KKEEVCVNPYHYT------
-RIESPAL-----------------------PAILV-PRHPLS-----DENNLF------
------PHS--LEDLSTS--VPE----NTSF-----------------------------
------PH------------------------------------NPNSLGLHMQH-----
--SG----------------GYMDAV-------------------GICPNGAPAN-----
----------------------------MESPH--------------------------N
AAPPTETPPPGYMSEDGDPI-------------------DPNDNMSMSRITP--SPP---
--------------------------------------VDAQP-------------VLYC
EPAFWCSISYYELNTRVGETFHASQ--PSITVDG---------------FTDP--SNSER
FCLGLLSN-------VNRNTVVEQTRRHIGKGVRLYYIG-GEVFAECLSDSSIFVQSPNC
NQRYGWHPA-TVCKIPP--GCNLKIFNNQEFAALLSQSVSQGFEA---------------
---------------------------VYQLTRMCTIRMSFVKGWGAEY---------RR
QTVTSTPCWIELHLNGPLQWLDRVLTQMGSPRLPCSSM----------------S
>Tribolium_castaneum_Med_TC010848
M----------------------SGLATTAPSSADACL------SIVHSLMCHRQG-GES
EGFAKRAIESLVKKLKEKRDELDSLITAITTSGAH-PSKCVTIQRTLDGRL---QVAGRK
GFPHVIYARIWRWPDLHK------NELKHVKYCQFAFDL--KCDSVCVNPYHYE------
-RVVSPGID-------------LSGLTLQSGTARLVKDEYTAG---PVPGGS---MDVDS
EIGI--EVSQTIQHQPP---QQNFALSGLQAPSTSEQGMY--------------------
-NSPNRPVMGHPVPKIEGGV--DACSRSSWLP------HMHIPHR---------------
------------------------------------------------------------
------------------------GSNPPVSPHLQQNGFNNSTHTTTA----VVNNNGGT
ISG---SQPAATAT--MGQSFTGAGG-------TWTGSNTLTYTQSMQ------PPDNRT
HHTAYWNTNQ-------------------------CNDVNIAG-----------LLSTQP
APEYWCSVAYFELDTQVGETFKVPSSCPNVTIDG---------------YVDP--SGGNR
FCLGALSN-------VHRTDQSERARLHIGKGVQLDLRGEGDVWLRCLSDHSVFVQSYYL
DREAGRQPGDAVHKIYP--SAYIKVFDLRQCHNQMTTQAATAQAAAAAQAAAVAGHIPGP
HSVGGIAPAIS--------LSAATGIGVDDLRRLCILRLSFVKGWGPDY---------PR
QSIKETPCWVEIHLHRALQLLDEVLHTM--PIDGPRGI----------------E
>Tribolium_castaneum_Mad_TC014924
MAADYQYYVTHLN----FMEIDEGESSSSGPLSRFNSLF-CFTSPAVKKLLGWKQG-DEE
EKWAEKAVDSLVKKLKKRKGAIEELERALSCPGT--QSNCVTIPRSLDGRL---QVSHRK
GLPHVIYCRVWRWPDLQSH-----HELKPLEHCKFPFWA--KQKEVCINPYHYK------
-RVESQVL-----------------------PPVLV-PRHSDF----VPGHSLL------
------PFQQVVE---PN--MPQ----NISYNSNGFNSN---------------------
------------------------------------------HLSPS------------S
PLS------------------SVSS-----------------------PRSVSSN-----
---------------------------NPQSPY--------------------------S
N--LAETPPPAYSPTDENTNNNTSPQ-----------------------PSL--NT----
---------------------------------------DVQP-------------VAYQ
EQPYWASIAYYELNFRVGEVFHCHS--TSVIVDG---------------FTNP-SNNSDR
FCLGQLSN-------VNRNSTIENTRRHIGKGVHLYYVN-GEVYAECLSDSPIFVQSRNC
NHHHGFHPS-AVCKIPA--GCSLRIFNNAEFAQLLSQCVNHGFEA---------------
---------------------------VYELTKMCMIRMSFVKGWGAEY---------HR
QDVTSTPCWIEVHLNGPLQWLDKVLTQMGSPHNAISSV----------------S
>Tribolium_castaneum_DAD_TC004840
MELEK----------RTAWAAAAARSHQWPPNAGYMFMFRSRRATLTKRLLKARRR-RGA
PDDDGDGVMVLLKQLQENQ--LGMLWTAVESRGRDGGSNCVLMPRDRQ------------
--PHVLCCQTWRWPDLLQS-----TDLKRLPACRFAG----DPVYVCCNPYHWS------
-RVYQPDT-----------------------PP----PPYS-------------------
------------------------------------------------------------
------------------------------------------------------------
------------------------------------------------------------
------------------------------------------------------------
----------------KSEK-----------------------LDSLR------------
------------------------------------------------------------
NPSEWCRLAYWELAQRVGPLFPVEA--PAVNVFGD-------------------VPYCDG
LSLETLAQQ-----NCNAPESVRHGRCKIGLGVTLSHEG-GSVWVYNRSENPIFVNSVTL
DSADSP----LPTRVPA--EQCLCVYDPQKAAA---------------------------
-------------------HRTCWDFSTHGPIDPNSIRISFAKGWGPLY---------KR
QEITSCPCWLEILLAPCSDDDDHKAEFFNLLKERCCAVSVLLFPSLRLMRCLATG
>Nasonia_vitripennis_Mad1_XP_001601460.2
MDD-------------------EEGSSSSGPMSSLNSLF-TFTSPAVKKLLGWKQG-DEE
EKWAEKAVDSLVKKLKKRKGAIEELERALSCPGT--PSKCVTIPRSLDGRL---QVSHRK
GLPHVIYCRVWRWPDLQSH-----HELKPLELCQYPFSA--KQKEVCINPYHYK------
-RVESPVL-----------------------PPVLV-PRHSEF----APGHSLL------
------PFQQLTE---PT--MPH----NVSYSSTGFNSS---------------------
--GTTAVGT---------------------------------GVNPT------------S
PIS---------------SVGSVPS-----------------------PGSATTN-----
----------------------------PTSPY--------------------------G
SNGLPETPPPAYSPPDDGSQHGPSPPPDSTVSSNSANS-GGNGNAAMD-TSTG-SP----
---------------------------------------EVAP-------------VCYQ
EPLYWASIAYYELNCRVGEVFHCQS--HSVIVDG---------------FTNP-SNNSDR
FCLGQLSN-------VNRNSTIENTRRHIGKGVHLYYVG-GEVYAECLSDSAIFVQSRNC
NHHHGFHPS-TVCKIPP--GCSLKIFNNQEFAQLLSQSVNHGFEA---------------
---------------------------VYELTKMCTIRMSFVKGWGAEY---------HR
QDVTSTPCWIEVHLHGPLQWLDKVLTQMGTPHNAISSV----------------S
>Nasonia_vitripennis_Mad2_XP_001602991.1
MDD-------------------DERSPRSGPMASLNNLF-SFTSPAVKKLLGWKQG-DED
EKWAEKAVESLVKKLKKKKGAFEELERAVSNPGT--PSKCITIPRSLDGRL---QVSHRK
GLPHVIYCRVWRWPDLQSH-----HELKPLEICQYPFSA--KQKEVCINPYHYK------
-RVESPVL-----------------------PPVLV-PRHSEF----APGRLPV------
------NFSQHSE---ST--MPQ----NMSYYSDDFNTGR--------------------
-MSNNTSSI---------------------------------DGSAN------------S
PVS---------------SYGSVSS------------------------PINAAN-----
----------------------------NHNPY-------------------------GT
NNGLSETPPPAYSPSEDGSQYVQSPS--------------PNSMMAMD-ISN--TQ----
---------------------------------------DVAP-------------VPYH
EPRYWASIAYYELNSRVGEVFHCQS--PSVIVDG---------------FTDP-RNNSAR
FCLGQLSN-------VNRNSTIENTRRHIGKGVQLHYVS-GALFAECNSDSAIFVQSRNC
NTQRGFHQS-TVIKIPP--TCSLKIFDNQLFADLLGQSVNHGFEA---------------
---------------------------VFELTKMCTIRMSFVKGWGAEY---------HR
QDVTSTPCWIEMHLNGPLQWLDNVLTRMGSPHNAISSV----------------S
>Nasonia_vitripennis_Smox_XP_001608214.2
M------------------------------MTSM--LS-SFNPPIVKRLLGWKKA-EGE
DKWSEKAVKSLVKKLKKS-AGLDELEKAITTQSC--NTKCITIPRPSPGGVGDNGVQRGK
GLPHVIYCRLWRWPDLQSH-----HELRAIEHCEYAFTQ--KRDEVCVNPYHYQ------
-RIQSPEL-----------------------PPIYVTPRHSLS----GDETTLY------
------NTS--VEELSAS--VPE----NASFHATLNHQQQ--------------------
-QQQLQPHQQP---------QQQQQHNQHGIP------QSPQQQQPNNLYQGMQSMQATS
PASV----------------GSLGSV-------------------QGSPHPAPGS-----
----------------------------M-------------------------------
-DPPADTPPPGYISEDGDNM-------------------DHNDNMSLSRLSP--SP----
---------------------------------------DAQP-------------VMYC
EPAFWCSISYYELNTRVGETFHASQ--PSITVDG---------------FTDP--SNSER
FCLGLLSN-------VNRNTVVEQTRRHIGKGVRLYYIG-GEVFAECLSDSSIFVQSPNC
NQRYGWHPA-TVCKIPP--GCNLKIFNNQEFAALLSQSVSQGFEA---------------
---------------------------VYQLTRMCTIRMSFVKGWGAEY---------RR
QTVTSTPCWIELHLNGPLQWLDRVLTQMGSPRLPCSSM----------------S
>Nasonia_vitripennis_Medea_XP_003427724.1
M------------------AGKSGKSGKSSYDSSEACS------EIVKSLMCHRQG-GEN
ESFSERAVESLVKRLQEKKEALDNLITAVTTNGMH-PTKCVTIPRTLDGRM---QIAGRK
CFPHVIYAKIWRWPDLRR------HEMIRTKFCYYGYGL--KCDVICVNPXXXXXXXXDL
TRAGSLIIDNTIASICIQNTQISADLTLAEQEPSTTMDEYNAGGCSNVPASAVA--GVSA
EIDVVSTMSQTIQHYPPAITQP-----AMPSNSQQLQQPYVPNLNQPLTANGTGTYNEIT
ISSSSGPCT---SASISHSYLNEATAQQTWMTNPPQSTHTDTHHLPAQQNLHYLNQQQQQ
PLI------------------PISSSGSNQIMNNAQEKSNGEGFYSPIMPAVNQQQQQPL
IPMSSSGSNRILNNPQRQSNGE--GVYGPTMPAVNQQQQQPLIPMSSSGSNQILNNPQGK
SNGEGFYGPKMTTVNQQQQQ-PLMPA-------SGSGS-----NQVLN------NPQGQS
NGKGFYGPTMTSLNANQPASFVNNLLATLKG---VNNGGEVAGNIRTGSAPERPWISRTP
LPDEWCSIAYFELDTQVGETYKVNKAFQTITIDG---------------YLDP--FSKNR
FCLGALSN-------IHRTERSEKTRLHIGKGVQLELRGEGDVWLKCQSHNSVFVQSQFL
DREAGRAPGDICHKVYP--ATHIKVFDLNQCFRLMRNQMASAKAAAAAHAAAVEG-----
-STNHDTPMTEE-------FNAAAGISVDDLLRQSILRVSFIKGFGSDY---------PR
QSIKETPCWIEIRLHRPLQLLDDELLKM--RSSGPPT------------------
