# Supplementary material for: Striking parallels between dorsoventral patterning in Drosophila and Gryllus reveal a complex evolutionary history behind a model gene regulatory network
Source: eLife. 2021 Mar 30;10:e68287. doi: 10.7554/eLife.68287 (PMC8051952; doi:10.7554/eLife.68287)
Supplement: Supplementary file 3. [file elife-68287-supp3.zip › File S3 /Aligned_With_Gaps_Still_Present/smurf_untrimmed.fasta_aligned 2.fasta]

>Danio_rerio_SMURF2_NP001107898.1
------------------------------------------------------------
------------------------------------------------------------
------------------------------------------------------------
------------------------------------------------------------
------------------------------------------------------------
------------------------------------------------------------
--------------------------------EQR-TQQGQVYFLHTQTGVSTWHDPRVP
RDL--------ELGPLPPGWEIRNTATGRVYFVDHNNRTTQFTDPRLSANLPPETV----
------------------------------------------------------------
-------------------------------------KYKRDLVQKLKILRQ-LSQQQPQ
AGHCRIEVSREEIFEESYRQVMKMRPKDLWKRLMVKFRGEEGLDYGGVAREWLYLLSHEM
LNPYYGLFQYSRDDIYTLQINPDSAVNPEHLSYFHFVGRIMGMAVFHGHYIDGGFTLPFY
KQLLGKPITLDDMESV--------------------------------------------
------------------------------------------------------------
------------------------------------------------------------
------------------------------------------------------------
---
>Homo_sapiens_SMURF2_NP073576.1
------------------------------------------------------------
------------------------------------------------------------
------------------------------------------------------------
------------------------------------------------------------
------------------------------------------------------------
------------------------------------------------------------
--------------------------------EQR-TQQGQVYFLHTQTGVSTWHDPRVP
RDL--------ELGPLPPGWEIRNTATGRVYFVDHNNRTTQFTDPRLSALCPTETV----
------------------------------------------------------------
-------------------------------------RYKRDLVQKLKILRQ-LSQQQPQ
AGHCRIEVSREEIFEESYRQVMKMRPKDLWKRLMIKFRGEEGLDYGGVAREWLYLLSHEM
LNPYYGLFQYSRDDIYTLQINPDSAVNPEHLSYFHFVGRIMGMAVFHGHYIDGGFTLPFY
KQLLGKSITLDDMELV--------------------------------------------
------------------------------------------------------------
------------------------------------------------------------
------------------------------------------------------------
---
>Danio_rerio_SMURF1_NP001001943.1
------------------------------------------------------------
------------------------------------------------------------
------------------------------------------------------------
------------------------------------------------------------
------------------------------------------------------------
------------------------------------------------------------
--------------------------------EQR-TVQGQVYFLHTQTGVSTWHDPRIP
RDL--------ELGPLPPGREIRSTVSGRIYFVDHNNRTTQFTDPRLHHEVGDGPV----
------------------------------------------------------------
-------------------------------------RYERDLVQKLKVLRH-LSLQQPQ
AGHCRIEVSREEIFEESYRQIMKMRPKDLKKRLMVKFRGEEGLDYGGVAREWLYLLCHEM
LNPYYGLFQYSTDNIYTLQINPDSSINPDHLSYFHFVGRIMGLAVFHGHYINGGFTLPFY
KQLLGKPIQLCDLETV--------------------------------------------
------------------------------------------------------------
------------------------------------------------------------
------------------------------------------------------------
---
>Homo_sapiens_SMURF1_AAF08298.2
------------------------------------------------------------
------------------------------------------------------------
------------------------------------------------------------
------------------------------------------------------------
------------------------------------------------------------
------------------------------------------------------------
--------------------------------EQR-TVQGQVYFLHTQTGVSTWHDPRIP
RDL--------ELGPLPPGWEVRSTVSGRIYFVDHNNRTTQFTDPRLHHEGSDEPA----
------------------------------------------------------------
-------------------------------------RYERDLVQKLKVLRH-LSLQQPQ
AGHCRIEVSREEIFEESYRQIMKMRPKDLKKRLMVKFRGEEGLDYGGVAREWLYLLCHEM
LNPYYGLFQYSTDNIYMLQINPDSSINPDHLSYFHFVGRIMGLAVFHGHYINGGFTVPFY
KQLLGKPIQLSDLESV--------------------------------------------
------------------------------------------------------------
------------------------------------------------------------
------------------------------------------------------------
---
>Lottia_gigantea_SMURF_81273
------------------------------------------------------------
------------------------------------------------------------
------------------------------------------------------------
------------------------------------------------------------
------------------------------------------------------------
------------------------------------------------------------
--------------------------------EQR-TQQGQIYFLHTETGVSTWHDPRIP
RDI--------ELGPLPAGWEPRVTGTGRVYYVDHRSRTTQFTDPRLSIQKHVEPL----
------------------------------------------------------------
-------------------------------------KYKRDLVQKIKLLRG-LLSLAPP
AGHCRLEVSREEVFEDSYRQVMKMKGKDLRKRLMVKFRGEEGLDYGGVAREWFYLLSHEM
LNPYYGLFQYSREDNYTLQINPDSGINPDHLSYLHFVGRVIGMAIFHGHYLDGGFTMPFY
KQLLSKPTTLDDLESV--------------------------------------------
------------------------------------------------------------
------------------------------------------------------------
------------------------------------------------------------
---
>Apis_mellifera_SMURF_XP396318.4
------------------------------------------------------------
------------------------------------------------------------
------------------------------------------------------------
------------------------------------------------------------
------------------------------------------------------------
------------------------------------------------------------
--------------------------------EMR-TQQGQVYFYHVPTGSSTWHDPRIP
RDL--------ELGPLPSGWEMRQTQSGRVYFVDHNNRTTQFTDPRLSSELPDNLL----
------------------------------------------------------------
-------------------------------------KYKRDLVAKLKCLRA-LNALQPQ
SGHCRLEVSRNEIFEESYRLIMKMRPKDMRKRLMVKFRGEEGLDYGGVAREWLYLLSHEM
LNPQYGLFQYSRDDNYTLQINPDSGINPEHLSYFHFAGRIIGIAVFHGHHIDGGFTTPFY
KMLLNKAITLTDIEGV--------------------------------------------
------------------------------------------------------------
------------------------------------------------------------
------------------------------------------------------------
---
>Tribolium_castaneum_lethal_with_a_checkpoint_kinase_SMURF_XP966429.2
------------------------------------------------------------
------------------------------------------------------------
------------------------------------------------------------
------------------------------------------------------------
------------------------------------------------------------
------------------------------------------------------------
--------------------------------ELR-TQQGQVYFYHIPTGVSTWHDPRIP
KDL--------HLGPLPPGWEMRQTASGRIYFVDHNNRTTQFTDPRLNTELPNDHL----
------------------------------------------------------------
-------------------------------------KYRRDLVAKLKTLRA-LTALQPQ
SGHCRLEVSRNEVFEESYRLIMKMRPKDMRKRLMVKFKGEEGLDYGGVAREWLHLLSREM
LNPQYGLFQYSRDDHYTLQINPDSAVNPEHLSYFHFVGRILGIAVFHNHQLEGGFTLPFY
KQLLNKPITLQDIEGV--------------------------------------------
------------------------------------------------------------
------------------------------------------------------------
------------------------------------------------------------
---
>Drosophila_melanogaster_lethal_with_a_checkpoint_kinase_SMURF_NP523779.1
------------------------------------------------------------
------------------------------------------------------------
------------------------------------------------------------
------------------------------------------------------------
------------------------------------------------------------
------------------------------------------------------------
--------------------------------EMR-TQQGQVYFYHIPTGVSTWHDPRIP
RDF--------AIGPLPSGWEQRKTASGRVYFVDHNNRTTQFTDPRLSGDLPEGLL----
------------------------------------------------------------
-------------------------------------KYRRDLVGKLRALRT-LQTMQPQ
SGHCRLEVSRNEIFEESYRLIMKMRAKDMRKRLMVKFKGEEGLDYGGVAREWLHLLSREM
LNPQYGLFQYSRDDHYTLQINPDSGVNPDHLSYFHFVGRTLGIAVFHGHCLDGGFTTPFY
KQLLNKPITLGDIEGV--------------------------------------------
------------------------------------------------------------
------------------------------------------------------------
------------------------------------------------------------
---
>Gryllus_bimaculatus_Smurf_TRINITY_DN37982_c4_g1_i1
------------------------------------------------------------
------------------------------------------------------------
------------------------------------------------------------
------------------------------------------------------------
------------------------------------------------------------
------------------------------------------------------------
------------------------------------------------------------
---------------LPPGWEMRQTGSGRIYFVDHNNRTTQFTDPRLSSSVISNLLKKHN
QNGSTPSHPSQSSRNSPTTSSNTPVRGGTNNPET-VPNSQPSSSASASSSAVHAVNGDSS
VTTVNNSEPVRNNTPAPAVRT-AELPKDLL-ESESLPKYKRDLVAKQMVLRAELQALQPQ
SGHCRLEVSRSEIFEESYRLVMKMRPKDMRKRLMVKFRGEEGLDYGGVAREWLYLLSHEM
LNPQYGLFQYSREDNYTLQINTDSSVNPEHLSYFHFVGRIIGIAVFHGHYIDGGFTMPFY
KMLLNKPITLTDIEGVDPELHRSLTWMLENTVTGIIDTTFSVEHNSFGVLRVHELKPGGR
EIVVTEDNKKEYVRLYVNYRFMRGIEQQFLALQKGFTELIPSHLLRPFDEREIELVIGGL
GSIDIADWRNNTRLKHCTTDTPVVKWFWQIVEEYSEEMRARLLQFVTGSSRVPLQGFKAL
QGSTGAAGPRLFTIHVIDAPVENLPKAHTCFNRIDIPQ-YESYQRMYEKLTQAVEETCGF
AVE
>Homo_sapiens_Wwp2_AAC51325.1
------------------------------------------------------------
------------------------------------------------------------
------------------------------------------------------------
------------------------------------------------------------
------------------------------------------------------------
------------------------------------------------------------
--------------------------------EKR-QDNGRVYYVNHNTRTTQWEDPRTQ
GMI--------QEPALPPGWEMKYTSEGVRYFVDHNTRTTTFKDPRPGFESGQGS-----
------------------------------------------------------------
------------------------------------PAYDRSFRWKYHQFRF-LCHSNAL
PSHVKISVSRQTLFEDSFQQIMNMKPYDLRRRLYIIMRGEEGLDYGGIAREWFFLLSHEV
LNPMYCLFEYAGKNNYCLQINPASSINPDHLTYFRFIGRFIAMALYHGKFIDTGFTLPFY
KRMLNKRPTLKDLESI--------------------------------------------
------------------------------------------------------------
------------------------------------------------------------
------------------------------------------------------------
---
>Oncopeltus_fasciatus_Smurf_PTY11424.1
------------------------------------------------------------
----YYFRFISKNDGITISVWNHRKIHKKENSGFLGCVRILPHAIQRLKDTGYQCLELTK
GNGEDNEVIKGQIVVSLLSTEG--------------------------------------
------------------------------------------------------------
-------------------SPQTPSESLPNKALYSIFNLCRS----PASPPNQNNNEASS
PRAATASQLISSAPTSP------SSATNTPHRERRVDSCLP------------GLPLSQA
RR--RSSRSRQS---QQSKHNIQQPSDLPSGYEMRTTEQGQVYFYHSATGVSSWHDPRVP
REVES-----ERLGPLPPGWESRHTPSGRVYYVDHNNRTTQFTHPAALYHYT-----RQG
RGGQPPAQP-------PATSAPPPASSNPSQHHQ-RPSIDKSDIGEPS------------
-------------------------------EGEALPKYRRDLVAKQKILKLELAALQPQ
SGHCRLEVSRHEIFEESYRLVMKMRAKDLRKRLMVKFRGEEGLDYGGVAREWLYLLSHEM
LNPQYGLFQYSTESNYTLQINPDSGVNPEHLSYFHFVGRIIGIAVFHGHYIDGGFTTPFY
KMLLNKPITLDDIESVDPELHRSLKWILENDITNVIDTTFAVEFNTFGVLKVHELKTGGK
DINLTEENKKEYVKLYVNYRFMRGIEQQFLALQKGFTELIPTHLLRPFDENELELIIGGL
GSIDIMDWKANTRLKHCTPSTPVVVWFWQIVESFSEEMRARLLQFVTGSSRVPLQGFKSL
QGSTGASGPRLFTIHVTDVPQENLPKAHTCFNRIDLPA-YPTKEKLFEKLCQAVEETCGF
AVE
>Nasonia_vitripennis_SMURF_XP_001606601.2
MSNPGGSRRTAATKIRLTILCARNLARKDLFRLPDPFARITVDGSGQCHSTDTCKATLDP
KWNQHYDLYIGKNDGITITVWNHRKIHKKQGGGFLGCVRILSNTIQRLKDTGYQRLDLCK
ANSDDTDVIKGQIVVSLLSRDGHNGAVSNTVGHNAVVDLLGDLSCPT----------DLP
DGWEERRTQSGRLYYVNHYTRTTQWIRP-----------------NSRPSNAIIPT---T
PEPPPAVCPEPTSPSSSAGSPQNPADGSPSGSRRTSEQRNNSGGGADAPPPAVTNGSATP
SRENSAQNTPRSTPTQPPNQNARNTPAQTPNRSTRSSARTPNDEQNGNARADRGINGSQA
RRPSRPNRNRNSGIMGSERRTETQPLDLPRGYEMRKTQQGQVYFYHVPTGSSTWHDPRIP
RDLPANEL---ELGPLPSGWEMRQTQSGRVYFVDHNNRTTQFTDPRLSTQIINNLLKR--
QNGTTT---QQTNSNNAAAPTRTEPAGATTTPATAVAAAQPATPQNVNQQRPRAEGAS--
----NNNTPTTETPPTPNGQTVSDLPKELM-ESELLPKYKRDLVAKLKCLRAELNALQPQ
TGHCRLEVSRNEIFEESYRLIMKMRPKDMRKRLMVKFRGEEGLDYGGVAREWLYLLSHEM
LNPQYGLFQYSRDDNYTLQINADSGINPEHLSYFHFAGRIIGIAVFHGHHVDGGFTTPFY
KMLLNKAITLSDIEGVDPELHRSLTWMLENSIDGVLDATFSVEHSSFGVLKNHELKPGGK
DIPVTEENKKEYVRLYVNYRFMRGIEQQFLALQKGFHELIPSQLLRPFDERELELVIGGL
GTIDISDWKQNTRLKNCTPDTPVVKWFWQIVESYGEEMRARLLQFVTGSSRVPLQGFKAL
QGSTGAAGPRLFTIHAVDAPSENLPKAHTCFNRIDIPQTYPNYKKMLDKLTQAVEETCGF
AVE
>Tribolium_castaneum_SMURF_XP_008197286.1
MSNAPTSRRNGAQKIRLTILCARNLVRKDLFRLPDPFAKISVDGSGQCHSTEFVKNTLEP
KWNSHYDLYIGRNDSITISVWNHRKVIKKQGSGFLGCVRIVNSHIQRLRDTGYQCLDLGK
ACPADSEPVKGQIIISLLSRDGPCSGTP-----LAVVGPQGELRGPTDRDSSPSNNDDLP
PGWEERRTENGRPYYVNHITRSTQWIKPQSTNKTRRRSTHQNDNNNTNNENTIGGTQMGV
QEILNNNTGETLTPSSST-SPVSPV-VSPQKTTSTPQTTDNRNNFITLSP---TSTSVIP
APNNISCNAP----------NGENTNVVSPQMGQGQGQRAIVRSERRQRSAEERRDGSSR
RRSGRNNRN-SGGTTAQGPVTQNSKLDLPPGYELRTTQQGQVYFYHIPTGVSTWHDPRIP
KDLAPLSLALDHLGPLPPGWEMRQTASGRIYFVDHNNRTTQFTDPRLNTQILNNILRR--
ASATST-----TTPTTRTTPTTT--TASTTSPSTSTTTVTTTTTTTAVPQNP--------
----------APLSPPPRTRIVEELPQSLLNDCDHLPKYRRDLVAKLKTLRAELTALQPQ
SGHCRLEVSRNEVFEESYRLIMKMRPKDMRKRLMVKFKGEEGLDYGGVAREWLHLLSREM
LNPQYGLFQYSRDDHYTLQINPDSAVNPEHLSYFHFVGRILGIAVFHNHQLEGGFTLPFY
KQLLNKPITLQDIEGVDPELHRSLTWMLENNIDGVLDTTFSVENNSFGIVKVHELKPSGA
TIPVTEDNKREYVKLYVNYRFMRGIEQQFLALQKGFTELIPPSLLRPFDERELELVISGI
GSIDIADWRSHTRLKHCTPETPVVQWFWQVVESYSEEMRARLLQFVTGSSRVPLQGFKAL
QGSTGAAGPRLFTIHCIDCSPQNLPKAHTCFNRIDIPP-YDSYQTLADKLTQAVEETCGF
AVE
