# Supplementary material for: Striking parallels between dorsoventral patterning in Drosophila and Gryllus reveal a complex evolutionary history behind a model gene regulatory network
Source: eLife. 2021 Mar 30;10:e68287. doi: 10.7554/eLife.68287 (PMC8051952; doi:10.7554/eLife.68287)
Supplement: Supplementary file 3. [file elife-68287-supp3.zip › File S3 /Aligned_With_Gaps_Still_Present/spaetzle_align_raw 2.fasta]

>Oncopeltus fasciatus spaetzle-like PTY12056.1
MTA------TRLAQSPLEEGRADLMYHAISPHRPGAPSPAPITPGID-------------
-----------------LILLSNCFYLNMN-----------------PARCAK---CFAP
SQLTVD------------------GAR-QCG--LSITNRLRAVRRFVYENHGLMRRMYGS
ERHISVLRSEIESNDVEYQSEKWSQEANMKHYKLK-----------------KEEMKTTQ
K-------------------------------------------TTTTTTQAPLTTNRT-
-TAAPDITTENRSETTTDNDFSTTNLDVETTTEYLTTTLKTE--AESKPQIF-----QDT
LE----------------------------------------------------------
------------------------------------------------------------
------------------------------------------------------------
-------------------------------KSSTEQSTTERSQLF--------------
------------------------YRTKGVNACPVKEEVVAPFWANNTRGEVLALLNL--
-Y----PFEQYVHWERCTFENKQMFCR---------EGCRCEQQYRLHRLLAYDPSNDCR
GIFSDWFKFPSCCVCRCYD------------LP-------------------SEFRLTSR
SPRNEAHNSN--------------------------------------------------
------------------------------------------------------------
-------------------------
>Oncopeltus fasciatus spaetzle-like PTY20544.1 
MWKICLDCRRRVT-----------LSSLRRRLPTRGGQ-----GGMEGRQESDLDPQSSS
RFRTPCHAVRLAMRLFAIVTLGALLAVSTLVSGSDDLEDLSFDNDEDPNSTDMGSSKERP
KLPTTDEEKKEFLKRMISAAMKRPGARSRLGQVLPILRQMSAPQRLALASLVMSQVMADP
NDPMPEMPRNAENATAELMLPISMDIASMFRGLAR------------------EQQATGR
SSSYSAELYGNSRLRNASPLTSRRTYLPQGGINRRNANVQIDRLPNRPRPGRPLRKPI--
-GPKQIC-------GKVTNTVCV-ETT-DYPEEAIIATINNDEHPERFKLFMREPPMDGE
LE----------------------------------------------------------
------------------------------------------------------------
------------------------------------------------------------
------------------------------------PELQRRKSDQLD------------
-----------------------S---QKGHMCSSRVELARPKKARATSGQWKFIVN--T
K-----DYTQTLRLEICSRPQT--RCNYL----PDGVDSQCIQVYNYHRLLTWDETAGLT
---MDVFKVPTCCSCRVLGFNGVPFSAPTKTSPAPELDSNLVSSDDSQSVHVPQISSPSQ
KPSRGYVPPKRDSGRWPVVQHRGPPLPLEGETNHEEPRYPPLENTLRRTTRNNTVDRMRF
KPTLNTRHPALPIDSMNSDTMTVTSAPARPSGPPPPRPSGPPPPRRINYSYHPIIDYFRP
QNDEARAESRIGHDWTPITASEARH
>Oncopeltus fasciatus spaetzle-like PTY22062.1 
M-----------------------------------------------------------
------------------------------------------------------------
------------------------------------------------------------
----------EIKAHKLTGYPMKRES----------------------------------
-------------------------IFKRE-------TSELAKLAEEARKKFSFVT----
-KDPPPC--------AQGKTFCE-EVD-DYPKEPLHNPRIDK----ELTMLF---HENAE
LS----------------------------------------------------------
------------------------------------------------------------
------------------------------------------------------------
-------------------------------TETEPPIISQKVD----------------
---------------------------NPTTICPSKIKIFKFQKALTCNGEWKFILN--H
G-----NYSQQIRVESCLNDVK-SDCR---RAHLDPYSTRCEQKYVYMQLVALNKNGKLS
---LDSFNIPSCCSCVMLV-NEEYLSTSTFT---------------------TMTPAT--
------------------------------------------------------------
------------------------------------------------------------
-------------------------
>Oncopeltus fasciatus spaetzle-like  PTY22063.1 
M-----------------------------------------------------------
------------------------------------------------------------
------------------------------------------------------------
----------ARSQKANVKFPIEKIFISEWPSPS-------------------HSNMSRA
S------------------ATELPFVFPGD--------------LPKKQKFVPVVN----
-KRSPNC--------AKGSTFCE-NID-DYPQEYFANVLADK--IEEFQAIL----GVDE
VR----------------------------------------------------------
------------------------------------------------------------
------------------------------------------------------------
-----------------------------------GSAISHRIGDP--------------
---------------------------DENPLCASVEQVVYPKSAKNKDDKWLYVVN--Q
D-----PYMQGVRIEKCTNTNDAGTCQFT-EVFPLGYKTLCKQKYIYRKLVALGENGKPV
---TDTFQLPSCCSCTVKA---DSARPRFGNMR------------------YPTTPASTR
PPNEELTSSAKDTERMPLL-----------------------------------------
------------------------------------------------------------
-------------------------
> Nasonia vitripennis spaetzle XP_031784890.1 
M-----------------------------------------------------------
-----------KRIVLLLFVLSVSNEAEAL-----------------PQLII-------P
------------------------------------------------------------
---------VQNSSRSESGFYVQRKILTHRNFAA-------------------SGDDTAG
R------------------TDAGKIIFPSD-----DGD-------------FPTPQ----
FPVRPHS-------GCENSTFCE-NTP-NYPKEYLQAALRTN---KDLKFFS----SDDL
VL----------------------------------------------------------
------------------------------------------------------------
------------------------------------------------------------
-----------------------------------PDVLVHRVNALPD------------
---------------------------DDAPLCEATEKVVYPKVAQSKDKEWLFVVN--Q
E-----GFSQGVRVETCGKENN--ACNLI-EGFAEGYKTVCKQKYIYRQLVALSTIGQLK
---PEKFRFPASCCCHIKF-TGNPLGLRMGSSLGKK---------------APELPSSKA
NRGK--------------------------------------------------------
------------------------------------------------------------
-------------------------
>Apis mellifera spaetzle XP_006565596.1
------------------------------------------------------------
-----------------MTIITMKISVQMS-----------------QNICA------YP
------------------------------------------------------------
--HQNYQNNTKIDSENKKGRRIERYTSNYENSNA-------------------SFKILSR
N------------------QERERLSWESM----------L----SDAQIVFPEDQ----
-KKIPSC---------RGSTFCE-KVD-SYPEDVVNTAIQRN---ESIKYLA----AIDI
LS----------------------------------------------------------
------------------------------------------------------------
------------------------------------------------------------
-------------------------------------DISQRIDFM--------------
---------------------------DDSPLCQSNERVIFPKSAMNKDNEWKYVAN--Q
E-----NFKQGIRVEVCEKQDS--TCNVI-GNLPLGYKSICKQKFIQRELLSVSLNGSVS
---LDTFLFPSSCCCYVTF-TANTRMI---------------------------------
------------------------------------------------------------
------------------------------------------------------------
-------------------------
>Limulus polyphemus spaetzle XP_022247472.1 
MGG---------------------------------------------------------
---------------LLVLILLTLEPVYAH-----------------------------P
------------------------------------------------------------
----PLYNSAFHGTDSSYGRPRESASANLTPNTR-------------------YSLESAR
G------------------YDSSSFVFPDD----------LV-------LLPPVDN----
-SGIPLCA------RMTNSTFCE-NVE-DYPYRHISEAVQSL--PEDVLYML---LETTD
VG----------------------------------------------------------
------------------------------------------------------------
------------------------------------------------------------
---------------------------------IQGRSPPSFKDF---------------
---------------------------SEDPICTPVMKTFKPKVGENNDKKWLYIVN--D
I-----KIEQFVTSETCFEEGK--SCGYIDGNLPFGYRSQCRQRYAYKRLLAVHPKKKTT
--FLDSFPFPSCCTCFVKF---PPEFRRKPPMT------------------EAVSPG---
-----------------------------GRLN---------------------------
------------------------------------------------------------
-------------------------
>Ixodes scapularis spaetzle XP_029836178.1  
MAP------------------------------------------------------SSA
-------FALALRTAMLLVVLCEIRGGGAQ---------------------------TRP
------------------------------------------------------------
-----------------------------------------------------HGYKVPR
S--------------GRMPPGPGRMQVPTG--------------RPAPHPASPELRPYVD
ASGKPAC----NATGLRNSAYCV-EDN-TYPTQLIKSILRNV--NVDL--------SDSE
IL----------------------------------------------------------
------------------------------------------------------------
------------------------------------------------------------
-----------------------------------ARQPPDREDS---------------
---------------------------VDQRVCPTKRKTIYPKSAQNAEKEWLYVVN--D
V-----EYAQAVTTEVCGQEDT--PCEFLSSSLPPGYTSACRQKFAYRKLLALHPTDKKA
--YADNFPFPSCCVCYVKS---PPLAARSLP-----------------------------
----------------------------------------------RRT-----------
------------------------------------------------------------
-------------------------
>Parasteatoda tepidariorum spaetzle XP_021000494.1   
MT----------------------------------------------------------
------------------------------------------------------------
------------------------------------------------------------
------------------------------------------------------------
------------------------------------------------------------
------------------------------------------------------------
------------------------------------------------------------
------------------------------------------------------------
------------------------------------------------------------
-------------------------------------MSARRIPGE--------------
--------------------------IYEDPVCPQYSRFFFPKAAVNENDQWAFVVN--D
VD----DYVQAVMSEMCEQEDT--PCRYLDGVLPFEHSSRCRQKYAYKRLLALHPNQKKT
--YTDAFRFPSCCVCYVKK---PSLSARKHEIPVEDM--------------YPISPTDVR
RQKE--------------------------RTN---------------------------
------------------------------------------------------------
-----------------------MK
>Gryllus bimaculatus spaetzle 1 TRINITY_DN37548_c2_g1_i1 BBG28446.1
------------------------------------------------------------
-----------------MLLLLASAAASAI-----------------PNATTSAQTAPQP
------------------------------------------------------------
--RAPSRTHHTASASTSGGRTSHAGPASPAPTQRN-----------------PPRNQSSA
G------------------HGRGDIIFPDS-------------------QFKPRFN----
-GRRPNC-------ARRDSTFCEGGVD-GYPMVHLNQVLSNS---PGIRDYF----GNDT
LD----------------------------------------------------------
------------------------------------------------------------
------------------------------------------------------------
-------------------------------QNVSSRVLVDRFGMN--------------
---------------------------GEKSLCPSEEKIVFPKMGENADGQWMFIVNLDN
D-----NFQQGIRVELCTKPDQ--TCLLA-SGFQDGSNPVCRQKYIYRRLVAVGNGGEAQ
---PDSFKMPSCCVCYVNS-EVTSRILR------------------------PDPPMTKR
RRRRSHHSTQR-------------------------------------------------
------------------------------------------------------------
-------------------------
>Gryllus bimaculatus spaetzle 5 TRINITY_DN34335_c4_g1_i1 BBG28447.1
------------------------MTTAVHTA----------------------------
----------VFGTILCLFVVLPSLDSS-------------------------------P
------------------------------------------------------------
-------------QCDHYG-----------------------------------------
--------------------------------------------GCRNYPFLPAPP----
-GRTPSC-------AKPGQTYCE-KIE-HYPTQLIRYLIEQW--GYDYSTLLSD-ESRDD
FNYRTPVPYGPHHHPHRGYTYGP----------PKLAVGVPLSYFPL----------QFV
APPAPVP--A----------------PAVAPPA--------PAAGAAAATNASATASGG-
-GGGAGGYPDRRYK-LPPHQ-------QHFLSAPYLYTT------LLQPASAVSHYNPDE
WWT-RYAR-------SNAKAEGNAGLN---QQTPARPTRPRRQADN--------------
--------------------------SGTNQLCPTTRRFIMPKAAMNNQGNWMYVVNLNE
VD---DRYTQLVGTETCVSN----RCNGI-CSLPNGYTSRCEQQYVQKRLVALEPSGNQL
--YTDVFWFPHCCVCQITQ---TG------------------------------------
------------------------------------------------------------
------------------------------------------------------------
-------------------------
>Apis mellifera spatzle 5 XP_026300183.1
M-----------------------MIRI--------------------------------
-----WYFIISKMKLFLAVIMIASLANA--------------------------------
------------------------------------------------------------
----------YDVPCPKYGCP---------------------------------------
-------------------------------------------GRPRYEPFVPAPP----
-GHTPNC-------AKPGQTFCE-SLD-HYPRQLIKFLVDKC--SFDFSSVLRD-ESREN
FNVYRSFP--------AGYDYPTHGDGQFHSALPF----LPPSQYPG----------QQT
TLLYGTPLN--------------------------------DTHGYKYTTP---------
-AQGNPFLSDESFK-YHSEG-------QRVTTDHPFYTQ-------SQPLNAFGQ--SQA
WWTNRYVR-------NSKLAPRSLYENPLLKYSKLSKRRRKRQSDP--------------
---------------------------DAISLCPTETQYITPRAALNNQGNWMYVVNLED
MN---QKYSQVVRSEKCTMD----VCNGI-CSVPTGYTSRCQQQYVQKRLIALQGNGNQL
--YADIFWFPHGCSCEIIA-NY--------------------------------------
------------------------------------------------------------
------------------------------------------------------------
-------------------------
>Nasonia vitripennis spatzle 5 XP_008203343.2
MQH------RRLS---FEN--PNFMLRSRGLEGSVYSL----------------------
--FICQYFARLVMWKCLPLLLLSTLISS--------------------------------
------------------------------------------------------------
--RVSANGYHHNEPCSKYGCPL--------------------------------------
-------------------------------------------APPIHEPFVPAPP----
-GHTPKC-------AKPGLTFCE-SLE-RYPQQLIKFLIGKR--TLDFEKFLRD-ESPED
FNAYRKRP-----EYDYGYDYPK----------PK----VPLDLYPQT---SLHA-HQAA
MLHYDVPLN---------------------------------------------------
-ASRNRYLPSQSVNSFVSQS-------ASISAHQSFGYQH----G-VQPHLIQFP--NQG
AWPLRNSRGVESGYHQQQQGGRTRFQNPLLEFASRTRNRAKRQSES--------------
---------------------------ADVSLCPTRSQFVTPKAALNNQGNWMYVVNLED
QN----KHSQLVKSEVCMSQ----TCDGL-CSLPLGYTSKCQQQYVQKRLVALEGSGNRL
--YTDVFWFPHGCMCQVTL-DY--------------------------------------
------------------------------------------------------------
------------------------------------------------------------
-------------------------
>Bombyx mori spatzle 5 XP_004924790.1
------------------------MATKMR------------------------------
---------RLSLHLRTVLLLIWTLARGGD-----------------GYSC--------P
------------------------------------------------------------
------------------------------------------------------------
--------------------------------------------YGQHCAFEPAPP----
-GRNPPC-------AQPGLTYCL-HPE-PYPEKIIRQLIDAG--QYDIRTLLSD-ESRDD
FATTKK-P-------DYPYEYGPNS-------LPHVDHISLVNEYPKNYNTKFHTRYNHD
IFSQKTPLQP----------------PTSNDPSPYNLNTFQSANFSKFGFHGHSPSAHW-
-SHGGNIYDDYNKK-IFRQNSPADLGYNNFFEGQNFYPNYETDEWFRQASGAVTRYNPNE
WW--KYVS-------PSSRADVTVERS--VTFPTRTTTLKKRRKRNADLVKAAAKKPLTG
TEALRIALGLASAETSAERPR--RQAVNAQELCSVRTEYITPRAALNNKGNWKYVVN--M
PD----NMTQLVRAEICTST----TCSGL-CTIPSGYTSRCEQKYIQKRLVALQSSGQNL
--YTDIFWIPSCCQCSIIP-NN--------------------------------------
------------------------------------------------------------
------------------------------------------------------------
-------------------------
>Drosophila melanogaster spatzle 5 NP_647753.1
------------------------MTKSIKRPPPF-------------------------
---------SCKQVLLTYVILAYTVAAHSS-----------------P-----------P
------------------------------------------------------------
-------------PCGLYGAP---------------------------------------
-----------------------------------------------PCQFLPAPP----
-GQTPTC-------ARPGKTYCE-HAD-NYPTYLIKSLVRKW--GYEAATLLVD-ETWED
FAAV------------AWHDTPV-----FY---------DPKSIFPPR---DPAA-QDFN
GYSYQTPFGGNPQRPSGGGNPLFVSNPSTEAPT-YLLYT--SSGGGHRSGHRYNSQGGGT
SSSGGHLYINQSDK--------------------------------STPYNA-------T
LWLKRLVRDLS----RKQRQPDEVQAE--VVEPVNEQTEEAEEQDNPAEDHPQSKRDVSL
NMDLLDIVGVEAPNPLKKRSRTKRQSPGRSTLCQTTSQFITPQAALNSRGNWMFVVN--E
QN----TARQMVKAELCASN----TCSNL-CELPNGYNSRCEQKFVQKRLIALQGNGQNL
--YTDTFWFPSCCVCTIAA-N---------------------------------------
------------------------------------------------------------
------------------------------------------------------------
-------------------------
>Tribolium castaneum spaetzle XP_008201191.1  
M-----------------------------------------------------------
--------VKNCYVFFILVVLAVTVYIA----------------------------ETRP
------------------------------------------------------------
-------------QFKESLEAISKVTEGINDSAITFIK---------HL--TGEALKDDK
NKTKTRILFRGDLLGGE--FGDQDIIFPDT--------------YQVIFNDVPKID----
--GPPKC--------AEGNTFCE-DFD-SYPYNHVKNVLKRK---RVHTDLF----GKDE
LL----------------------------------------------------------
------------------------------------------------------------
------------------------------------------------------------
---------------------------------DERYSITNRNGD---------------
---------------------------FEAFICTSISKTIFPRVGINKNNKWKVIIN--Q
EE---DGYIQGIRTEICRKEGA--ACDLI-GDRANGYITSCKQKYMLRRMMSLSENGDPV
---PDTFQLPSACCCSYRK--DLSFLSRFGA---------------------DDVSLRSK
GKGK--------------------------------------------------------
------------------------------------------------------------
-------------------------
>Acyrthosiphon pisum spaetzle 1-1 NP_001153589.1 
------------------------------------------------------------
----------MTKWPLMMIILALISTVQWL-----------------NSTA-QRTKDNNP
YW-------EGYL---------RFSAR---------------------------------
NRLIRTRFFDQDTTATIANTSSYKEDEKDEPVIRA-----------------TKLTKRSI
K------------------TKISPIVFLNP---------------VSINKFIPDPQ----
--VMEKC--------SLNETFCV-KVD-VYPKQYAYDLFRKS--KYMSTSYF----GNDT
EN----------------------------------------------------------
------------------------------------------------------------
------------------------------------------------------------
------------------------------------NEIQTRIANS--------------
---------------------------NLEKFCESREELIFPQAAITKKDEWRYIVQ--D
ININNTNFKQGIRVEICNAYSG-AKCKFN-GLLPLGYTTTCVQKYIYKKLVAIKDFKEIY
---YESFKLPSCCECMYS---KPAYNDQKLA---------------------ELTTC---
------------------------------------------------------------
------------------------------------------------------------
-------------------------
>Drosophila melanogaster spaetzle NP_733195.1
M-----------------------MTPM--------------------------------
-------WISLFKVLLLLFAFFATIVYI--------------------------------
------------------------------------------------------------
--------NIELTKRHEAEVRAEKTVADYKALLATINNGGPGKSASNHLQRTDTEVQSEQ
PIPPR--------------HPSDTFVFPDS---------PIAKYRPPQSPARPLRNDT--
-KEHNPCA---KDESQHLRNFCT-NVD-DYPD--LSGLTHKL--KNNFAKFF-----SND
LQ----------------------------------------------------------
------------------------------------------------------------
------------------------------------------------------------
-----------------------------------PTDVSSRVGGS--------------
---------------------------DERFLCRSIRKLVYPKKGLRADDTWQLIVN--N
D-----EYKQAIQIEECEGADQ--PCDFA-ANFPQSYNPICKQHYTQQTLASIKSDGELD
-VVQNSFKIPSCCKCALKT-----------------------------------------
-----------------------------G------------------------------
------------------------------------------------------------
-------------------------
