# Supplementary material for: Striking parallels between dorsoventral patterning in Drosophila and Gryllus reveal a complex evolutionary history behind a model gene regulatory network
Source: eLife. 2021 Mar 30;10:e68287. doi: 10.7554/eLife.68287 (PMC8051952; doi:10.7554/eLife.68287)
Supplement: Supplementary file 3. [file elife-68287-supp3.zip › File S3 /Aligned_With_Gaps_Still_Present/Tolloid_untrimmed.fasta_aligned 2.fasta]

>Drosophila_melanogaster_Tolloid_AAF56329.2
------------------------------------------------------------
------------------------------------------------------------
------------------------------------------------------------
------------------------------------------------------------
------------------------------------------------------------
------------------------------------------------------------
------------------------------------------------------------
------------------------------------------------------------
------------------------------------------------------------
------------------------------------------------------------
------------------------------------------------------------
--------------------------------------------DVDEC--FDHGCQHLC
INTLGSYQCGCRAGYELQANGKTCEDACGGVVTKSNGSLYSPSYPD-----KQCVWEVVA
PPNHAVFLNFSHFDLEGTR----KCNYDYLIIYSK----RLKKIGIYCGHELPPVVNSEQ
SILRLEFYSDRTVQRSGFVAKFVIDVDE---NNGRC-----------------GYTLAN-
------------------------------------------------------------
------------------------------------------------------------
------------------------------------------------------------
------------------------------------------------------------
-----------------------------
>Drosophila_melanogaster_Tolkin_AAF56328.1
------------------------------------------------------------
------------------------------------------------------------
------------------------------------------------------------
------------------------------------------------------------
------------------------------------------------------------
------------------------------------------------------------
------------------------------------------------------------
------------------------------------------------------------
------------------------------------------------------------
------------------------------------------------------------
------------------------------------------------------------
--------------------------------------------EVDEC--TNHGCEHEC
INTLGGYECSCRIGFELHSDKKHCEDACGGVIEYPNGTITSPSFPE-----KECIWEIVA
PPKHRISLNFTHFDLEGTA----DCGYDSVTVYSK----RLKRIGTFCGSSIPPTATSES
NALRLEFHSDKSIQRSGFAAVFFTDIDE---NNGEC-----------------GYSMHN-
------------------------------------------------------------
------------------------------------------------------------
------------------------------------------------------------
------------------------------------------------------------
-----------------------------
>Tribolium_castaneum_Tolloid_XP970162.1
------------------------------------------------------------
------------------------------------------------------------
------------------------------------------------------------
------------------------------------------------------------
------------------------------------------------------------
------------------------------------------------------------
------------------------------------------------------------
------------------------------------------------------------
------------------------------------------------------------
------------------------------------------------------------
------------------------------------------------------------
--------------------------------------------EYDEC--MDHGCAQEC
VNTLGSYECTCKIGFELHSDGKNCEDACGGLLDAPNGTITSPSFPD-----KNCVWEIVS
LPQYRITLNFTHFDLEGNN----QCDYDRLEIYSK----KMKKHGVFCGSRAPLPIISEG
NVMRIVFSSDVSVQKTGFAAVFFTDMDE---NNGEC-----------------GFTLHN-
------------------------------------------------------------
------------------------------------------------------------
------------------------------------------------------------
------------------------------------------------------------
-----------------------------
>Lottia_gigantea_Tolloid_236092
------------------------------------------------------------
------------------------------------------------------------
------------------------------------------------------------
------------------------------------------------------------
------------------------------------------------------------
------------------------------------------------------------
------------------------------------------------------------
------------------------------------------------------------
------------------------------------------------------------
------------------------------------------------------------
------------------------------------------------------------
--------------------------------------------EYDEC--TLHGCDHNC
ENTLGSFKCTCNIGFELHSDGKRCEDACGGYIKAQNGSLQSPSFPD-----KNCVWQIVA
LHQYRIMLNFTHFDLEGSN----DCEYDSVRVSSG----DSTLHGVFCGSTLPTPVTSEG
NVLRIEFNSDNSVQKTGFKSMFMTDKDE---ENGIC-----------------GYTLHN-
------------------------------------------------------------
------------------------------------------------------------
------------------------------------------------------------
------------------------------------------------------------
-----------------------------
>Gryllus_bimaculatus_Tolloid_TRINITY_DN35005_c2_g1_i1
------------------------------------------------------------
------------------------------------------------------------
------------------------------------------------------------
------------------------------------------------------------
--------WDYGVIPYEIDGNFSGVHKALFKQAMRHWENFTCIKFVERTPGEHPNYIVFT
ERPCGCCSFVGKRGNGPQAISIGKNCDKFGIVVHELGHVVGFWHEHTRPDRDQHVQIVRD
NIMAGQEYNFNKLTEEEVNSLSLPYDYDSIMHYAKNTFSKGTYLDTIHPLD-DFSKKRPE
IGQRIKLSEGDVAQTNLLYKCPRCGRTFQDNSASFQSPHYGSVGGGAAGGHAHGHMHGHG
HGHGPAEPEHCEWRITATHGERIVLNITDIDMAPSDKCRGDYLEVRDGYWHKSPVLGRFC
GNTQLRDPVVSTGSRMLITFVASNR-GQRYKGFAAKYEAVCGGRLEFKTSGHLESPNFPE
DYQPGKECVWRISVPLDYQVALKFQSFE-----------VENHDSCVYDYVEVRDGSVSD
SPLIGKFCGYKAPPEIRSTGNELLVKFVSDGSVQKAGFSAIFMKELDECALQSHGCEHNC
INTLGGYECACKIGYELHSDGKHCEDACGGVIDATNGTISSPSFPEEYPSNKNCIWEIIA
PPQYRITLNFTHFDLEGNNVFQQECEYDSVEVYSKLGDDIKRKHGIFCGSRLPPLITSEG
NSLRLEFVSDSSIQKSGFAAIFFTDIDECAINNGGCQHECRNTIGSYACSCHNGFMLHDN
GHDCKEGGCKYDITAPSGPISSPNYPDYYPGRKECVWHFTTTPGHRIKLTFNRFELEPHQ
ECAYDHIVLYDGDSSDEYTLGRFCGSKMPFPILASGNQMLMVFKSDASVQRKGFFATHST
ACGGHLRATRRVKHLYSHAKYGDHNYENGASCDWTIEADPGKNVHLTFLTFDVEEEPECA
YDAVEVFSGLDSSGPSYGKFCGNSNPTDIISMNEALLVRFHSDDTIVSKGFSAAYAAVD-
-----------------------------
>Homo_sapiens_Tolloidlike_protein_2_NP036597.1
------------------------------------------------------------
------------------------------------------------------------
------------------------------------------------------------
------------------------------------------------------------
------------------------------------------------------------
------------------------------------------------------------
------------------------------------------------------------
------------------------------------------------------------
------------------------------------------------------------
------------------------------------------------------------
------------------------------------------------------------
--------------------------------------------EVDEC--WDHGCEHRC
VNTLGSYKCACDPGYELAADKKMCEVACGGFITKLNGTITSPGWPK-----KNCVWQVVA
PAQYRISLQFEVFELEGND----VCKYDFVEVRSG----DAKLHGRFCGSETPEVITSQS
NNMRVEFKSDNTVSKRGFRAHFFSDKDE---DNGEC-----------------GYWLHN-
------------------------------------------------------------
------------------------------------------------------------
------------------------------------------------------------
------------------------------------------------------------
-----------------------------
>Mus_musculus_Tolloidlike_protein_2_NP036034.1
------------------------------------------------------------
------------------------------------------------------------
------------------------------------------------------------
------------------------------------------------------------
------------------------------------------------------------
------------------------------------------------------------
------------------------------------------------------------
------------------------------------------------------------
------------------------------------------------------------
------------------------------------------------------------
------------------------------------------------------------
--------------------------------------------EVDEC--WDHGCEQRC
VNTLGSYTCACDPGYELAADKKTCEVACGGFITKLNGTITSPGWPK-----KNCVWQVVA
PVQYRISLQFEAFELEGND----VCKYDFVEVRSG----DAKLHGKFCGSETPEVITSQS
NNMRVEFKSDNTVSKRGFRAHFFSDKDE---DNGEC-----------------GYRLHN-
------------------------------------------------------------
------------------------------------------------------------
------------------------------------------------------------
------------------------------------------------------------
-----------------------------
>Gallus_gallus_Tolloidlike_2_XP003641587.1
------------------------------------------------------------
------------------------------------------------------------
------------------------------------------------------------
------------------------------------------------------------
------------------------------------------------------------
------------------------------------------------------------
------------------------------------------------------------
------------------------------------------------------------
------------------------------------------------------------
------------------------------------------------------------
------------------------------------------------------------
--------------------------------------------EMDEC--QDNGCEQHC
ENTLGSYKCTCEPGYELTADKKSCEAACGGFITKLNGTITSPGWPK-----KNCVWQVVA
PAQYRISLQFEVFDLEGND----VCKYDYVEVRSG----DSKLHGKFCGSEKPEVITSYS
NNIRLEFKSDNTVSKKGFKVHFFSDKDE---DNGEC-----------------GFKLHN-
------------------------------------------------------------
------------------------------------------------------------
------------------------------------------------------------
------------------------------------------------------------
-----------------------------
>Homo_sapiens_BMP1_NP006120.1
------------------------------------------------------------
------------------------------------------------------------
------------------------------------------------------------
------------------------------------------------------------
------------------------------------------------------------
------------------------------------------------------------
------------------------------------------------------------
------------------------------------------------------------
------------------------------------------------------------
------------------------------------------------------------
------------------------------------------------------------
--------------------------------------------EVDEC--RNRGCEQRC
LNTLGSYKCSCDPGYELAPDKRRCEAACGGFLTKLNGSITSPGWPK-----KNCIWQLVA
PTQYRISLQFDFFETEGND----VCKYDFVEVRSG----DSKLHGKFCGSEKPEVITSQY
NNMRVEFKSDNTVSKKGFKAHFFSDKDE---DNGDC-----------------GFVLHN-
------------------------------------------------------------
------------------------------------------------------------
------------------------------------------------------------
------------------------------------------------------------
-----------------------------
>Danio_rerio_BMP1a_NP001035126.1
------------------------------------------------------------
------------------------------------------------------------
------------------------------------------------------------
------------------------------------------------------------
------------------------------------------------------------
------------------------------------------------------------
------------------------------------------------------------
------------------------------------------------------------
------------------------------------------------------------
------------------------------------------------------------
------------------------------------------------------------
--------------------------------------------EMDEC--RDNGCEQRC
VNTLGSYKCACDPGYELAADKRSCEAACGGFITKLNGSITSPGWPK-----KNCIWQLVA
PTQYRITLLFDVFETEGND----VCKYDFVEVRSG----DSRLHGKFCGAEKPEAITSQY
NNMRIEFKSDNTVSKKGFKAQFFSDKDE---ENGEC-----------------GFVLHN-
------------------------------------------------------------
------------------------------------------------------------
------------------------------------------------------------
------------------------------------------------------------
-----------------------------
>Homo_sapiens_Tolloidlike_protein_1_NP036596.3
------------------------------------------------------------
------------------------------------------------------------
------------------------------------------------------------
------------------------------------------------------------
------------------------------------------------------------
------------------------------------------------------------
------------------------------------------------------------
------------------------------------------------------------
------------------------------------------------------------
------------------------------------------------------------
------------------------------------------------------------
--------------------------------------------EEDEC--KDRGCEQRC
LNTLGSYQCACEPGYELGPDRRSCEAACGGLLTKLNGTITTPGWPK-----KNCVWQVVA
PTQYRISVKFEFFELEGNE----VCKYDYVEIWSG----ESKLHGKFCGAEVPEVITSQF
NNMRIEFKSDNTVSKKGFKAHFFSDKDE---DNGEC-----------------GFVLHN-
------------------------------------------------------------
------------------------------------------------------------
------------------------------------------------------------
------------------------------------------------------------
-----------------------------
>Gallus_gallus_Tolloidlike_protein_1_NP990034.1
------------------------------------------------------------
------------------------------------------------------------
------------------------------------------------------------
------------------------------------------------------------
------------------------------------------------------------
------------------------------------------------------------
------------------------------------------------------------
------------------------------------------------------------
------------------------------------------------------------
------------------------------------------------------------
------------------------------------------------------------
--------------------------------------------EEMMC--QDNGCEQRC
VNTLGSYQCACDPGYELGPDKKSCEAACGGLLTKLNGTIPTPGWPK-----KNCVWQVVA
PTQYRISMKFEFFELEGNE----VCKYDYVEIRSG----DSKLHGKFCGTEVPEVITSQY
NNMRIEFRSDNTVSKKGFKAHFFSDKDE---DNGEC-----------------GFVLHN-
------------------------------------------------------------
------------------------------------------------------------
------------------------------------------------------------
------------------------------------------------------------
-----------------------------
>Danio_rerio_Tolloidlike_protein_1_NP571085.1
------------------------------------------------------------
------------------------------------------------------------
------------------------------------------------------------
------------------------------------------------------------
------------------------------------------------------------
------------------------------------------------------------
------------------------------------------------------------
------------------------------------------------------------
------------------------------------------------------------
------------------------------------------------------------
------------------------------------------------------------
--------------------------------------------EEDEC--KDNGCEQRC
VNTLGSFKCACDPGYELAPDKKSCEAACGGLLTKLNGTITTPGWPK-----KNCVWQVVA
PTQYRISMQFEAFELEGNE----VCKYDYVEVRSG----DSKLHGKYCGTEVPEVITSQY
NNMRIEFKSDNTVSKKGFKAHFFSDKDE---DNGEC-----------------GFILHN-
------------------------------------------------------------
------------------------------------------------------------
------------------------------------------------------------
------------------------------------------------------------
-----------------------------
>Danio_rerio_BMP1b_NP001034901.1
------------------------------------------------------------
------------------------------------------------------------
------------------------------------------------------------
------------------------------------------------------------
------------------------------------------------------------
------------------------------------------------------------
------------------------------------------------------------
------------------------------------------------------------
------------------------------------------------------------
------------------------------------------------------------
------------------------------------------------------------
--------------------------------------------EIDEC--RDNACEQRC
INTLGSFHCACDPGFELAPDRRSCAAACGGFISKLNGSFTSPGWPQ-----KNCVWQLIA
PVQYRITLLFDAFEMEGND----VCKYDYVEVHSG----DGKLHGKFCGTEKPEAITSQL
NSMSVEFKSDNTVSKRGFKAQFFSDMDE---ENGEC-----------------GFVLHN-
------------------------------------------------------------
------------------------------------------------------------
------------------------------------------------------------
------------------------------------------------------------
-----------------------------
>Branchiostoma_floridae_BMP1_AAX84844.1
------------------------------------------------------------
------------------------------------------------------------
------------------------------------------------------------
------------------------------------------------------------
------------------------------------------------------------
------------------------------------------------------------
------------------------------------------------------------
------------------------------------------------------------
------------------------------------------------------------
------------------------------------------------------------
------------------------------------------------------------
--------------------------------------------EMNEC--QDKGCEQKC
VNTLGSFHCECSPGYELSSNKRTCEPACGGFLTGLSGNITSPTFPL-----KRCVWQIVA
PSQYRITLKFNHFELEGND----VCKYDSLEVRSG----ESDVLGRFCGSELPESVTSTR
NNMRVEFKSDNTVSKKGFHATFFSDKDE---DNGEC-----------------GFTLHN-
------------------------------------------------------------
------------------------------------------------------------
------------------------------------------------------------
------------------------------------------------------------
-----------------------------
>Nematostella_vectensis_Tolloid_EDO41783.1
------------------------------------------------------------
------------------------------------------------------------
------------------------------------------------------------
------------------------------------------------------------
------------------------------------------------------------
------------------------------------------------------------
------------------------------------------------------------
------------------------------------------------------------
------------------------------------------------------------
------------------------------------------------------------
------------------------------------------------------------
--------------------------------------------ERNEC--NNGGCSQIC
QNTLGNYKCACYPGYELHSDGKNCEAACGGVLSNGNGTITSPSYPA-----KRCLWRITG
PSGQRISLKFNDFRLEGNG----VCRYDYVEVRDH----ENKILGRYCGSKNPETVTSPS
NVMWVEFRSDHTQSRRGFSAKYYADEDE---RKGIC-----------------GFVLHD-
------------------------------------------------------------
------------------------------------------------------------
------------------------------------------------------------
------------------------------------------------------------
-----------------------------
>Oncopeltus_fasciatus_PTY11378.1_tolloidtolkin
------------------------------------------------------------
------------------------------------------------------------
------------------------------------------------------------
------------------------------------------------------------
------------------------------------------------------------
------------------------------------------------------------
------------------------------MHYARNTFSKGTYLDTIQPIDYGKGKRRPE
IGQRVRLSEGDIAQTNLLYHCPKCGRTYQEDSANIVPP----------------------
-PSKPGESVMCEWRIMATHGERIVLNITDVDIPKSENCSTDYIEVRDGYWYKSPLLAKIC
RSGNGKKVIVSTGSRMLLTYVLSPKHQESYKGFTAHYEAVCGGDIYVGEEDILESPNYPD
DYQTNKECIWRLTAPTDYQVAIKFQSFEDICDPMIVSNSVEKHDNCLYDYVEIRDGGDAD
SPLLGKFCGYKIPPDIQSSRNQLYVKFVSDGSVQKGGFSAVFMQEYDECRVTDHECEHKC
VNTLGGYECTCWMGFELHSDGKHCENACGGVLNEDNGVIISPSFPDFYPSEKKCTWDIVA
PPQYRITLNFTHFDLEGNS---QECEYDSVEIFSKFSSEASHRHGVFCGSRLPPLITSEA
NILHVKFTSDSSISKTGFAAVFFTDMDECAINNGGCQHECRNTLGSYVCWCHNGYTLHEN
GHDCKEGGCKHEVRAPLGTVTSPNYPEYYPSRKDCVWEFTTTPGHRIRLTFVEFELEPHQ
ECEYDHIALYDGDSAEAMSLGIFCGSKLPRPIIATSNQMYMVFKSDASVQRKGFLATHST
ACGGRLSATSRVKHLYSHSKYGDHSYSNAADCDWTIEAKAGQSIRLTFLTFELEDEPNCM
YDYVEVFSGLDTSGPSYGKFCGSTNPTEMLSFNDALLVRFRSDDSVVSKGFSASYSAVDS
SSSELYLTTESGIDWYQPLNQE-------
>Nasonia_vitripennis_Tolloid_BMP1_XP_008211528.1
MISKSILGAVLLLLLALPVDSRRLGEIDADEREARRQKFSVDQLLNTKFPNLISGDLDLD
VCKAGGFLGDIALPNIKYEEEWRRQKLNQSYLEQIEKYRDEVLNEGLQVEEEGLTEILQF
KSEHEAYEEEEEEEERKDDKLPGLQDRGFVFSFEKEATDSTTEPTSTQRLVEPATFHSDD
IPEPVDIYSDSFSTDRAVAQNRRRRRHNRGKSSEKRERKRKAKSGESRLQQRPLLRRRRA
ATARKERVWDHGVIPYEIDGNFSGAHKALFKQAMRHWENFTCVKFVERLAHEHQNYIVFT
ERPCGCCSFVGKRGNGPQAISIGKNCDKFGIVVHELGHVVGFWHEHTRPDRDRHVQIIRD
NIMNGQEYNFNKLTEDEVNSLGLPYDYDSIMHYAKNTFSKGTYLDTILPME-SHGKKRPE
IGQRVRLSEGDIAQTNLLYKCQKCGRTFQENSGSFGSP-------------------SHP
NSSPSNDVERCEWRITATHGERIVLNITFLDIFKSDYCRSDYLEIRDGYWHKSPVLGRFC
GSGKIPEPVVSSSSRMLVTYVTSSR-QSGHAGFSANYEAVCGGDVKLDSMGHLESPNYPE
EYQSSKECVWRLSVPQDYQVALKFQSFE-----------IESHDNCVYDFVEVRDGHSAD
SPLIGLYCGYKLPPDIRSTGNKLLLKFVSDSSVQKAGFSATFMKEFDECALTDHGCEHDC
INTLGGFECSCKIGYELHSDGKHCEDACGGVFNASNGTITSPSFPETYPGNKHCVWEIVA
PPQYRITLNFTHFDLEGNNVYEQPCEYDSLEVSSKLGDDIFKKHGIYCGSRFPPLITSEG
NTLKVVFSSDNSMQKSGFAAIFFTDMDECANNNGGCQHECKNTIGSYHCSCHNGFTLHDN
GHDCKEGGCKYEITSPSGTITSPNYPDYYPGKKDCVWHFITTPGHRIKLIFKVFDMEPHQ
ECAYDHVAIYDGDSPDSTSLGRFCGNKEPHPILATGNQMFMVFKSDTSIQKQGFFAQHMT
ACGGHLTATDHVKYFYSHARYGSQNYDHGMDCDWTIEAPIGKNVHLNFLSFSLEDEVDCS
YDWVEVHSGLDTSSPSYGRLCGNSNTTDIISINEALLVRFRSDDSISKTGFAATYFAYDR
PESEELVGGE---------DEEEDDSTII
