# Supplementary material for: Striking parallels between dorsoventral patterning in Drosophila and Gryllus reveal a complex evolutionary history behind a model gene regulatory network
Source: eLife. 2021 Mar 30;10:e68287. doi: 10.7554/eLife.68287 (PMC8051952; doi:10.7554/eLife.68287)
Supplement: Supplementary file 3. [file elife-68287-supp3.zip › File S3 /Aligned_With_Gaps_Still_Present/Tsg_untrimmed.fasta_aligned 2.fasta]

>Homo_sapiens_Tsg_NP065699.1
MKLHY----------------VAIPESLSCNKALCASDVSKC-------CR---GNCSCC
KECMLCLGALWDECCDCVGMCNP-NYSDTPPTSKSTVEEL-EPIPSLFRALT-EGDTQLN
WNIVSFPVAEE-------------------------------SHHENCTVVYFDDCMSIH
QCKISCES----------NACCECI------YGSKTVKCMNC------------------
---------------
>Danio_rerio_Tsg1A_NP571872.1
MRPAL----------------FSVSLISGCNKALCASDVSKC-------CR---GNCSCC
KECMLCLSSLWEECCDCVGMCNP-SYNDSPATSKSTVEEL-RPIPSLFRALT-EGDAPIN
MMVVSFPVAEE-------------------------------SHHENCTVVYFDDCVSIR
QCKQYCES----------NACCECI------YGSKTVKCMNC------------------
---------------
>Branchiostoma_floridae_Tsg_XP002593913.1
FSCLP----------------AHWIHVWCCNEALCAPDVSRC-------CK---DNCTCC
QDCFKCLHRLWDECCDCVAMCKK-NHTRAAASSKSSISDL-DPIPSLFKALT-DQDTHLK
WTIMRIPADGD-------------------------------PAISACTVVFFDDCMSDD
KCKMSCES----------NGCCQCI------YGLNKVKCSNC------------------
---------------
>Lottia_gigantea_Tsg_231460
MGLIK----------------ETVLLSEACNEDICGPQVSKC-------CD---KNCTCC
NDCQVCLSKFYTECCDCVGLCAK-QDPHDTPRKTSSVEDL-DPIPDLFKVLT-EVDRLMR
WTSKSYPALSE-------------------------------VFTKPCTVAFMSQCMSIR
KCKLSCKS----------DACCECI------YGLNQPQCLKC------------------
---------------
>Drosophila_melanogaster_Crossveinless_NP536786.1
MEIWR----------------SAIGTVESCNEVVCASIVSKC-------CE---KNCSCC
KECLKCLGKNYEECCSCVELCPK-NDTRNSLSKKSHVEDF-DGVPELFNAVA-TGDSGYN
WNVFTFQVDFD-------------------------------YLKGPCTVIYLDQCVSWN
KCRTSCQT----------DGCCECV------YGVNESRCRKC------------------
---------------
>Anopheles_gambiae_Crossveinless_XP310820.4
MERER----------------RAVQLAASCNEMVCASIVSKC-------CD---KSCTCC
KECAECLSYLYTECCSCLEMCPK-NETSNELSKQSHIEDL-EGFPNLYDVIT-SQDAQGR
WKVISFPIDID-------------------------------ALYGPCTVAYQAQCMSWN
KCKESCRT----------DGCCECI------YGINESRCRDC------------------
---------------
>Gryllus_bimaculatus_Tsg1_TRINITY_DN44801_c8_g1_i1
----------------------AIIAVESCNEAVCASVVSKCMLTQSCKCD--LKNCSCC
RECFSCLSHLYSECCSCVDMCPKPNDTGSALSKKSHVEEFNDSYPSLFAALTTEPDPNNR
WITYTYVNVIDRMPYVPDVHKSLELHTQS--VDQHVN-VTSDLDSKNCTVVFINECTTWK
KCSDTCQSMGSASYRWFHDGCCECIGPLCINYGISESRCKNC------------------
---------------
>Gryllus_bimaculatus_Tsg2_TRINITY_DN36254_c5_g1_i3
----------------------TIDAIGSCNEAMCASVVSKCMLTQSCKCD--LKNCSCC
KECFNCLGELYSDCCSCVDMCPERNYIGSSLSKKSYVEDFPDPQTVLFSVLTAEPDTLER
WVTYNTAIDIDS-PLNSKFNKHFKYNHIY--EDR----TTKDVAAFNCTVAYITQCVSWN
KCRMVCQSMGSSAYRWFHDGCCECIGHSCINYGINENRCPKC------------------
---------------
>Homo_sapiens_IGFBP1_NP_000587.1
MSEVP----------------VVTAPCSAEKLALCPPVSASC-------SE---AGCGCC
PMCALPLGAVATARCSCRALCVQ-SDASAPPESPESTEIT-EELLDNFHLMA-PEDHSIL
WDAISTYDGSK-------------------------------LHVTNISKFYLPNCYHSR
QCETSMDG----------EGLCWCV------YPWNGKRIPGS------------------
---------------
>Oncopeltus_fasciatus_PTY16220.1_crossveinless_twisted_gastrulation
MLSPPAPLFTVLTIFAG--LFLFFKISESCNEAVCASIVSKCMITQSCKCD--LKNCSCC
KECFSCLSHLYSECCSCVDMCPKPNYTVSALSSKSHVEDLPEAIPNLFQVLTAEPDAQER
WITVTFPVDFDLTHYRSQLEKHIKYKTKN--NEQEVD-PAKDVITLNCSVAYLSQCMPWN
KCKGSCQSMGAVSYRWFHDGCCECIGEHCINYGINESRCLKCPDTDDKLLDEAEV-----
DYGEEEDNV------
>Nasonia_vitripennis_crossveinless_Tsg_XP_001600362.1
MARLASSGIVQCLGLAALSLLMTASWSYGCNEAICASVVSKCMLTQSCKCD--LVTCTCC
KECFSCLSYLYDECCSCVDLCPKPNVTDNPLSKKSHVEDFNEPVPGLFQALTAEPDPHER
WLTFSYPVDFNVTFFSPKPEKEIKYRISEGPDDEKNHPLKPNVMTVNCTVAYMAQCNSWN
KCKQSCQSMGASSYRWFHDGCCECVGDTCINYGINESRCLHCPLDKEDDL-KDQYD----
DYGQDDDELIEDQID
>Tribolium_castaneum_crossveinless_Tsg_XP_001812776.1
MWKVA--LFSTLVT-----AFFFIHQARTCNEAVCGSIVSKCLLTQSCKCDFSFENCTCC
KDCFNCLSYLYAECCSCVDMCPKPNDTEGALSKKSNVEDFSEPVPGLFNVLTEYPDSERR
WNSTTFPIDIDTSQYGPK--KEIKIHMQS--AEQEVAPIKTNVITLNCTVAFMSKCMSLT
KCRSSCQTMGASSYRWFHDGCCECVGQHCINYGINESRCRECPLKDENELSEEEFDVDDY
DYGQNSEDF-----E
