# Supplementary material for: Striking parallels between dorsoventral patterning in Drosophila and Gryllus reveal a complex evolutionary history behind a model gene regulatory network
Source: eLife. 2021 Mar 30;10:e68287. doi: 10.7554/eLife.68287 (PMC8051952; doi:10.7554/eLife.68287)
Supplement: Supplementary file 3. [file elife-68287-supp3.zip › File S3 /Aligned_With_Gaps_Still_Present/Windbeutel_align_raw 2.fasta]

>Gryllus bimaculatus windbeutel TRINITY_DN37576_c7_g1_i2
MLA----------VLVALSLFSQ-LIYADAINCKGCVPLDSYSFDKIISKFKAAVIKFDV
AYPYGAKHDEFAKVAETT-YSIPELLVGEVGVKDYGEKENSDLAERYKVNKDDFPVIKLF
VAGKDE-PVTF---TNSDFTADNIKKFI-----------RSNSE--VYVGLQGCIDKFDA
LANKFVKTADTDLKKIILREAEDMWDKTSGRADQKAAEVYVKTMRKSLEKGD-DFIEKEM
KRVQNLAK-GKVSKEKKEEILQ----------RINILQSFKH----------DEL
>Daphnia magna windbeutel XP_032783748.1
MSPSPSLAYAYF-ILCIISSLSY-VTSAASSNCQGCVQLDSYSFEKVVSKFKAAIIKIDV
AYPYGEKHEQFGKLSAAL-SANPDILVAEVGVKDYGDKENVDVAERYKIVKEDYPVMLLF
QQGKTE-PIRY----QGEFKLDVMQRFV-----------SSTSG--LWIGLPGCLEVFDG
LANRFVAASNPSDRKEILRQAEDEWDKVSLTSERKSAEVYVKVMRKMLEKGN-DFLGSEL
SRVDTLRK-GKLSKEKKDEMDR----------RLNILQSFQMANPTTNV----EL
>Nasonia vitripennis windbeutel XP_008213379.1 
MMR-----RVFLTIISALVAFCTEMEFSAADDCRACVQLNSFSFDKVIPKFKAAVVKFDV
AFPYGEKHEEFSKVAMSS-RDSIDLLVAEVGVKDFGNKDNSELAQRYGVSKDDYPVVLLF
IQGKTE-PYKFVAETDADFTADNIKRFV-----------KKKSG--VYLGLPGCVEKLDR
LAEEFRTSSEKD-RQEILNKAK-VFEDTLPEEHRPAAKVYVKTMERIMERGD-VFVQTEH
TRIEGLLK-GKLSSDKKRTMEE----------RRNILQSFTH---------RDEL
>Apis mellifera windbeutel XP_006568873.1
-------------MLSSIVIFLI-IGIAAAEDCKGCVSLDSYSFDKVIPKFKAAIVKFDV
AFPYGEKHEQYAQIAAAT-KDSHDLLVAEVRVKDYGNKDNSDLATRYKIKSEAFPAILLF
LQGKTD-PILFVAEKETDFTADNIKRFV-----------KTKSG--IYLGLPGCVEQLDR
LAEEFRTSGESE-RKEILNKAK-VFEETLPEIQRAAAKVYVKTMEKILEKGD-VFVQTEQ
TRIEGILK-GKLSNEKKRTMEE----------KRNILHSFLY---------RDEL
>Acyrthosiphon pisum windbeutel NP_001280399.1
MF-----------FIQTLSVFVLCFCACRATQSKGIVSLDSLTFDKVLSKFKVSIVKFDV
SYPYGEKHEEFVKLGSAY-QSVEDLLVAEVPVKDYGEKDNEDLAIRYGVSKKDYPIVKLF
VNGQSE-PYVY---NDEDFNQEKLQKFV-----------VKHSKEILYIGLPGTLEKFDG
LASEFAKEKSVDKRKEILLRAEKLWDVSEGKQKQKSAEMYVKSMRKALEKGD-EFFHTET
IRINNVLK-GSMTQEKKADLSV----------RLNILESFKVQ--------PDEL
>Bombyx mori windbeutel XP_004928837.1   
MLR----------NFVLPVVFLAVLSASLANTSTVSVELDEISFNKVINKFEASLVKFDV
AFPYGDKHDAFVALAKDS-KDVDELLIAEVGVKDYGEKDNEVLAKKYGATKDNFPVVRLF
LKGKND-PIPF--DDSQGFTTDELRRFV-----------RENTG--LYLSLPGCVRNLDK
LAIKFMKAKGEN-RKKVLKETE-ELQKEFSEKEAKSAKIYKTIMEKIIEKGD-QFINTEH
ERVKKILS-GKVSDEKKKEIGI----------RINILQTFHLYDKQPNIPTKEDL
>Tribolium castaneum windbeutel XP_970926.1
MYS----------SYILGSLLLLFSYTRPTNGCKGCVSLDEYNFDKIVSRFDAVLVKFDV
AYPYGEKHDVFTKLAEEL-AQNDKLILAEVGVKDYGDKENEQLALKFGVGKDDLPAVRLF
VKGKA--PVEF--AKSAEWTVDNLRNVV-----------KDNTD--IYLGLPGCLEKFDK
LAMEFVNTGY---KQKKLEEAQ-AKAAELTDKEKETAAVYLKYMSKIVETGS-EFVTQEL
GRLKKILKEGKVNERKKTELST----------RLNILRSFSLP--------RNEL
>Oncopeltus fasciatus windbeutel PTY11158.1 
MYY----------ELTLTLLLLV----VEHVASKGCVQLDTYSFDKITSKFSASLIKFDT
AYPYGAKHDAFEAVCEAA-YSSPDLFVGEVQVKDYGEKDNEDLAKRYGVSKDDFPSVKLF
IKGNNE-PVTFVAHNDKDFTSDNLKKFISKYKQCCFLPYRSKSQ--VYIGLPGCLEEFDK
IAVEFGSAKNIEMKKALLNKAEKLWDKVKGNRENRSAETYVKVQVKDYGEKDNEDLAKRY
GVSKDDFPSVKLFIKGNNEPVTFVAH-NDKDFTSDNLKKFIR-------------
>Drosophila melanogaster windbeutel NP_001286609.1 
MMHI---------LVTLLLVAIHSIPTTWAVTCTGCVDLDELSFEKTVERFPYSVVKFDI
AYPYGEKHEAFTAFSKSAHKATKDLLIATVGVKDYGELENKALGDRYKVDDKNFPSIFLF
KGNADE-YVQL--PSHVDVTLDNLKAFV-----------SANTP--LYIGRDGCIKEFNE
VLKNYANIPDAE-QLKLIEKLQAKQEQLTDPEQQQNARAYLIYMRKIHEVGY-DFLEEET
KRLLRLKA-GKVTEAKKEELLR----------KLNILEVFRVHKVTKTAPEKEEL
>Homo sapiens endoplasmic reticulum protein 29 EAW97992.1 
MAAAACTPRAPFPWIRSLSTRGP-LGRGISPKSPWNTHLLSSIRPQVIPKSKFVLVKFDT
QYPYGEKQDEFKRLAENS-ASSDDLLVAEVGISDYGDKLNMELSEKYKLDKESYPVFYLF
RDGDFENPVPY----TGAVKVGAIQRWL-----------KGQG---VYLGMPGCLPVYDA
LAGEFIRASGVEARQALLKQGQ-DNLSSVKETQKKWAEQYLKIMGKILDQGE-DFPASEM
TRIARLIE-KNKKRSCKKAVCDFPGFGGGREGRVNLLAVSPLWNIRG--------
