# Supplementary material for: Striking parallels between dorsoventral patterning in Drosophila and Gryllus reveal a complex evolutionary history behind a model gene regulatory network
Source: eLife. 2021 Mar 30;10:e68287. doi: 10.7554/eLife.68287 (PMC8051952; doi:10.7554/eLife.68287)
Supplement: Supplementary file 3. [file elife-68287-supp3.zip › File S3 /DegappedUsedForPhylogeneticAnalysis/ALKs 2.fa]

>Mus_musculus_BMP_Type_1A_BMP24_ALK3_P36895.1
LDTRALLKLAYSAACGLCHLHTEIYKPAIAHRDLKSKNILIKKNGSCCIADLGLAVKFNSDTTRVGTKRYMAPEVLDESL
NKHFQPYIMADIYSFGLIIWEMARRCITGGIVEEYQLPYYNMVPSDPSYEDMREVV

>Mus_musculus_BMP_Receptor_1B_NP031586.1
LDAKSMLKLAYSSVSGLCHLHTEIFKPAIAHRDLKSKNILVKKNGTCCIADLGLAVKFISDTTRVGTKRYMPPEVLDESL
NRHFQSYIMADMYSFGLILWEIARRCVSGGIVEEYQLPYHDLVPSDPSYEDMREIV

>Branchiostoma_floridae_BMP_Receptor_1_XP002596004.1
LDRAGLLRLAYSAACGLSHLHTEIFKPAIAHRDIKSKNILVKKNGACCIADMGLAVRFISETTRVGTKRYMAPEVLEETM
NKSFDAYKMADIYSFGLVLWEIARRCIVGGIVEEYQLPYYDCAPHDPSYEDMRRIV

>Lottia_gigantea_BMP_Receptor_1_108334
LDTNEMIELAHSASCGISHLHTEIFKPAMAHRDIKSKNILVKKNGTCCIADLGLAVRFISESTRQGTKRYMSPEVLDLTL
NRHFDSFKQADMYSFGLVLWEIGRRCVSGGIADDYQIPYYDCVQSDPSFEDMRKVV

>Lottia_gigantea_TGF_beta_Receptor_1_180706
VTTTSMLKMALSAASGLAHLHMEIIKPAIAHRDLKSKNILVTANGTCCIADLGLAVRHDSKTNRVGTKRYMAPEVLDETI
NMHFESFKRADVYAFGLVLWEIARRCNVGGIAEEYQLPYYDMVPSDPSLEDMRKIV

>Mus_musculus_Activin_Receptor_1B_NP_031421.1
VTIEGMIKLALSAASGLAHLHMEIVKPGIAHRDLKSKNILVKKNGMCAIADLGLAVRHDAVTQRVGTKRYMAPEVLDETI
NMHFDSFKCADIYALGLVYWEIARRCNSGGVHEDYQLPYYDLVPSDPSIEEMRKVV

>Mus_musculus_TGF_beta_Receptor_1_BAA05023.1
VTVEGMIKLALSTASGLAHLHMEIVKPAIAHRDLKSKNILVKKNGTCCIADLGLAVRHDSATHRVGTKRYMAPEVLDDSI
NMHFESFKRADIYAMGLVFWEIARRCSIGGIHEDYQLPYYDLVPSDPSVEEMRKVV

>Branchiostoma_floridae_TGF_Beta_Receptor_Type_1_XP002598020.1
VSAHGMIKLALSTANGLAHLHMEILKPAIAHRDLKSKNILVKKNGQCAIADLGLAVKHDPITNRVGTKRYMAPEVLDDTI
NIHFDSFKRADVYALGLVFWEIARRCNVGGIYEDYQLPYFDMVPSDPSIEEMRKVV

>Mus_musculus_Acvr1c_ALK7_AAI45225.1
VTVAGMVKLALSIASGLAHLHMEIVKPAIAHRDIKSKNILVKKCDTCAIADLGLAVKHDSIMPKVGTKRYMAPEMLDDTM
NLIFESFKRADIYSVGLVYWEIARRCSVGGVVEEYQLPYYDMVPSDPSIEEMRKVV

>Tribolium_castaneum_Baboon_EFA01312.1
LDTTGMIRMALSIATGLAHLHMDIMKPAIAHRDLKSKNILVKSNFTCAIGDLGLAVRHDATTNRVGTKRYMAPEVLDETM
NVHFDSFKRADVYALGLIFWEIARRCNVGGIYDEYQLPFYDAVPSDPTIEEMRRVV

>Gryllus_bimaculatus_Baboon_TRINITY_DN34065_c3_g1_i3
IDTAGMIRMSLSISTGLAHLHMEIVKPAIAHRDLKTKNILVKSNGTCAIGDLGLAVRHDVATNRVGTKRYMAPEVLEELI
NMHFDSFKRADVYALGLIFWEMARRCNIGGIYDEYQLPFYDLVPSDPTIEEMRKVV

>Drosophila_melanogaster_Baboon_AAF59011.1
VDTNTMLNMSLSIATGLAHLHMDIVKPAIAHRDLKSKNILVKSNLSCAIGDLGLAVRHVEKNHRVGTKRYMAPEVLDESM
NDHFDSYKRADVYAFGLILWEIARRCNMGMIYDEYQLPYYDVVQPDPSIEEMKKVV

>Mus_musculus_Activin_Receptor_1_NP031420.2
LDTVSCLRIVLSIASGLAHLHIEIFKSAIAHRDLKSKNILVKKNGQCCIADLGLAVMHSQSTPRVGTKRYMAPEVLDETI
QVCFDSYKRVDIWAFGLVLWEVARRMVSNGIVEDYKPPFYDVVPNDPSFEDMRKVV

>Mus_musculus_ALK1_Q61288.2
LEPQLALRLAVSAACGLAHLHVEIFKPAIAHRDLKSRNVLVKSNLQCCIADLGLAVMHSQSSPRVGTKRYMAPEVLDEHI
RTCFESYKWTDIWAFGLVLWEIARRTIINGIVEDYRPPFYDMVPNDPSFEDMKKVV

>Branchiostoma_floridae_Activin_Receptor_Type_1_XP002598018.1
LDAHRMMKLACSIAGGLVHLHVEIFKPAIAHRDLKSKNILVKSNGQCCIADLGLAVMHSQATPRVGTKRYMAPELLEEIM
NYCFDSYKRVDVYALGLVLWEVARRCTSGGIAEEYKPPYYDVVPSDPSYEDMRKVV

>Lottia_gigantea_Activin_Receptor_1_53518
LSIEEMLTLCLTAAAGLVHMHTEIVKPAIAHRDIKSKNILVKTNGTAVIGDLGLAVTHTQEDNKVGTKRYMAPELLEETL
NPFFDSFKCVDVYAFGLVLWEISRRAVVGGFSEDYQIPYWDVVPSDPSFDDMKKVI

>Apis_mellifera_BMP_Receptor_1B_XP391989.2
LDYPSLLAICLSIASGIAHLHTEIFKPAIAHRDIKSRNILVKKNGECAIADFGLAVRYISESTRVGTRRYMAPEVLDETL
NTSFDAFKMADMYSVGLVLWETCRRCITGGMVEPYALPYQDVVPSDPDFEDMRLAV

>Drosophila_melanogaster_Saxophone_AAF59189.1
LSHNDMVWICLSIANGLVHLHTEIFKPAMAHRDLKSKNILVTSNGSCVIADFGLAVTHSHVTPKVGTKRYMAPEVLDESI
DLCFEALRRTDIYAFGLVLWEVCRRTISCGIAEEYKVPFYDVVPMDPSFEDMRKVV

>Gryllus_bimaculatus_Saxophone_TRINITY_DN39845_c0_g1_i1
LTHHQMMKICLSAVSGLVHLHTEIFKPAIAHRDIKSKNILMKVNGACVIADFGLAVTHIHSTPRVGTKRYMSPEVLDETI
NMCFESYRQIDIYAFGLVLWEVCRRTLSSGIAEEYKPPFYDLVPNDPSFEDMRKVV

>Drosophila_melanogaster_Thickveins_AAN10533.1
INPQKLQLLAFSLASGLAHLHDEIFKPAIAHRDIKSKNILVKRNGQCAIADFGLAVKYNSELPRVGTRRYMAPEVLSQQL
DPQFEEFKRADMYSVGLVLWEMTRRCTKTTTCEDYALPYHDVVPSDPTFEDMHAVV

>Gryllus_bimaculatus_Thickveins_TRINITY_DN40849_c4_g1_i1
LDSSSLLTLALSAASGVAHLHTEIFKPAIAHRDIKSKNILVKRNGQCAIADFGLAVRYLSSLTRVGTRRYMAPEVLDETL
NTLFESFKMADVYSLGLVFWEMCRRCATGDAADDYQQPYFDCVPSDPTYEDMHEVV

>Mus_musculus_Activin_Receptor_2A_CAM14875.1
VSWNELCHIAETMARGLAYLHEDIPKPAISHRDIKSKNVLLKNNLTACIADFGLALKFEAGKGQVGTRRYMAPEVLEGAI
NFQRDAFLRIDMYAMGLVLWELASRCTADGPVDEYMLPFEEEIGQHPSLEDMQEVV

>Mus_musculus_Activin_Receptor_2B_NP_031423.1
ITWNELCHVAETMSRGLSYLHEDVPKPSIAHRDFKSKNVLLKSDLTAVLADFGLAVRFEPGKGQVGTRRYMAPEVLEGAI
NFQRDAFLRIDMYAMGLVLWELVSRCKADGPVDEYMLPFEEEIGQHPSLEELQEVV

>Branchiostoma_floridae_Activin_Receptor_Type_2_XP002598117.1
LKWSEMCHIAETMARGLAYLHDDVMKPAIAHRDFKSKNVLLKQDLTVVVADFGLAMKFDPGRGQVGTRRYMAPEVLEGAI
NFNRDAFLRIDMYAFGLVLWEIVSRCSVDGPVDEYQLPFEEEIGQHPTLEDMQEVV

>Lottia_gigantea_Activinlike_Receptor_2_123928
ITWNELCKIAESMARGLAYLHDEIPKPAIAHRDFKSKNVLLKSDLTACIGDFGLALKFEPGVGLVGTRRYMAPEILEGAI
CFNRDAFLRIDMYACGLVIWELISRCTHDGPIDDYVLPFEEEIGAHPSLEEMQEMV

>Apis_mellifera_Activin_Receptor_2B_XP395928.4
VTWPEMCKIAESMARGLMHLHEEIPKPAVAHRDFKSKNVLLKADMSACIADFGLALIFHPGKGQVGTRRYMAPEVLEGAI
NFTRDSFLRIDMYACGLVLWELASRCTQDGPIGEYRLPFEDEVGLHPTLEDMQESV

>Drosophila_melanogaster_Punt_AAF55079.1
ISWPELCRIAESMANGLAHLHEEIPKPSIAHRDFKSKNVLLKSDLTACIADFGLAMIFQPGKGQVGTRRYMAPEVLEGAI
NFNRDAFLRIDVYACGLVLWEMVSRCDFAGPVGEFQLPFEAELGLRPSLDEVQESV

>Gryllus_bimaculatus_Punt_TRINITY_DN35393_c5_g2_i1
VTWAEMCRIAESMARGLMHLHGEIPKPAIAHRDFKSKNVLLKHDLTACIADFGLALLFLPGKGQVGTRRYMAPEVLEGAI
NFSRDSFLRIDMYACGLVLWELASRCTQEGPIPEYLLPFEEEVGQHPTLEDMQECV

>Mus_musculus_BMP_Receptor_2_NP_031587.1
SDWVSSCRLAHSVTRGLAYLHTELPKPAISHRDLNSRNVLVKNDGACVISDFGLSMRLTGNRSEVGTIRYMAPEVLEGAV
NLDCEALKQVDMYALGLIYWEVFMRCTPGESVPDYQMAFQTEVGNHPTFEDMQVLV

>Apis_mellifera_Wishful_Thinking_XP397334.3
IDWITFCKMGLSMVKGLAYLHTDIHKPCIAHRDINSRNILIKADGTCCICDLGLAVQISGSKNDVGTLRYMAPEILEGAV
NLDCESLKQIDVYAMGLVIWELVSRCSLGSEVPPYRQPYEKEIGLHPTFEQMQVLV

>Drosophila_melanogaster_Wishful_Thinking_AAF47832.1
LTFSECCGMLRSITRGISHLHTELRKPCVAHRDINTRNVLVQADLSCCIADFGFALKVFGSKNEVGTLRYMAPELLEGAV
NLDCESLKQMDVYALGLVLWEVATRCSPGQATPPYKAPYEQEVGSHPSFDQMQALV

>Lottia_gigantea_BMP_receptor_2_172579
VDWSTLCKMCISFTRGLAHLHNDITKPAVAHRDFNSRNILVRSDLSCVVADLGFSMSAMGSKTDVGTLRYMAPELLDGAV
NLDCESLKQIDIYALGLVLWEVATRCIQGAPVPDYMLPYQAEAGIHPTFEQLQLLV

>Gryllus_bimaculatus_WishfulThinking_TRINITY_DN39452_c4_g1_i1
LDCATFCRMAQGVARGLAHLHTDVRKPCVSHRDLNTRNILVTNDLGTVLCDLGFAMKLQGSKNDVGTLRYMAPEVLEGAV
NLDCESLKQIDVYALGLVLWELATRCSPNAEVPPYRLPFEAEVGHHPTFEQMQGLV

>Mus_musculus_TGF_beta_Receptor_2_NP_083851.3
ISWEDLRKLGSSLARGIAHLHSDHTKMPIVHRDLKSSNILVKNDLTCCLCDFGLSLRLDPTLGQVGTARYMAPEVLESRM
NLNVESFKQTDVYSMALVLWEMTSRCNAVGEVKDYEPPFGSKVREHPCVESMKDSV

>Branchiostoma_floridae_TGF_Beta_Receptor_Type_2_XP002612985.1
LSWEQLCVMSQTTAAGLAYLHADRAKMPIAHRDVKSSNVLVKSDGTCCLADFGLALNLDPTIGQVGTPRYMAPEALESRV
NLNLESFKQIDVYAMALVLWEMLARCEVTGDVAPYQPAYADKLSDHPGIDTMKDVV

>Oncopeltus_fasciatus_PTY11468.1_saxophone
LSHSAMLTLAISFMNGIVHLHTEIFKPAVAHRDIKSKNILVKSNGTCAIADFGLAVTHTQSTTRVGTKRYMGPELLDDTL
DTCFEALRRVDMYAVGLVLWELGRRVISNGIVEDYQPPFYDCVGSDPSFEEMRKVV

>Oncopeltus_fasciatus_Baboon_PTY19821.1
VDVPGMIKMAHSISTGLAHLHMEIVKPAIAHRDLKSKNILVKLNGTCAIGDLGLAVRHDVASNRVGTKRYMAPEVLDESM
NMHFDSFKRADVYALGLILWEIGRRCNVSGIFDEYQLPFFDLVPSDPTIEDMRRVV

>Oncopeltus_fasciatus_PTY21304.1_punt
VSWPQLCKIASTMARGLMHIHEELGKPAIAHRDFKSKNVLLKSDLTACLADFGLALIFQPGKGQVGTRRYMAPEVLEGAI
IFSRDHFLRIDMYAFGLVLWEIASRCTQDGPVPEYQLPFEEEVGLHPSLEDMQECV

>Oncopeltus_fasciatus_PTY21952.1_thick_veins_protein
LEPSSLLTMARSTASGLAHLHTEIFKPGIAHRDIKSRNILVKRNGECAIADFGLAVRYISKSTRVGTRRYMAPEVLEEVL
DTSFDAFKIADMYALSLVFWEMCRRCVTKGEAEEYALPYHDVVPSDPSFDDMHLAV

>Oncopeltus_fasciatus_PTY25298.1_wishful_thinking_isoform_A
ISLSTFCSLAVSTAAGLAHLHTEIHKPCITHRDVNTRNILVKEDMTCCICDLGLAVKITGPHNDVGTLRYMAPEVLEGAV
NLDCESLKQIDVYALGLVLWEMAMRVIRPSDVVSYMLPFEKEVGLHPTLEDMQLTV

>Oncopeltus_fasciatus_PTY25299.1_wishful_thinking_isoform_B
ISLSTFCSLAVSTAAGLAHLHTEIHKPCITHRDVNTRNILVKEDMTCCICDLGLAVKITGPHNDVGTLRYMAPEVLEGAV
NLDCESLKQIDVYALGLVLWEMAMRVIRPSDVVSYMLPFEKEVGLHPTLEDMQLTV

>Tribolium_castaneum_Tkv_TC006474
LDTNSLLTMVLSIARGLAHLHTEIFKPAIAHRDIKSKNILVKSNLECCIADFGLAVKYFSDTTRSGTRRYMAPEILDNSI
NVSFEAQKMADMYAFGLVLWEMSRRCITGDTADDYQVPYYDCVSSDPGFEEMMQVV

>Tribolium_castaneum_Wit_TC009314
LDLMTLSKMSLGVARGLAHLHSDLGKPCIAHRDINSRNILVRPDLTCCICDLGLAVIPRLAESEAGTLRYMAPEVLEGAV
NLDCEALKQIDVYALGLVLWELGIRCSQNSEPSPYSPPFFKEAGENPTLEQMQTLV

>Tribolium_castaneum_Put_TC011357
LTWNELCSVAETMARGLMHLHEAIPKPAIAHRDFKSKNVLLKSNMTACIADFGLALVFEFGKGQVGTRRYMAPEVLEGAI
DFNPDAFQRIDMYACGLVLWELVSRCTQDGPIGDYRLPFEEEVGQHPTLEDMQESV

>Nasonia_vitripennis_XP_001601240.3
LDHPSLLAICLSIASGVVHLHTEIFKPAIAHRDIKSKNILVKRNGECAIADFGLAVRYLSDTTRVGTRRYMAPEVLDESL
NTSFDAFKMADMYSVGLVLWEVCRRCASGGTAEPYALPYHDVVPSDPDFEEMRFAV

>Nasonia_vitripennis_XP_008213925.1
VDTNGMIRMALSIATGLAHLHMEIVKPAIAHRDLKSKNILVRTNGTCAIGDLGLAVRHDVITNRVGTKRYMAPEVLEETI
NMHFDSFKRADVYALGLILWEIARRCNVGGIHDDYQLPFYDLVPSDPTIEEMRKVV

>Nasonia_vitripennis_XP_008208340.1
LNHHQMFNICLSIANGLLYLHTEIHKPAMAHRNLKSKNILVKSNGACVIADLAHAVTQDRLGIKQGSKRYMSPELLEQTF
DPCLEGFRRADIYSLGLVFWEVCRRCISNGVGLEYAAPYSEWLVSEPTLEEMRKLV

>Nasonia_vitripennis_XP_008205288.1
VSWPEMCRIAESMARGLMHLHEEIPKPAVAHRDFKSKNVLLKNDMSACIADFGLALIFHPGKGQVGTRRYMAPEVLEGAI
NFTRDSFLRIDMYACGLVLWELASRCTQDGPIGEYRLPFEEEVGLHPTLEDMQESV

>Nasonia_vitripennis_XP_008203921.1
VSWNEMHKIALSIVSGLNHLHSEISKPAIAHRDLKSTNVLLSGDMRACIADFGLALIFKADDDRVGTHRYMAPEVLDGAI
NFTKESFLAIDMYACSLVLWELASRCVKGDTERSYRLPFEKEVGSRPTLADMVKCV

>Nasonia_vitripennis_XP_008214725.1
FDWMTFCKMGLSIVKGLAYLHTDIRKPCIAHRDMNSRNILIKSDGTCCICDLGLAVQISGSKNDVGTLRYMAPEVLEGAV
NLDCESLKQIDVYAMGLILWELVSRCTSGTEIPSYRQPFEKEIGLHPTFEQMQVLV

>Tribolium_castaneum_Sax_NP_001164080.1
LTHQQLLRLCLSIANGLVHLHTEIFKPAIAHRDIKSKNILVKNNGTCCIADFGLAVTHQQATPKVGTKRYMAPEVLDETI
RMYFDSFRRADIYALGLVLWELCRRTVSNGIAEDYKPPFYDVVPNDPSFEDMRKVV
