# Supplementary material for: Striking parallels between dorsoventral patterning in Drosophila and Gryllus reveal a complex evolutionary history behind a model gene regulatory network
Source: eLife. 2021 Mar 30;10:e68287. doi: 10.7554/eLife.68287 (PMC8051952; doi:10.7554/eLife.68287)
Supplement: Supplementary file 3. [file elife-68287-supp3.zip › File S3 /DegappedUsedForPhylogeneticAnalysis/ALKs 2.nxs]

#NEXUS
BEGIN DATA;
dimensions ntax=51 nchar=136;
format missing=?
interleave datatype=PROTEIN gap= -;

matrix
Mus_musculus_BMP_Type_1A_BMP24_ALK3_P36895.1                   LDTRALLKLAYSAACGLCHLHTEIYKPAIAHRDLKSKNILIKKNGSCCIA
Mus_musculus_BMP_Receptor_1B_NP031586.1                        LDAKSMLKLAYSSVSGLCHLHTEIFKPAIAHRDLKSKNILVKKNGTCCIA
Branchiostoma_floridae_BMP_Receptor_1_XP002596004.1            LDRAGLLRLAYSAACGLSHLHTEIFKPAIAHRDIKSKNILVKKNGACCIA
Lottia_gigantea_BMP_Receptor_1_108334                          LDTNEMIELAHSASCGISHLHTEIFKPAMAHRDIKSKNILVKKNGTCCIA
Lottia_gigantea_TGF_beta_Receptor_1_180706                     VTTTSMLKMALSAASGLAHLHMEIIKPAIAHRDLKSKNILVTANGTCCIA
Mus_musculus_Activin_Receptor_1B_NP_031421.1                   VTIEGMIKLALSAASGLAHLHMEIVKPGIAHRDLKSKNILVKKNGMCAIA
Mus_musculus_TGF_beta_Receptor_1_BAA05023.1                    VTVEGMIKLALSTASGLAHLHMEIVKPAIAHRDLKSKNILVKKNGTCCIA
Branchiostoma_floridae_TGF_Beta_Receptor_Type_1_XP002598020.1  VSAHGMIKLALSTANGLAHLHMEILKPAIAHRDLKSKNILVKKNGQCAIA
Mus_musculus_Acvr1c_ALK7_AAI45225.1                            VTVAGMVKLALSIASGLAHLHMEIVKPAIAHRDIKSKNILVKKCDTCAIA
Tribolium_castaneum_Baboon_EFA01312.1                          LDTTGMIRMALSIATGLAHLHMDIMKPAIAHRDLKSKNILVKSNFTCAIG
Gryllus_bimaculatus_Baboon_TRINITY_DN34065_c3_g1_i3            IDTAGMIRMSLSISTGLAHLHMEIVKPAIAHRDLKTKNILVKSNGTCAIG
Drosophila_melanogaster_Baboon_AAF59011.1                      VDTNTMLNMSLSIATGLAHLHMDIVKPAIAHRDLKSKNILVKSNLSCAIG
Mus_musculus_Activin_Receptor_1_NP031420.2                     LDTVSCLRIVLSIASGLAHLHIEIFKSAIAHRDLKSKNILVKKNGQCCIA
Mus_musculus_ALK1_Q61288.2                                     LEPQLALRLAVSAACGLAHLHVEIFKPAIAHRDLKSRNVLVKSNLQCCIA
Branchiostoma_floridae_Activin_Receptor_Type_1_XP002598018.1   LDAHRMMKLACSIAGGLVHLHVEIFKPAIAHRDLKSKNILVKSNGQCCIA
Lottia_gigantea_Activin_Receptor_1_53518                       LSIEEMLTLCLTAAAGLVHMHTEIVKPAIAHRDIKSKNILVKTNGTAVIG
Apis_mellifera_BMP_Receptor_1B_XP391989.2                      LDYPSLLAICLSIASGIAHLHTEIFKPAIAHRDIKSRNILVKKNGECAIA
Drosophila_melanogaster_Saxophone_AAF59189.1                   LSHNDMVWICLSIANGLVHLHTEIFKPAMAHRDLKSKNILVTSNGSCVIA
Gryllus_bimaculatus_Saxophone_TRINITY_DN39845_c0_g1_i1         LTHHQMMKICLSAVSGLVHLHTEIFKPAIAHRDIKSKNILMKVNGACVIA
Drosophila_melanogaster_Thickveins_AAN10533.1                  INPQKLQLLAFSLASGLAHLHDEIFKPAIAHRDIKSKNILVKRNGQCAIA
Gryllus_bimaculatus_Thickveins_TRINITY_DN40849_c4_g1_i1        LDSSSLLTLALSAASGVAHLHTEIFKPAIAHRDIKSKNILVKRNGQCAIA
Mus_musculus_Activin_Receptor_2A_CAM14875.1                    VSWNELCHIAETMARGLAYLHEDIPKPAISHRDIKSKNVLLKNNLTACIA
Mus_musculus_Activin_Receptor_2B_NP_031423.1                   ITWNELCHVAETMSRGLSYLHEDVPKPSIAHRDFKSKNVLLKSDLTAVLA
Branchiostoma_floridae_Activin_Receptor_Type_2_XP002598117.1   LKWSEMCHIAETMARGLAYLHDDVMKPAIAHRDFKSKNVLLKQDLTVVVA
Lottia_gigantea_Activinlike_Receptor_2_123928                  ITWNELCKIAESMARGLAYLHDEIPKPAIAHRDFKSKNVLLKSDLTACIG
Apis_mellifera_Activin_Receptor_2B_XP395928.4                  VTWPEMCKIAESMARGLMHLHEEIPKPAVAHRDFKSKNVLLKADMSACIA
Drosophila_melanogaster_Punt_AAF55079.1                        ISWPELCRIAESMANGLAHLHEEIPKPSIAHRDFKSKNVLLKSDLTACIA
Gryllus_bimaculatus_Punt_TRINITY_DN35393_c5_g2_i1              VTWAEMCRIAESMARGLMHLHGEIPKPAIAHRDFKSKNVLLKHDLTACIA
Mus_musculus_BMP_Receptor_2_NP_031587.1                        SDWVSSCRLAHSVTRGLAYLHTELPKPAISHRDLNSRNVLVKNDGACVIS
Apis_mellifera_Wishful_Thinking_XP397334.3                     IDWITFCKMGLSMVKGLAYLHTDIHKPCIAHRDINSRNILIKADGTCCIC
Drosophila_melanogaster_Wishful_Thinking_AAF47832.1            LTFSECCGMLRSITRGISHLHTELRKPCVAHRDINTRNVLVQADLSCCIA
Lottia_gigantea_BMP_receptor_2_172579                          VDWSTLCKMCISFTRGLAHLHNDITKPAVAHRDFNSRNILVRSDLSCVVA
Gryllus_bimaculatus_WishfulThinking_TRINITY_DN39452_c4_g1_i1   LDCATFCRMAQGVARGLAHLHTDVRKPCVSHRDLNTRNILVTNDLGTVLC
Mus_musculus_TGF_beta_Receptor_2_NP_083851.3                   ISWEDLRKLGSSLARGIAHLHSDHTKMPIVHRDLKSSNILVKNDLTCCLC
Branchiostoma_floridae_TGF_Beta_Receptor_Type_2_XP002612985.1  LSWEQLCVMSQTTAAGLAYLHADRAKMPIAHRDVKSSNVLVKSDGTCCLA
Oncopeltus_fasciatus_PTY11468.1_saxophone                      LSHSAMLTLAISFMNGIVHLHTEIFKPAVAHRDIKSKNILVKSNGTCAIA
Oncopeltus_fasciatus_Baboon_PTY19821.1                         VDVPGMIKMAHSISTGLAHLHMEIVKPAIAHRDLKSKNILVKLNGTCAIG
Oncopeltus_fasciatus_PTY21304.1_punt                           VSWPQLCKIASTMARGLMHIHEELGKPAIAHRDFKSKNVLLKSDLTACLA
Oncopeltus_fasciatus_PTY21952.1_thick_veins_protein            LEPSSLLTMARSTASGLAHLHTEIFKPGIAHRDIKSRNILVKRNGECAIA
Oncopeltus_fasciatus_PTY25298.1_wishful_thinking_isoform_A     ISLSTFCSLAVSTAAGLAHLHTEIHKPCITHRDVNTRNILVKEDMTCCIC
Oncopeltus_fasciatus_PTY25299.1_wishful_thinking_isoform_B     ISLSTFCSLAVSTAAGLAHLHTEIHKPCITHRDVNTRNILVKEDMTCCIC
Tribolium_castaneum_Tkv_TC006474                               LDTNSLLTMVLSIARGLAHLHTEIFKPAIAHRDIKSKNILVKSNLECCIA
Tribolium_castaneum_Wit_TC009314                               LDLMTLSKMSLGVARGLAHLHSDLGKPCIAHRDINSRNILVRPDLTCCIC
Tribolium_castaneum_Put_TC011357                               LTWNELCSVAETMARGLMHLHEAIPKPAIAHRDFKSKNVLLKSNMTACIA
Nasonia_vitripennis_XP_001601240.3                             LDHPSLLAICLSIASGVVHLHTEIFKPAIAHRDIKSKNILVKRNGECAIA
Nasonia_vitripennis_XP_008213925.1                             VDTNGMIRMALSIATGLAHLHMEIVKPAIAHRDLKSKNILVRTNGTCAIG
Nasonia_vitripennis_XP_008208340.1                             LNHHQMFNICLSIANGLLYLHTEIHKPAMAHRNLKSKNILVKSNGACVIA
Nasonia_vitripennis_XP_008205288.1                             VSWPEMCRIAESMARGLMHLHEEIPKPAVAHRDFKSKNVLLKNDMSACIA
Nasonia_vitripennis_XP_008203921.1                             VSWNEMHKIALSIVSGLNHLHSEISKPAIAHRDLKSTNVLLSGDMRACIA
Nasonia_vitripennis_XP_008214725.1                             FDWMTFCKMGLSIVKGLAYLHTDIRKPCIAHRDMNSRNILIKSDGTCCIC
Tribolium_castaneum_Sax_NP_001164080.1                         LTHQQLLRLCLSIANGLVHLHTEIFKPAIAHRDIKSKNILVKNNGTCCIA

Mus_musculus_BMP_Type_1A_BMP24_ALK3_P36895.1                   DLGLAVKFNSDTTRVGTKRYMAPEVLDESLNKHFQPYIMADIYSFGLIIW
Mus_musculus_BMP_Receptor_1B_NP031586.1                        DLGLAVKFISDTTRVGTKRYMPPEVLDESLNRHFQSYIMADMYSFGLILW
Branchiostoma_floridae_BMP_Receptor_1_XP002596004.1            DMGLAVRFISETTRVGTKRYMAPEVLEETMNKSFDAYKMADIYSFGLVLW
Lottia_gigantea_BMP_Receptor_1_108334                          DLGLAVRFISESTRQGTKRYMSPEVLDLTLNRHFDSFKQADMYSFGLVLW
Lottia_gigantea_TGF_beta_Receptor_1_180706                     DLGLAVRHDSKTNRVGTKRYMAPEVLDETINMHFESFKRADVYAFGLVLW
Mus_musculus_Activin_Receptor_1B_NP_031421.1                   DLGLAVRHDAVTQRVGTKRYMAPEVLDETINMHFDSFKCADIYALGLVYW
Mus_musculus_TGF_beta_Receptor_1_BAA05023.1                    DLGLAVRHDSATHRVGTKRYMAPEVLDDSINMHFESFKRADIYAMGLVFW
Branchiostoma_floridae_TGF_Beta_Receptor_Type_1_XP002598020.1  DLGLAVKHDPITNRVGTKRYMAPEVLDDTINIHFDSFKRADVYALGLVFW
Mus_musculus_Acvr1c_ALK7_AAI45225.1                            DLGLAVKHDSIMPKVGTKRYMAPEMLDDTMNLIFESFKRADIYSVGLVYW
Tribolium_castaneum_Baboon_EFA01312.1                          DLGLAVRHDATTNRVGTKRYMAPEVLDETMNVHFDSFKRADVYALGLIFW
Gryllus_bimaculatus_Baboon_TRINITY_DN34065_c3_g1_i3            DLGLAVRHDVATNRVGTKRYMAPEVLEELINMHFDSFKRADVYALGLIFW
Drosophila_melanogaster_Baboon_AAF59011.1                      DLGLAVRHVEKNHRVGTKRYMAPEVLDESMNDHFDSYKRADVYAFGLILW
Mus_musculus_Activin_Receptor_1_NP031420.2                     DLGLAVMHSQSTPRVGTKRYMAPEVLDETIQVCFDSYKRVDIWAFGLVLW
Mus_musculus_ALK1_Q61288.2                                     DLGLAVMHSQSSPRVGTKRYMAPEVLDEHIRTCFESYKWTDIWAFGLVLW
Branchiostoma_floridae_Activin_Receptor_Type_1_XP002598018.1   DLGLAVMHSQATPRVGTKRYMAPELLEEIMNYCFDSYKRVDVYALGLVLW
Lottia_gigantea_Activin_Receptor_1_53518                       DLGLAVTHTQEDNKVGTKRYMAPELLEETLNPFFDSFKCVDVYAFGLVLW
Apis_mellifera_BMP_Receptor_1B_XP391989.2                      DFGLAVRYISESTRVGTRRYMAPEVLDETLNTSFDAFKMADMYSVGLVLW
Drosophila_melanogaster_Saxophone_AAF59189.1                   DFGLAVTHSHVTPKVGTKRYMAPEVLDESIDLCFEALRRTDIYAFGLVLW
Gryllus_bimaculatus_Saxophone_TRINITY_DN39845_c0_g1_i1         DFGLAVTHIHSTPRVGTKRYMSPEVLDETINMCFESYRQIDIYAFGLVLW
Drosophila_melanogaster_Thickveins_AAN10533.1                  DFGLAVKYNSELPRVGTRRYMAPEVLSQQLDPQFEEFKRADMYSVGLVLW
Gryllus_bimaculatus_Thickveins_TRINITY_DN40849_c4_g1_i1        DFGLAVRYLSSLTRVGTRRYMAPEVLDETLNTLFESFKMADVYSLGLVFW
Mus_musculus_Activin_Receptor_2A_CAM14875.1                    DFGLALKFEAGKGQVGTRRYMAPEVLEGAINFQRDAFLRIDMYAMGLVLW
Mus_musculus_Activin_Receptor_2B_NP_031423.1                   DFGLAVRFEPGKGQVGTRRYMAPEVLEGAINFQRDAFLRIDMYAMGLVLW
Branchiostoma_floridae_Activin_Receptor_Type_2_XP002598117.1   DFGLAMKFDPGRGQVGTRRYMAPEVLEGAINFNRDAFLRIDMYAFGLVLW
Lottia_gigantea_Activinlike_Receptor_2_123928                  DFGLALKFEPGVGLVGTRRYMAPEILEGAICFNRDAFLRIDMYACGLVIW
Apis_mellifera_Activin_Receptor_2B_XP395928.4                  DFGLALIFHPGKGQVGTRRYMAPEVLEGAINFTRDSFLRIDMYACGLVLW
Drosophila_melanogaster_Punt_AAF55079.1                        DFGLAMIFQPGKGQVGTRRYMAPEVLEGAINFNRDAFLRIDVYACGLVLW
Gryllus_bimaculatus_Punt_TRINITY_DN35393_c5_g2_i1              DFGLALLFLPGKGQVGTRRYMAPEVLEGAINFSRDSFLRIDMYACGLVLW
Mus_musculus_BMP_Receptor_2_NP_031587.1                        DFGLSMRLTGNRSEVGTIRYMAPEVLEGAVNLDCEALKQVDMYALGLIYW
Apis_mellifera_Wishful_Thinking_XP397334.3                     DLGLAVQISGSKNDVGTLRYMAPEILEGAVNLDCESLKQIDVYAMGLVIW
Drosophila_melanogaster_Wishful_Thinking_AAF47832.1            DFGFALKVFGSKNEVGTLRYMAPELLEGAVNLDCESLKQMDVYALGLVLW
Lottia_gigantea_BMP_receptor_2_172579                          DLGFSMSAMGSKTDVGTLRYMAPELLDGAVNLDCESLKQIDIYALGLVLW
Gryllus_bimaculatus_WishfulThinking_TRINITY_DN39452_c4_g1_i1   DLGFAMKLQGSKNDVGTLRYMAPEVLEGAVNLDCESLKQIDVYALGLVLW
Mus_musculus_TGF_beta_Receptor_2_NP_083851.3                   DFGLSLRLDPTLGQVGTARYMAPEVLESRMNLNVESFKQTDVYSMALVLW
Branchiostoma_floridae_TGF_Beta_Receptor_Type_2_XP002612985.1  DFGLALNLDPTIGQVGTPRYMAPEALESRVNLNLESFKQIDVYAMALVLW
Oncopeltus_fasciatus_PTY11468.1_saxophone                      DFGLAVTHTQSTTRVGTKRYMGPELLDDTLDTCFEALRRVDMYAVGLVLW
Oncopeltus_fasciatus_Baboon_PTY19821.1                         DLGLAVRHDVASNRVGTKRYMAPEVLDESMNMHFDSFKRADVYALGLILW
Oncopeltus_fasciatus_PTY21304.1_punt                           DFGLALIFQPGKGQVGTRRYMAPEVLEGAIIFSRDHFLRIDMYAFGLVLW
Oncopeltus_fasciatus_PTY21952.1_thick_veins_protein            DFGLAVRYISKSTRVGTRRYMAPEVLEEVLDTSFDAFKIADMYALSLVFW
Oncopeltus_fasciatus_PTY25298.1_wishful_thinking_isoform_A     DLGLAVKITGPHNDVGTLRYMAPEVLEGAVNLDCESLKQIDVYALGLVLW
Oncopeltus_fasciatus_PTY25299.1_wishful_thinking_isoform_B     DLGLAVKITGPHNDVGTLRYMAPEVLEGAVNLDCESLKQIDVYALGLVLW
Tribolium_castaneum_Tkv_TC006474                               DFGLAVKYFSDTTRSGTRRYMAPEILDNSINVSFEAQKMADMYAFGLVLW
Tribolium_castaneum_Wit_TC009314                               DLGLAVIPRLAESEAGTLRYMAPEVLEGAVNLDCEALKQIDVYALGLVLW
Tribolium_castaneum_Put_TC011357                               DFGLALVFEFGKGQVGTRRYMAPEVLEGAIDFNPDAFQRIDMYACGLVLW
Nasonia_vitripennis_XP_001601240.3                             DFGLAVRYLSDTTRVGTRRYMAPEVLDESLNTSFDAFKMADMYSVGLVLW
Nasonia_vitripennis_XP_008213925.1                             DLGLAVRHDVITNRVGTKRYMAPEVLEETINMHFDSFKRADVYALGLILW
Nasonia_vitripennis_XP_008208340.1                             DLAHAVTQDRLGIKQGSKRYMSPELLEQTFDPCLEGFRRADIYSLGLVFW
Nasonia_vitripennis_XP_008205288.1                             DFGLALIFHPGKGQVGTRRYMAPEVLEGAINFTRDSFLRIDMYACGLVLW
Nasonia_vitripennis_XP_008203921.1                             DFGLALIFKADDDRVGTHRYMAPEVLDGAINFTKESFLAIDMYACSLVLW
Nasonia_vitripennis_XP_008214725.1                             DLGLAVQISGSKNDVGTLRYMAPEVLEGAVNLDCESLKQIDVYAMGLILW
Tribolium_castaneum_Sax_NP_001164080.1                         DFGLAVTHQQATPKVGTKRYMAPEVLDETIRMYFDSFRRADIYALGLVLW

Mus_musculus_BMP_Type_1A_BMP24_ALK3_P36895.1                   EMARRCITGGIVEEYQLPYYNMVPSDPSYEDMREVV
Mus_musculus_BMP_Receptor_1B_NP031586.1                        EIARRCVSGGIVEEYQLPYHDLVPSDPSYEDMREIV
Branchiostoma_floridae_BMP_Receptor_1_XP002596004.1            EIARRCIVGGIVEEYQLPYYDCAPHDPSYEDMRRIV
Lottia_gigantea_BMP_Receptor_1_108334                          EIGRRCVSGGIADDYQIPYYDCVQSDPSFEDMRKVV
Lottia_gigantea_TGF_beta_Receptor_1_180706                     EIARRCNVGGIAEEYQLPYYDMVPSDPSLEDMRKIV
Mus_musculus_Activin_Receptor_1B_NP_031421.1                   EIARRCNSGGVHEDYQLPYYDLVPSDPSIEEMRKVV
Mus_musculus_TGF_beta_Receptor_1_BAA05023.1                    EIARRCSIGGIHEDYQLPYYDLVPSDPSVEEMRKVV
Branchiostoma_floridae_TGF_Beta_Receptor_Type_1_XP002598020.1  EIARRCNVGGIYEDYQLPYFDMVPSDPSIEEMRKVV
Mus_musculus_Acvr1c_ALK7_AAI45225.1                            EIARRCSVGGVVEEYQLPYYDMVPSDPSIEEMRKVV
Tribolium_castaneum_Baboon_EFA01312.1                          EIARRCNVGGIYDEYQLPFYDAVPSDPTIEEMRRVV
Gryllus_bimaculatus_Baboon_TRINITY_DN34065_c3_g1_i3            EMARRCNIGGIYDEYQLPFYDLVPSDPTIEEMRKVV
Drosophila_melanogaster_Baboon_AAF59011.1                      EIARRCNMGMIYDEYQLPYYDVVQPDPSIEEMKKVV
Mus_musculus_Activin_Receptor_1_NP031420.2                     EVARRMVSNGIVEDYKPPFYDVVPNDPSFEDMRKVV
Mus_musculus_ALK1_Q61288.2                                     EIARRTIINGIVEDYRPPFYDMVPNDPSFEDMKKVV
Branchiostoma_floridae_Activin_Receptor_Type_1_XP002598018.1   EVARRCTSGGIAEEYKPPYYDVVPSDPSYEDMRKVV
Lottia_gigantea_Activin_Receptor_1_53518                       EISRRAVVGGFSEDYQIPYWDVVPSDPSFDDMKKVI
Apis_mellifera_BMP_Receptor_1B_XP391989.2                      ETCRRCITGGMVEPYALPYQDVVPSDPDFEDMRLAV
Drosophila_melanogaster_Saxophone_AAF59189.1                   EVCRRTISCGIAEEYKVPFYDVVPMDPSFEDMRKVV
Gryllus_bimaculatus_Saxophone_TRINITY_DN39845_c0_g1_i1         EVCRRTLSSGIAEEYKPPFYDLVPNDPSFEDMRKVV
Drosophila_melanogaster_Thickveins_AAN10533.1                  EMTRRCTKTTTCEDYALPYHDVVPSDPTFEDMHAVV
Gryllus_bimaculatus_Thickveins_TRINITY_DN40849_c4_g1_i1        EMCRRCATGDAADDYQQPYFDCVPSDPTYEDMHEVV
Mus_musculus_Activin_Receptor_2A_CAM14875.1                    ELASRCTADGPVDEYMLPFEEEIGQHPSLEDMQEVV
Mus_musculus_Activin_Receptor_2B_NP_031423.1                   ELVSRCKADGPVDEYMLPFEEEIGQHPSLEELQEVV
Branchiostoma_floridae_Activin_Receptor_Type_2_XP002598117.1   EIVSRCSVDGPVDEYQLPFEEEIGQHPTLEDMQEVV
Lottia_gigantea_Activinlike_Receptor_2_123928                  ELISRCTHDGPIDDYVLPFEEEIGAHPSLEEMQEMV
Apis_mellifera_Activin_Receptor_2B_XP395928.4                  ELASRCTQDGPIGEYRLPFEDEVGLHPTLEDMQESV
Drosophila_melanogaster_Punt_AAF55079.1                        EMVSRCDFAGPVGEFQLPFEAELGLRPSLDEVQESV
Gryllus_bimaculatus_Punt_TRINITY_DN35393_c5_g2_i1              ELASRCTQEGPIPEYLLPFEEEVGQHPTLEDMQECV
Mus_musculus_BMP_Receptor_2_NP_031587.1                        EVFMRCTPGESVPDYQMAFQTEVGNHPTFEDMQVLV
Apis_mellifera_Wishful_Thinking_XP397334.3                     ELVSRCSLGSEVPPYRQPYEKEIGLHPTFEQMQVLV
Drosophila_melanogaster_Wishful_Thinking_AAF47832.1            EVATRCSPGQATPPYKAPYEQEVGSHPSFDQMQALV
Lottia_gigantea_BMP_receptor_2_172579                          EVATRCIQGAPVPDYMLPYQAEAGIHPTFEQLQLLV
Gryllus_bimaculatus_WishfulThinking_TRINITY_DN39452_c4_g1_i1   ELATRCSPNAEVPPYRLPFEAEVGHHPTFEQMQGLV
Mus_musculus_TGF_beta_Receptor_2_NP_083851.3                   EMTSRCNAVGEVKDYEPPFGSKVREHPCVESMKDSV
Branchiostoma_floridae_TGF_Beta_Receptor_Type_2_XP002612985.1  EMLARCEVTGDVAPYQPAYADKLSDHPGIDTMKDVV
Oncopeltus_fasciatus_PTY11468.1_saxophone                      ELGRRVISNGIVEDYQPPFYDCVGSDPSFEEMRKVV
Oncopeltus_fasciatus_Baboon_PTY19821.1                         EIGRRCNVSGIFDEYQLPFFDLVPSDPTIEDMRRVV
Oncopeltus_fasciatus_PTY21304.1_punt                           EIASRCTQDGPVPEYQLPFEEEVGLHPSLEDMQECV
Oncopeltus_fasciatus_PTY21952.1_thick_veins_protein            EMCRRCVTKGEAEEYALPYHDVVPSDPSFDDMHLAV
Oncopeltus_fasciatus_PTY25298.1_wishful_thinking_isoform_A     EMAMRVIRPSDVVSYMLPFEKEVGLHPTLEDMQLTV
Oncopeltus_fasciatus_PTY25299.1_wishful_thinking_isoform_B     EMAMRVIRPSDVVSYMLPFEKEVGLHPTLEDMQLTV
Tribolium_castaneum_Tkv_TC006474                               EMSRRCITGDTADDYQVPYYDCVSSDPGFEEMMQVV
Tribolium_castaneum_Wit_TC009314                               ELGIRCSQNSEPSPYSPPFFKEAGENPTLEQMQTLV
Tribolium_castaneum_Put_TC011357                               ELVSRCTQDGPIGDYRLPFEEEVGQHPTLEDMQESV
Nasonia_vitripennis_XP_001601240.3                             EVCRRCASGGTAEPYALPYHDVVPSDPDFEEMRFAV
Nasonia_vitripennis_XP_008213925.1                             EIARRCNVGGIHDDYQLPFYDLVPSDPTIEEMRKVV
Nasonia_vitripennis_XP_008208340.1                             EVCRRCISNGVGLEYAAPYSEWLVSEPTLEEMRKLV
Nasonia_vitripennis_XP_008205288.1                             ELASRCTQDGPIGEYRLPFEEEVGLHPTLEDMQESV
Nasonia_vitripennis_XP_008203921.1                             ELASRCVKGDTERSYRLPFEKEVGSRPTLADMVKCV
Nasonia_vitripennis_XP_008214725.1                             ELVSRCTSGTEIPSYRQPFEKEIGLHPTFEQMQVLV
Tribolium_castaneum_Sax_NP_001164080.1                         ELCRRTVSNGIAEDYKPPFYDVVPNDPSFEDMRKVV
;
end;
