# Supplementary material for: Striking parallels between dorsoventral patterning in Drosophila and Gryllus reveal a complex evolutionary history behind a model gene regulatory network
Source: eLife. 2021 Mar 30;10:e68287. doi: 10.7554/eLife.68287 (PMC8051952; doi:10.7554/eLife.68287)
Supplement: Supplementary file 3. [file elife-68287-supp3.zip › File S3 /DegappedUsedForPhylogeneticAnalysis/ALKs 2.phy]

 51 136
M.mu.BMP_T LDTRALLKLA YSAACGLCHL HTEIYKPAIA HRDLKSKNIL IKKNGSCCIA
M.mu.BMP_R LDAKSMLKLA YSSVSGLCHL HTEIFKPAIA HRDLKSKNIL VKKNGTCCIA
B.fl.BMP_R LDRAGLLRLA YSAACGLSHL HTEIFKPAIA HRDIKSKNIL VKKNGACCIA
L.g.BMP_Re LDTNEMIELA HSASCGISHL HTEIFKPAMA HRDIKSKNIL VKKNGTCCIA
L.g.TGF_be VTTTSMLKMA LSAASGLAHL HMEIIKPAIA HRDLKSKNIL VTANGTCCIA
MAct1B_NP  VTIEGMIKLA LSAASGLAHL HMEIVKPGIA HRDLKSKNIL VKKNGMCAIA
M.mu.TGF_b VTVEGMIKLA LSTASGLAHL HMEIVKPAIA HRDLKSKNIL VKKNGTCCIA
BT1_XP0025 VSAHGMIKLA LSTANGLAHL HMEILKPAIA HRDLKSKNIL VKKNGQCAIA
M.mu.Acvr1 VTVAGMVKLA LSIASGLAHL HMEIVKPAIA HRDIKSKNIL VKKCDTCAIA
T.c.Baboon LDTTGMIRMA LSIATGLAHL HMDIMKPAIA HRDLKSKNIL VKSNFTCAIG
G.b.Baboon IDTAGMIRMS LSISTGLAHL HMEIVKPAIA HRDLKTKNIL VKSNGTCAIG
D.mea.Babo VDTNTMLNMS LSIATGLAHL HMDIVKPAIA HRDLKSKNIL VKSNLSCAIG
MAct1_NP03 LDTVSCLRIV LSIASGLAHL HIEIFKSAIA HRDLKSKNIL VKKNGQCCIA
M.mu.ALK1  LEPQLALRLA VSAACGLAHL HVEIFKPAIA HRDLKSRNVL VKSNLQCCIA
B.fl.Activ LDAHRMMKLA CSIAGGLVHL HVEIFKPAIA HRDLKSKNIL VKSNGQCCIA
LA_Recepto LSIEEMLTLC LTAAAGLVHM HTEIVKPAIA HRDIKSKNIL VKTNGTAVIG
A.mel.BMP  LDYPSLLAIC LSIASGIAHL HTEIFKPAIA HRDIKSRNIL VKKNGECAIA
D.mea.Saxo LSHNDMVWIC LSIANGLVHL HTEIFKPAMA HRDLKSKNIL VTSNGSCVIA
G.b.Saxoph LTHHQMMKIC LSAVSGLVHL HTEIFKPAIA HRDIKSKNIL MKVNGACVIA
D.mea.Thic INPQKLQLLA FSLASGLAHL HDEIFKPAIA HRDIKSKNIL VKRNGQCAIA
G.b.Thickv LDSSSLLTLA LSAASGVAHL HTEIFKPAIA HRDIKSKNIL VKRNGQCAIA
MAct2A_CAM VSWNELCHIA ETMARGLAYL HEDIPKPAIS HRDIKSKNVL LKNNLTACIA
M.mu.Activ ITWNELCHVA ETMSRGLSYL HEDVPKPSIA HRDFKSKNVL LKSDLTAVLA
BA2_XP0025 LKWSEMCHIA ETMARGLAYL HDDVMKPAIA HRDFKSKNVL LKQDLTVVVA
L.g.Activi ITWNELCKIA ESMARGLAYL HDEIPKPAIA HRDFKSKNVL LKSDLTACIG
A.mel.Acti VTWPEMCKIA ESMARGLMHL HEEIPKPAVA HRDFKSKNVL LKADMSACIA
D.mea.Punt ISWPELCRIA ESMANGLAHL HEEIPKPSIA HRDFKSKNVL LKSDLTACIA
G.b.Punt_T VTWAEMCRIA ESMARGLMHL HGEIPKPAIA HRDFKSKNVL LKHDLTACIA
MBR2_NP_03 SDWVSSCRLA HSVTRGLAYL HTELPKPAIS HRDLNSRNVL VKNDGACVIS
A.mel.Wish IDWITFCKMG LSMVKGLAYL HTDIHKPCIA HRDINSRNIL IKADGTCCIC
D.mea.Wish LTFSECCGML RSITRGISHL HTELRKPCVA HRDINTRNVL VQADLSCCIA
L.g.BMP_re VDWSTLCKMC ISFTRGLAHL HNDITKPAVA HRDFNSRNIL VRSDLSCVVA
G.b.Wishfu LDCATFCRMA QGVARGLAHL HTDVRKPCVS HRDLNTRNIL VTNDLGTVLC
MT2_NP_083 ISWEDLRKLG SSLARGIAHL HSDHTKMPIV HRDLKSSNIL VKNDLTCCLC
B.fl.TGF_B LSWEQLCVMS QTTAAGLAYL HADRAKMPIA HRDVKSSNVL VKSDGTCCLA
O.fa.PTY11 LSHSAMLTLA ISFMNGIVHL HTEIFKPAVA HRDIKSKNIL VKSNGTCAIA
O.fa.Baboo VDVPGMIKMA HSISTGLAHL HMEIVKPAIA HRDLKSKNIL VKLNGTCAIG
O.fa.PTY21 VSWPQLCKIA STMARGLMHI HEELGKPAIA HRDFKSKNVL LKSDLTACLA
OP21952.1  LEPSSLLTMA RSTASGLAHL HTEIFKPGIA HRDIKSRNIL VKRNGECAIA
O.fa.PTY25 ISLSTFCSLA VSTAAGLAHL HTEIHKPCIT HRDVNTRNIL VKEDMTCCIC
OP259.1_wi ISLSTFCSLA VSTAAGLAHL HTEIHKPCIT HRDVNTRNIL VKEDMTCCIC
T.c.Tkv_TC LDTNSLLTMV LSIARGLAHL HTEIFKPAIA HRDIKSKNIL VKSNLECCIA
T.c.Wit_TC LDLMTLSKMS LGVARGLAHL HSDLGKPCIA HRDINSRNIL VRPDLTCCIC
T.c.Put_TC LTWNELCSVA ETMARGLMHL HEAIPKPAIA HRDFKSKNVL LKSNMTACIA
N.v.XP_001 LDHPSLLAIC LSIASGVVHL HTEIFKPAIA HRDIKSKNIL VKRNGECAIA
N.v.XP_008 VDTNGMIRMA LSIATGLAHL HMEIVKPAIA HRDLKSKNIL VRTNGTCAIG
N808340.1  LNHHQMFNIC LSIANGLLYL HTEIHKPAMA HRNLKSKNIL VKSNGACVIA
N805288.1  VSWPEMCRIA ESMARGLMHL HEEIPKPAVA HRDFKSKNVL LKNDMSACIA
N803921.1  VSWNEMHKIA LSIVSGLNHL HSEISKPAIA HRDLKSTNVL LSGDMRACIA
N814725.1  FDWMTFCKMG LSIVKGLAYL HTDIRKPCIA HRDMNSRNIL IKSDGTCCIC
T.c.Sax_NP LTHQQLLRLC LSIANGLVHL HTEIFKPAIA HRDIKSKNIL VKNNGTCCIA

           DLGLAVKFNS DTTRVGTKRY MAPEVLDESL NKHFQPYIMA DIYSFGLIIW
           DLGLAVKFIS DTTRVGTKRY MPPEVLDESL NRHFQSYIMA DMYSFGLILW
           DMGLAVRFIS ETTRVGTKRY MAPEVLEETM NKSFDAYKMA DIYSFGLVLW
           DLGLAVRFIS ESTRQGTKRY MSPEVLDLTL NRHFDSFKQA DMYSFGLVLW
           DLGLAVRHDS KTNRVGTKRY MAPEVLDETI NMHFESFKRA DVYAFGLVLW
           DLGLAVRHDA VTQRVGTKRY MAPEVLDETI NMHFDSFKCA DIYALGLVYW
           DLGLAVRHDS ATHRVGTKRY MAPEVLDDSI NMHFESFKRA DIYAMGLVFW
           DLGLAVKHDP ITNRVGTKRY MAPEVLDDTI NIHFDSFKRA DVYALGLVFW
           DLGLAVKHDS IMPKVGTKRY MAPEMLDDTM NLIFESFKRA DIYSVGLVYW
           DLGLAVRHDA TTNRVGTKRY MAPEVLDETM NVHFDSFKRA DVYALGLIFW
           DLGLAVRHDV ATNRVGTKRY MAPEVLEELI NMHFDSFKRA DVYALGLIFW
           DLGLAVRHVE KNHRVGTKRY MAPEVLDESM NDHFDSYKRA DVYAFGLILW
           DLGLAVMHSQ STPRVGTKRY MAPEVLDETI QVCFDSYKRV DIWAFGLVLW
           DLGLAVMHSQ SSPRVGTKRY MAPEVLDEHI RTCFESYKWT DIWAFGLVLW
           DLGLAVMHSQ ATPRVGTKRY MAPELLEEIM NYCFDSYKRV DVYALGLVLW
           DLGLAVTHTQ EDNKVGTKRY MAPELLEETL NPFFDSFKCV DVYAFGLVLW
           DFGLAVRYIS ESTRVGTRRY MAPEVLDETL NTSFDAFKMA DMYSVGLVLW
           DFGLAVTHSH VTPKVGTKRY MAPEVLDESI DLCFEALRRT DIYAFGLVLW
           DFGLAVTHIH STPRVGTKRY MSPEVLDETI NMCFESYRQI DIYAFGLVLW
           DFGLAVKYNS ELPRVGTRRY MAPEVLSQQL DPQFEEFKRA DMYSVGLVLW
           DFGLAVRYLS SLTRVGTRRY MAPEVLDETL NTLFESFKMA DVYSLGLVFW
           DFGLALKFEA GKGQVGTRRY MAPEVLEGAI NFQRDAFLRI DMYAMGLVLW
           DFGLAVRFEP GKGQVGTRRY MAPEVLEGAI NFQRDAFLRI DMYAMGLVLW
           DFGLAMKFDP GRGQVGTRRY MAPEVLEGAI NFNRDAFLRI DMYAFGLVLW
           DFGLALKFEP GVGLVGTRRY MAPEILEGAI CFNRDAFLRI DMYACGLVIW
           DFGLALIFHP GKGQVGTRRY MAPEVLEGAI NFTRDSFLRI DMYACGLVLW
           DFGLAMIFQP GKGQVGTRRY MAPEVLEGAI NFNRDAFLRI DVYACGLVLW
           DFGLALLFLP GKGQVGTRRY MAPEVLEGAI NFSRDSFLRI DMYACGLVLW
           DFGLSMRLTG NRSEVGTIRY MAPEVLEGAV NLDCEALKQV DMYALGLIYW
           DLGLAVQISG SKNDVGTLRY MAPEILEGAV NLDCESLKQI DVYAMGLVIW
           DFGFALKVFG SKNEVGTLRY MAPELLEGAV NLDCESLKQM DVYALGLVLW
           DLGFSMSAMG SKTDVGTLRY MAPELLDGAV NLDCESLKQI DIYALGLVLW
           DLGFAMKLQG SKNDVGTLRY MAPEVLEGAV NLDCESLKQI DVYALGLVLW
           DFGLSLRLDP TLGQVGTARY MAPEVLESRM NLNVESFKQT DVYSMALVLW
           DFGLALNLDP TIGQVGTPRY MAPEALESRV NLNLESFKQI DVYAMALVLW
           DFGLAVTHTQ STTRVGTKRY MGPELLDDTL DTCFEALRRV DMYAVGLVLW
           DLGLAVRHDV ASNRVGTKRY MAPEVLDESM NMHFDSFKRA DVYALGLILW
           DFGLALIFQP GKGQVGTRRY MAPEVLEGAI IFSRDHFLRI DMYAFGLVLW
           DFGLAVRYIS KSTRVGTRRY MAPEVLEEVL DTSFDAFKIA DMYALSLVFW
           DLGLAVKITG PHNDVGTLRY MAPEVLEGAV NLDCESLKQI DVYALGLVLW
           DLGLAVKITG PHNDVGTLRY MAPEVLEGAV NLDCESLKQI DVYALGLVLW
           DFGLAVKYFS DTTRSGTRRY MAPEILDNSI NVSFEAQKMA DMYAFGLVLW
           DLGLAVIPRL AESEAGTLRY MAPEVLEGAV NLDCEALKQI DVYALGLVLW
           DFGLALVFEF GKGQVGTRRY MAPEVLEGAI DFNPDAFQRI DMYACGLVLW
           DFGLAVRYLS DTTRVGTRRY MAPEVLDESL NTSFDAFKMA DMYSVGLVLW
           DLGLAVRHDV ITNRVGTKRY MAPEVLEETI NMHFDSFKRA DVYALGLILW
           DLAHAVTQDR LGIKQGSKRY MSPELLEQTF DPCLEGFRRA DIYSLGLVFW
           DFGLALIFHP GKGQVGTRRY MAPEVLEGAI NFTRDSFLRI DMYACGLVLW
           DFGLALIFKA DDDRVGTHRY MAPEVLDGAI NFTKESFLAI DMYACSLVLW
           DLGLAVQISG SKNDVGTLRY MAPEVLEGAV NLDCESLKQI DVYAMGLILW
           DFGLAVTHQQ ATPKVGTKRY MAPEVLDETI RMYFDSFRRA DIYALGLVLW

           EMARRCITGG IVEEYQLPYY NMVPSDPSYE DMREVV
           EIARRCVSGG IVEEYQLPYH DLVPSDPSYE DMREIV
           EIARRCIVGG IVEEYQLPYY DCAPHDPSYE DMRRIV
           EIGRRCVSGG IADDYQIPYY DCVQSDPSFE DMRKVV
           EIARRCNVGG IAEEYQLPYY DMVPSDPSLE DMRKIV
           EIARRCNSGG VHEDYQLPYY DLVPSDPSIE EMRKVV
           EIARRCSIGG IHEDYQLPYY DLVPSDPSVE EMRKVV
           EIARRCNVGG IYEDYQLPYF DMVPSDPSIE EMRKVV
           EIARRCSVGG VVEEYQLPYY DMVPSDPSIE EMRKVV
           EIARRCNVGG IYDEYQLPFY DAVPSDPTIE EMRRVV
           EMARRCNIGG IYDEYQLPFY DLVPSDPTIE EMRKVV
           EIARRCNMGM IYDEYQLPYY DVVQPDPSIE EMKKVV
           EVARRMVSNG IVEDYKPPFY DVVPNDPSFE DMRKVV
           EIARRTIING IVEDYRPPFY DMVPNDPSFE DMKKVV
           EVARRCTSGG IAEEYKPPYY DVVPSDPSYE DMRKVV
           EISRRAVVGG FSEDYQIPYW DVVPSDPSFD DMKKVI
           ETCRRCITGG MVEPYALPYQ DVVPSDPDFE DMRLAV
           EVCRRTISCG IAEEYKVPFY DVVPMDPSFE DMRKVV
           EVCRRTLSSG IAEEYKPPFY DLVPNDPSFE DMRKVV
           EMTRRCTKTT TCEDYALPYH DVVPSDPTFE DMHAVV
           EMCRRCATGD AADDYQQPYF DCVPSDPTYE DMHEVV
           ELASRCTADG PVDEYMLPFE EEIGQHPSLE DMQEVV
           ELVSRCKADG PVDEYMLPFE EEIGQHPSLE ELQEVV
           EIVSRCSVDG PVDEYQLPFE EEIGQHPTLE DMQEVV
           ELISRCTHDG PIDDYVLPFE EEIGAHPSLE EMQEMV
           ELASRCTQDG PIGEYRLPFE DEVGLHPTLE DMQESV
           EMVSRCDFAG PVGEFQLPFE AELGLRPSLD EVQESV
           ELASRCTQEG PIPEYLLPFE EEVGQHPTLE DMQECV
           EVFMRCTPGE SVPDYQMAFQ TEVGNHPTFE DMQVLV
           ELVSRCSLGS EVPPYRQPYE KEIGLHPTFE QMQVLV
           EVATRCSPGQ ATPPYKAPYE QEVGSHPSFD QMQALV
           EVATRCIQGA PVPDYMLPYQ AEAGIHPTFE QLQLLV
           ELATRCSPNA EVPPYRLPFE AEVGHHPTFE QMQGLV
           EMTSRCNAVG EVKDYEPPFG SKVREHPCVE SMKDSV
           EMLARCEVTG DVAPYQPAYA DKLSDHPGID TMKDVV
           ELGRRVISNG IVEDYQPPFY DCVGSDPSFE EMRKVV
           EIGRRCNVSG IFDEYQLPFF DLVPSDPTIE DMRRVV
           EIASRCTQDG PVPEYQLPFE EEVGLHPSLE DMQECV
           EMCRRCVTKG EAEEYALPYH DVVPSDPSFD DMHLAV
           EMAMRVIRPS DVVSYMLPFE KEVGLHPTLE DMQLTV
           EMAMRVIRPS DVVSYMLPFE KEVGLHPTLE DMQLTV
           EMSRRCITGD TADDYQVPYY DCVSSDPGFE EMMQVV
           ELGIRCSQNS EPSPYSPPFF KEAGENPTLE QMQTLV
           ELVSRCTQDG PIGDYRLPFE EEVGQHPTLE DMQESV
           EVCRRCASGG TAEPYALPYH DVVPSDPDFE EMRFAV
           EIARRCNVGG IHDDYQLPFY DLVPSDPTIE EMRKVV
           EVCRRCISNG VGLEYAAPYS EWLVSEPTLE EMRKLV
           ELASRCTQDG PIGEYRLPFE EEVGLHPTLE DMQESV
           ELASRCVKGD TERSYRLPFE KEVGSRPTLA DMVKCV
           ELVSRCTSGT EIPSYRQPFE KEIGLHPTFE QMQVLV
           ELCRRTVSNG IAEDYKPPFY DVVPNDPSFE DMRKVV
