# Supplementary material for: Striking parallels between dorsoventral patterning in Drosophila and Gryllus reveal a complex evolutionary history behind a model gene regulatory network
Source: eLife. 2021 Mar 30;10:e68287. doi: 10.7554/eLife.68287 (PMC8051952; doi:10.7554/eLife.68287)
Supplement: Supplementary file 3. [file elife-68287-supp3.zip › File S3 /DegappedUsedForPhylogeneticAnalysis/brinkertrim 2.fas]

>Tribolium_castaneum_brinker_EEZ99232.2
MAHGAGKAGIGSRRIFAPHFKLQVLDSYRNDADCKGNQRATARKYGIHRRQIQKWLQVEGNLRSSV

>Gryllus_bimaculatus_brinker_TRINITY_DN38911_c1_g1_i1
MAQGLEGRVMGSRRIFPPQFKLQVLDSYRKDEDCKGNQRATARKYGIHRRQIQKWLQVEASLRTSV

>Frankliniella_occidentalis_brinker_XP_026277419.1
MAHGVSGRVMGSRRIFPPQFKLQVLDSYRQDPDCKGNQRATARKYGIHRRQIQKWLQMESHLRSIA

>Blattella_germanica_brinker_PSN33519.1
MAPGLEGSTRGSRRIFAPQFKLQVLDSYRKDADCRGNQRATARKYGIHRRQIQKWLQVEASLRAAV

>Pediculus_humanus_corporis_brinker_XP_002430584.1
MAQGLRTRGVGSRRIFSPHFKLQVLDSYRYDADCRGNQRATARKYNIHRRQIQKWLQCEQSLRTSV

>Operophtera_brumata_brinker_KOB74435.1
MAAAHSEGRAGSRRIFPPQFKLQVLEAYRRDAQCRGNQRATARKFGIHRRQIQKWLQAEPALRAAL

>Anopheles_gambiae_brinker_AAT07304.1
MAHGSNAAKMGSRRIFTAQFKLQVLDSYRNDGDCKGNQRATARKYGIHRRQIQKWLQVESNLRSVV

>Nasonia_vitripennis_brinker_NV24459-RA
MAHGVSVGVMGSRRIFAPAFKLKVLDSYRKDIDCRGNQRATARKYGIHRRQIQKWLQCEENLRSCC

>Clogmia_albipunctata_brinker_ATY69449.1
LANSSNSNKMGSRRIFSPQFKIQVLDSYRNDNQCKGNQRATARKYDIHRRQIQKWLQCETTLRASV

>Drosophila_melanogaster_brinker_NP_511069.3
MDSSSGSPKMGSRRIFTPHFKLQVLESYRNDNDCKGNQRATARKYNIHRRQIQKWLQCESNLRSSV

>Oncopeltus_fasciatus_brinker_PTY09753.1
MWERLWAGRGKQRRIFSQQFKLQVLDSYRRDSDCRGNQRATARKYGIHRRQIQKWLQVEATLRGAP
