# Supplementary material for: Striking parallels between dorsoventral patterning in Drosophila and Gryllus reveal a complex evolutionary history behind a model gene regulatory network
Source: eLife. 2021 Mar 30;10:e68287. doi: 10.7554/eLife.68287 (PMC8051952; doi:10.7554/eLife.68287)
Supplement: Supplementary file 3. [file elife-68287-supp3.zip › File S3 /DegappedUsedForPhylogeneticAnalysis/brinkertrim 2.nxs]

#NEXUS
BEGIN DATA;
dimensions ntax=11 nchar=66;
format missing=?
interleave datatype=PROTEIN gap= -;

matrix
Tribolium_castaneum_brinker_EEZ99232.2                MAHGAGKAGIGSRRIFAPHFKLQVLDSYRNDADCKGNQRATARKYGIHRR
Gryllus_bimaculatus_brinker_TRINITY_DN38911_c1_g1_i1  MAQGLEGRVMGSRRIFPPQFKLQVLDSYRKDEDCKGNQRATARKYGIHRR
Frankliniella_occidentalis_brinker_XP_026277419.1     MAHGVSGRVMGSRRIFPPQFKLQVLDSYRQDPDCKGNQRATARKYGIHRR
Blattella_germanica_brinker_PSN33519.1                MAPGLEGSTRGSRRIFAPQFKLQVLDSYRKDADCRGNQRATARKYGIHRR
Pediculus_humanus_corporis_brinker_XP_002430584.1     MAQGLRTRGVGSRRIFSPHFKLQVLDSYRYDADCRGNQRATARKYNIHRR
Operophtera_brumata_brinker_KOB74435.1                MAAAHSEGRAGSRRIFPPQFKLQVLEAYRRDAQCRGNQRATARKFGIHRR
Anopheles_gambiae_brinker_AAT07304.1                  MAHGSNAAKMGSRRIFTAQFKLQVLDSYRNDGDCKGNQRATARKYGIHRR
Nasonia_vitripennis_brinker_NV24459-RA                MAHGVSVGVMGSRRIFAPAFKLKVLDSYRKDIDCRGNQRATARKYGIHRR
Clogmia_albipunctata_brinker_ATY69449.1               LANSSNSNKMGSRRIFSPQFKIQVLDSYRNDNQCKGNQRATARKYDIHRR
Drosophila_melanogaster_brinker_NP_511069.3           MDSSSGSPKMGSRRIFTPHFKLQVLESYRNDNDCKGNQRATARKYNIHRR
Oncopeltus_fasciatus_brinker_PTY09753.1               MWERLWAGRGKQRRIFSQQFKLQVLDSYRRDSDCRGNQRATARKYGIHRR

Tribolium_castaneum_brinker_EEZ99232.2                QIQKWLQVEGNLRSSV
Gryllus_bimaculatus_brinker_TRINITY_DN38911_c1_g1_i1  QIQKWLQVEASLRTSV
Frankliniella_occidentalis_brinker_XP_026277419.1     QIQKWLQMESHLRSIA
Blattella_germanica_brinker_PSN33519.1                QIQKWLQVEASLRAAV
Pediculus_humanus_corporis_brinker_XP_002430584.1     QIQKWLQCEQSLRTSV
Operophtera_brumata_brinker_KOB74435.1                QIQKWLQAEPALRAAL
Anopheles_gambiae_brinker_AAT07304.1                  QIQKWLQVESNLRSVV
Nasonia_vitripennis_brinker_NV24459-RA                QIQKWLQCEENLRSCC
Clogmia_albipunctata_brinker_ATY69449.1               QIQKWLQCETTLRASV
Drosophila_melanogaster_brinker_NP_511069.3           QIQKWLQCESNLRSSV
Oncopeltus_fasciatus_brinker_PTY09753.1               QIQKWLQVEATLRGAP
;
end;
