# Supplementary material for: Striking parallels between dorsoventral patterning in Drosophila and Gryllus reveal a complex evolutionary history behind a model gene regulatory network
Source: eLife. 2021 Mar 30;10:e68287. doi: 10.7554/eLife.68287 (PMC8051952; doi:10.7554/eLife.68287)
Supplement: Supplementary file 3. [file elife-68287-supp3.zip › File S3 /DegappedUsedForPhylogeneticAnalysis/brinkertrim 2.phy]

 11 66
Tribolium  MAHGAGKAGI GSRRIFAPHF KLQVLDSYRN DADCKGNQRA TARKYGIHRR
Gryllus_bi MAQGLEGRVM GSRRIFPPQF KLQVLDSYRK DEDCKGNQRA TARKYGIHRR
Franklinie MAHGVSGRVM GSRRIFPPQF KLQVLDSYRQ DPDCKGNQRA TARKYGIHRR
Blattella  MAPGLEGSTR GSRRIFAPQF KLQVLDSYRK DADCRGNQRA TARKYGIHRR
Pediculus  MAQGLRTRGV GSRRIFSPHF KLQVLDSYRY DADCRGNQRA TARKYNIHRR
Operophter MAAAHSEGRA GSRRIFPPQF KLQVLEAYRR DAQCRGNQRA TARKFGIHRR
Anopheles  MAHGSNAAKM GSRRIFTAQF KLQVLDSYRN DGDCKGNQRA TARKYGIHRR
Nasonia_vi MAHGVSVGVM GSRRIFAPAF KLKVLDSYRK DIDCRGNQRA TARKYGIHRR
Clogmia_al LANSSNSNKM GSRRIFSPQF KIQVLDSYRN DNQCKGNQRA TARKYDIHRR
Drosophila MDSSSGSPKM GSRRIFTPHF KLQVLESYRN DNDCKGNQRA TARKYNIHRR
Oncopeltus MWERLWAGRG KQRRIFSQQF KLQVLDSYRR DSDCRGNQRA TARKYGIHRR

           QIQKWLQVEG NLRSSV
           QIQKWLQVEA SLRTSV
           QIQKWLQMES HLRSIA
           QIQKWLQVEA SLRAAV
           QIQKWLQCEQ SLRTSV
           QIQKWLQAEP ALRAAL
           QIQKWLQVES NLRSVV
           QIQKWLQCEE NLRSCC
           QIQKWLQCET TLRASV
           QIQKWLQCES NLRSSV
           QIQKWLQVEA TLRGAP
