# Supplementary material for: Striking parallels between dorsoventral patterning in Drosophila and Gryllus reveal a complex evolutionary history behind a model gene regulatory network
Source: eLife. 2021 Mar 30;10:e68287. doi: 10.7554/eLife.68287 (PMC8051952; doi:10.7554/eLife.68287)
Supplement: Supplementary file 3. [file elife-68287-supp3.zip › File S3 /DegappedUsedForPhylogeneticAnalysis/cactus_align_cured 2.nxs]

#NEXUS
BEGIN DATA;
dimensions ntax=12 nchar=122;
format missing=?
interleave datatype=PROTEIN gap= -;

matrix
Gb-cactus_TRINITY_DN40207_c4_g2_i2                QGFIEVVYSLINIAPHPDIQNENYQTPLHLGVLTHQPKIVRSLLVAGASV
Nasonia_vitripennis_cactus_XP_001603141.1         QGYFEATLSLINIAPHPDIVNDEAQTALHLAVLTKQPKIARRLVLAGADL
Apis_mellifera_cactus_ACT66872.1                  QGYMEATFNLIKMAPHSNIQNDDGQTPLHLAVLSQQPKIVRRLILAGANP
Tribolium_castaneum_cactus_NP_001157183.1         EGFVEVVLALIRKAPHPDTPNDNAQTPIHLAAAKQNWLIVRWLVVAGAKP
Oncopeltus_fasciatus_cactus_PTY17556.1            QRLTDAVFCIIQLVPKADIRNDIRQTPLHLAVLTQQAKIVRRLVCAGADT
Drosophila_melanogaster_cactus_AAA85908.1         SGSVDVVAALIRMAPHPNIQNDVAQTPLHLAALTAQPNIMRILLLAGAEP
Daphnia_pulex_cactus_EFX89207.1                   QGFIEVVFSLVRILPDPEIPNKYLQTPLHLAVLTNQAPLVRRLVVGGASV
Bombyx_mori_cactus_NP_001166191.1                 HGCEKSVGTLIRVCPEKDVPNDYGHTPLHLAVMSGNAIITRMLVIAGADI
Oncopeltus_fasciatus_cactus-like_PTY26937.1       MKMIDEVFAIISLAPEPNLKNNLGQTPLHFAVQSEQADTIRRLICAGADP
Oncopeltus_fasciatus_cactus-like_PTY25221.1       MSKTKLVLSLIQAVPNPNIQNNSLETPLHIAASMKQEDVLKSLVCAGADI
Drosophila_melanogaster_ankyrin_2_NP_001286971.1  MGCMNIVIYLLQHDASPDVPTVRGETPLHLAARANQTDIIRILLRNGAQV
Tribolium_castaneum_Ankyrin-2_KYB28368.1          MGCMNIVIYLLQHDASPDIPTVRGETPLHLAARANQTDIIRILLRNGAAV

Gb-cactus_TRINITY_DN40207_c4_g2_i2                DMKDRNGNTPLHMACHLGDMECVKALTEPVTISETEEVNYDGQTCVHLAA
Nasonia_vitripennis_cactus_XP_001603141.1         SIRNHQGNTALHLACISGDLECAKALTEPIAAAEKEQQNYHGQSCLHIAA
Apis_mellifera_cactus_ACT66872.1                  SLRTFHGNTPLHLACTTGDLASVKALIDPINSIEKEQRNYNGQTCLHIAA
Tribolium_castaneum_cactus_NP_001157183.1         CPRNIRGDSPLHIAARNGDLRTCRAITDPVQEQERDQWNYEGQTCVHVAA
Oncopeltus_fasciatus_cactus_PTY17556.1            RLVDLNGNTPLQIAVAAGDIECVRELTTPVMPSEVENYNFEGLTCVHLAT
Drosophila_melanogaster_cactus_AAA85908.1         TVRDRHGNTALHLSCIAGEKQCVRALTEKFGATEIEIRNYDGERCVHLAA
Daphnia_pulex_cactus_EFX89207.1                   LLRDRLGNTPLHLACRDGHVDCAHALLLPVSHEEREQKNYDGQMPLHLAA
Bombyx_mori_cactus_NP_001166191.1                 GARDCLGETPLHKATAARHIECLKALLAKVPEHQSEQKNYNGQSCVHLAA
Oncopeltus_fasciatus_cactus-like_PTY26937.1       MQVDRRGNSAFHLAVLTGKLSCVRAITIPVARSETDNYNNLGQTPLHFAV
Oncopeltus_fasciatus_cactus-like_PTY25221.1       SLFDEEGQSAMHIAVTVGHLAGVKALMTPLLQSFSDLHNDPGQSPLHIAA
Drosophila_melanogaster_ankyrin_2_NP_001286971.1  DARAREQQTPLHIASRLGNVDIVMLLLQHIAAKEGQGKNKNGHTPLHIAA
Tribolium_castaneum_Ankyrin-2_KYB28368.1          DAKAREEQTPLHVASRLGNVDIVMLLLQHIAAKEGQGKNKNGHTPLHIAA

Gb-cactus_TRINITY_DN40207_c4_g2_i2                LSSHVDVLRHLLWFGANVNAEG
Nasonia_vitripennis_cactus_XP_001603141.1         ARGHVDLVRHLVHLGSDLEAES
Apis_mellifera_cactus_ACT66872.1                  SSDQVELVRLLVHRGADLNAEG
Tribolium_castaneum_cactus_NP_001157183.1         IEGHIDVLRHLVWYGADINAEG
Oncopeltus_fasciatus_cactus_PTY17556.1            LGGYTEILTHLVKVLANINALG
Drosophila_melanogaster_cactus_AAA85908.1         EAGHIDILRILVSHGADINAEG
Daphnia_pulex_cactus_EFX89207.1                   MNGHVSIAKLLCCFGANVNAEG
Bombyx_mori_cactus_NP_001166191.1                 SAGSVETMKTLIHYGAKIDDER
Oncopeltus_fasciatus_cactus-like_PTY26937.1       QSEQADTIRRLICAGADPMQVD
Oncopeltus_fasciatus_cactus-like_PTY25221.1       WMERADILKSLVCAGADIGLLD
Drosophila_melanogaster_ankyrin_2_NP_001286971.1  RKNQMDIATTLLEYGALANAES
Tribolium_castaneum_Ankyrin-2_KYB28368.1          RKNQMDIATTLLEYGAQADAES
;
end;
