# Supplementary material for: Striking parallels between dorsoventral patterning in Drosophila and Gryllus reveal a complex evolutionary history behind a model gene regulatory network
Source: eLife. 2021 Mar 30;10:e68287. doi: 10.7554/eLife.68287 (PMC8051952; doi:10.7554/eLife.68287)
Supplement: Supplementary file 3. [file elife-68287-supp3.zip › File S3 /DegappedUsedForPhylogeneticAnalysis/cactus_align_cured 2.phy]

 12 122
G.cc.TRINI QGFIEVVYSL INIAPHPDIQ NENYQTPLHL GVLTHQPKIV RSLLVAGASV
N.v.cactus QGYFEATLSL INIAPHPDIV NDEAQTALHL AVLTKQPKIA RRLVLAGADL
A.mel.cact QGYMEATFNL IKMAPHSNIQ NDDGQTPLHL AVLSQQPKIV RRLILAGANP
T.cs.cactu EGFVEVVLAL IRKAPHPDTP NDNAQTPIHL AAAKQNWLIV RWLVVAGAKP
O_PTY17556 QRLTDAVFCI IQLVPKADIR NDIRQTPLHL AVLTQQAKIV RRLVCAGADT
Dr.mea.cac SGSVDVVAAL IRMAPHPNIQ NDVAQTPLHL AALTAQPNIM RILLLAGAEP
Da.p.cactu QGFIEVVFSL VRILPDPEIP NKYLQTPLHL AVLTNQAPLV RRLVVGGASV
B.mo.cactu HGCEKSVGTL IRVCPEKDVP NDYGHTPLHL AVMSGNAIIT RMLVIAGADI
O-6937.1   MKMIDEVFAI ISLAPEPNLK NNLGQTPLHF AVQSEQADTI RRLICAGADP
O.f.cactus MSKTKLVLSL IQAVPNPNIQ NNSLETPLHI AASMKQEDVL KSLVCAGADI
Dr.mea.ank MGCMNIVIYL LQHDASPDVP TVRGETPLHL AARANQTDII RILLRNGAQV
T.cs.Ankyr MGCMNIVIYL LQHDASPDIP TVRGETPLHL AARANQTDII RILLRNGAAV

           DMKDRNGNTP LHMACHLGDM ECVKALTEPV TISETEEVNY DGQTCVHLAA
           SIRNHQGNTA LHLACISGDL ECAKALTEPI AAAEKEQQNY HGQSCLHIAA
           SLRTFHGNTP LHLACTTGDL ASVKALIDPI NSIEKEQRNY NGQTCLHIAA
           CPRNIRGDSP LHIAARNGDL RTCRAITDPV QEQERDQWNY EGQTCVHVAA
           RLVDLNGNTP LQIAVAAGDI ECVRELTTPV MPSEVENYNF EGLTCVHLAT
           TVRDRHGNTA LHLSCIAGEK QCVRALTEKF GATEIEIRNY DGERCVHLAA
           LLRDRLGNTP LHLACRDGHV DCAHALLLPV SHEEREQKNY DGQMPLHLAA
           GARDCLGETP LHKATAARHI ECLKALLAKV PEHQSEQKNY NGQSCVHLAA
           MQVDRRGNSA FHLAVLTGKL SCVRAITIPV ARSETDNYNN LGQTPLHFAV
           SLFDEEGQSA MHIAVTVGHL AGVKALMTPL LQSFSDLHND PGQSPLHIAA
           DARAREQQTP LHIASRLGNV DIVMLLLQHI AAKEGQGKNK NGHTPLHIAA
           DAKAREEQTP LHVASRLGNV DIVMLLLQHI AAKEGQGKNK NGHTPLHIAA

           LSSHVDVLRH LLWFGANVNA EG
           ARGHVDLVRH LVHLGSDLEA ES
           SSDQVELVRL LVHRGADLNA EG
           IEGHIDVLRH LVWYGADINA EG
           LGGYTEILTH LVKVLANINA LG
           EAGHIDILRI LVSHGADINA EG
           MNGHVSIAKL LCCFGANVNA EG
           SAGSVETMKT LIHYGAKIDD ER
           QSEQADTIRR LICAGADPMQ VD
           WMERADILKS LVCAGADIGL LD
           RKNQMDIATT LLEYGALANA ES
           RKNQMDIATT LLEYGAQADA ES
