# Supplementary material for: Striking parallels between dorsoventral patterning in Drosophila and Gryllus reveal a complex evolutionary history behind a model gene regulatory network
Source: eLife. 2021 Mar 30;10:e68287. doi: 10.7554/eLife.68287 (PMC8051952; doi:10.7554/eLife.68287)
Supplement: Supplementary file 3. [file elife-68287-supp3.zip › File S3 /DegappedUsedForPhylogeneticAnalysis/cactusalign_cured 2.fasta]

>Gb-cactus_TRINITY_DN40207_c4_g2_i2
QGFIEVVYSLINIAPHPDIQNENYQTPLHLGVLTHQPKIVRSLLVAGASVDMKDRNGNTPLHMACHLGDMECVKALTEPV
TISETEEVNYDGQTCVHLAALSSHVDVLRHLLWFGANVNAEG

>Nasonia_vitripennis_cactus_XP_001603141.1
QGYFEATLSLINIAPHPDIVNDEAQTALHLAVLTKQPKIARRLVLAGADLSIRNHQGNTALHLACISGDLECAKALTEPI
AAAEKEQQNYHGQSCLHIAAARGHVDLVRHLVHLGSDLEAES

>Apis_mellifera_cactus_ACT66872.1
QGYMEATFNLIKMAPHSNIQNDDGQTPLHLAVLSQQPKIVRRLILAGANPSLRTFHGNTPLHLACTTGDLASVKALIDPI
NSIEKEQRNYNGQTCLHIAASSDQVELVRLLVHRGADLNAEG

>Tribolium_castaneum_cactus_NP_001157183.1
EGFVEVVLALIRKAPHPDTPNDNAQTPIHLAAAKQNWLIVRWLVVAGAKPCPRNIRGDSPLHIAARNGDLRTCRAITDPV
QEQERDQWNYEGQTCVHVAAIEGHIDVLRHLVWYGADINAEG

>Oncopeltus_fasciatus_cactus_PTY17556.1
QRLTDAVFCIIQLVPKADIRNDIRQTPLHLAVLTQQAKIVRRLVCAGADTRLVDLNGNTPLQIAVAAGDIECVRELTTPV
MPSEVENYNFEGLTCVHLATLGGYTEILTHLVKVLANINALG

>Drosophila_melanogaster_cactus_AAA85908.1
SGSVDVVAALIRMAPHPNIQNDVAQTPLHLAALTAQPNIMRILLLAGAEPTVRDRHGNTALHLSCIAGEKQCVRALTEKF
GATEIEIRNYDGERCVHLAAEAGHIDILRILVSHGADINAEG

>Daphnia_pulex_cactus_EFX89207.1
QGFIEVVFSLVRILPDPEIPNKYLQTPLHLAVLTNQAPLVRRLVVGGASVLLRDRLGNTPLHLACRDGHVDCAHALLLPV
SHEEREQKNYDGQMPLHLAAMNGHVSIAKLLCCFGANVNAEG

>Bombyx_mori_cactus_NP_001166191.1
HGCEKSVGTLIRVCPEKDVPNDYGHTPLHLAVMSGNAIITRMLVIAGADIGARDCLGETPLHKATAARHIECLKALLAKV
PEHQSEQKNYNGQSCVHLAASAGSVETMKTLIHYGAKIDDER

>Oncopeltus_fasciatus_cactus-like_PTY26937.1
MKMIDEVFAIISLAPEPNLKNNLGQTPLHFAVQSEQADTIRRLICAGADPMQVDRRGNSAFHLAVLTGKLSCVRAITIPV
ARSETDNYNNLGQTPLHFAVQSEQADTIRRLICAGADPMQVD

>Oncopeltus_fasciatus_cactus-like_PTY25221.1
MSKTKLVLSLIQAVPNPNIQNNSLETPLHIAASMKQEDVLKSLVCAGADISLFDEEGQSAMHIAVTVGHLAGVKALMTPL
LQSFSDLHNDPGQSPLHIAAWMERADILKSLVCAGADIGLLD

>Drosophila_melanogaster_ankyrin_2_NP_001286971.1
MGCMNIVIYLLQHDASPDVPTVRGETPLHLAARANQTDIIRILLRNGAQVDARAREQQTPLHIASRLGNVDIVMLLLQHI
AAKEGQGKNKNGHTPLHIAARKNQMDIATTLLEYGALANAES

>Tribolium_castaneum_Ankyrin-2_KYB28368.1
MGCMNIVIYLLQHDASPDIPTVRGETPLHLAARANQTDIIRILLRNGAAVDAKAREEQTPLHVASRLGNVDIVMLLLQHI
AAKEGQGKNKNGHTPLHIAARKNQMDIATTLLEYGAQADAES
