# Supplementary material for: Striking parallels between dorsoventral patterning in Drosophila and Gryllus reveal a complex evolutionary history behind a model gene regulatory network
Source: eLife. 2021 Mar 30;10:e68287. doi: 10.7554/eLife.68287 (PMC8051952; doi:10.7554/eLife.68287)
Supplement: Supplementary file 3. [file elife-68287-supp3.zip › File S3 /DegappedUsedForPhylogeneticAnalysis/Cerberus_Dan_Dante 2.fas]

>Homo_sapiens_Dante_NP689867.1
IQGMCKAVPFVQVFSRPGCSAIRLRNHLCFGHCSSLYIPGPLVLCNSCMPARKRWAPVVLWCLTSALIEGCHCSPK

>Mus_musculus_Dante_NP957679.1
LQETCKALSFVQVISRPGCTSARVLNHLCFGRCSSFYIPSPVVFCNSCVPARKRWTSVTLWCGALALVQKCQCRPK

>Danio_rerio_Prdc_NP001017704.1
KSDWCKTQPLRQTVSQEGCRSRTVINRFCYGQCNSFYIPRSFQSCAFCRPQRFTSLTVELDCSDQPRIKQCRCMSV

>Homo_sapiens_Prdc_NP071914.3
KSDWCKTQPLRQTVSEEGCRSRTILNRFCYGQCNSFYIPRSFQSCAFCKPQRVTSVLVELECPGDPKVKQCRCMSV

>Mus_musculus_Prdc_NP035955.1
KSDWCKTQPLRQTVSEEGCRSRTILNRFCYGQCNSFYIPRSFQSCAFCKPQRVTSVIVELECPGDPKVKHCRCMSV

>Gallus_gallus_Prdc_XP419552.3
KSDWCKTQPLRQTVSEEGCVSRTIINRFCYGQCNSFYIPRSFQSCAFCKPHKVTSSTVQLECPEDPKVKQCRCMSV

>Mus_musculus_Gremlin_NP035954.1
KRDWCKTQPLKQTIHEEGCNSRTIINRFCYGQCNSFYIPRSFQSCSFCKPKKFTTMMVTLNCPEQPRVKQCRCISI

>Homo_sapiens_Gremlin_NP037504.1
KRDWCKTQPLKQTIHEEGCNSRTIINRFCYGQCNSFYIPRSFQSCSFCKPKKFTTMMVTLNCPEQPRVKQCRCISI

>Gallus_gallus_Gremlin_NP990309.1
KRDWCKTQPLKQTIHEEGCNSRTIINRFCYGQCNSFYIPRSFQSCSFCKPKKFTTMTVTLNCPEQPRVKECRCISI

>Branchiostoma_floridae_Gremlin_XP002604466.1
KQDWCKTQPLRQTVRAKGCLSRTVINRFCYGQCNSFYIPKSFQSCAFCKPHRYSMITVTLRCPSTPRVKKCKCMSV

>Saccoglossus_kowalevskii_Gremlin_NP001161561.1
RNDWCKTQPLKQTIYADGCISRTIINRFCYGQCNSFFIPKAFQSCSFCKPYRFNWITVTLRCPGKPRIKECRCMAV

>Culex_quinquefasciatus_Gremlin_XP001842189.1
KKDWCKTEPLVQRIREEGCLSRTIINRFCYGQCNSFYIPKAFRSCAFCKPKKFTWITVTLRCPSVPRIKQCKCIAE

>Tribolium_castaneum_Gremlin_EFA02797.1
QRDWCKTEPLIQKVKEEGCLTRTVINRFCYGQCNSFYIPKAFKACAFCRPSKFTWISVTLKCPSMPRIKQCKCIAA

>Danio_rerio_Gremlin_NP998017.1
KLDWCKTQPLKLMIYEDGCQPRAIINRFCYGQCNSFYIPRAFQSCSVCKPKSFTTVTYTLFCPGTPRVKQCRCTSV

>Lottia_gigantea_Gremlin_88176
RKEWCKTQPLKQVIREKGCLRTTVINSFCYGQCNSFFIPKAFMSCGFCKPRKYRMIIVTLRCPGKGRIKKCRCMAV

>Nematostella_vectensis_Gremlin_ABF06563.1
RGDWCKLRPVLQKLHHPGCNSSFIMNNMCYGQCMSFFIPRHFTSCAFCTPVSKNVVSVHLKCAGLKIIQSCSCRPC

>Saccoglossus_kowalevskii_CerberusDantelike_NP001164702.1
KRDWCLGAVFEQEIKHDGCKSVFVKNKLCYGQCGSFFVPRHFESCSYCTPVRSRVEIISLTCPGANIVESCGCRPC

>Branchiostoma_floridae_CerberusDantelike_ACF94996.1
RKDWCKAVAFDQEVTSPGCETKLARNKFCYGQCSSFHIPRPFDSCASCTPTRMRNEKVVLNCQGETIVEECACRPC

>Homo_sapiens_Cerberus_NP005445.1
HWETCRTVPFSQTITHEGCEKVVVQNNLCFGKCGSVHFPGSHTSCSHCLPAKFTTMHLPLNCTESSLVEECQCKVK

>Mus_musculus_Cerberus_NP034017.1
HWETCRTVPFNQTIAHEDCQKVVVQNNLCFGKCSSIRFPGAHSFCSHCSPTKFTTVHLMLNCTSTPQVEECQCMVK

>Gallus_gallus_Cerberus_NP990154.1
HQETCRTLPFSQSVAHESCEKVIVQNNLCFGKCSSFHVPGLYTFCSKCLPTKFSMKHFDLNCTSVPIVEECNCETQ

>Homo_sapiens_Dan_NP001191015.1
KSAWCEAKNITQIVGHSGCEAKSIQNRACLGQCFSYSVPNSLVHCDSCMPAQSMWEIVTLECPGEEKILHCSCQAC

>Danio_rerio_Dan_NP996980.1
KSAWCEAKNITQIVGHTGCTPRSIQNRACLGQCFSYSVPNSLVHCDSCMPAQTQWEVVTLDCSGDERILHCSCQSC

>Saccoglossus_kowalevskii_Dan_NP001158417.1
RTAWCEAQEIEQIIGHDQCTSKPISNRVCVGQCFSYRIPRDLHYCDCCRPSVVTWEKITLDCNSDEMIQECTCKAC

>Apis_mellifera_Dan_XP001121480.1
KHSWCQTTQIKQVVTWPQCSSQELDNNVCVGACFSYMVPHIRPYCDSCQPLDSVWHTVTLDCKDTNIITNCSCTSC

>Gryllus_bimaculatus_Gremlin_Dan_2_TRINITY_DN43618_c3_g1_i1
KHSWCKITPIKQVVTYPGCNSVEIDNNVCVGTCFSYSIPRIKPYCDSCQPSVLIWKNLTLTCKGEQIISNCSCSTC

>Tribolium_castaneum_Dan_XP972176.1
KYSWCQTTPIQQVVASPGYESVTIHNNVCVGACYSYSIPSLGPYCDSCQPVETKCYHVTLHADGTEIILKCSCMSC

>Gryllus_bimaculatus_Gremlin_Dan_1_TRINITY_DN44207_c6_g1_i1
KRDWCFSTLMNITVEAPGCIPKVIRSKYCVGQCKSYFIPQSFSSCGSCQPFKFMWRRITLKCPGRMRIKKCRCVAS

>Nematostella_vectensis_Dan_XP001641376.1
SSAKCRYRNFKQKVQNPLCIPKKIRRSKCVGSCKSSAFPIFRKICNCCTPIVEENEIVQFDCEDLTVIKRCECRPC

>Tribolium_castaneum_cerberus_XP_973724.1
QRDWCKTEPLIQKVKEEGCLTRTVINRFCYGQCNSFYIPKAFKACAFCRPSKFTWISVTLKCPSLQRIKQCKCIAA
