# Supplementary material for: Striking parallels between dorsoventral patterning in Drosophila and Gryllus reveal a complex evolutionary history behind a model gene regulatory network
Source: eLife. 2021 Mar 30;10:e68287. doi: 10.7554/eLife.68287 (PMC8051952; doi:10.7554/eLife.68287)
Supplement: Supplementary file 3. [file elife-68287-supp3.zip › File S3 /DegappedUsedForPhylogeneticAnalysis/Cerberus_Dan_Dante 2.nxs]

#NEXUS
BEGIN DATA;
dimensions ntax=30 nchar=76;
format missing=?
interleave datatype=PROTEIN gap= -;

matrix
Homo_sapiens_Dante_NP689867.1                               IQGMCKAVPFVQVFSRPGCSAIRLRNHLCFGHCSSLYIPGPLVLCNSCMP
Mus_musculus_Dante_NP957679.1                               LQETCKALSFVQVISRPGCTSARVLNHLCFGRCSSFYIPSPVVFCNSCVP
Danio_rerio_Prdc_NP001017704.1                              KSDWCKTQPLRQTVSQEGCRSRTVINRFCYGQCNSFYIPRSFQSCAFCRP
Homo_sapiens_Prdc_NP071914.3                                KSDWCKTQPLRQTVSEEGCRSRTILNRFCYGQCNSFYIPRSFQSCAFCKP
Mus_musculus_Prdc_NP035955.1                                KSDWCKTQPLRQTVSEEGCRSRTILNRFCYGQCNSFYIPRSFQSCAFCKP
Gallus_gallus_Prdc_XP419552.3                               KSDWCKTQPLRQTVSEEGCVSRTIINRFCYGQCNSFYIPRSFQSCAFCKP
Mus_musculus_Gremlin_NP035954.1                             KRDWCKTQPLKQTIHEEGCNSRTIINRFCYGQCNSFYIPRSFQSCSFCKP
Homo_sapiens_Gremlin_NP037504.1                             KRDWCKTQPLKQTIHEEGCNSRTIINRFCYGQCNSFYIPRSFQSCSFCKP
Gallus_gallus_Gremlin_NP990309.1                            KRDWCKTQPLKQTIHEEGCNSRTIINRFCYGQCNSFYIPRSFQSCSFCKP
Branchiostoma_floridae_Gremlin_XP002604466.1                KQDWCKTQPLRQTVRAKGCLSRTVINRFCYGQCNSFYIPKSFQSCAFCKP
Saccoglossus_kowalevskii_Gremlin_NP001161561.1              RNDWCKTQPLKQTIYADGCISRTIINRFCYGQCNSFFIPKAFQSCSFCKP
Culex_quinquefasciatus_Gremlin_XP001842189.1                KKDWCKTEPLVQRIREEGCLSRTIINRFCYGQCNSFYIPKAFRSCAFCKP
Tribolium_castaneum_Gremlin_EFA02797.1                      QRDWCKTEPLIQKVKEEGCLTRTVINRFCYGQCNSFYIPKAFKACAFCRP
Danio_rerio_Gremlin_NP998017.1                              KLDWCKTQPLKLMIYEDGCQPRAIINRFCYGQCNSFYIPRAFQSCSVCKP
Lottia_gigantea_Gremlin_88176                               RKEWCKTQPLKQVIREKGCLRTTVINSFCYGQCNSFFIPKAFMSCGFCKP
Nematostella_vectensis_Gremlin_ABF06563.1                   RGDWCKLRPVLQKLHHPGCNSSFIMNNMCYGQCMSFFIPRHFTSCAFCTP
Saccoglossus_kowalevskii_CerberusDantelike_NP001164702.1    KRDWCLGAVFEQEIKHDGCKSVFVKNKLCYGQCGSFFVPRHFESCSYCTP
Branchiostoma_floridae_CerberusDantelike_ACF94996.1         RKDWCKAVAFDQEVTSPGCETKLARNKFCYGQCSSFHIPRPFDSCASCTP
Homo_sapiens_Cerberus_NP005445.1                            HWETCRTVPFSQTITHEGCEKVVVQNNLCFGKCGSVHFPGSHTSCSHCLP
Mus_musculus_Cerberus_NP034017.1                            HWETCRTVPFNQTIAHEDCQKVVVQNNLCFGKCSSIRFPGAHSFCSHCSP
Gallus_gallus_Cerberus_NP990154.1                           HQETCRTLPFSQSVAHESCEKVIVQNNLCFGKCSSFHVPGLYTFCSKCLP
Homo_sapiens_Dan_NP001191015.1                              KSAWCEAKNITQIVGHSGCEAKSIQNRACLGQCFSYSVPNSLVHCDSCMP
Danio_rerio_Dan_NP996980.1                                  KSAWCEAKNITQIVGHTGCTPRSIQNRACLGQCFSYSVPNSLVHCDSCMP
Saccoglossus_kowalevskii_Dan_NP001158417.1                  RTAWCEAQEIEQIIGHDQCTSKPISNRVCVGQCFSYRIPRDLHYCDCCRP
Apis_mellifera_Dan_XP001121480.1                            KHSWCQTTQIKQVVTWPQCSSQELDNNVCVGACFSYMVPHIRPYCDSCQP
Gryllus_bimaculatus_Gremlin_Dan_2_TRINITY_DN43618_c3_g1_i1  KHSWCKITPIKQVVTYPGCNSVEIDNNVCVGTCFSYSIPRIKPYCDSCQP
Tribolium_castaneum_Dan_XP972176.1                          KYSWCQTTPIQQVVASPGYESVTIHNNVCVGACYSYSIPSLGPYCDSCQP
Gryllus_bimaculatus_Gremlin_Dan_1_TRINITY_DN44207_c6_g1_i1  KRDWCFSTLMNITVEAPGCIPKVIRSKYCVGQCKSYFIPQSFSSCGSCQP
Nematostella_vectensis_Dan_XP001641376.1                    SSAKCRYRNFKQKVQNPLCIPKKIRRSKCVGSCKSSAFPIFRKICNCCTP
Tribolium_castaneum_cerberus_XP_973724.1                    QRDWCKTEPLIQKVKEEGCLTRTVINRFCYGQCNSFYIPKAFKACAFCRP

Homo_sapiens_Dante_NP689867.1                               ARKRWAPVVLWCLTSALIEGCHCSPK
Mus_musculus_Dante_NP957679.1                               ARKRWTSVTLWCGALALVQKCQCRPK
Danio_rerio_Prdc_NP001017704.1                              QRFTSLTVELDCSDQPRIKQCRCMSV
Homo_sapiens_Prdc_NP071914.3                                QRVTSVLVELECPGDPKVKQCRCMSV
Mus_musculus_Prdc_NP035955.1                                QRVTSVIVELECPGDPKVKHCRCMSV
Gallus_gallus_Prdc_XP419552.3                               HKVTSSTVQLECPEDPKVKQCRCMSV
Mus_musculus_Gremlin_NP035954.1                             KKFTTMMVTLNCPEQPRVKQCRCISI
Homo_sapiens_Gremlin_NP037504.1                             KKFTTMMVTLNCPEQPRVKQCRCISI
Gallus_gallus_Gremlin_NP990309.1                            KKFTTMTVTLNCPEQPRVKECRCISI
Branchiostoma_floridae_Gremlin_XP002604466.1                HRYSMITVTLRCPSTPRVKKCKCMSV
Saccoglossus_kowalevskii_Gremlin_NP001161561.1              YRFNWITVTLRCPGKPRIKECRCMAV
Culex_quinquefasciatus_Gremlin_XP001842189.1                KKFTWITVTLRCPSVPRIKQCKCIAE
Tribolium_castaneum_Gremlin_EFA02797.1                      SKFTWISVTLKCPSMPRIKQCKCIAA
Danio_rerio_Gremlin_NP998017.1                              KSFTTVTYTLFCPGTPRVKQCRCTSV
Lottia_gigantea_Gremlin_88176                               RKYRMIIVTLRCPGKGRIKKCRCMAV
Nematostella_vectensis_Gremlin_ABF06563.1                   VSKNVVSVHLKCAGLKIIQSCSCRPC
Saccoglossus_kowalevskii_CerberusDantelike_NP001164702.1    VRSRVEIISLTCPGANIVESCGCRPC
Branchiostoma_floridae_CerberusDantelike_ACF94996.1         TRMRNEKVVLNCQGETIVEECACRPC
Homo_sapiens_Cerberus_NP005445.1                            AKFTTMHLPLNCTESSLVEECQCKVK
Mus_musculus_Cerberus_NP034017.1                            TKFTTVHLMLNCTSTPQVEECQCMVK
Gallus_gallus_Cerberus_NP990154.1                           TKFSMKHFDLNCTSVPIVEECNCETQ
Homo_sapiens_Dan_NP001191015.1                              AQSMWEIVTLECPGEEKILHCSCQAC
Danio_rerio_Dan_NP996980.1                                  AQTQWEVVTLDCSGDERILHCSCQSC
Saccoglossus_kowalevskii_Dan_NP001158417.1                  SVVTWEKITLDCNSDEMIQECTCKAC
Apis_mellifera_Dan_XP001121480.1                            LDSVWHTVTLDCKDTNIITNCSCTSC
Gryllus_bimaculatus_Gremlin_Dan_2_TRINITY_DN43618_c3_g1_i1  SVLIWKNLTLTCKGEQIISNCSCSTC
Tribolium_castaneum_Dan_XP972176.1                          VETKCYHVTLHADGTEIILKCSCMSC
Gryllus_bimaculatus_Gremlin_Dan_1_TRINITY_DN44207_c6_g1_i1  FKFMWRRITLKCPGRMRIKKCRCVAS
Nematostella_vectensis_Dan_XP001641376.1                    IVEENEIVQFDCEDLTVIKRCECRPC
Tribolium_castaneum_cerberus_XP_973724.1                    SKFTWISVTLKCPSLQRIKQCKCIAA
;
end;
