# Supplementary material for: Striking parallels between dorsoventral patterning in Drosophila and Gryllus reveal a complex evolutionary history behind a model gene regulatory network
Source: eLife. 2021 Mar 30;10:e68287. doi: 10.7554/eLife.68287 (PMC8051952; doi:10.7554/eLife.68287)
Supplement: Supplementary file 3. [file elife-68287-supp3.zip › File S3 /DegappedUsedForPhylogeneticAnalysis/Cerberus_Dan_Dante 2.phy]

 30 76
H.s.Dante  IQGMCKAVPF VQVFSRPGCS AIRLRNHLCF GHCSSLYIPG PLVLCNSCMP
M.mu.Dante LQETCKALSF VQVISRPGCT SARVLNHLCF GRCSSFYIPS PVVFCNSCVP
D.r.Prdc_N KSDWCKTQPL RQTVSQEGCR SRTVINRFCY GQCNSFYIPR SFQSCAFCRP
H.s.Prdc_N KSDWCKTQPL RQTVSEEGCR SRTILNRFCY GQCNSFYIPR SFQSCAFCKP
M.mu.Prdc  KSDWCKTQPL RQTVSEEGCR SRTILNRFCY GQCNSFYIPR SFQSCAFCKP
Ga.ga.Prdc KSDWCKTQPL RQTVSEEGCV SRTIINRFCY GQCNSFYIPR SFQSCAFCKP
M.mu.Greml KRDWCKTQPL KQTIHEEGCN SRTIINRFCY GQCNSFYIPR SFQSCSFCKP
H.s.Gremli KRDWCKTQPL KQTIHEEGCN SRTIINRFCY GQCNSFYIPR SFQSCSFCKP
Ga.ga.Grem KRDWCKTQPL KQTIHEEGCN SRTIINRFCY GQCNSFYIPR SFQSCSFCKP
B.f.Gremli KQDWCKTQPL RQTVRAKGCL SRTVINRFCY GQCNSFYIPK SFQSCAFCKP
S.k.Gremli RNDWCKTQPL KQTIYADGCI SRTIINRFCY GQCNSFFIPK AFQSCSFCKP
C.q.Gremli KKDWCKTEPL VQRIREEGCL SRTIINRFCY GQCNSFYIPK AFRSCAFCKP
T.c.Gremli QRDWCKTEPL IQKVKEEGCL TRTVINRFCY GQCNSFYIPK AFKACAFCRP
D.r.Gremli KLDWCKTQPL KLMIYEDGCQ PRAIINRFCY GQCNSFYIPR AFQSCSVCKP
L.gi.Greml RKEWCKTQPL KQVIREKGCL RTTVINSFCY GQCNSFFIPK AFMSCGFCKP
N.v.Gremli RGDWCKLRPV LQKLHHPGCN SSFIMNNMCY GQCMSFFIPR HFTSCAFCTP
S.k.Cerber KRDWCLGAVF EQEIKHDGCK SVFVKNKLCY GQCGSFFVPR HFESCSYCTP
B.f.Cerber RKDWCKAVAF DQEVTSPGCE TKLARNKFCY GQCSSFHIPR PFDSCASCTP
H.s.Cerber HWETCRTVPF SQTITHEGCE KVVVQNNLCF GKCGSVHFPG SHTSCSHCLP
M.mu.Cerbe HWETCRTVPF NQTIAHEDCQ KVVVQNNLCF GKCSSIRFPG AHSFCSHCSP
Ga.ga.Cerb HQETCRTLPF SQSVAHESCE KVIVQNNLCF GKCSSFHVPG LYTFCSKCLP
H.s.Dan_NP KSAWCEAKNI TQIVGHSGCE AKSIQNRACL GQCFSYSVPN SLVHCDSCMP
D.r.Dan_NP KSAWCEAKNI TQIVGHTGCT PRSIQNRACL GQCFSYSVPN SLVHCDSCMP
S.k.Dan_NP RTAWCEAQEI EQIIGHDQCT SKPISNRVCV GQCFSYRIPR DLHYCDCCRP
A.me.Dan_X KHSWCQTTQI KQVVTWPQCS SQELDNNVCV GACFSYMVPH IRPYCDSCQP
Gr.b.Greml KHSWCKITPI KQVVTYPGCN SVEIDNNVCV GTCFSYSIPR IKPYCDSCQP
T.c.Dan_XP KYSWCQTTPI QQVVASPGYE SVTIHNNVCV GACYSYSIPS LGPYCDSCQP
Gr1_TRINIT KRDWCFSTLM NITVEAPGCI PKVIRSKYCV GQCKSYFIPQ SFSSCGSCQP
N.v.Dan_XP SSAKCRYRNF KQKVQNPLCI PKKIRRSKCV GSCKSSAFPI FRKICNCCTP
T.c.cerber QRDWCKTEPL IQKVKEEGCL TRTVINRFCY GQCNSFYIPK AFKACAFCRP

           ARKRWAPVVL WCLTSALIEG CHCSPK
           ARKRWTSVTL WCGALALVQK CQCRPK
           QRFTSLTVEL DCSDQPRIKQ CRCMSV
           QRVTSVLVEL ECPGDPKVKQ CRCMSV
           QRVTSVIVEL ECPGDPKVKH CRCMSV
           HKVTSSTVQL ECPEDPKVKQ CRCMSV
           KKFTTMMVTL NCPEQPRVKQ CRCISI
           KKFTTMMVTL NCPEQPRVKQ CRCISI
           KKFTTMTVTL NCPEQPRVKE CRCISI
           HRYSMITVTL RCPSTPRVKK CKCMSV
           YRFNWITVTL RCPGKPRIKE CRCMAV
           KKFTWITVTL RCPSVPRIKQ CKCIAE
           SKFTWISVTL KCPSMPRIKQ CKCIAA
           KSFTTVTYTL FCPGTPRVKQ CRCTSV
           RKYRMIIVTL RCPGKGRIKK CRCMAV
           VSKNVVSVHL KCAGLKIIQS CSCRPC
           VRSRVEIISL TCPGANIVES CGCRPC
           TRMRNEKVVL NCQGETIVEE CACRPC
           AKFTTMHLPL NCTESSLVEE CQCKVK
           TKFTTVHLML NCTSTPQVEE CQCMVK
           TKFSMKHFDL NCTSVPIVEE CNCETQ
           AQSMWEIVTL ECPGEEKILH CSCQAC
           AQTQWEVVTL DCSGDERILH CSCQSC
           SVVTWEKITL DCNSDEMIQE CTCKAC
           LDSVWHTVTL DCKDTNIITN CSCTSC
           SVLIWKNLTL TCKGEQIISN CSCSTC
           VETKCYHVTL HADGTEIILK CSCMSC
           FKFMWRRITL KCPGRMRIKK CRCVAS
           IVEENEIVQF DCEDLTVIKR CECRPC
           SKFTWISVTL KCPSLQRIKQ CKCIAA
