# Supplementary material for: Striking parallels between dorsoventral patterning in Drosophila and Gryllus reveal a complex evolutionary history behind a model gene regulatory network
Source: eLife. 2021 Mar 30;10:e68287. doi: 10.7554/eLife.68287 (PMC8051952; doi:10.7554/eLife.68287)
Supplement: Supplementary file 3. [file elife-68287-supp3.zip › File S3 /DegappedUsedForPhylogeneticAnalysis/dorsal_align_cured 2.fasta]

>Gryllus_bimaculatus_dorsal1_TRINITY_DN38047_c8_g1_i5
SSSSMSKSQAKVQIIEQPASKLRFRYECEGRSAGSIPGANSTPENKTFPTIQVVGYQGRAVVVVSCVTKDAPRPHPHNLV
GKECKKGVCTVEISHTGFAHRSQPTSIDLNAVRLCFQVFLEKTHLPPVVSDPIYDKKDIQVRFFTEEDGRITWEGDFTPA
SVHKQVAISFRTPRYRVLNVDRPVQAFIQLRRPSDGATSEALPFTFTPELRRKIPKSLSVP

>Gryllus_bimaculatus_dorsal2_TRINITY_DN41035_c5_g1_i1
SPPGEDKQHAYVEITEQPAAKLRFRYECEGRSAGSIPGASSTPDNKTYPAIRVVGYIGRAVVVVSCVTKDSPRPHPHSLV
GKECKRGVCTLELSRTGFAHRNQPGNIDLNAVRLCFQVFLEKTFLTPVVSDPIYDKKDIQVRFFEQDHGRTLWEADFTPA
HVHKQVAISLRTPRYRTLDVPQPVDACIQLRRPSDGASSEPLPFQLLPSLIKVMPQFLNQN

>Nasonia_vitripennis_dorsal_X1_XP_031785068.1
SRMDTRRTGPYVEIVEQPASKLRFRYECEGRSAGSIPGVSSTPENKTFPTIRIVGYKGRAIVVVSCVTKDLPRPHPHNLV
GKECRRGVCTVEVPRTGFDHKRQPTSIDLNAVRLCFQVFVEKTVLQPVVSEPIYDKKDIEVRFFEERDGQTCWEGDFQPT
HVHKQVAISFRTPSYMTHQVDQPVQAFIQLRRPSDGAVSEALPFQLLPSLRRKRQKFNNSP

>Apis_mellifera_dorsal_A_NP_001011577.1
PREMNTRLLPYVEIIEQPASKLRFRYECEGRSAGSIPGVNSTSENKTFPTIKIVGYKGRALVVVSCVTKDQPRPHPHNLV
GKECKQGVCTVEVSRTGFEHKRQPTSIDLNAVRLCFQVFLEKNVLQPVVSDPIFDKKDIQVRFFEEKDGQVLWEGDFQPV
HVHKQTAIAFRTPTYRMQQVEQPVQVYIQLKRPSDGATSEPFPFLMLPSLRRKRQKINNSQ

>Tribolium_castaneum_dorsal_NP_001034507.1
QQQPQQRRRAFVKIIEQPASKLRFRYECEGRSAGSIPGASSTPENKTFPSIQVMGYQGRAVVVVSCVTKDEPRPHPHNLV
GRECKKGVCTMEINMTGFSHRNQPTSIDLNAVRLCFQVFLERTVLTPVVSEPIYDKKDIQVRFFEEKNGKVVWEGDFQPS
QVHKQTAICFKAPRYHTLDITEPVKVFIQLRRPSDGATSEALPFELLPMLKRKRQKYHDPS

>Oncopeltus_fasciatus_dorsal2_PTY17563.1
RPSAEGANGAHVKIIEQPAPKLRFRYECEGRSAGSLPGIRSTPEHKTFPTIQIVGYKGRAVVVVSCVTKDPPRPHPHNLV
GKECKRGVCTVEVSKTGFSHKTQASSIDLNSVRLCFQAFLEATNLKPVISDPIYDKKDINVRFFEENDGQTVWEGDFTPT
QVHKQAAIVFRTPRYRTLEIDQPIQVFIQLRRPSDGETSEALPFHITPGMKRKRQRYSTGE

>Drosophila_melanogaster_dorsal_AAA28479.1
AQSTKNRKKPYVKITEQPAGKLRFRYECEGRSAGSIPGVNSTPENKTYPTIEIVGYKGRAVVVVSCVTKDTPRPHPHNLV
GKECKKGVCTLEINKTGFSHRFQPSSIDLNSVRLCFQVFMEKTSLPPVVSEPIFDKKDISVRFFEEKNGQSVWEADFQHT
DVHKQTAITFKTPRYHTLDITEPAKVFIQLRRPSDGVTSEALPFEYVPHLRRKRQKTGGDP

>Acyrthosiphon_pisum_dorsal_X1_XP_001949498.2
SNNGRRTTSPYIKIVEQPASKLRFRYECEGRSAGSIPGVNSSTENKTYPTIQIVGYKGRAVVVVSCVTKDRPRPHPHNLV
GRDCKKGICTIEINRTGFSHKENPTSIDLNAVRLCFQAFLGKSILEPIVSDPIYDKKDIQVRFFEEKDGKCIWEDVFKAS
DVHKQVAIWFKTPKYKITEIDSPVNVWIQLKRPSDGMCSDALPFTFTPMLKRKRQKLSSES

>Gryllus_bimaculatus_dorsal3_TRINITY_DN44709_c6_g1_i1
AEALVVTPKPIVRIVEQPAPRLRFRYACEGRSAGSLPGVHSTPGARTVPEIEVLGLPDRAVALVSCVTRDAPRPHPHAVV
GGRCHGGVCVAALNQTGFDHRKNPSVIDLNSVRLCFQVFLEKTVLDPVVSDPIYDKKDIEVRFFEDVEGNVCWEADFTPA
HVHRQVAICLRTPRYCRLDVSVPVSAFVQLRRPSDGACSVPLPFELTPSLPWLRRPSLVLS

>Musca_domestica_Dif_X2_XP_019892114.1
SPQPNVEGNPYIRIVEQPHPKLRFRYICEGRSAGSIPGINSTPDNKTYPTIEIVGYTGNVKIIVSCVTADEPRPHPHNLV
GKECDRGVCTMRLKKTKFAHMDQPSSIDLNIVRLCFQAFIPKYYLKPVVTEPIYDKKDIKIRFYEEKDGKVIWEDEFQQT
DIHKQTAIAFKTPRYHNTEIEKRAQVFIQLVRPTFSQVSDPLHFEFYPQFKRKRLRTGGNP

>Bombyx_mori_dorsal_NP_001166296.1
MASQSAPRAPSVVIVEQPASKLRFRYKCEGRSAGSLPGVSSTPENKTYPTIKICSYKGPATIVVSCVNKDPPKPHPHNLV
GRECDRGVCSVDVTRTGFDHRSHTQSIDLNAVRLAFQVFVPARRLPTVVSDIIYDKKDTAVIFYQEVNEQIVWEETVTPS
YVHKQVAVVFNTPPYRDPQRDEHVTVHFQLKRLTDDARSNSFAFEYIPYILGKKRKTKMPL

>Oncopeltus_fasciatus_dorsal_PTY17566.1
GRPTTDVTKPYVKILEQPAPKLRFRHGCEGKTSGVIPGISSTIYYKTYPTIQIMGYKGRSVVVISCVTRDPPRPHPHNLA
GKECKKGVCSVPLPIAGFSHKLQPNSIDLNSIRLCFQVFIEPTRLKPIVSEPIFDKKDIAVRFFEEKDGKIIWEADFKPI
NVHKQFAIAFKTPPYGPVKNNQVVRAFVQLQRPSNGGTSAALPFYLISFMKGRGLRHSTGE

>Drosophila_melanogaster_dif_Dorsal-related_immunity_factor_AAA28465.1
NLPEPSRSGPHLRIVEEPTSNIRFRYKCEGRTAGSIPGMNSSSETKTFPTIEVCNYDGPVIIVVSCVTSDEPRQHPHWLV
SKECKSGIYQKKLPNAKFDHKDQIDKINRYELRLCYQAFITVKVLDPIVSSPIYGKSDIEVRFYEDKDGRETWFAEFQPT
DVFKQMAIAFKTPRYRNTEITQSVNVELKLVRPSDGATSAPLPFEYYPLLTKHNRRVAQKT

>Drosophila_yakuba_Dif_XP_002090469.1
NLLEPNEGDPQLRIVEQPTGNIRFRYECEGRTAGSIPGKNSKSNCKTFPTVEVLNYHGKVTIIVSCVTSNMPRQHPHCLV
SKECKSGVYQKILQNAKFDHMDHVDKINRYELRLCFQAFITVKVLKPIVSSPIHGKSDIEVHFYEDEDGRETWIADFKST
DVFRQMAIAFKTPRYRNTEITKSVYVNLKLVRPSDGATSSPLLFEYFPLLTMHNRRIAQKT

>Strongylocentrotus_purpuratus_NFkB_AAD08653.1
MKGLQEVSKPHLKILEQPRQRFRFRYGCEGPSHGGLPGQNSQRGKRSFPSVEICNYKGSARIVVSLVTNEETRPHAHSLV
GKHCKDGLCTVQVGTPGESHWTEPSDMDLSVVRLCFQTYLPSTRLDPVISVPVFDSKDIQVKFFESADGQMVWQSEFGPT
DVHRQYAIVFKTPAYKDINIDKPVYVHVQLKRKSDNETSDPKPFTFHPGILRKRKKHLAHF

>Pinctada_fucata_relish_AEY99616.1_relish
HMDDCDDLQPYIAIVEQPQSRFRFRYECEGPSHGGLQGERSEKYRRSFPSIKIQNYNGPAKIFVKLVTTESIRPHAHKLV
GKNCQDGVCVTEIKEADLTDDEKRQDMQLNVVKLCFQAYLKNSRLTPVLSTAIYDSKDIAVRFVEDDDGNISWESNFGPF
DVHRQYAIVFKTPAYHNQRISRPVNVTIMLQRKSDQETSDPKSFTYYPEIEKKRKKPLPNY

>Carcinoscorpius_rotundicauda_relish_ABC75034.1
HTLQPPPDHPYLSVLEQPTNRIRYRYKSEKGSHGGLTGEFSSSSKKTYPTVKLENYRPQVFIKATLYTVDDQKPHVHKLM
GKHCQDGVCSVILGSLHITEADKNQNMDLNRVKIRFEAFAVQYPCDAVFSNIIANQKDVKVIFFEDENGMIQWQDSFTEA
DVHHQVAIVFKTPPYRDLMIKQPVKVKLQLYRYRDGECSKPKDFVYFPGIERKRKKLNQCQ

>Drosophila_melanogaster_Relish_AAF20133.1
LASDGDKHVPQLRIVEQPVEKFRFRYKSEMHTHGSLNGANSKRTPKTFPEVTLCNYDGPAVIRCSLFQTNLDSPHSHQLV
VRKDDRDVCDPHVSRRELSHKQLQEDMNLNQVRLCFEAFKINVPAPPVYSNAINNRKNIKVRFFEDEDGETVWEAKFRES
DVHHQYAIVCQTPPYKDKDVDREVNVYIELIRPSDDERSFPLPFRYKPIVSRKRRRTGSSA

>Gryllus_bimaculatus_relish_TRINITY_DN37770_c3_g1_i3
FDPSTMREEPFLKVIEEPVEKFRFRYKSEMMTHGSILARSHERNRKTYPSVQLCNYDRPAIVRCSLYTAEKQTPHTHRLI
VRADKDDPHEVIVSLTSLNTVQESKKMNLNSVSLCFEAFYRNQQCDPVFSKPINNMKNIKIKFFENEDDQEIWCDKFSEL
DVHHQYAIVFRTPPYRDLDIEKPVDVFLQLYRPTDGDCSEPIKFQYKPGRTRKRPRVSNEN
