# Supplementary material for: Striking parallels between dorsoventral patterning in Drosophila and Gryllus reveal a complex evolutionary history behind a model gene regulatory network
Source: eLife. 2021 Mar 30;10:e68287. doi: 10.7554/eLife.68287 (PMC8051952; doi:10.7554/eLife.68287)
Supplement: Supplementary file 3. [file elife-68287-supp3.zip › File S3 /DegappedUsedForPhylogeneticAnalysis/dorsal_align_cured 2.nxs]

#NEXUS
BEGIN DATA;
dimensions ntax=19 nchar=221;
format missing=?
interleave datatype=PROTEIN gap= -;

matrix
Gryllus_bimaculatus_dorsal1_TRINITY_DN38047_c8_g1_i5                   SSSSMSKSQAKVQIIEQPASKLRFRYECEGRSAGSIPGANSTPENKTFPT
Gryllus_bimaculatus_dorsal2_TRINITY_DN41035_c5_g1_i1                   SPPGEDKQHAYVEITEQPAAKLRFRYECEGRSAGSIPGASSTPDNKTYPA
Nasonia_vitripennis_dorsal_X1_XP_031785068.1                           SRMDTRRTGPYVEIVEQPASKLRFRYECEGRSAGSIPGVSSTPENKTFPT
Apis_mellifera_dorsal_A_NP_001011577.1                                 PREMNTRLLPYVEIIEQPASKLRFRYECEGRSAGSIPGVNSTSENKTFPT
Tribolium_castaneum_dorsal_NP_001034507.1                              QQQPQQRRRAFVKIIEQPASKLRFRYECEGRSAGSIPGASSTPENKTFPS
Oncopeltus_fasciatus_dorsal2_PTY17563.1                                RPSAEGANGAHVKIIEQPAPKLRFRYECEGRSAGSLPGIRSTPEHKTFPT
Drosophila_melanogaster_dorsal_AAA28479.1                              AQSTKNRKKPYVKITEQPAGKLRFRYECEGRSAGSIPGVNSTPENKTYPT
Acyrthosiphon_pisum_dorsal_X1_XP_001949498.2                           SNNGRRTTSPYIKIVEQPASKLRFRYECEGRSAGSIPGVNSSTENKTYPT
Gryllus_bimaculatus_dorsal3_TRINITY_DN44709_c6_g1_i1                   AEALVVTPKPIVRIVEQPAPRLRFRYACEGRSAGSLPGVHSTPGARTVPE
Musca_domestica_Dif_X2_XP_019892114.1                                  SPQPNVEGNPYIRIVEQPHPKLRFRYICEGRSAGSIPGINSTPDNKTYPT
Bombyx_mori_dorsal_NP_001166296.1                                      MASQSAPRAPSVVIVEQPASKLRFRYKCEGRSAGSLPGVSSTPENKTYPT
Oncopeltus_fasciatus_dorsal_PTY17566.1                                 GRPTTDVTKPYVKILEQPAPKLRFRHGCEGKTSGVIPGISSTIYYKTYPT
Drosophila_melanogaster_dif_Dorsal-related_immunity_factor_AAA28465.1  NLPEPSRSGPHLRIVEEPTSNIRFRYKCEGRTAGSIPGMNSSSETKTFPT
Drosophila_yakuba_Dif_XP_002090469.1                                   NLLEPNEGDPQLRIVEQPTGNIRFRYECEGRTAGSIPGKNSKSNCKTFPT
Strongylocentrotus_purpuratus_NFkB_AAD08653.1                          MKGLQEVSKPHLKILEQPRQRFRFRYGCEGPSHGGLPGQNSQRGKRSFPS
Pinctada_fucata_relish_AEY99616.1_relish                               HMDDCDDLQPYIAIVEQPQSRFRFRYECEGPSHGGLQGERSEKYRRSFPS
Carcinoscorpius_rotundicauda_relish_ABC75034.1                         HTLQPPPDHPYLSVLEQPTNRIRYRYKSEKGSHGGLTGEFSSSSKKTYPT
Drosophila_melanogaster_Relish_AAF20133.1                              LASDGDKHVPQLRIVEQPVEKFRFRYKSEMHTHGSLNGANSKRTPKTFPE
Gryllus_bimaculatus_relish_TRINITY_DN37770_c3_g1_i3                    FDPSTMREEPFLKVIEEPVEKFRFRYKSEMMTHGSILARSHERNRKTYPS

Gryllus_bimaculatus_dorsal1_TRINITY_DN38047_c8_g1_i5                   IQVVGYQGRAVVVVSCVTKDAPRPHPHNLVGKECKKGVCTVEISHTGFAH
Gryllus_bimaculatus_dorsal2_TRINITY_DN41035_c5_g1_i1                   IRVVGYIGRAVVVVSCVTKDSPRPHPHSLVGKECKRGVCTLELSRTGFAH
Nasonia_vitripennis_dorsal_X1_XP_031785068.1                           IRIVGYKGRAIVVVSCVTKDLPRPHPHNLVGKECRRGVCTVEVPRTGFDH
Apis_mellifera_dorsal_A_NP_001011577.1                                 IKIVGYKGRALVVVSCVTKDQPRPHPHNLVGKECKQGVCTVEVSRTGFEH
Tribolium_castaneum_dorsal_NP_001034507.1                              IQVMGYQGRAVVVVSCVTKDEPRPHPHNLVGRECKKGVCTMEINMTGFSH
Oncopeltus_fasciatus_dorsal2_PTY17563.1                                IQIVGYKGRAVVVVSCVTKDPPRPHPHNLVGKECKRGVCTVEVSKTGFSH
Drosophila_melanogaster_dorsal_AAA28479.1                              IEIVGYKGRAVVVVSCVTKDTPRPHPHNLVGKECKKGVCTLEINKTGFSH
Acyrthosiphon_pisum_dorsal_X1_XP_001949498.2                           IQIVGYKGRAVVVVSCVTKDRPRPHPHNLVGRDCKKGICTIEINRTGFSH
Gryllus_bimaculatus_dorsal3_TRINITY_DN44709_c6_g1_i1                   IEVLGLPDRAVALVSCVTRDAPRPHPHAVVGGRCHGGVCVAALNQTGFDH
Musca_domestica_Dif_X2_XP_019892114.1                                  IEIVGYTGNVKIIVSCVTADEPRPHPHNLVGKECDRGVCTMRLKKTKFAH
Bombyx_mori_dorsal_NP_001166296.1                                      IKICSYKGPATIVVSCVNKDPPKPHPHNLVGRECDRGVCSVDVTRTGFDH
Oncopeltus_fasciatus_dorsal_PTY17566.1                                 IQIMGYKGRSVVVISCVTRDPPRPHPHNLAGKECKKGVCSVPLPIAGFSH
Drosophila_melanogaster_dif_Dorsal-related_immunity_factor_AAA28465.1  IEVCNYDGPVIIVVSCVTSDEPRQHPHWLVSKECKSGIYQKKLPNAKFDH
Drosophila_yakuba_Dif_XP_002090469.1                                   VEVLNYHGKVTIIVSCVTSNMPRQHPHCLVSKECKSGVYQKILQNAKFDH
Strongylocentrotus_purpuratus_NFkB_AAD08653.1                          VEICNYKGSARIVVSLVTNEETRPHAHSLVGKHCKDGLCTVQVGTPGESH
Pinctada_fucata_relish_AEY99616.1_relish                               IKIQNYNGPAKIFVKLVTTESIRPHAHKLVGKNCQDGVCVTEIKEADLTD
Carcinoscorpius_rotundicauda_relish_ABC75034.1                         VKLENYRPQVFIKATLYTVDDQKPHVHKLMGKHCQDGVCSVILGSLHITE
Drosophila_melanogaster_Relish_AAF20133.1                              VTLCNYDGPAVIRCSLFQTNLDSPHSHQLVVRKDDRDVCDPHVSRRELSH
Gryllus_bimaculatus_relish_TRINITY_DN37770_c3_g1_i3                    VQLCNYDRPAIVRCSLYTAEKQTPHTHRLIVRADKDDPHEVIVSLTSLNT

Gryllus_bimaculatus_dorsal1_TRINITY_DN38047_c8_g1_i5                   RSQPTSIDLNAVRLCFQVFLEKTHLPPVVSDPIYDKKDIQVRFFTEEDGR
Gryllus_bimaculatus_dorsal2_TRINITY_DN41035_c5_g1_i1                   RNQPGNIDLNAVRLCFQVFLEKTFLTPVVSDPIYDKKDIQVRFFEQDHGR
Nasonia_vitripennis_dorsal_X1_XP_031785068.1                           KRQPTSIDLNAVRLCFQVFVEKTVLQPVVSEPIYDKKDIEVRFFEERDGQ
Apis_mellifera_dorsal_A_NP_001011577.1                                 KRQPTSIDLNAVRLCFQVFLEKNVLQPVVSDPIFDKKDIQVRFFEEKDGQ
Tribolium_castaneum_dorsal_NP_001034507.1                              RNQPTSIDLNAVRLCFQVFLERTVLTPVVSEPIYDKKDIQVRFFEEKNGK
Oncopeltus_fasciatus_dorsal2_PTY17563.1                                KTQASSIDLNSVRLCFQAFLEATNLKPVISDPIYDKKDINVRFFEENDGQ
Drosophila_melanogaster_dorsal_AAA28479.1                              RFQPSSIDLNSVRLCFQVFMEKTSLPPVVSEPIFDKKDISVRFFEEKNGQ
Acyrthosiphon_pisum_dorsal_X1_XP_001949498.2                           KENPTSIDLNAVRLCFQAFLGKSILEPIVSDPIYDKKDIQVRFFEEKDGK
Gryllus_bimaculatus_dorsal3_TRINITY_DN44709_c6_g1_i1                   RKNPSVIDLNSVRLCFQVFLEKTVLDPVVSDPIYDKKDIEVRFFEDVEGN
Musca_domestica_Dif_X2_XP_019892114.1                                  MDQPSSIDLNIVRLCFQAFIPKYYLKPVVTEPIYDKKDIKIRFYEEKDGK
Bombyx_mori_dorsal_NP_001166296.1                                      RSHTQSIDLNAVRLAFQVFVPARRLPTVVSDIIYDKKDTAVIFYQEVNEQ
Oncopeltus_fasciatus_dorsal_PTY17566.1                                 KLQPNSIDLNSIRLCFQVFIEPTRLKPIVSEPIFDKKDIAVRFFEEKDGK
Drosophila_melanogaster_dif_Dorsal-related_immunity_factor_AAA28465.1  KDQIDKINRYELRLCYQAFITVKVLDPIVSSPIYGKSDIEVRFYEDKDGR
Drosophila_yakuba_Dif_XP_002090469.1                                   MDHVDKINRYELRLCFQAFITVKVLKPIVSSPIHGKSDIEVHFYEDEDGR
Strongylocentrotus_purpuratus_NFkB_AAD08653.1                          WTEPSDMDLSVVRLCFQTYLPSTRLDPVISVPVFDSKDIQVKFFESADGQ
Pinctada_fucata_relish_AEY99616.1_relish                               DEKRQDMQLNVVKLCFQAYLKNSRLTPVLSTAIYDSKDIAVRFVEDDDGN
Carcinoscorpius_rotundicauda_relish_ABC75034.1                         ADKNQNMDLNRVKIRFEAFAVQYPCDAVFSNIIANQKDVKVIFFEDENGM
Drosophila_melanogaster_Relish_AAF20133.1                              KQLQEDMNLNQVRLCFEAFKINVPAPPVYSNAINNRKNIKVRFFEDEDGE
Gryllus_bimaculatus_relish_TRINITY_DN37770_c3_g1_i3                    VQESKKMNLNSVSLCFEAFYRNQQCDPVFSKPINNMKNIKIKFFENEDDQ

Gryllus_bimaculatus_dorsal1_TRINITY_DN38047_c8_g1_i5                   ITWEGDFTPASVHKQVAISFRTPRYRVLNVDRPVQAFIQLRRPSDGATSE
Gryllus_bimaculatus_dorsal2_TRINITY_DN41035_c5_g1_i1                   TLWEADFTPAHVHKQVAISLRTPRYRTLDVPQPVDACIQLRRPSDGASSE
Nasonia_vitripennis_dorsal_X1_XP_031785068.1                           TCWEGDFQPTHVHKQVAISFRTPSYMTHQVDQPVQAFIQLRRPSDGAVSE
Apis_mellifera_dorsal_A_NP_001011577.1                                 VLWEGDFQPVHVHKQTAIAFRTPTYRMQQVEQPVQVYIQLKRPSDGATSE
Tribolium_castaneum_dorsal_NP_001034507.1                              VVWEGDFQPSQVHKQTAICFKAPRYHTLDITEPVKVFIQLRRPSDGATSE
Oncopeltus_fasciatus_dorsal2_PTY17563.1                                TVWEGDFTPTQVHKQAAIVFRTPRYRTLEIDQPIQVFIQLRRPSDGETSE
Drosophila_melanogaster_dorsal_AAA28479.1                              SVWEADFQHTDVHKQTAITFKTPRYHTLDITEPAKVFIQLRRPSDGVTSE
Acyrthosiphon_pisum_dorsal_X1_XP_001949498.2                           CIWEDVFKASDVHKQVAIWFKTPKYKITEIDSPVNVWIQLKRPSDGMCSD
Gryllus_bimaculatus_dorsal3_TRINITY_DN44709_c6_g1_i1                   VCWEADFTPAHVHRQVAICLRTPRYCRLDVSVPVSAFVQLRRPSDGACSV
Musca_domestica_Dif_X2_XP_019892114.1                                  VIWEDEFQQTDIHKQTAIAFKTPRYHNTEIEKRAQVFIQLVRPTFSQVSD
Bombyx_mori_dorsal_NP_001166296.1                                      IVWEETVTPSYVHKQVAVVFNTPPYRDPQRDEHVTVHFQLKRLTDDARSN
Oncopeltus_fasciatus_dorsal_PTY17566.1                                 IIWEADFKPINVHKQFAIAFKTPPYGPVKNNQVVRAFVQLQRPSNGGTSA
Drosophila_melanogaster_dif_Dorsal-related_immunity_factor_AAA28465.1  ETWFAEFQPTDVFKQMAIAFKTPRYRNTEITQSVNVELKLVRPSDGATSA
Drosophila_yakuba_Dif_XP_002090469.1                                   ETWIADFKSTDVFRQMAIAFKTPRYRNTEITKSVYVNLKLVRPSDGATSS
Strongylocentrotus_purpuratus_NFkB_AAD08653.1                          MVWQSEFGPTDVHRQYAIVFKTPAYKDINIDKPVYVHVQLKRKSDNETSD
Pinctada_fucata_relish_AEY99616.1_relish                               ISWESNFGPFDVHRQYAIVFKTPAYHNQRISRPVNVTIMLQRKSDQETSD
Carcinoscorpius_rotundicauda_relish_ABC75034.1                         IQWQDSFTEADVHHQVAIVFKTPPYRDLMIKQPVKVKLQLYRYRDGECSK
Drosophila_melanogaster_Relish_AAF20133.1                              TVWEAKFRESDVHHQYAIVCQTPPYKDKDVDREVNVYIELIRPSDDERSF
Gryllus_bimaculatus_relish_TRINITY_DN37770_c3_g1_i3                    EIWCDKFSELDVHHQYAIVFRTPPYRDLDIEKPVDVFLQLYRPTDGDCSE

Gryllus_bimaculatus_dorsal1_TRINITY_DN38047_c8_g1_i5                   ALPFTFTPELRRKIPKSLSVP
Gryllus_bimaculatus_dorsal2_TRINITY_DN41035_c5_g1_i1                   PLPFQLLPSLIKVMPQFLNQN
Nasonia_vitripennis_dorsal_X1_XP_031785068.1                           ALPFQLLPSLRRKRQKFNNSP
Apis_mellifera_dorsal_A_NP_001011577.1                                 PFPFLMLPSLRRKRQKINNSQ
Tribolium_castaneum_dorsal_NP_001034507.1                              ALPFELLPMLKRKRQKYHDPS
Oncopeltus_fasciatus_dorsal2_PTY17563.1                                ALPFHITPGMKRKRQRYSTGE
Drosophila_melanogaster_dorsal_AAA28479.1                              ALPFEYVPHLRRKRQKTGGDP
Acyrthosiphon_pisum_dorsal_X1_XP_001949498.2                           ALPFTFTPMLKRKRQKLSSES
Gryllus_bimaculatus_dorsal3_TRINITY_DN44709_c6_g1_i1                   PLPFELTPSLPWLRRPSLVLS
Musca_domestica_Dif_X2_XP_019892114.1                                  PLHFEFYPQFKRKRLRTGGNP
Bombyx_mori_dorsal_NP_001166296.1                                      SFAFEYIPYILGKKRKTKMPL
Oncopeltus_fasciatus_dorsal_PTY17566.1                                 ALPFYLISFMKGRGLRHSTGE
Drosophila_melanogaster_dif_Dorsal-related_immunity_factor_AAA28465.1  PLPFEYYPLLTKHNRRVAQKT
Drosophila_yakuba_Dif_XP_002090469.1                                   PLLFEYFPLLTMHNRRIAQKT
Strongylocentrotus_purpuratus_NFkB_AAD08653.1                          PKPFTFHPGILRKRKKHLAHF
Pinctada_fucata_relish_AEY99616.1_relish                               PKSFTYYPEIEKKRKKPLPNY
Carcinoscorpius_rotundicauda_relish_ABC75034.1                         PKDFVYFPGIERKRKKLNQCQ
Drosophila_melanogaster_Relish_AAF20133.1                              PLPFRYKPIVSRKRRRTGSSA
Gryllus_bimaculatus_relish_TRINITY_DN37770_c3_g1_i3                    PIKFQYKPGRTRKRPRVSNEN
;
end;
