# Supplementary material for: Striking parallels between dorsoventral patterning in Drosophila and Gryllus reveal a complex evolutionary history behind a model gene regulatory network
Source: eLife. 2021 Mar 30;10:e68287. doi: 10.7554/eLife.68287 (PMC8051952; doi:10.7554/eLife.68287)
Supplement: Supplementary file 3. [file elife-68287-supp3.zip › File S3 /DegappedUsedForPhylogeneticAnalysis/dorsal_align_cured 2.phy]

 19 221
G.b.dorsal SSSSMSKSQA KVQIIEQPAS KLRFRYECEG RSAGSIPGAN STPENKTFPT
Gd2_TRINIT SPPGEDKQHA YVEITEQPAA KLRFRYECEG RSAGSIPGAS STPDNKTYPA
N.v.dorsal SRMDTRRTGP YVEIVEQPAS KLRFRYECEG RSAGSIPGVS STPENKTFPT
Ap.mel.dor PREMNTRLLP YVEIIEQPAS KLRFRYECEG RSAGSIPGVN STSENKTFPT
T.c.dorsal QQQPQQRRRA FVKIIEQPAS KLRFRYECEG RSAGSIPGAS STPENKTFPS
O2_PTY1756 RPSAEGANGA HVKIIEQPAP KLRFRYECEG RSAGSLPGIR STPEHKTFPT
D.mea.dors AQSTKNRKKP YVKITEQPAG KLRFRYECEG RSAGSIPGVN STPENKTYPT
Ac.pi.dors SNNGRRTTSP YIKIVEQPAS KLRFRYECEG RSAGSIPGVN SSTENKTYPT
Gd3_TRINIT AEALVVTPKP IVRIVEQPAP RLRFRYACEG RSAGSLPGVH STPGARTVPE
M.d.Dif_X2 SPQPNVEGNP YIRIVEQPHP KLRFRYICEG RSAGSIPGIN STPDNKTYPT
B.mo.dorsa MASQSAPRAP SVVIVEQPAS KLRFRYKCEG RSAGSLPGVS STPENKTYPT
O.fa.dorsa GRPTTDVTKP YVKILEQPAP KLRFRHGCEG KTSGVIPGIS STIYYKTYPT
D.mea.dif  NLPEPSRSGP HLRIVEEPTS NIRFRYKCEG RTAGSIPGMN SSSETKTFPT
D.y.Dif_XP NLLEPNEGDP QLRIVEQPTG NIRFRYECEG RTAGSIPGKN SKSNCKTFPT
S.pu.NFkB  MKGLQEVSKP HLKILEQPRQ RFRFRYGCEG PSHGGLPGQN SQRGKRSFPS
P.fu.relis HMDDCDDLQP YIAIVEQPQS RFRFRYECEG PSHGGLQGER SEKYRRSFPS
C.r.relish HTLQPPPDHP YLSVLEQPTN RIRYRYKSEK GSHGGLTGEF SSSSKKTYPT
D.mea.Reli LASDGDKHVP QLRIVEQPVE KFRFRYKSEM HTHGSLNGAN SKRTPKTFPE
G.b.relish FDPSTMREEP FLKVIEEPVE KFRFRYKSEM MTHGSILARS HERNRKTYPS

           IQVVGYQGRA VVVVSCVTKD APRPHPHNLV GKECKKGVCT VEISHTGFAH
           IRVVGYIGRA VVVVSCVTKD SPRPHPHSLV GKECKRGVCT LELSRTGFAH
           IRIVGYKGRA IVVVSCVTKD LPRPHPHNLV GKECRRGVCT VEVPRTGFDH
           IKIVGYKGRA LVVVSCVTKD QPRPHPHNLV GKECKQGVCT VEVSRTGFEH
           IQVMGYQGRA VVVVSCVTKD EPRPHPHNLV GRECKKGVCT MEINMTGFSH
           IQIVGYKGRA VVVVSCVTKD PPRPHPHNLV GKECKRGVCT VEVSKTGFSH
           IEIVGYKGRA VVVVSCVTKD TPRPHPHNLV GKECKKGVCT LEINKTGFSH
           IQIVGYKGRA VVVVSCVTKD RPRPHPHNLV GRDCKKGICT IEINRTGFSH
           IEVLGLPDRA VALVSCVTRD APRPHPHAVV GGRCHGGVCV AALNQTGFDH
           IEIVGYTGNV KIIVSCVTAD EPRPHPHNLV GKECDRGVCT MRLKKTKFAH
           IKICSYKGPA TIVVSCVNKD PPKPHPHNLV GRECDRGVCS VDVTRTGFDH
           IQIMGYKGRS VVVISCVTRD PPRPHPHNLA GKECKKGVCS VPLPIAGFSH
           IEVCNYDGPV IIVVSCVTSD EPRQHPHWLV SKECKSGIYQ KKLPNAKFDH
           VEVLNYHGKV TIIVSCVTSN MPRQHPHCLV SKECKSGVYQ KILQNAKFDH
           VEICNYKGSA RIVVSLVTNE ETRPHAHSLV GKHCKDGLCT VQVGTPGESH
           IKIQNYNGPA KIFVKLVTTE SIRPHAHKLV GKNCQDGVCV TEIKEADLTD
           VKLENYRPQV FIKATLYTVD DQKPHVHKLM GKHCQDGVCS VILGSLHITE
           VTLCNYDGPA VIRCSLFQTN LDSPHSHQLV VRKDDRDVCD PHVSRRELSH
           VQLCNYDRPA IVRCSLYTAE KQTPHTHRLI VRADKDDPHE VIVSLTSLNT

           RSQPTSIDLN AVRLCFQVFL EKTHLPPVVS DPIYDKKDIQ VRFFTEEDGR
           RNQPGNIDLN AVRLCFQVFL EKTFLTPVVS DPIYDKKDIQ VRFFEQDHGR
           KRQPTSIDLN AVRLCFQVFV EKTVLQPVVS EPIYDKKDIE VRFFEERDGQ
           KRQPTSIDLN AVRLCFQVFL EKNVLQPVVS DPIFDKKDIQ VRFFEEKDGQ
           RNQPTSIDLN AVRLCFQVFL ERTVLTPVVS EPIYDKKDIQ VRFFEEKNGK
           KTQASSIDLN SVRLCFQAFL EATNLKPVIS DPIYDKKDIN VRFFEENDGQ
           RFQPSSIDLN SVRLCFQVFM EKTSLPPVVS EPIFDKKDIS VRFFEEKNGQ
           KENPTSIDLN AVRLCFQAFL GKSILEPIVS DPIYDKKDIQ VRFFEEKDGK
           RKNPSVIDLN SVRLCFQVFL EKTVLDPVVS DPIYDKKDIE VRFFEDVEGN
           MDQPSSIDLN IVRLCFQAFI PKYYLKPVVT EPIYDKKDIK IRFYEEKDGK
           RSHTQSIDLN AVRLAFQVFV PARRLPTVVS DIIYDKKDTA VIFYQEVNEQ
           KLQPNSIDLN SIRLCFQVFI EPTRLKPIVS EPIFDKKDIA VRFFEEKDGK
           KDQIDKINRY ELRLCYQAFI TVKVLDPIVS SPIYGKSDIE VRFYEDKDGR
           MDHVDKINRY ELRLCFQAFI TVKVLKPIVS SPIHGKSDIE VHFYEDEDGR
           WTEPSDMDLS VVRLCFQTYL PSTRLDPVIS VPVFDSKDIQ VKFFESADGQ
           DEKRQDMQLN VVKLCFQAYL KNSRLTPVLS TAIYDSKDIA VRFVEDDDGN
           ADKNQNMDLN RVKIRFEAFA VQYPCDAVFS NIIANQKDVK VIFFEDENGM
           KQLQEDMNLN QVRLCFEAFK INVPAPPVYS NAINNRKNIK VRFFEDEDGE
           VQESKKMNLN SVSLCFEAFY RNQQCDPVFS KPINNMKNIK IKFFENEDDQ

           ITWEGDFTPA SVHKQVAISF RTPRYRVLNV DRPVQAFIQL RRPSDGATSE
           TLWEADFTPA HVHKQVAISL RTPRYRTLDV PQPVDACIQL RRPSDGASSE
           TCWEGDFQPT HVHKQVAISF RTPSYMTHQV DQPVQAFIQL RRPSDGAVSE
           VLWEGDFQPV HVHKQTAIAF RTPTYRMQQV EQPVQVYIQL KRPSDGATSE
           VVWEGDFQPS QVHKQTAICF KAPRYHTLDI TEPVKVFIQL RRPSDGATSE
           TVWEGDFTPT QVHKQAAIVF RTPRYRTLEI DQPIQVFIQL RRPSDGETSE
           SVWEADFQHT DVHKQTAITF KTPRYHTLDI TEPAKVFIQL RRPSDGVTSE
           CIWEDVFKAS DVHKQVAIWF KTPKYKITEI DSPVNVWIQL KRPSDGMCSD
           VCWEADFTPA HVHRQVAICL RTPRYCRLDV SVPVSAFVQL RRPSDGACSV
           VIWEDEFQQT DIHKQTAIAF KTPRYHNTEI EKRAQVFIQL VRPTFSQVSD
           IVWEETVTPS YVHKQVAVVF NTPPYRDPQR DEHVTVHFQL KRLTDDARSN
           IIWEADFKPI NVHKQFAIAF KTPPYGPVKN NQVVRAFVQL QRPSNGGTSA
           ETWFAEFQPT DVFKQMAIAF KTPRYRNTEI TQSVNVELKL VRPSDGATSA
           ETWIADFKST DVFRQMAIAF KTPRYRNTEI TKSVYVNLKL VRPSDGATSS
           MVWQSEFGPT DVHRQYAIVF KTPAYKDINI DKPVYVHVQL KRKSDNETSD
           ISWESNFGPF DVHRQYAIVF KTPAYHNQRI SRPVNVTIML QRKSDQETSD
           IQWQDSFTEA DVHHQVAIVF KTPPYRDLMI KQPVKVKLQL YRYRDGECSK
           TVWEAKFRES DVHHQYAIVC QTPPYKDKDV DREVNVYIEL IRPSDDERSF
           EIWCDKFSEL DVHHQYAIVF RTPPYRDLDI EKPVDVFLQL YRPTDGDCSE

           ALPFTFTPEL RRKIPKSLSV P
           PLPFQLLPSL IKVMPQFLNQ N
           ALPFQLLPSL RRKRQKFNNS P
           PFPFLMLPSL RRKRQKINNS Q
           ALPFELLPML KRKRQKYHDP S
           ALPFHITPGM KRKRQRYSTG E
           ALPFEYVPHL RRKRQKTGGD P
           ALPFTFTPML KRKRQKLSSE S
           PLPFELTPSL PWLRRPSLVL S
           PLHFEFYPQF KRKRLRTGGN P
           SFAFEYIPYI LGKKRKTKMP L
           ALPFYLISFM KGRGLRHSTG E
           PLPFEYYPLL TKHNRRVAQK T
           PLLFEYFPLL TMHNRRIAQK T
           PKPFTFHPGI LRKRKKHLAH F
           PKSFTYYPEI EKKRKKPLPN Y
           PKDFVYFPGI ERKRKKLNQC Q
           PLPFRYKPIV SRKRRRTGSS A
           PIKFQYKPGR TRKRPRVSNE N
