# Supplementary material for: Striking parallels between dorsoventral patterning in Drosophila and Gryllus reveal a complex evolutionary history behind a model gene regulatory network
Source: eLife. 2021 Mar 30;10:e68287. doi: 10.7554/eLife.68287 (PMC8051952; doi:10.7554/eLife.68287)
Supplement: Supplementary file 3. [file elife-68287-supp3.zip › File S3 /DegappedUsedForPhylogeneticAnalysis/follistatin 2.fa]

>Drosophila_melanogaster_Follistatin_NP_652376.2
GRTYNTECQLRKRACRTNKNSCSGVCLNGLTCVEDQYLMPHCIACCEVCGVDGKTYRSACDINRMICKIGRSIAVAYPGP
CDIKCGPKDNCLVDLQTRQPRCVTCRYKCRKQQVHKICGYNNQTYNSWCEMHKHSESRYFIGVKSQGSC

>Anopheles_gambiae_Follistatin_XP_316346.4
GRTYKTECQLKKRACRQEQTSCKFVCPDGKRCIEDQNATPHCVSCCPVCGTDGITYPSICELKRQACLNGRAIPVAYRGR
CTIKCKDRQHCLTDLKTHKPRCVSCSYKCRSKRNVKLCGTNNRTYHSWCHMQKDSTTGFYIDVQYGGSC

>Gryllus_bimaculatus_Follistatin_TRINITY_DN42584_c3_g1_i1
GRTYRSLCRLRKRACRRKQSSCERLCPAGKHCLLDQNLRPHCVKCCPVCGADGVTYASSCHLRGAACLRGRAIPEAYRGP
CAVRCRERQACLLEPATGAPRCVTCSYRCKGSDGGPICGSNNLTYPSWCHMLKDADTGYVIETRFAGRC

>Lottia_gigantea_Follistatin_102759
GITFDDACELKRHNCRHGRRSCRDVCSRNLTCLEDQNGLPHCVPCCSLCGEDGVTYPSRCHLFQAICAKGKTIRLAYKSS
CTINCPENYTCLNDPRTGRPQCSNCNHLCTSTRDVTVCGTDDITYSSYCVMQQTAASQTVIKTKYSGIC

>Homo_sapiens_Follistatin_FST344_NP_037541.1
GKTYRNECALLKARCKEQKKTCRDVCPGSSTCVVDQTNNAYCVTCCSLCGNDGVTYSSACHLRKATCLLGRSIGLAYEGK
CDIQCTGGKKCLWDFKVGRGRCSLCDELCDSKSDEPVCASDNATYASECAMKEAASSGVLLEVKHSGSC

>Gallus_gallus_Follistatin_NP_990531.1
GKTYRNECALLKARCKEQKKTCRDVCPGSSTCVVDQTNNAYCVTCCPLCGNDGITYASACHLRKATCLLGRSIGLAYEGK
CDIQCSAGKKCLWDFKVGRGRCALCDELCESKSDEAVCASDNTTYPSECAMKEAASMGVLLEVKHSGSC

>Danio_rerio_FollistatinA_NP_571112.3
GKTYRDECALLKSKCKGHKKTCRDVCPGSSTCVVDQTNNAYCVTCCPLCGNDGIVYASACHLRRATCLLGRSIGVAYEGK
CDIHCSAGKKCLWDAKMSRGRCAVCAESCESRSEEAVCASDNTTYPSECAMKQAASLGVLLEVKHSGSC

>Danio_rerio_FollistatinB_NP_001034720.1
GKTYRNECALLRAKCKRHKKSCYDVCPGSSTCVLDQTNNAYCVTCCPLCGNDGKVYASACHLRRATCIMGRSIGVAYEGK
CDINCREGRKCLWDKRTGRGRCAVCEDTCESRPGDSVCASDNTTYPSDCAMRQAAALGLVLEVKHSGSC

>Saccoglossus_kowalevskii_Follistatinlike_XP_002736683.1
SRTYANKCAMRKYRCKQRQTTCNGVCPGNLSCIVDQHNRPHCVSCCPLCGLDGVTYESSCQLMAATCLLGSSIGVAYSGR
CKFSCIQGKKCLVTADSGIPQCVTCNQTCKETDDNRICGSDNQTYQSCCEMRKSSNKGISIEIKHFGQC

>Nematostella_vectensis_Follistatin_XP_001624524.1
KETLATEESVKEIASKNQGTGCVKLCPAGQTCLVSGRETCSCVTTCPVCGSDGHLYINHCDLHRLACTTGRKISIDWDDT
CKNKCNERKMCDADLPTGEPEVKTTTEKTATKKAAKVCGDDNGTLADSCHLRDEERFGYVTHIEEPGGC

>Nasonia_vitripennis_follistatin_XP_001607105.2
GRTYRNVCKLKRRVCRKGRSSCLGVCRHGRSCLLDQNLSAHCVKCCPVCGVDGNTYKSACHLRAAACRAGRAIAIAYKGP
CSIQCRPGQLCLTEPHTERPRCVTCLYRCRNKEPLALCASNNVTYPSWCHIMKDALTGLVLETRHAGAC

>Tribolium_castaneum_follistatin_EFA07639.2
GRSYRNICRLRKRACRRKQTSCDKICPSGMHCLLDQNLHPHCVNCCPVCGSDGVTYPSACHLREKTCRRGKAIPIAYKGP
CDVRCQDRQSCLTDPSTGMPRCVSCTSTCRPRHHGPICGTNNSTYHSWCDMMVDSAKGFVIDTKHPGRC
