# Supplementary material for: Striking parallels between dorsoventral patterning in Drosophila and Gryllus reveal a complex evolutionary history behind a model gene regulatory network
Source: eLife. 2021 Mar 30;10:e68287. doi: 10.7554/eLife.68287 (PMC8051952; doi:10.7554/eLife.68287)
Supplement: Supplementary file 3. [file elife-68287-supp3.zip › File S3 /DegappedUsedForPhylogeneticAnalysis/follistatin 2.nxs]

#NEXUS
BEGIN DATA;
dimensions ntax=12 nchar=149;
format missing=?
interleave datatype=PROTEIN gap= -;

matrix
Drosophila_melanogaster_Follistatin_NP_652376.2           GRTYNTECQLRKRACRTNKNSCSGVCLNGLTCVEDQYLMPHCIACCEVCG
Anopheles_gambiae_Follistatin_XP_316346.4                 GRTYKTECQLKKRACRQEQTSCKFVCPDGKRCIEDQNATPHCVSCCPVCG
Gryllus_bimaculatus_Follistatin_TRINITY_DN42584_c3_g1_i1  GRTYRSLCRLRKRACRRKQSSCERLCPAGKHCLLDQNLRPHCVKCCPVCG
Lottia_gigantea_Follistatin_102759                        GITFDDACELKRHNCRHGRRSCRDVCSRNLTCLEDQNGLPHCVPCCSLCG
Homo_sapiens_Follistatin_FST344_NP_037541.1               GKTYRNECALLKARCKEQKKTCRDVCPGSSTCVVDQTNNAYCVTCCSLCG
Gallus_gallus_Follistatin_NP_990531.1                     GKTYRNECALLKARCKEQKKTCRDVCPGSSTCVVDQTNNAYCVTCCPLCG
Danio_rerio_FollistatinA_NP_571112.3                      GKTYRDECALLKSKCKGHKKTCRDVCPGSSTCVVDQTNNAYCVTCCPLCG
Danio_rerio_FollistatinB_NP_001034720.1                   GKTYRNECALLRAKCKRHKKSCYDVCPGSSTCVLDQTNNAYCVTCCPLCG
Saccoglossus_kowalevskii_Follistatinlike_XP_002736683.1   SRTYANKCAMRKYRCKQRQTTCNGVCPGNLSCIVDQHNRPHCVSCCPLCG
Nematostella_vectensis_Follistatin_XP_001624524.1         KETLATEESVKEIASKNQGTGCVKLCPAGQTCLVSGRETCSCVTTCPVCG
Nasonia_vitripennis_follistatin_XP_001607105.2            GRTYRNVCKLKRRVCRKGRSSCLGVCRHGRSCLLDQNLSAHCVKCCPVCG
Tribolium_castaneum_follistatin_EFA07639.2                GRSYRNICRLRKRACRRKQTSCDKICPSGMHCLLDQNLHPHCVNCCPVCG

Drosophila_melanogaster_Follistatin_NP_652376.2           VDGKTYRSACDINRMICKIGRSIAVAYPGPCDIKCGPKDNCLVDLQTRQP
Anopheles_gambiae_Follistatin_XP_316346.4                 TDGITYPSICELKRQACLNGRAIPVAYRGRCTIKCKDRQHCLTDLKTHKP
Gryllus_bimaculatus_Follistatin_TRINITY_DN42584_c3_g1_i1  ADGVTYASSCHLRGAACLRGRAIPEAYRGPCAVRCRERQACLLEPATGAP
Lottia_gigantea_Follistatin_102759                        EDGVTYPSRCHLFQAICAKGKTIRLAYKSSCTINCPENYTCLNDPRTGRP
Homo_sapiens_Follistatin_FST344_NP_037541.1               NDGVTYSSACHLRKATCLLGRSIGLAYEGKCDIQCTGGKKCLWDFKVGRG
Gallus_gallus_Follistatin_NP_990531.1                     NDGITYASACHLRKATCLLGRSIGLAYEGKCDIQCSAGKKCLWDFKVGRG
Danio_rerio_FollistatinA_NP_571112.3                      NDGIVYASACHLRRATCLLGRSIGVAYEGKCDIHCSAGKKCLWDAKMSRG
Danio_rerio_FollistatinB_NP_001034720.1                   NDGKVYASACHLRRATCIMGRSIGVAYEGKCDINCREGRKCLWDKRTGRG
Saccoglossus_kowalevskii_Follistatinlike_XP_002736683.1   LDGVTYESSCQLMAATCLLGSSIGVAYSGRCKFSCIQGKKCLVTADSGIP
Nematostella_vectensis_Follistatin_XP_001624524.1         SDGHLYINHCDLHRLACTTGRKISIDWDDTCKNKCNERKMCDADLPTGEP
Nasonia_vitripennis_follistatin_XP_001607105.2            VDGNTYKSACHLRAAACRAGRAIAIAYKGPCSIQCRPGQLCLTEPHTERP
Tribolium_castaneum_follistatin_EFA07639.2                SDGVTYPSACHLREKTCRRGKAIPIAYKGPCDVRCQDRQSCLTDPSTGMP

Drosophila_melanogaster_Follistatin_NP_652376.2           RCVTCRYKCRKQQVHKICGYNNQTYNSWCEMHKHSESRYFIGVKSQGSC
Anopheles_gambiae_Follistatin_XP_316346.4                 RCVSCSYKCRSKRNVKLCGTNNRTYHSWCHMQKDSTTGFYIDVQYGGSC
Gryllus_bimaculatus_Follistatin_TRINITY_DN42584_c3_g1_i1  RCVTCSYRCKGSDGGPICGSNNLTYPSWCHMLKDADTGYVIETRFAGRC
Lottia_gigantea_Follistatin_102759                        QCSNCNHLCTSTRDVTVCGTDDITYSSYCVMQQTAASQTVIKTKYSGIC
Homo_sapiens_Follistatin_FST344_NP_037541.1               RCSLCDELCDSKSDEPVCASDNATYASECAMKEAASSGVLLEVKHSGSC
Gallus_gallus_Follistatin_NP_990531.1                     RCALCDELCESKSDEAVCASDNTTYPSECAMKEAASMGVLLEVKHSGSC
Danio_rerio_FollistatinA_NP_571112.3                      RCAVCAESCESRSEEAVCASDNTTYPSECAMKQAASLGVLLEVKHSGSC
Danio_rerio_FollistatinB_NP_001034720.1                   RCAVCEDTCESRPGDSVCASDNTTYPSDCAMRQAAALGLVLEVKHSGSC
Saccoglossus_kowalevskii_Follistatinlike_XP_002736683.1   QCVTCNQTCKETDDNRICGSDNQTYQSCCEMRKSSNKGISIEIKHFGQC
Nematostella_vectensis_Follistatin_XP_001624524.1         EVKTTTEKTATKKAAKVCGDDNGTLADSCHLRDEERFGYVTHIEEPGGC
Nasonia_vitripennis_follistatin_XP_001607105.2            RCVTCLYRCRNKEPLALCASNNVTYPSWCHIMKDALTGLVLETRHAGAC
Tribolium_castaneum_follistatin_EFA07639.2                RCVSCTSTCRPRHHGPICGTNNSTYHSWCDMMVDSAKGFVIDTKHPGRC
;
end;
