# Supplementary material for: Striking parallels between dorsoventral patterning in Drosophila and Gryllus reveal a complex evolutionary history behind a model gene regulatory network
Source: eLife. 2021 Mar 30;10:e68287. doi: 10.7554/eLife.68287 (PMC8051952; doi:10.7554/eLife.68287)
Supplement: Supplementary file 3. [file elife-68287-supp3.zip › File S3 /DegappedUsedForPhylogeneticAnalysis/follistatin 2.phy]

 12 149
Drosophila GRTYNTECQL RKRACRTNKN SCSGVCLNGL TCVEDQYLMP HCIACCEVCG
Anopheles  GRTYKTECQL KKRACRQEQT SCKFVCPDGK RCIEDQNATP HCVSCCPVCG
Gryllus_bi GRTYRSLCRL RKRACRRKQS SCERLCPAGK HCLLDQNLRP HCVKCCPVCG
Lottia_gig GITFDDACEL KRHNCRHGRR SCRDVCSRNL TCLEDQNGLP HCVPCCSLCG
Homo_sapie GKTYRNECAL LKARCKEQKK TCRDVCPGSS TCVVDQTNNA YCVTCCSLCG
Gallus_gal GKTYRNECAL LKARCKEQKK TCRDVCPGSS TCVVDQTNNA YCVTCCPLCG
Danio_re   GKTYRDECAL LKSKCKGHKK TCRDVCPGSS TCVVDQTNNA YCVTCCPLCG
Danio_re_o GKTYRNECAL LRAKCKRHKK SCYDVCPGSS TCVLDQTNNA YCVTCCPLCG
Saccogloss SRTYANKCAM RKYRCKQRQT TCNGVCPGNL SCIVDQHNRP HCVSCCPLCG
Nematostel KETLATEESV KEIASKNQGT GCVKLCPAGQ TCLVSGRETC SCVTTCPVCG
Nasonia_vi GRTYRNVCKL KRRVCRKGRS SCLGVCRHGR SCLLDQNLSA HCVKCCPVCG
Tribolium  GRSYRNICRL RKRACRRKQT SCDKICPSGM HCLLDQNLHP HCVNCCPVCG

           VDGKTYRSAC DINRMICKIG RSIAVAYPGP CDIKCGPKDN CLVDLQTRQP
           TDGITYPSIC ELKRQACLNG RAIPVAYRGR CTIKCKDRQH CLTDLKTHKP
           ADGVTYASSC HLRGAACLRG RAIPEAYRGP CAVRCRERQA CLLEPATGAP
           EDGVTYPSRC HLFQAICAKG KTIRLAYKSS CTINCPENYT CLNDPRTGRP
           NDGVTYSSAC HLRKATCLLG RSIGLAYEGK CDIQCTGGKK CLWDFKVGRG
           NDGITYASAC HLRKATCLLG RSIGLAYEGK CDIQCSAGKK CLWDFKVGRG
           NDGIVYASAC HLRRATCLLG RSIGVAYEGK CDIHCSAGKK CLWDAKMSRG
           NDGKVYASAC HLRRATCIMG RSIGVAYEGK CDINCREGRK CLWDKRTGRG
           LDGVTYESSC QLMAATCLLG SSIGVAYSGR CKFSCIQGKK CLVTADSGIP
           SDGHLYINHC DLHRLACTTG RKISIDWDDT CKNKCNERKM CDADLPTGEP
           VDGNTYKSAC HLRAAACRAG RAIAIAYKGP CSIQCRPGQL CLTEPHTERP
           SDGVTYPSAC HLREKTCRRG KAIPIAYKGP CDVRCQDRQS CLTDPSTGMP

           RCVTCRYKCR KQQVHKICGY NNQTYNSWCE MHKHSESRYF IGVKSQGSC
           RCVSCSYKCR SKRNVKLCGT NNRTYHSWCH MQKDSTTGFY IDVQYGGSC
           RCVTCSYRCK GSDGGPICGS NNLTYPSWCH MLKDADTGYV IETRFAGRC
           QCSNCNHLCT STRDVTVCGT DDITYSSYCV MQQTAASQTV IKTKYSGIC
           RCSLCDELCD SKSDEPVCAS DNATYASECA MKEAASSGVL LEVKHSGSC
           RCALCDELCE SKSDEAVCAS DNTTYPSECA MKEAASMGVL LEVKHSGSC
           RCAVCAESCE SRSEEAVCAS DNTTYPSECA MKQAASLGVL LEVKHSGSC
           RCAVCEDTCE SRPGDSVCAS DNTTYPSDCA MRQAAALGLV LEVKHSGSC
           QCVTCNQTCK ETDDNRICGS DNQTYQSCCE MRKSSNKGIS IEIKHFGQC
           EVKTTTEKTA TKKAAKVCGD DNGTLADSCH LRDEERFGYV THIEEPGGC
           RCVTCLYRCR NKEPLALCAS NNVTYPSWCH IMKDALTGLV LETRHAGAC
           RCVSCTSTCR PRHHGPICGT NNSTYHSWCD MMVDSAKGFV IDTKHPGRC
