# Supplementary material for: Striking parallels between dorsoventral patterning in Drosophila and Gryllus reveal a complex evolutionary history behind a model gene regulatory network
Source: eLife. 2021 Mar 30;10:e68287. doi: 10.7554/eLife.68287 (PMC8051952; doi:10.7554/eLife.68287)
Supplement: Supplementary file 3. [file elife-68287-supp3.zip › File S3 /DegappedUsedForPhylogeneticAnalysis/KCP_BMPER_trim 2.fas]

>Gryllus_bimaculatus_TRINITY_DN38054_c10_g1_i1_BMPER_CVL2
TCTIAGHTYKRLGPCKSCLCGQVRCAVQMCPACPTGFKEERHECDGVCAVFGDPHYKTFDGKFYSFQGSCKYQLATDCVG
KNFSIRVTHDSRHTKTSTKTISLKMGELKVNLGQKMRVKVNGKRIEPPYHSDKLFVNKTDESVRVHTHLGVGILWDGYSF
AEVYGHMCGLCGDFNGNSRNDFVTRRGRPVQDADKFGTSWVGKACRPHEPQCQ

>Bombus_terrestris_XP_020721166.1_BMPER
SCTYAGKTYGKLDSCKACACGKVRCAMPMCPPCPPNSRLEHPQCDGVCTVFGDPHYRTFDGKFYSFKGSCKYQLASDCSG
HTFSVRVTNDARSTRFSTKTIAIKVGDLKVNLGQKMRVKVNGKKVEIPYRANRLDVNRTTDSIIVSTQIGIKVLWDGISF
LEVSGRLCGLCGNFNSLPKDDFTNRRGKLLQDPQPFGQSWVGRSCRPKPKRCR

>Nasonia_vitripennis_crossveinless_2_XP_001601040.2
SCTYAGKTYGKLDPCKSCACGKVRCAMSMCPPCPPNSRLELPQCDGVCTVFGDPHYRTFDGKFYTFRGSCKYQLASDCSN
HTFSIRVTNDARATRLSTKTISLKIGDLKVNLGQRMRVKVNGRRVEVPFRANRLDINRTLDSILVNTQLGIKILWDGISF
LEVSGKLCGLCGNFNSIPKDDLMNRRGKLLSDPVSFGNSWVGKVCRTKNRGCK

>Acyrthosiphon_pisum_XP_001942569.2_BMPER
TCVENGNVYLKVDECKSCLCGQVQCAQEMCPSCPLNMKLRTVSCDGVCTVFGDPHYRTYDGKFFSFQGPCKYLLSADCVG
RTFSIRVTNDARNTRNSTKTISLRTGGLKVNLGENKRIKINGQRVSVPYKSNELTISNMNDTVLVETRIGVSIIWDGRGF
LEVSGSLCGLCGNFNSVPRDDMTTKDGQVVLEPQVFGSSWVGNACRPLKTQCS

>Oncopeltus_fasciatus_crossveinless_2_PTY20884.1
EKPDRSDPSKELDPCKSCSCGQVKCVEELCLPCPPNHKLITYQCDGVCTVFGDPHYRTFDGKFFSFQGSCKYQLAADCVN
NTFSIRVTNDARGTKTSTKTVSVKMNGVKVNLGEKRRVKINGERVKIPYTSPAVTVTNTDGWVLMEATIGVKLLWDGDSF
LELSSALCGLCGNFNSIARDDLTTRRGEPVLEADVLGKSWVGKACRRQPPRCS

>Aedes_aegypti_XP_021699545.1_BMPER
TCTHRGQVYESLNACTSCECGEVRCARSQCPKCKPNETLIKPECPGVCTVFGDPHYKTFDGYFYSFQGSCKYQLTADCKD
HTFSIRVTNDARLTKSSTKTVTLKLGNLKVNLGQKMRVKINGSRVDPPYKDGVLDVFKSDDEVIVSTTLGIKLTWDGNNF
IQVENKLCGLCGNYNSVFRDDLFSRTGVNMTDNVKFAQSWVGKACRPRKSQCR

>New|Nasonia_vitripennis_KCP_XP_008213887.2
TCVHDGTIYKNTETCETCTCGRINCSALTCPRCPQNSILVIPECKGVCTVFGGSHVRTFDGKLYAFIGSCKYQLASDCDS
GTFNIRLKNTVVGNDVSIKRVSLRLGKTKVDLQQNKNTKVNDQVVDVPYRKDKLELKEVDDTIVVTSKIGVKILWNYVGF
VEVSKKVCGLCGDFNAIAENDLTTREGILVDDPAIFAQSWTSEVCDTRKRGCN

>Drosophila_melanogaster_NP_524809.2_crossveinless_2
ECSLDGIVYQDMGPCRSCRCGTIRCAQMRCPKCRANEELKQPECAGTCTVFGDPHFRTFDGKFFSFQGSCKYLLASDCMG
KTFHIRLTNEGRGTRRAAKTVTLSLRNLKVNLGQRMRVKVNGTRVTLPYFGQNVTIERLANAVMLRSEMGLTLEWNGAGF
LQVSKRLCGLCGNFNGSSRDDLTGKDGRSHGDDEHFANSWVGKSCRKREPTCD

>Tribolium_castaneum_crossveinless_2_XP_008198226.1
ECRFGDHYYEKLDACRSCKCGRPSCAMTRCNPCAPGTKLVHVECEGVCMVFGDPHYKTFDGKIYTFQGIGKYLLTSDTKA
QTFSIRVANDNKTYKNATKRVAIRYEDFRFNLQQKGRVKLNRKKLTLPYKDGKVSIEKRNGNVEVTFQNGVKIFWTGQSF
LEVTSRLSGLCGNFNGNVQDEFRTRKGRVFKDSEAFGASWAGAACSAHRSLCA

>Mus_musculus_NP_082748.1_BMPER
VCKFGSKIFRSSVNCSICACGKTECRKKQCVSCPQGKILNRKGCPGVCTVFGDPHYNTFDGRTFNFQGTCQYVLTKDCSA
SPFQVLVKNDARRTRSFTKSVELMLGESTVSLQQHLTVRWNGSRIALPCHTPHFHIDLDGYLLKVTTRAGLEISWDGDSF
VEVMGKLCGLCGNYNGHKRDDLIGGDGNFKFDVDDFAESWVEEFCRPQRELCQ

>Homo_sapiens_NP_597725.1_BMPER
VCKFGNKIFQSSINCTICACGRTECRNKQCISCPQGKILNRKGCPGVCTVFGDPHYNTFDGRTFNFQGTCQYVLTKDCSA
SPFQVLVKNDARRTRSFTKSVELVLGESRVSLQQHLTVRWNGSRIALPCRAPHFHIDLDGYLLKVTTKAGLEISWDGDSF
VEVMGKLCGLCGNYNGHKRDDLIGGDGNFKFDVDDFAESWVEEFCRPQRELCQ

>Lottia_gigantea_XP_009064753.1_BMPER
NCLYDGKIHMQPRMCTQCSCGVTYCQRERCNSCPNGYKLQFQECDAVCRVFGDPHYRTFDGKMYNFQGTCKYMLSQDCQG
KDFTIKVKNGVRLSSGFTQMVVVLMGDTRISFRQNLLIKINRRRVQLPYTPGKFSIRREGHSVTFRADIGLKVVWDGDSF
LEVTNRLCGLCGNYNGLETDDLIGRKGKNYLRGEEFGNSWIGKACTQPKSICD

>Saccoglossus_kowalevskii_NP_001158389.1_BMPER_crossveinless_2
TCSENSNIYMEDDSCVQCTCGKITCDHIQCDDCPYDHTLTKGECMGVCTVFGDPHYKTYDGRLYNFQGTCKYVLTSDCHD
NSFIVRVKNSARNTASFTKSVYITIGDYDVTFHQGLNVRYKQHPISLPFESSVFYIEIRENMVTMTTRLGMVIRWDGDSY
LEVVNKVCGLCGNYNGNLWDDYTTRGGVVKNHAPLFAETWIGSVCRPEREHCE

>Mus_musculus_BAE32541.1_Kcp
SCMHQGRWVAAVDACTSCSCGTVHCQTQRCRACSRDEVPALSSCPASCMAFGDPHYRTFDGRLLHFQGSCSYVLAKDCHG
EDFSVHVTNDDRGRRGVTQEVAVLLGTVAVRLLQGRTVMVDQHTVTLPFLEPLLYIELRGHTVILHAQPGLQVLWDGQSQ
VEVRGQTCGLCGNFNGFAQDDLQGPDGRLLPTEASFGNSWVGRPCAGREDPCR

>New|Xenopus_laevis_KCP_XP_018106100.1
SCWYQGQRFLQVDECTACTCGEVHCHSERCPSCTAEETPALIMCPATCIAFGDPHYRTFDGKMYHFQGSCTYVLSEDCEG
GDFSIHVTNDDRGLRGVTKEVTVLIGDAVVQLLQDWVVMVDYQTVELPFLEPYIYIERKTNTILLNSNIGVKVQWNGRSH
LEVSDHLCGLCGNFNNYPQDDLRDRRGQILMSEAAFGNSWVDSSCDGQDDPCK

>New|Lingula_anatina_KCP_XP_013412593.1
TCQYKGKVYQHYDDCTKCLCGRVECTRQRCESCGSDEVPSLVVCPASCIAFGDPHYRTFDGRMVHFQGTCKYIMATDCDS
GDFTIEVQHDDRGVQGVAQSLTVKIAGIELELLQRQAVKVNGQSVSLPYLEPHVFVEQSGDNILLNTNLGVKVIWNGDSY
AEVSRKMCGLCGNFNGFPQDDLRLRDEQIATSEAVFGNSWVPQPCDGRDDPCI

>New|Limulus_polyphemus_KCP_XP_022244270.1
TCFYGGRTFQNPDVCTECYCGNISCHTQRCLQCPSDHIPSVDHCPATCVTFGDPHYRTFDGMMIHFQGTCRYIMASDCDE
GNFRVEVQNSDRGIQGVTDSITVIVKSITVNLWQGPVVSVNNKNVTLPFFDPILYIENTGESVLVNTDVGLKVLWNGDSY
AEVSGKMCGLCGNFNNFPQDDLRVPSGEVVTSEADFGNNWSPQSCDAFNDPCS

>New|Parasteatoda_tepidariorum_KCP_XP_015906960.1
SCDYGGSFYENPDPCTTCQCGKMNCHNERCIHCTSDEIPSVDQCPATCLAFGDPHYRTFDGASISFQGTCRYVLTADCYT
QKFSIVVENNDRGFNGVTHRVVLVLQNASVDLRAGPSVYLRGKLIELPYFKPVLYVEKTGTSVLVTTDVGVQVLWNGDGF
VEVTGKTCGLCGNFNYYPEDDMRTPTNQTATSEAMFGNSWYPSGCESVDDPCS

>New|Acanthaster_planci_KCP_XP_022098388.1
PCFYSGRQYQQRDECTSCVCGQVQCQTSRCPTCQADEVPALEHCPATCIAFGDPHYRTFDGRLIHFQGTCKYIMTMDCKN
QDFIVEVKNDDRNAAGVTQEVTIIIQGEQVDLGQNGMVKVNGIAVKPPFLEPYLFVEQRGSSYYVNTNVGLQVLWDGSSY
VEVSRETCGLCGNFNTYPQDDLKMRNGQMASSEAGFGNSWVGDGCEAKDQPCD

>New|Branchiostoma_floridae_KCP_XP_002599939.1
TCMDGLMNFQPPDRCCECRGGEVMCMTERCPHCESDETPTLSMCPATCTTFGDPHYRTFDGKMIHFQGTCVYTLAADCDG
GDFEVLVQNDDRGAFGVTQESKIKLKGVEIELLQKWVVKVNGLEVNLPYLDPVLFIEKSGSTILVNTEIGLKVLWNGHSY
LEVSRKTCGLCGNFNNFPQDDMRLRNGQITNSASVFGNSWVPPPCDSEDDPCV
