# Supplementary material for: Striking parallels between dorsoventral patterning in Drosophila and Gryllus reveal a complex evolutionary history behind a model gene regulatory network
Source: eLife. 2021 Mar 30;10:e68287. doi: 10.7554/eLife.68287 (PMC8051952; doi:10.7554/eLife.68287)
Supplement: Supplementary file 3. [file elife-68287-supp3.zip › File S3 /DegappedUsedForPhylogeneticAnalysis/KCP_BMPER_trim 2.nxs]

#NEXUS
BEGIN DATA;
dimensions ntax=20 nchar=213;
format missing=?
interleave datatype=PROTEIN gap= -;

matrix
Gryllus_bimaculatus_TRINITY_DN38054_c10_g1_i1_BMPER_CVL2       TCTIAGHTYKRLGPCKSCLCGQVRCAVQMCPACPTGFKEERHECDGVCAV
Bombus_terrestris_XP_020721166.1_BMPER                         SCTYAGKTYGKLDSCKACACGKVRCAMPMCPPCPPNSRLEHPQCDGVCTV
Nasonia_vitripennis_crossveinless_2_XP_001601040.2             SCTYAGKTYGKLDPCKSCACGKVRCAMSMCPPCPPNSRLELPQCDGVCTV
Acyrthosiphon_pisum_XP_001942569.2_BMPER                       TCVENGNVYLKVDECKSCLCGQVQCAQEMCPSCPLNMKLRTVSCDGVCTV
Oncopeltus_fasciatus_crossveinless_2_PTY20884.1                EKPDRSDPSKELDPCKSCSCGQVKCVEELCLPCPPNHKLITYQCDGVCTV
Aedes_aegypti_XP_021699545.1_BMPER                             TCTHRGQVYESLNACTSCECGEVRCARSQCPKCKPNETLIKPECPGVCTV
Nasonia_vitripennis_KCP_XP_008213887.2                     TCVHDGTIYKNTETCETCTCGRINCSALTCPRCPQNSILVIPECKGVCTV
Drosophila_melanogaster_NP_524809.2_crossveinless_2            ECSLDGIVYQDMGPCRSCRCGTIRCAQMRCPKCRANEELKQPECAGTCTV
Tribolium_castaneum_crossveinless_2_XP_008198226.1             ECRFGDHYYEKLDACRSCKCGRPSCAMTRCNPCAPGTKLVHVECEGVCMV
Mus_musculus_NP_082748.1_BMPER                                 VCKFGSKIFRSSVNCSICACGKTECRKKQCVSCPQGKILNRKGCPGVCTV
Homo_sapiens_NP_597725.1_BMPER                                 VCKFGNKIFQSSINCTICACGRTECRNKQCISCPQGKILNRKGCPGVCTV
Lottia_gigantea_XP_009064753.1_BMPER                           NCLYDGKIHMQPRMCTQCSCGVTYCQRERCNSCPNGYKLQFQECDAVCRV
Saccoglossus_kowalevskii_NP_001158389.1_BMPER_crossveinless_2  TCSENSNIYMEDDSCVQCTCGKITCDHIQCDDCPYDHTLTKGECMGVCTV
Mus_musculus_BAE32541.1_Kcp                                    SCMHQGRWVAAVDACTSCSCGTVHCQTQRCRACSRDEVPALSSCPASCMA
Xenopus_laevis_KCP_XP_018106100.1                          SCWYQGQRFLQVDECTACTCGEVHCHSERCPSCTAEETPALIMCPATCIA
Lingula_anatina_KCP_XP_013412593.1                         TCQYKGKVYQHYDDCTKCLCGRVECTRQRCESCGSDEVPSLVVCPASCIA
Limulus_polyphemus_KCP_XP_022244270.1                      TCFYGGRTFQNPDVCTECYCGNISCHTQRCLQCPSDHIPSVDHCPATCVT
Parasteatoda_tepidariorum_KCP_XP_015906960.1               SCDYGGSFYENPDPCTTCQCGKMNCHNERCIHCTSDEIPSVDQCPATCLA
Acanthaster_planci_KCP_XP_022098388.1                      PCFYSGRQYQQRDECTSCVCGQVQCQTSRCPTCQADEVPALEHCPATCIA
Branchiostoma_floridae_KCP_XP_002599939.1                  TCMDGLMNFQPPDRCCECRGGEVMCMTERCPHCESDETPTLSMCPATCTT

Gryllus_bimaculatus_TRINITY_DN38054_c10_g1_i1_BMPER_CVL2       FGDPHYKTFDGKFYSFQGSCKYQLATDCVGKNFSIRVTHDSRHTKTSTKT
Bombus_terrestris_XP_020721166.1_BMPER                         FGDPHYRTFDGKFYSFKGSCKYQLASDCSGHTFSVRVTNDARSTRFSTKT
Nasonia_vitripennis_crossveinless_2_XP_001601040.2             FGDPHYRTFDGKFYTFRGSCKYQLASDCSNHTFSIRVTNDARATRLSTKT
Acyrthosiphon_pisum_XP_001942569.2_BMPER                       FGDPHYRTYDGKFFSFQGPCKYLLSADCVGRTFSIRVTNDARNTRNSTKT
Oncopeltus_fasciatus_crossveinless_2_PTY20884.1                FGDPHYRTFDGKFFSFQGSCKYQLAADCVNNTFSIRVTNDARGTKTSTKT
Aedes_aegypti_XP_021699545.1_BMPER                             FGDPHYKTFDGYFYSFQGSCKYQLTADCKDHTFSIRVTNDARLTKSSTKT
Nasonia_vitripennis_KCP_XP_008213887.2                     FGGSHVRTFDGKLYAFIGSCKYQLASDCDSGTFNIRLKNTVVGNDVSIKR
Drosophila_melanogaster_NP_524809.2_crossveinless_2            FGDPHFRTFDGKFFSFQGSCKYLLASDCMGKTFHIRLTNEGRGTRRAAKT
Tribolium_castaneum_crossveinless_2_XP_008198226.1             FGDPHYKTFDGKIYTFQGIGKYLLTSDTKAQTFSIRVANDNKTYKNATKR
Mus_musculus_NP_082748.1_BMPER                                 FGDPHYNTFDGRTFNFQGTCQYVLTKDCSASPFQVLVKNDARRTRSFTKS
Homo_sapiens_NP_597725.1_BMPER                                 FGDPHYNTFDGRTFNFQGTCQYVLTKDCSASPFQVLVKNDARRTRSFTKS
Lottia_gigantea_XP_009064753.1_BMPER                           FGDPHYRTFDGKMYNFQGTCKYMLSQDCQGKDFTIKVKNGVRLSSGFTQM
Saccoglossus_kowalevskii_NP_001158389.1_BMPER_crossveinless_2  FGDPHYKTYDGRLYNFQGTCKYVLTSDCHDNSFIVRVKNSARNTASFTKS
Mus_musculus_BAE32541.1_Kcp                                    FGDPHYRTFDGRLLHFQGSCSYVLAKDCHGEDFSVHVTNDDRGRRGVTQE
Xenopus_laevis_KCP_XP_018106100.1                          FGDPHYRTFDGKMYHFQGSCTYVLSEDCEGGDFSIHVTNDDRGLRGVTKE
Lingula_anatina_KCP_XP_013412593.1                         FGDPHYRTFDGRMVHFQGTCKYIMATDCDSGDFTIEVQHDDRGVQGVAQS
Limulus_polyphemus_KCP_XP_022244270.1                      FGDPHYRTFDGMMIHFQGTCRYIMASDCDEGNFRVEVQNSDRGIQGVTDS
Parasteatoda_tepidariorum_KCP_XP_015906960.1               FGDPHYRTFDGASISFQGTCRYVLTADCYTQKFSIVVENNDRGFNGVTHR
Acanthaster_planci_KCP_XP_022098388.1                      FGDPHYRTFDGRLIHFQGTCKYIMTMDCKNQDFIVEVKNDDRNAAGVTQE
Branchiostoma_floridae_KCP_XP_002599939.1                  FGDPHYRTFDGKMIHFQGTCVYTLAADCDGGDFEVLVQNDDRGAFGVTQE

Gryllus_bimaculatus_TRINITY_DN38054_c10_g1_i1_BMPER_CVL2       ISLKMGELKVNLGQKMRVKVNGKRIEPPYHSDKLFVNKTDESVRVHTHLG
Bombus_terrestris_XP_020721166.1_BMPER                         IAIKVGDLKVNLGQKMRVKVNGKKVEIPYRANRLDVNRTTDSIIVSTQIG
Nasonia_vitripennis_crossveinless_2_XP_001601040.2             ISLKIGDLKVNLGQRMRVKVNGRRVEVPFRANRLDINRTLDSILVNTQLG
Acyrthosiphon_pisum_XP_001942569.2_BMPER                       ISLRTGGLKVNLGENKRIKINGQRVSVPYKSNELTISNMNDTVLVETRIG
Oncopeltus_fasciatus_crossveinless_2_PTY20884.1                VSVKMNGVKVNLGEKRRVKINGERVKIPYTSPAVTVTNTDGWVLMEATIG
Aedes_aegypti_XP_021699545.1_BMPER                             VTLKLGNLKVNLGQKMRVKINGSRVDPPYKDGVLDVFKSDDEVIVSTTLG
Nasonia_vitripennis_KCP_XP_008213887.2                     VSLRLGKTKVDLQQNKNTKVNDQVVDVPYRKDKLELKEVDDTIVVTSKIG
Drosophila_melanogaster_NP_524809.2_crossveinless_2            VTLSLRNLKVNLGQRMRVKVNGTRVTLPYFGQNVTIERLANAVMLRSEMG
Tribolium_castaneum_crossveinless_2_XP_008198226.1             VAIRYEDFRFNLQQKGRVKLNRKKLTLPYKDGKVSIEKRNGNVEVTFQNG
Mus_musculus_NP_082748.1_BMPER                                 VELMLGESTVSLQQHLTVRWNGSRIALPCHTPHFHIDLDGYLLKVTTRAG
Homo_sapiens_NP_597725.1_BMPER                                 VELVLGESRVSLQQHLTVRWNGSRIALPCRAPHFHIDLDGYLLKVTTKAG
Lottia_gigantea_XP_009064753.1_BMPER                           VVVLMGDTRISFRQNLLIKINRRRVQLPYTPGKFSIRREGHSVTFRADIG
Saccoglossus_kowalevskii_NP_001158389.1_BMPER_crossveinless_2  VYITIGDYDVTFHQGLNVRYKQHPISLPFESSVFYIEIRENMVTMTTRLG
Mus_musculus_BAE32541.1_Kcp                                    VAVLLGTVAVRLLQGRTVMVDQHTVTLPFLEPLLYIELRGHTVILHAQPG
Xenopus_laevis_KCP_XP_018106100.1                          VTVLIGDAVVQLLQDWVVMVDYQTVELPFLEPYIYIERKTNTILLNSNIG
Lingula_anatina_KCP_XP_013412593.1                         LTVKIAGIELELLQRQAVKVNGQSVSLPYLEPHVFVEQSGDNILLNTNLG
Limulus_polyphemus_KCP_XP_022244270.1                      ITVIVKSITVNLWQGPVVSVNNKNVTLPFFDPILYIENTGESVLVNTDVG
Parasteatoda_tepidariorum_KCP_XP_015906960.1               VVLVLQNASVDLRAGPSVYLRGKLIELPYFKPVLYVEKTGTSVLVTTDVG
Acanthaster_planci_KCP_XP_022098388.1                      VTIIIQGEQVDLGQNGMVKVNGIAVKPPFLEPYLFVEQRGSSYYVNTNVG
Branchiostoma_floridae_KCP_XP_002599939.1                  SKIKLKGVEIELLQKWVVKVNGLEVNLPYLDPVLFIEKSGSTILVNTEIG

Gryllus_bimaculatus_TRINITY_DN38054_c10_g1_i1_BMPER_CVL2       VGILWDGYSFAEVYGHMCGLCGDFNGNSRNDFVTRRGRPVQDADKFGTSW
Bombus_terrestris_XP_020721166.1_BMPER                         IKVLWDGISFLEVSGRLCGLCGNFNSLPKDDFTNRRGKLLQDPQPFGQSW
Nasonia_vitripennis_crossveinless_2_XP_001601040.2             IKILWDGISFLEVSGKLCGLCGNFNSIPKDDLMNRRGKLLSDPVSFGNSW
Acyrthosiphon_pisum_XP_001942569.2_BMPER                       VSIIWDGRGFLEVSGSLCGLCGNFNSVPRDDMTTKDGQVVLEPQVFGSSW
Oncopeltus_fasciatus_crossveinless_2_PTY20884.1                VKLLWDGDSFLELSSALCGLCGNFNSIARDDLTTRRGEPVLEADVLGKSW
Aedes_aegypti_XP_021699545.1_BMPER                             IKLTWDGNNFIQVENKLCGLCGNYNSVFRDDLFSRTGVNMTDNVKFAQSW
Nasonia_vitripennis_KCP_XP_008213887.2                     VKILWNYVGFVEVSKKVCGLCGDFNAIAENDLTTREGILVDDPAIFAQSW
Drosophila_melanogaster_NP_524809.2_crossveinless_2            LTLEWNGAGFLQVSKRLCGLCGNFNGSSRDDLTGKDGRSHGDDEHFANSW
Tribolium_castaneum_crossveinless_2_XP_008198226.1             VKIFWTGQSFLEVTSRLSGLCGNFNGNVQDEFRTRKGRVFKDSEAFGASW
Mus_musculus_NP_082748.1_BMPER                                 LEISWDGDSFVEVMGKLCGLCGNYNGHKRDDLIGGDGNFKFDVDDFAESW
Homo_sapiens_NP_597725.1_BMPER                                 LEISWDGDSFVEVMGKLCGLCGNYNGHKRDDLIGGDGNFKFDVDDFAESW
Lottia_gigantea_XP_009064753.1_BMPER                           LKVVWDGDSFLEVTNRLCGLCGNYNGLETDDLIGRKGKNYLRGEEFGNSW
Saccoglossus_kowalevskii_NP_001158389.1_BMPER_crossveinless_2  MVIRWDGDSYLEVVNKVCGLCGNYNGNLWDDYTTRGGVVKNHAPLFAETW
Mus_musculus_BAE32541.1_Kcp                                    LQVLWDGQSQVEVRGQTCGLCGNFNGFAQDDLQGPDGRLLPTEASFGNSW
Xenopus_laevis_KCP_XP_018106100.1                          VKVQWNGRSHLEVSDHLCGLCGNFNNYPQDDLRDRRGQILMSEAAFGNSW
Lingula_anatina_KCP_XP_013412593.1                         VKVIWNGDSYAEVSRKMCGLCGNFNGFPQDDLRLRDEQIATSEAVFGNSW
Limulus_polyphemus_KCP_XP_022244270.1                      LKVLWNGDSYAEVSGKMCGLCGNFNNFPQDDLRVPSGEVVTSEADFGNNW
Parasteatoda_tepidariorum_KCP_XP_015906960.1               VQVLWNGDGFVEVTGKTCGLCGNFNYYPEDDMRTPTNQTATSEAMFGNSW
Acanthaster_planci_KCP_XP_022098388.1                      LQVLWDGSSYVEVSRETCGLCGNFNTYPQDDLKMRNGQMASSEAGFGNSW
Branchiostoma_floridae_KCP_XP_002599939.1                  LKVLWNGHSYLEVSRKTCGLCGNFNNFPQDDMRLRNGQITNSASVFGNSW

Gryllus_bimaculatus_TRINITY_DN38054_c10_g1_i1_BMPER_CVL2       VGKACRPHEPQCQ
Bombus_terrestris_XP_020721166.1_BMPER                         VGRSCRPKPKRCR
Nasonia_vitripennis_crossveinless_2_XP_001601040.2             VGKVCRTKNRGCK
Acyrthosiphon_pisum_XP_001942569.2_BMPER                       VGNACRPLKTQCS
Oncopeltus_fasciatus_crossveinless_2_PTY20884.1                VGKACRRQPPRCS
Aedes_aegypti_XP_021699545.1_BMPER                             VGKACRPRKSQCR
Nasonia_vitripennis_KCP_XP_008213887.2                     TSEVCDTRKRGCN
Drosophila_melanogaster_NP_524809.2_crossveinless_2            VGKSCRKREPTCD
Tribolium_castaneum_crossveinless_2_XP_008198226.1             AGAACSAHRSLCA
Mus_musculus_NP_082748.1_BMPER                                 VEEFCRPQRELCQ
Homo_sapiens_NP_597725.1_BMPER                                 VEEFCRPQRELCQ
Lottia_gigantea_XP_009064753.1_BMPER                           IGKACTQPKSICD
Saccoglossus_kowalevskii_NP_001158389.1_BMPER_crossveinless_2  IGSVCRPEREHCE
Mus_musculus_BAE32541.1_Kcp                                    VGRPCAGREDPCR
Xenopus_laevis_KCP_XP_018106100.1                          VDSSCDGQDDPCK
Lingula_anatina_KCP_XP_013412593.1                         VPQPCDGRDDPCI
Limulus_polyphemus_KCP_XP_022244270.1                      SPQSCDAFNDPCS
Parasteatoda_tepidariorum_KCP_XP_015906960.1               YPSGCESVDDPCS
Acanthaster_planci_KCP_XP_022098388.1                      VGDGCEAKDQPCD
Branchiostoma_floridae_KCP_XP_002599939.1                  VPPPCDSEDDPCV
;
end;
