# Supplementary material for: Striking parallels between dorsoventral patterning in Drosophila and Gryllus reveal a complex evolutionary history behind a model gene regulatory network
Source: eLife. 2021 Mar 30;10:e68287. doi: 10.7554/eLife.68287 (PMC8051952; doi:10.7554/eLife.68287)
Supplement: Supplementary file 3. [file elife-68287-supp3.zip › File S3 /DegappedUsedForPhylogeneticAnalysis/ligands_redone_trim 2.fas]

>Mus_musculus_Myostatin_AAO46885.1
YPLTVDFEAIIAPKRYKANYCSGECEFFPHTHLVHQAGPCCTPTKMSPNMLYFKEQIIYKI

>Nematostella_vectensis_Myostatin_XP_001641598.1
YELTVDFEKIIAPKRFRAYYCTGECQEMPHAHMVKKKRPCCSPTKMSSSMIYFNQQIMFEV

>Mus_musculus_GDF11_NP034402.1
YPLTVDFEAIIAPKRYKANYCSGQCEYFPHTHLVQQAGPCCTPTKMSPNMLYFKQQIIYKI

>Branchiostoma_floridae_Myostatin_XP002599461.1
YPLQVDFREIIAPNTYQAYYCAGDCPPFPHTHLVQQVGPCCTPTKMSNSMLYFDGNIIYKL

>Gryllus_bimaculatus_GDF8_11_TRINITY_DN40630_c10_g1_i1
YPLTVDFEEIIAPKKYEANYCSGECPYFPHTHIVHLVGPCCAPRKMSASMLYFEFNIIYLL

>Drosophila_melanogaster_Myostatin_AAF59319.1
YPLKVNFTSVVAPTSFDAYFCSGDCKVYPHTHLAALATPCCSPTKMSSSLLYFNHNLVLVI

>Lottia_gigantea_Myostatin_82990
HPLEVDFVDVIAPIRYKAGYCNGECDSYAHTYLRQRDGPCCTPTQHKPSLLYFDQNILFEL

>Mus_musculus_Inhibin_a_NP032406.1
KQFFVSFKDIIAPSGYHANYCEGECPSIFHSTVINHLKSCCVPTKLRPSMLYYGQNIIKDI

>Apis_mellifera_ActivinInhibin_XP001123044.2
QRFYVNFSQIIAPQGYYANYCRGDCAAHYYTHVIEEMQPCCAPLKFSPSLIYYDSNIIKDL

>Gryllus_bimaculatus_inhibin_TRINITY_DN38503_c6_g1_i1
QKFYVNFTHIIAPRGYYANYCQGDCGGHYHTHVMEEMQPCCAPLKFSSSLIYFDSNIIKDL

>Drosophila_melanogaster_ActivinInhibin_NP651942.2
ESFYVSFKAIIAPRGYFANYCRGDCTGFFHAHFIEEMRPCCAPIKFSSSLIYYDDGIIKDL

>Nematostella_vectensis_ActivinInhibin_ABF61781.1
QEFYVSFEEILVPRGFNANYCTGSCYGIHHTEVIQKLSPCCAPTKMFDSLLYYDENLFQNV

>Saccoglossus_kowalevskii_ActivinInhibin_NP001161496.1
KSFYVSFEDIIEPSGFYANHCNGSCEGTQHTTMMQRLTPCCTPTAMSGTLLYYTGYIIKNL

>Mus_musculus_Inhibin_b_NP032407.1
QQFFIDFRLIIAPTGYYGNYCEGSCPALFHTAVVNQVNSCCIPTKLSSSMLYFEYNIVKDV

>Saccoglossus_kowalevskii_GDF811_XP002734819.1
YPLVVDFVEIIAPKTYSAYYCAGECPNYAHSYFVERAGRCCTGSEMSPSMIYFEKSIMFVV

>Mus_musculus_Inhibin_e_NP032408.2M
RDHYVDFQEILQPEGYQLNYCSGQCPPLFHSAVFSLGSSCCVPTARRPSLLYLNGNVVKDV

>Apis_mellifera_ALP_XP001122210.1
DELYINFEDILHPNGYHAYFCRGSCSSALYNNVIRKIVPCCSPTQLSPQLLYVNNTITQTL

>Saccoglossus_kowalevskii_admp
QKLYVDFEEIISPRGYNAYHCKGECPFLNHATVQSIAMPCCVPDKLFSSLLYFDDNVVLQY

>Lottia_gigantea_ADMP_110168
QDMYVDFDEIISPKGYNANHCTGTCPFLNHATVQSIETPCCVPNKLYSSLLYFDENVILQY

>Branchiostoma_floridae_ADMP_XP002604737.1
RNLYVDFDAIISPKGYNAYHCKGKCPFLNHATVQSIGQPCCVPNKLYSNLLYFEENVILQY

>Danio_rerio_ADMP_NP571951.2
QPLYVDFEEIVSPKGYNAYHCKGSCIFLNHAIVQSIQTPCCVPDKLYSSLLYFDENVVLQY

>Gryllus_bimaculatus_ADMP_TRINITY_DN39293_c1_g1_i6
QDLWVEFDEIISPAGYNAFQCAGACPYVNHATVQSIRAPCCAPDRLEGSLLYTQGDVVLIY

>Mus_musculus_BMP3_NP775580.1
RYLKVDFADIISPKSFDAFYCSGACQFMNHATIQSIPEPCCVPEKMSSSILFFNKNVVLVY

>Saccoglossus_kowalevskii_BMP3
HVMRVDFQLVISPKSFDAFYCSGECPFMNHAAVQSIPPPCCVPDKLSPSILYFSRNVVLVY

>Branchiostoma_japonicum_BMP3_ACF93445.1
RPMRVDFADIISPKAFDAYYCAGTCDFMNHATIQSIPSPCCVPDKLSSSILYFNRNVVLVY

>Lottia_gigantea_BMP58_195882
HSLYVSFRDIIAPDGYSAFYCHGECSFLNHAIVQTLPKPCCAPTKLNASVLYFNSNVVLKY

>Nematostella_vectensis_BMP58_XP_001638358.1
QALHVSFRKVIAPEGYSAFYCSGECSFLNHAIVQTLPKPCCAPTELSPSVLYFDNNVVLKY

>Mus_musculus_BMP6_NP031582.1
HELYVSFQDIIAPKGYAANYCDGECSFLNHAIVQTLPKPCCAPTKLNASVLYFNSNVILKY

>Mus_musculus_BMP5_NP031581.2
HELYVSFRDIIAPEGYAAFYCDGECSFLNHAIVQTLPKPCCAPTKLNASVLYFSSNVILKY

>Saccoglossus_kowalevskii_BMP58
RSLVVSFREIIAPDGYSAFYCNGECSFLNHAIVQTLPKPCCAPTKLNASVLYFSSNVILKY

>Branchiostoma_floridae_BMP578_C3ZTY2
RSLYVSFRDIIAPDGYAAYYCFGECSFLNHAIVQTLPKPCCAPIKLSASVLYFSSNVILKY

>Mus_musculus_BMP7_NP031583.2
HELYVSFRDIIAPEGYAAYYCEGECAFLNHAIVQTLPKPCCAPTQLNASVLYFSSNVILKY

>Apis_mellifera_Gbb_XP394252.1
QTLYVSFRDIIAPDGYDAYYCSGECNFLNHAIVQTLPKPCCAPTKLSPSVLYFESNVILKY

>Gryllus_bimaculatus_Gbb_TRINITY_DN36559_c5_g1_i1
LELYVNFKDIIAPAGFQAFYCSGECNFLNHAIVQTLPKPCCAPTKLGPQILYYDSNVTLRY

>Lottia_gigantea_DppBMP24_205842
HALYVDFGDIVAPTGYNAYFCRGECPFMHHAVMQTLPKACCVPSELSASMLYLWDKVVLNY

>Mus_musculus_BMP4_AAC37698.1
HSLYVDFSDIVAPPGYQAFYCHGDCPFLNHAIVQTLPKACCVPTELSASMLYLYDKVVLNY

>Mus_musculus_BMP2_NP031579.2
HPLYVDFSDIVAPPGYHAFYCHGECPFLNHAIVQTLPKACCVPTELSASMLYLNEKVVLNY

>Branchiostoma_floridae_BMP_24_AAC97488.1
HSLYVDFSDIVAPPGYQAYYCHGECPFLNHAIVQTLPKACCVPTDLSPSMLYLNDQVVLNY

>Saccoglossus_kowalevskii_BMP24
HELYVDFNDIVAPPGYHAFYCHGECPFINHAIVQTLPKACCVPTDLSPSMLYLFDKVVLNY

>Nematostella_vectensis_BMP24_AAR13362.1
HPLYVDFTDIVAPPGYHAFYCTGVCPYINHAIVQTIPNACCIPTTLNPSILSLFDKVVLNY

>Apis_mellifera_Dpp_BMP24_XP001122815.2
HPLYVDFADIVAPPGYDAFYCHGDCPFLNHAIVQNLPKACCVPTALSSSMLYLENKVVLNY

>Gryllus_bimaculatus_dpp2_TRINITY_DN36587_c2_g1_i1
RPLYVDFADIVAPQGYDAFYCQGECPFLNHAVVQTLPRPCCVPTQLSSSLLFLEDKVVLNY

>Gryllus_bimaculatus_dpp_TRINITY_DN43272_c4_g1_i1
YPLYVDFADIVAPPGYDAFYCHGECPFLNHAIVQTLPQACCVPTHLTSSMLYLTDKVVLNY

>Drosophila_melanogaster_Dpp_AAN10431.1
HSLYVDFSDIVAPLGYDAYYCHGKCPFLNHAVVQTLPKACCVPTQLDSAMLYLQSTVVLNY

>Branchiostoma_floridae_Univin_XP002589220.1
RKLYIRFKDIIAPQGYMAYHCSGECPFLNHAVIQTLPPACCAPTKWSSSMLYFNGDVVLQY

>Saccoglossus_kowalevskii_Univin
HPLYVNFREIIAPAGYEAFYCHGDCPFLNHAIIQTLSKACCAPTKLSSSMLYFNDNVVLQY

>Drosophila_melanogaster_Gbb_AAF47075.1
QTLYIDFKDIIAPEGYGAFYCSGECNFLNHAIVQTLPKPCCAPTRLGAPVLYHDENVNLKY

>Mus_musculus_BMP8_NP031584.1
HELYVSFRDVIAPQGYSAYYCEGECAFLNHAILQSLPKACCAPTKLSASVLYYSNNVILKH

>Mus_musculus_GDF7_NP038555.1
KSLHVDFKEIIAPLDYEAYHCEGVCDFLNHAIIQTLPASCCVPARLSPSILYIANNVVYQY

>Branchiostoma_floridae_GDF_567_XP002602867.1
RSLQVSFHDIIAPTNYDAHYCAGACSFLNHAIVQTLEKVCCVPTKLSPSILYIKDTVVYKY

>Mus_musculus_GDF6_NP038554.1
KPLHVNFKEIIAPLEYEAYHCEGVCDFLNHAIIQTLPPSCCVPTKLTPSILYIGNNVVYQY

>Mus_musculus_GDF5_NP032135.2
KALHVNFKDIIAPLEYEAFHCEGLCEFLNHAVIQTLPPTCCVPTRLSPSILFIANNVVYQY

>Nematostella_vectensis_GDF5_AAR27581.1
KRMYVDFRLIIAPQGYDAYLCEGECKYINHATVQTIPKACCTPNELSPSILYTSNNVVYNY

>Nematostella_vectensis_ADMP_related_AFP87424.1
HRLFVKFQEILAPRGFSAYYCTGTCPEINHAIIQNLPAACCVPTRLHSSMLYFDGSIVLEY

>Gryllus_bimaculatus_GDF10_BMP3_TRINITY_DN40222_c2_g1_i1
KMLQVDFSAIVAPQSFEAHYCAGDCPFINHATLQSLPAPCCVPDHLSSSLLYLSGDVVLNY

>Mus_musculus_Nodal_AAI28019.1
VKFQVDFNLIIYPKQYNAYRCEGECPNVNHAYIQSLPSTCCAPVKTKPSMLYVNGRVLLHH

>Branchiostoma_floridae_Nodal_AAL99367.1
VEFWVDFDHIIYPKRFNAFRCEGVCPTVSHAVMTSIPMPCCIPTKLKASMLYLHGEVVLHH

>Saccoglossus_kowalevskii_nodal
VELIVDFDKIIFPKKFDAYQCVGSCPGVNHAIIQNMPLPCCVPTKLSSSMLYYRGNIVVEH

>Lottia_gigantea_Nodal_ACB42423.1
HDFEVDFNSIIHPKKFNARFCYGECASINHAMLQTLPPACCVPTKLNPSMLYYFDEIVVHH

>Mus_musculus_GDF3_NP032134.2
HQLFINFQDVIAPKGFMANYCHGECPFMNYAFMQALPKAVCVPTKLSPSMLYQDKNVILHY

>Lottia_gigantea_BMP_10_111943
KPMMVEFSKIIAPHHYMAFECIGKCYLILHAIIQTKARACCVPTRLLPSVLYYNNVITFKY

>Gryllus_bimaculatus_BMP15_GDF9_TRINITY_DN64555_c0_g1_i1
MDWFVSFHSIVAPSRVNARACTGICGFMEHAIVQTLTSASCVPVATKPALLLFDDSIYITF

>Mus_musculus_BMP10_NP033886.2
TPLYIDFKEIIAPPGYEAYECRGVCNYLKHAIIQALSKACCVPTKLDPSILYLGVVTYKKY

>Mus_musculus_BMP9_AAD56961.1
TSLRVNFEDIIAPKEYDAYECKGGCFFLKHAIVQTLGKACCVPTKLSPSILYKMGVPTLHY

>Mus_musculus_BMP15_NP033887.1
HPYKVSFHQIIAPRLYTPNYCKGICTRLNHAIIQSLPQPSCVPYNFLPSILLINGSILYEY

>Mus_musculus_TGFb1_NP035707.1
RQLYIDFKDIHEPKGYHANFCLGPCPYWQYSKVLALASPCCVPQALEPPIVYYRKPKVEQL

>Mus_musculus_TGFb2_NP033393.2
RPLYIDFRDIHEPKGYNANFCAGACPYWQHTKVLSLASPCCVSQDLEPTILYYNTPKIEQL

>Saccoglossus_kowalevskii_TGFb2_ADB22639.1
RQLYIDFKDIHAPQGYNANYCGGACPYWQHTTILSLAVPCCVPKTLESTILYYRKPKITQL

>Mus_musculus_TGFb3_NP033394.2
RPLYIDFQDVHEPKGYYANFCSGPCPYRTHSTVLGLASPCCVPQDLEPTILYYRTPKVEQL

>Apis_mellifera_BMP2BMav_XP001122118.2
HELTVMFKDIVYPKTFDAGYCKGRCPPYHHALLQSLPKPCCAPSKLDQMIVYFSTRLKVDW

>Gryllus_bimaculatus_Maverick_TRINITY_DN40148_c2_g1_i1
RPMMVVFEEVKQPKSFDAGFCRGRCPPFPHAIMQALPRPCCAPSKLGPQILHPSTLLRVKW

>Drosophila_melanogaster_Maverick_AAF59328.1
NQLDVAFKSILQPKVFDAGYCHGRCPPHHHALLQSLPRPCCTPSKLEMEILHVSDKLKITW

>Drosophila_melanogaster_ALP_Dawdle_NP722840.1
EHLYISFRDILKPEGYNAYFCRGSCSSAHHSSIMKILVPCCTAKQYSSQLVVMSNTATVTL

>Apis_mellifera_BMP10_XP001120039.1
RSMYVDFALVVAPPGYEAYQCSGKCFYFKHAIVQTLGRACCVPTRLAPSLLYLSGTLTYGY

>Mus_musculus_GDF1_NP032133.2
RRLHVSFREVIAPRGFLANFCQGTCALENHAVLRALGSPCCVPERLSPSVLFFSDNVVLHY

>Drosophila_melanogaster_Scw_AAN11056.2
LNFTVDFKEVIAPKKFEAYFCGGGCNFLNHAIVQTLPKPCCVPTVLGATILRYEDIIDLKY

>Mus_musculus_GDF9_NP032136.2
HDFRLSFSQIVAPHRYNPRYCKGDCPRVVHTMVQNIPRPSCVPGKYSPSVLTIDGSIAYEY

>Lottia_gigantea_ActivinInhibin_151945
QQFYISFEDVLEPKGIWANYCTGSCHETNHTSLIQAIKPCCSPISYLTSMLIISGDLSYEI

>Mus_musculus_GDNF_NP_034405.1
TAIHLNVTDYETKEELIFRYCSGSCESEYDKILKNLGQACCRPVAFDDDLSFLDDNLVYIL

>Xenopus_laevis_GDNF_NP_001090196.1
REIHLNVTDYETKEELKFRYCSGSCNNEYDQILKNLKQACCRPIAFDDDLSFLDDNLVYTL

>Danio_rerio_GDNF_NP_571807.1
KEIHLNVTDYRTKEELIFRYCSGPCHDEYDKILNNLSRTCCRPIAFDDDISFLDDSLEYTL

>Mus_musculus_Neurturin_NP_032764.1
RELEVRVSEYTSDETVLFRYCAGACEAIYDLGLRRLAHPCCRPTAYEDEVSFLDVHSRYTL

>Mus_musculus_Muellerianinhibiting_factor_NP031471.2
RELSVDLRAVLIPETYQANNCQGACAWQNHVVLLLKRLPCCVPTAYAGLLISLEERISAHV

>Oncopeltus_fasciatus_PTY15123.1_decapentaplegic
HSLYVDFKDIVAPPGYEAFYCHGDCPFLNHAIVQTLPKACCIPTQLSSSMLYLDNKVVLNY

>Oncopeltus_fasciatus_PTY14887.1_glass_bottom_boat
KGLYVSLTSIIAPDGYGAFYCSGECNFLNHAIVQTLPKPCCAPTKLTPSVLYFESNVILKY

>Oncopeltus_fasciatus_PTY25614.1_myoglianin
YPLTVDFEEIIAPKKYEANYCSGECPFFPHTHIVQISGPCCAPRKMSSSMLYFSFNVIYLL

>Oncopeltus_fasciatus_PTY22239.1_dpp_fragment
HPLYVDFKDIVAPPGYEAFYCHGDCPFLNHAIVQTLPKACCIPTQLSPSMLYLDNKVVLNY

>Oncopeltus_fasciatus_PTY20070.1
QRFYVSFKQVIAPSGYYANYCRGDCSGHHYTHVIEELRPCCAPIKFSSSLIYYDMNIIKDL

>Oncopeltus_fasciatus_PTY12329.1_bone_morphogenetic_protein_2-like
HKMDVVFKDILQPTHFDAGYCKGSCPYYHHASLQGLPKPCCAPSKLEQEIIHVHTKLQVTW

>Nasonia_vitripennis_XP_008210812.1
QRFYVSFSQIIAPQGYYANYCRGDCAAHYYTHVIEEMQPCCAPLKFSSSLIYYDSNIIKDL

>Nasonia_vitripennis_dpp2_XP_008215623.1
HPLYVDFADIVAPPGYDAFYCHGDCPFLNHAIVQNLPKACCVPTSLGSSMLYLENKVVLNY

>Nasonia_vitripennis_dpp1_XP_008215622.1
HPLYVDFADIVAPPGYDAFYCHGDCPFLNHAIVQNLPKACCVPTSLGSSMLYLENKVVLNY

>Nasonia_vitripennis_dpp3_XP_008215620.1
HPLYVDFADIVAPPGYDAFYCHGDCPFLNHAIVQNLPKACCVPTSLGSSMLYLENKVVLNY

>Nasonia_vitripennis_dpp4_XP_001607677.1
HPLYVDFADIVAPPGYDAFYCHGDCPFLNHAIVQNLPKACCVPTSLGSSMLYLENKVVLNY

>Nasonia_vitripennis_Mav_XP_001606148.3
HHMSVTFKDIIQPKNFDAGYCKGRCPPYHHALLQSLPRPCCAPSKLAEEILYFATKLKVNW

>Nasonia_vitripennis_Daw_GDF8_XP_003425497.1
DELYISFEDILHPSGYHAYFCRGSCSTVHHNDVIRRIVPCCSPTQLSPQLLYVNNTITQTL

>Nasonia_vitripennis_Gbb1_XP_001603876.1
QTLYVSFRDIIAPDGYDAYYCSGECNFLNHAIVQTLPKPCCAPTKLSPSVLYFESNVILKY

>Nasonia_vitripennis_ADMP_XP_001604750.2
RDLYVNFKDIIAPEGYAAYQCRGHCKSLNHATIQGINMPCCVPVNLSSSILYNRDGVVLSY

>Nasonia_vitripennis_Gbb2_XP_001603269.2
HTLYVRFREIVAPDGYDAQFCAGECHFLNHAIIQTLPQACCVPTQLDPTVIYSGRNHVLRY

>Nasonia_vitripennis_XP_008217882.1
RDLYVNFKDIIAPEGYAAYQCRGHCKSLNHATIQGINMPCCVPVNLSSSILYNRDGVVLSY

>Nasonia_vitripennis_Act_XP_001602284.1
QRFYVSFSQIIAPQGYYANYCRGDCAAHYYTHVIEEMQPCCAPLKFSSSLIYYDSNIIKDL

>Tribolium_castaneum_ALP_TC004297
ESFYVSFADIMSPAGYDAYFCKGSCVTSQHNSILQKLTPCCAATQFQPQLVYMNKTMMTVL

>Tribolium_castaneum_Mav_TC004299
HDMEVTFSKIVQPKSYDAGFCQGQCPPFNHSRIQSLPKACCAPSKLEPEILRVTTKLIVKW

>Tribolium_castaneum_BMPx_TC006506
KPLYINFSEILQPPGYEAYQCQGKCFYVKHAIVQALSRSCCVPTNLDSSILYVNGVLTYAY

>Tribolium_castaneum_Dpp_TC008466
RQMYVDFGSIVAPLGYDAYYCGGECEYINHAIVQSLPGPCCVPTQLGQSMLYLDGSVILNY

>Tribolium_castaneum_Gbb1_TC014017
YDLYISFKDIIAPAGYSAHYCAGECKFLNHAIVQTLPKPCCAPTKLTPSVLYFDTNVILKY

>Tribolium_castaneum_Gbb2_TC014018
HTLYISFKDVIAPEGYAAYYCAGECNFLKHALVQSLPKPCCAPTELRPPLVYYTSNVVLKY

>Tribolium_castaneum_Myo_TC015805
YPLTVDFEEIIAPKRYDAHYCSGECPYTPHTHLMKMAQPCCAPRKMSASMLYFQLNVVYSL

>Tribolium_castaneum_Act_TC015806
QRFYVSFKQVIAPQGYHANYCRGDCGLHYHTHVIEEMQPCCAPLKFSSSLIYYDMTIIKDL
