# Supplementary material for: Striking parallels between dorsoventral patterning in Drosophila and Gryllus reveal a complex evolutionary history behind a model gene regulatory network
Source: eLife. 2021 Mar 30;10:e68287. doi: 10.7554/eLife.68287 (PMC8051952; doi:10.7554/eLife.68287)
Supplement: Supplementary file 3. [file elife-68287-supp3.zip › File S3 /DegappedUsedForPhylogeneticAnalysis/ligands_redone_trim 2.nxs]

#NEXUS
BEGIN DATA;
dimensions ntax=109 nchar=61;
format missing=?
interleave datatype=PROTEIN gap= -;

matrix
Mus_musculus_Myostatin_AAO46885.1                                  YPLTVDFEAIIAPKRYKANYCSGECEFFPHTHLVHQAGPCCTPTKMSPNM
Nematostella_vectensis_Myostatin_XP_001641598.1                    YELTVDFEKIIAPKRFRAYYCTGECQEMPHAHMVKKKRPCCSPTKMSSSM
Mus_musculus_GDF11_NP034402.1                                      YPLTVDFEAIIAPKRYKANYCSGQCEYFPHTHLVQQAGPCCTPTKMSPNM
Branchiostoma_floridae_Myostatin_XP002599461.1                     YPLQVDFREIIAPNTYQAYYCAGDCPPFPHTHLVQQVGPCCTPTKMSNSM
Gryllus_bimaculatus_GDF8_11_TRINITY_DN40630_c10_g1_i1              YPLTVDFEEIIAPKKYEANYCSGECPYFPHTHIVHLVGPCCAPRKMSASM
Drosophila_melanogaster_Myostatin_AAF59319.1                       YPLKVNFTSVVAPTSFDAYFCSGDCKVYPHTHLAALATPCCSPTKMSSSL
Lottia_gigantea_Myostatin_82990                                    HPLEVDFVDVIAPIRYKAGYCNGECDSYAHTYLRQRDGPCCTPTQHKPSL
Mus_musculus_Inhibin_a_NP032406.1                                  KQFFVSFKDIIAPSGYHANYCEGECPSIFHSTVINHLKSCCVPTKLRPSM
Apis_mellifera_ActivinInhibin_XP001123044.2                        QRFYVNFSQIIAPQGYYANYCRGDCAAHYYTHVIEEMQPCCAPLKFSPSL
Gryllus_bimaculatus_inhibin_TRINITY_DN38503_c6_g1_i1               QKFYVNFTHIIAPRGYYANYCQGDCGGHYHTHVMEEMQPCCAPLKFSSSL
Drosophila_melanogaster_ActivinInhibin_NP651942.2                  ESFYVSFKAIIAPRGYFANYCRGDCTGFFHAHFIEEMRPCCAPIKFSSSL
Nematostella_vectensis_ActivinInhibin_ABF61781.1                   QEFYVSFEEILVPRGFNANYCTGSCYGIHHTEVIQKLSPCCAPTKMFDSL
Saccoglossus_kowalevskii_ActivinInhibin_NP001161496.1              KSFYVSFEDIIEPSGFYANHCNGSCEGTQHTTMMQRLTPCCTPTAMSGTL
Mus_musculus_Inhibin_b_NP032407.1                                  QQFFIDFRLIIAPTGYYGNYCEGSCPALFHTAVVNQVNSCCIPTKLSSSM
Saccoglossus_kowalevskii_GDF811_XP002734819.1                      YPLVVDFVEIIAPKTYSAYYCAGECPNYAHSYFVERAGRCCTGSEMSPSM
Mus_musculus_Inhibin_e_NP032408.2M                                 RDHYVDFQEILQPEGYQLNYCSGQCPPLFHSAVFSLGSSCCVPTARRPSL
Apis_mellifera_ALP_XP001122210.1                                   DELYINFEDILHPNGYHAYFCRGSCSSALYNNVIRKIVPCCSPTQLSPQL
Saccoglossus_kowalevskii_admp                                      QKLYVDFEEIISPRGYNAYHCKGECPFLNHATVQSIAMPCCVPDKLFSSL
Lottia_gigantea_ADMP_110168                                        QDMYVDFDEIISPKGYNANHCTGTCPFLNHATVQSIETPCCVPNKLYSSL
Branchiostoma_floridae_ADMP_XP002604737.1                          RNLYVDFDAIISPKGYNAYHCKGKCPFLNHATVQSIGQPCCVPNKLYSNL
Danio_rerio_ADMP_NP571951.2                                        QPLYVDFEEIVSPKGYNAYHCKGSCIFLNHAIVQSIQTPCCVPDKLYSSL
Gryllus_bimaculatus_ADMP_TRINITY_DN39293_c1_g1_i6                  QDLWVEFDEIISPAGYNAFQCAGACPYVNHATVQSIRAPCCAPDRLEGSL
Mus_musculus_BMP3_NP775580.1                                       RYLKVDFADIISPKSFDAFYCSGACQFMNHATIQSIPEPCCVPEKMSSSI
Saccoglossus_kowalevskii_BMP3                                      HVMRVDFQLVISPKSFDAFYCSGECPFMNHAAVQSIPPPCCVPDKLSPSI
Branchiostoma_japonicum_BMP3_ACF93445.1                            RPMRVDFADIISPKAFDAYYCAGTCDFMNHATIQSIPSPCCVPDKLSSSI
Lottia_gigantea_BMP58_195882                                       HSLYVSFRDIIAPDGYSAFYCHGECSFLNHAIVQTLPKPCCAPTKLNASV
Nematostella_vectensis_BMP58_XP_001638358.1                        QALHVSFRKVIAPEGYSAFYCSGECSFLNHAIVQTLPKPCCAPTELSPSV
Mus_musculus_BMP6_NP031582.1                                       HELYVSFQDIIAPKGYAANYCDGECSFLNHAIVQTLPKPCCAPTKLNASV
Mus_musculus_BMP5_NP031581.2                                       HELYVSFRDIIAPEGYAAFYCDGECSFLNHAIVQTLPKPCCAPTKLNASV
Saccoglossus_kowalevskii_BMP58                                     RSLVVSFREIIAPDGYSAFYCNGECSFLNHAIVQTLPKPCCAPTKLNASV
Branchiostoma_floridae_BMP578_C3ZTY2                               RSLYVSFRDIIAPDGYAAYYCFGECSFLNHAIVQTLPKPCCAPIKLSASV
Mus_musculus_BMP7_NP031583.2                                       HELYVSFRDIIAPEGYAAYYCEGECAFLNHAIVQTLPKPCCAPTQLNASV
Apis_mellifera_Gbb_XP394252.1                                      QTLYVSFRDIIAPDGYDAYYCSGECNFLNHAIVQTLPKPCCAPTKLSPSV
Gryllus_bimaculatus_Gbb_TRINITY_DN36559_c5_g1_i1                   LELYVNFKDIIAPAGFQAFYCSGECNFLNHAIVQTLPKPCCAPTKLGPQI
Lottia_gigantea_DppBMP24_205842                                    HALYVDFGDIVAPTGYNAYFCRGECPFMHHAVMQTLPKACCVPSELSASM
Mus_musculus_BMP4_AAC37698.1                                       HSLYVDFSDIVAPPGYQAFYCHGDCPFLNHAIVQTLPKACCVPTELSASM
Mus_musculus_BMP2_NP031579.2                                       HPLYVDFSDIVAPPGYHAFYCHGECPFLNHAIVQTLPKACCVPTELSASM
Branchiostoma_floridae_BMP_24_AAC97488.1                           HSLYVDFSDIVAPPGYQAYYCHGECPFLNHAIVQTLPKACCVPTDLSPSM
Saccoglossus_kowalevskii_BMP24                                     HELYVDFNDIVAPPGYHAFYCHGECPFINHAIVQTLPKACCVPTDLSPSM
Nematostella_vectensis_BMP24_AAR13362.1                            HPLYVDFTDIVAPPGYHAFYCTGVCPYINHAIVQTIPNACCIPTTLNPSI
Apis_mellifera_Dpp_BMP24_XP001122815.2                             HPLYVDFADIVAPPGYDAFYCHGDCPFLNHAIVQNLPKACCVPTALSSSM
Gryllus_bimaculatus_dpp2_TRINITY_DN36587_c2_g1_i1                  RPLYVDFADIVAPQGYDAFYCQGECPFLNHAVVQTLPRPCCVPTQLSSSL
Gryllus_bimaculatus_dpp_TRINITY_DN43272_c4_g1_i1                   YPLYVDFADIVAPPGYDAFYCHGECPFLNHAIVQTLPQACCVPTHLTSSM
Drosophila_melanogaster_Dpp_AAN10431.1                             HSLYVDFSDIVAPLGYDAYYCHGKCPFLNHAVVQTLPKACCVPTQLDSAM
Branchiostoma_floridae_Univin_XP002589220.1                        RKLYIRFKDIIAPQGYMAYHCSGECPFLNHAVIQTLPPACCAPTKWSSSM
Saccoglossus_kowalevskii_Univin                                    HPLYVNFREIIAPAGYEAFYCHGDCPFLNHAIIQTLSKACCAPTKLSSSM
Drosophila_melanogaster_Gbb_AAF47075.1                             QTLYIDFKDIIAPEGYGAFYCSGECNFLNHAIVQTLPKPCCAPTRLGAPV
Mus_musculus_BMP8_NP031584.1                                       HELYVSFRDVIAPQGYSAYYCEGECAFLNHAILQSLPKACCAPTKLSASV
Mus_musculus_GDF7_NP038555.1                                       KSLHVDFKEIIAPLDYEAYHCEGVCDFLNHAIIQTLPASCCVPARLSPSI
Branchiostoma_floridae_GDF_567_XP002602867.1                       RSLQVSFHDIIAPTNYDAHYCAGACSFLNHAIVQTLEKVCCVPTKLSPSI
Mus_musculus_GDF6_NP038554.1                                       KPLHVNFKEIIAPLEYEAYHCEGVCDFLNHAIIQTLPPSCCVPTKLTPSI
Mus_musculus_GDF5_NP032135.2                                       KALHVNFKDIIAPLEYEAFHCEGLCEFLNHAVIQTLPPTCCVPTRLSPSI
Nematostella_vectensis_GDF5_AAR27581.1                             KRMYVDFRLIIAPQGYDAYLCEGECKYINHATVQTIPKACCTPNELSPSI
Nematostella_vectensis_ADMP_related_AFP87424.1                     HRLFVKFQEILAPRGFSAYYCTGTCPEINHAIIQNLPAACCVPTRLHSSM
Gryllus_bimaculatus_GDF10_BMP3_TRINITY_DN40222_c2_g1_i1            KMLQVDFSAIVAPQSFEAHYCAGDCPFINHATLQSLPAPCCVPDHLSSSL
Mus_musculus_Nodal_AAI28019.1                                      VKFQVDFNLIIYPKQYNAYRCEGECPNVNHAYIQSLPSTCCAPVKTKPSM
Branchiostoma_floridae_Nodal_AAL99367.1                            VEFWVDFDHIIYPKRFNAFRCEGVCPTVSHAVMTSIPMPCCIPTKLKASM
Saccoglossus_kowalevskii_nodal                                     VELIVDFDKIIFPKKFDAYQCVGSCPGVNHAIIQNMPLPCCVPTKLSSSM
Lottia_gigantea_Nodal_ACB42423.1                                   HDFEVDFNSIIHPKKFNARFCYGECASINHAMLQTLPPACCVPTKLNPSM
Mus_musculus_GDF3_NP032134.2                                       HQLFINFQDVIAPKGFMANYCHGECPFMNYAFMQALPKAVCVPTKLSPSM
Lottia_gigantea_BMP_10_111943                                      KPMMVEFSKIIAPHHYMAFECIGKCYLILHAIIQTKARACCVPTRLLPSV
Gryllus_bimaculatus_BMP15_GDF9_TRINITY_DN64555_c0_g1_i1            MDWFVSFHSIVAPSRVNARACTGICGFMEHAIVQTLTSASCVPVATKPAL
Mus_musculus_BMP10_NP033886.2                                      TPLYIDFKEIIAPPGYEAYECRGVCNYLKHAIIQALSKACCVPTKLDPSI
Mus_musculus_BMP9_AAD56961.1                                       TSLRVNFEDIIAPKEYDAYECKGGCFFLKHAIVQTLGKACCVPTKLSPSI
Mus_musculus_BMP15_NP033887.1                                      HPYKVSFHQIIAPRLYTPNYCKGICTRLNHAIIQSLPQPSCVPYNFLPSI
Mus_musculus_TGFb1_NP035707.1                                      RQLYIDFKDIHEPKGYHANFCLGPCPYWQYSKVLALASPCCVPQALEPPI
Mus_musculus_TGFb2_NP033393.2                                      RPLYIDFRDIHEPKGYNANFCAGACPYWQHTKVLSLASPCCVSQDLEPTI
Saccoglossus_kowalevskii_TGFb2_ADB22639.1                          RQLYIDFKDIHAPQGYNANYCGGACPYWQHTTILSLAVPCCVPKTLESTI
Mus_musculus_TGFb3_NP033394.2                                      RPLYIDFQDVHEPKGYYANFCSGPCPYRTHSTVLGLASPCCVPQDLEPTI
Apis_mellifera_BMP2BMav_XP001122118.2                              HELTVMFKDIVYPKTFDAGYCKGRCPPYHHALLQSLPKPCCAPSKLDQMI
Gryllus_bimaculatus_Maverick_TRINITY_DN40148_c2_g1_i1              RPMMVVFEEVKQPKSFDAGFCRGRCPPFPHAIMQALPRPCCAPSKLGPQI
Drosophila_melanogaster_Maverick_AAF59328.1                        NQLDVAFKSILQPKVFDAGYCHGRCPPHHHALLQSLPRPCCTPSKLEMEI
Drosophila_melanogaster_ALP_Dawdle_NP722840.1                      EHLYISFRDILKPEGYNAYFCRGSCSSAHHSSIMKILVPCCTAKQYSSQL
Apis_mellifera_BMP10_XP001120039.1                                 RSMYVDFALVVAPPGYEAYQCSGKCFYFKHAIVQTLGRACCVPTRLAPSL
Mus_musculus_GDF1_NP032133.2                                       RRLHVSFREVIAPRGFLANFCQGTCALENHAVLRALGSPCCVPERLSPSV
Drosophila_melanogaster_Scw_AAN11056.2                             LNFTVDFKEVIAPKKFEAYFCGGGCNFLNHAIVQTLPKPCCVPTVLGATI
Mus_musculus_GDF9_NP032136.2                                       HDFRLSFSQIVAPHRYNPRYCKGDCPRVVHTMVQNIPRPSCVPGKYSPSV
Lottia_gigantea_ActivinInhibin_151945                              QQFYISFEDVLEPKGIWANYCTGSCHETNHTSLIQAIKPCCSPISYLTSM
Mus_musculus_GDNF_NP_034405.1                                      TAIHLNVTDYETKEELIFRYCSGSCESEYDKILKNLGQACCRPVAFDDDL
Xenopus_laevis_GDNF_NP_001090196.1                                 REIHLNVTDYETKEELKFRYCSGSCNNEYDQILKNLKQACCRPIAFDDDL
Danio_rerio_GDNF_NP_571807.1                                       KEIHLNVTDYRTKEELIFRYCSGPCHDEYDKILNNLSRTCCRPIAFDDDI
Mus_musculus_Neurturin_NP_032764.1                                 RELEVRVSEYTSDETVLFRYCAGACEAIYDLGLRRLAHPCCRPTAYEDEV
Mus_musculus_Muellerianinhibiting_factor_NP031471.2                RELSVDLRAVLIPETYQANNCQGACAWQNHVVLLLKRLPCCVPTAYAGLL
Oncopeltus_fasciatus_PTY15123.1_decapentaplegic                    HSLYVDFKDIVAPPGYEAFYCHGDCPFLNHAIVQTLPKACCIPTQLSSSM
Oncopeltus_fasciatus_PTY14887.1_glass_bottom_boat                  KGLYVSLTSIIAPDGYGAFYCSGECNFLNHAIVQTLPKPCCAPTKLTPSV
Oncopeltus_fasciatus_PTY25614.1_myoglianin                         YPLTVDFEEIIAPKKYEANYCSGECPFFPHTHIVQISGPCCAPRKMSSSM
Oncopeltus_fasciatus_PTY22239.1_dpp_fragment                       HPLYVDFKDIVAPPGYEAFYCHGDCPFLNHAIVQTLPKACCIPTQLSPSM
Oncopeltus_fasciatus_PTY20070.1                                    QRFYVSFKQVIAPSGYYANYCRGDCSGHHYTHVIEELRPCCAPIKFSSSL
Oncopeltus_fasciatus_PTY12329.1_bone_morphogenetic_protein_2-like  HKMDVVFKDILQPTHFDAGYCKGSCPYYHHASLQGLPKPCCAPSKLEQEI
Nasonia_vitripennis_XP_008210812.1                                 QRFYVSFSQIIAPQGYYANYCRGDCAAHYYTHVIEEMQPCCAPLKFSSSL
Nasonia_vitripennis_dpp2_XP_008215623.1                            HPLYVDFADIVAPPGYDAFYCHGDCPFLNHAIVQNLPKACCVPTSLGSSM
Nasonia_vitripennis_dpp1_XP_008215622.1                            HPLYVDFADIVAPPGYDAFYCHGDCPFLNHAIVQNLPKACCVPTSLGSSM
Nasonia_vitripennis_dpp3_XP_008215620.1                            HPLYVDFADIVAPPGYDAFYCHGDCPFLNHAIVQNLPKACCVPTSLGSSM
Nasonia_vitripennis_dpp4_XP_001607677.1                            HPLYVDFADIVAPPGYDAFYCHGDCPFLNHAIVQNLPKACCVPTSLGSSM
Nasonia_vitripennis_Mav_XP_001606148.3                             HHMSVTFKDIIQPKNFDAGYCKGRCPPYHHALLQSLPRPCCAPSKLAEEI
Nasonia_vitripennis_Daw_GDF8_XP_003425497.1                        DELYISFEDILHPSGYHAYFCRGSCSTVHHNDVIRRIVPCCSPTQLSPQL
Nasonia_vitripennis_Gbb1_XP_001603876.1                            QTLYVSFRDIIAPDGYDAYYCSGECNFLNHAIVQTLPKPCCAPTKLSPSV
Nasonia_vitripennis_ADMP_XP_001604750.2                            RDLYVNFKDIIAPEGYAAYQCRGHCKSLNHATIQGINMPCCVPVNLSSSI
Nasonia_vitripennis_Gbb2_XP_001603269.2                            HTLYVRFREIVAPDGYDAQFCAGECHFLNHAIIQTLPQACCVPTQLDPTV
Nasonia_vitripennis_XP_008217882.1                                 RDLYVNFKDIIAPEGYAAYQCRGHCKSLNHATIQGINMPCCVPVNLSSSI
Nasonia_vitripennis_Act_XP_001602284.1                             QRFYVSFSQIIAPQGYYANYCRGDCAAHYYTHVIEEMQPCCAPLKFSSSL
Tribolium_castaneum_ALP_TC004297                                   ESFYVSFADIMSPAGYDAYFCKGSCVTSQHNSILQKLTPCCAATQFQPQL
Tribolium_castaneum_Mav_TC004299                                   HDMEVTFSKIVQPKSYDAGFCQGQCPPFNHSRIQSLPKACCAPSKLEPEI
Tribolium_castaneum_BMPx_TC006506                                  KPLYINFSEILQPPGYEAYQCQGKCFYVKHAIVQALSRSCCVPTNLDSSI
Tribolium_castaneum_Dpp_TC008466                                   RQMYVDFGSIVAPLGYDAYYCGGECEYINHAIVQSLPGPCCVPTQLGQSM
Tribolium_castaneum_Gbb1_TC014017                                  YDLYISFKDIIAPAGYSAHYCAGECKFLNHAIVQTLPKPCCAPTKLTPSV
Tribolium_castaneum_Gbb2_TC014018                                  HTLYISFKDVIAPEGYAAYYCAGECNFLKHALVQSLPKPCCAPTELRPPL
Tribolium_castaneum_Myo_TC015805                                   YPLTVDFEEIIAPKRYDAHYCSGECPYTPHTHLMKMAQPCCAPRKMSASM
Tribolium_castaneum_Act_TC015806                                   QRFYVSFKQVIAPQGYHANYCRGDCGLHYHTHVIEEMQPCCAPLKFSSSL

Mus_musculus_Myostatin_AAO46885.1                                  LYFKEQIIYKI
Nematostella_vectensis_Myostatin_XP_001641598.1                    IYFNQQIMFEV
Mus_musculus_GDF11_NP034402.1                                      LYFKQQIIYKI
Branchiostoma_floridae_Myostatin_XP002599461.1                     LYFDGNIIYKL
Gryllus_bimaculatus_GDF8_11_TRINITY_DN40630_c10_g1_i1              LYFEFNIIYLL
Drosophila_melanogaster_Myostatin_AAF59319.1                       LYFNHNLVLVI
Lottia_gigantea_Myostatin_82990                                    LYFDQNILFEL
Mus_musculus_Inhibin_a_NP032406.1                                  LYYGQNIIKDI
Apis_mellifera_ActivinInhibin_XP001123044.2                        IYYDSNIIKDL
Gryllus_bimaculatus_inhibin_TRINITY_DN38503_c6_g1_i1               IYFDSNIIKDL
Drosophila_melanogaster_ActivinInhibin_NP651942.2                  IYYDDGIIKDL
Nematostella_vectensis_ActivinInhibin_ABF61781.1                   LYYDENLFQNV
Saccoglossus_kowalevskii_ActivinInhibin_NP001161496.1              LYYTGYIIKNL
Mus_musculus_Inhibin_b_NP032407.1                                  LYFEYNIVKDV
Saccoglossus_kowalevskii_GDF811_XP002734819.1                      IYFEKSIMFVV
Mus_musculus_Inhibin_e_NP032408.2M                                 LYLNGNVVKDV
Apis_mellifera_ALP_XP001122210.1                                   LYVNNTITQTL
Saccoglossus_kowalevskii_admp                                      LYFDDNVVLQY
Lottia_gigantea_ADMP_110168                                        LYFDENVILQY
Branchiostoma_floridae_ADMP_XP002604737.1                          LYFEENVILQY
Danio_rerio_ADMP_NP571951.2                                        LYFDENVVLQY
Gryllus_bimaculatus_ADMP_TRINITY_DN39293_c1_g1_i6                  LYTQGDVVLIY
Mus_musculus_BMP3_NP775580.1                                       LFFNKNVVLVY
Saccoglossus_kowalevskii_BMP3                                      LYFSRNVVLVY
Branchiostoma_japonicum_BMP3_ACF93445.1                            LYFNRNVVLVY
Lottia_gigantea_BMP58_195882                                       LYFNSNVVLKY
Nematostella_vectensis_BMP58_XP_001638358.1                        LYFDNNVVLKY
Mus_musculus_BMP6_NP031582.1                                       LYFNSNVILKY
Mus_musculus_BMP5_NP031581.2                                       LYFSSNVILKY
Saccoglossus_kowalevskii_BMP58                                     LYFSSNVILKY
Branchiostoma_floridae_BMP578_C3ZTY2                               LYFSSNVILKY
Mus_musculus_BMP7_NP031583.2                                       LYFSSNVILKY
Apis_mellifera_Gbb_XP394252.1                                      LYFESNVILKY
Gryllus_bimaculatus_Gbb_TRINITY_DN36559_c5_g1_i1                   LYYDSNVTLRY
Lottia_gigantea_DppBMP24_205842                                    LYLWDKVVLNY
Mus_musculus_BMP4_AAC37698.1                                       LYLYDKVVLNY
Mus_musculus_BMP2_NP031579.2                                       LYLNEKVVLNY
Branchiostoma_floridae_BMP_24_AAC97488.1                           LYLNDQVVLNY
Saccoglossus_kowalevskii_BMP24                                     LYLFDKVVLNY
Nematostella_vectensis_BMP24_AAR13362.1                            LSLFDKVVLNY
Apis_mellifera_Dpp_BMP24_XP001122815.2                             LYLENKVVLNY
Gryllus_bimaculatus_dpp2_TRINITY_DN36587_c2_g1_i1                  LFLEDKVVLNY
Gryllus_bimaculatus_dpp_TRINITY_DN43272_c4_g1_i1                   LYLTDKVVLNY
Drosophila_melanogaster_Dpp_AAN10431.1                             LYLQSTVVLNY
Branchiostoma_floridae_Univin_XP002589220.1                        LYFNGDVVLQY
Saccoglossus_kowalevskii_Univin                                    LYFNDNVVLQY
Drosophila_melanogaster_Gbb_AAF47075.1                             LYHDENVNLKY
Mus_musculus_BMP8_NP031584.1                                       LYYSNNVILKH
Mus_musculus_GDF7_NP038555.1                                       LYIANNVVYQY
Branchiostoma_floridae_GDF_567_XP002602867.1                       LYIKDTVVYKY
Mus_musculus_GDF6_NP038554.1                                       LYIGNNVVYQY
Mus_musculus_GDF5_NP032135.2                                       LFIANNVVYQY
Nematostella_vectensis_GDF5_AAR27581.1                             LYTSNNVVYNY
Nematostella_vectensis_ADMP_related_AFP87424.1                     LYFDGSIVLEY
Gryllus_bimaculatus_GDF10_BMP3_TRINITY_DN40222_c2_g1_i1            LYLSGDVVLNY
Mus_musculus_Nodal_AAI28019.1                                      LYVNGRVLLHH
Branchiostoma_floridae_Nodal_AAL99367.1                            LYLHGEVVLHH
Saccoglossus_kowalevskii_nodal                                     LYYRGNIVVEH
Lottia_gigantea_Nodal_ACB42423.1                                   LYYFDEIVVHH
Mus_musculus_GDF3_NP032134.2                                       LYQDKNVILHY
Lottia_gigantea_BMP_10_111943                                      LYYNNVITFKY
Gryllus_bimaculatus_BMP15_GDF9_TRINITY_DN64555_c0_g1_i1            LLFDDSIYITF
Mus_musculus_BMP10_NP033886.2                                      LYLGVVTYKKY
Mus_musculus_BMP9_AAD56961.1                                       LYKMGVPTLHY
Mus_musculus_BMP15_NP033887.1                                      LLINGSILYEY
Mus_musculus_TGFb1_NP035707.1                                      VYYRKPKVEQL
Mus_musculus_TGFb2_NP033393.2                                      LYYNTPKIEQL
Saccoglossus_kowalevskii_TGFb2_ADB22639.1                          LYYRKPKITQL
Mus_musculus_TGFb3_NP033394.2                                      LYYRTPKVEQL
Apis_mellifera_BMP2BMav_XP001122118.2                              VYFSTRLKVDW
Gryllus_bimaculatus_Maverick_TRINITY_DN40148_c2_g1_i1              LHPSTLLRVKW
Drosophila_melanogaster_Maverick_AAF59328.1                        LHVSDKLKITW
Drosophila_melanogaster_ALP_Dawdle_NP722840.1                      VVMSNTATVTL
Apis_mellifera_BMP10_XP001120039.1                                 LYLSGTLTYGY
Mus_musculus_GDF1_NP032133.2                                       LFFSDNVVLHY
Drosophila_melanogaster_Scw_AAN11056.2                             LRYEDIIDLKY
Mus_musculus_GDF9_NP032136.2                                       LTIDGSIAYEY
Lottia_gigantea_ActivinInhibin_151945                              LIISGDLSYEI
Mus_musculus_GDNF_NP_034405.1                                      SFLDDNLVYIL
Xenopus_laevis_GDNF_NP_001090196.1                                 SFLDDNLVYTL
Danio_rerio_GDNF_NP_571807.1                                       SFLDDSLEYTL
Mus_musculus_Neurturin_NP_032764.1                                 SFLDVHSRYTL
Mus_musculus_Muellerianinhibiting_factor_NP031471.2                ISLEERISAHV
Oncopeltus_fasciatus_PTY15123.1_decapentaplegic                    LYLDNKVVLNY
Oncopeltus_fasciatus_PTY14887.1_glass_bottom_boat                  LYFESNVILKY
Oncopeltus_fasciatus_PTY25614.1_myoglianin                         LYFSFNVIYLL
Oncopeltus_fasciatus_PTY22239.1_dpp_fragment                       LYLDNKVVLNY
Oncopeltus_fasciatus_PTY20070.1                                    IYYDMNIIKDL
Oncopeltus_fasciatus_PTY12329.1_bone_morphogenetic_protein_2-like  IHVHTKLQVTW
Nasonia_vitripennis_XP_008210812.1                                 IYYDSNIIKDL
Nasonia_vitripennis_dpp2_XP_008215623.1                            LYLENKVVLNY
Nasonia_vitripennis_dpp1_XP_008215622.1                            LYLENKVVLNY
Nasonia_vitripennis_dpp3_XP_008215620.1                            LYLENKVVLNY
Nasonia_vitripennis_dpp4_XP_001607677.1                            LYLENKVVLNY
Nasonia_vitripennis_Mav_XP_001606148.3                             LYFATKLKVNW
Nasonia_vitripennis_Daw_GDF8_XP_003425497.1                        LYVNNTITQTL
Nasonia_vitripennis_Gbb1_XP_001603876.1                            LYFESNVILKY
Nasonia_vitripennis_ADMP_XP_001604750.2                            LYNRDGVVLSY
Nasonia_vitripennis_Gbb2_XP_001603269.2                            IYSGRNHVLRY
Nasonia_vitripennis_XP_008217882.1                                 LYNRDGVVLSY
Nasonia_vitripennis_Act_XP_001602284.1                             IYYDSNIIKDL
Tribolium_castaneum_ALP_TC004297                                   VYMNKTMMTVL
Tribolium_castaneum_Mav_TC004299                                   LRVTTKLIVKW
Tribolium_castaneum_BMPx_TC006506                                  LYVNGVLTYAY
Tribolium_castaneum_Dpp_TC008466                                   LYLDGSVILNY
Tribolium_castaneum_Gbb1_TC014017                                  LYFDTNVILKY
Tribolium_castaneum_Gbb2_TC014018                                  VYYTSNVVLKY
Tribolium_castaneum_Myo_TC015805                                   LYFQLNVVYSL
Tribolium_castaneum_Act_TC015806                                   IYYDMTIIKDL
;
end;
