# Supplementary material for: Striking parallels between dorsoventral patterning in Drosophila and Gryllus reveal a complex evolutionary history behind a model gene regulatory network
Source: eLife. 2021 Mar 30;10:e68287. doi: 10.7554/eLife.68287 (PMC8051952; doi:10.7554/eLife.68287)
Supplement: Supplementary file 3. [file elife-68287-supp3.zip › File S3 /DegappedUsedForPhylogeneticAnalysis/MyD88_align_cured 2.fasta]

>Gryllus_bimaculatus_Myd88_TRINITY_DN42938_c4_g3_i1
DEQGLPQRYNAYLLYADADEEFAVKIIEEMENKLKLCVRDRLVAGVFEHEAIMRLIDRCNRLIVVISENFLKSEANKFFC
TFAQALGIDQRRKVIPVMHKQCRLPPELNYYFVLDYTRWKKLHDSI

>Apis_mellifera_MyD88_XP_006560502.2
DEQGLEQNYDAFILYADEDIKFANEMVDKLEKELKLCLKDQLLGGTFEHEAVMKLIDRCNRLIVIISPNFLKSPANKFFL
NYAQALGIGTQRKIIPCLYERCRLPPQLQFMVILDYNKWGKLRDSI

>Nasonia_vitripennis_MyD88_XP_008206894.1
DERGEKQHYDAFLLYANEDEEFAQEMIENLEKKLKLCLKERLVPGSFEHEAIMRLIERCNRLITIISPDFFKSPANKFFL
NYAQASGIDKQEKIIPCVYKNCELPPQLTYYSKIYYKQWDKLTRSM

>Acyrthosiphon_pisum_MyD88_XP_001948320.2
DSNGLLTRYDAFLLYDKADIQSAAAVVEKLETDLKLCLKDRLRPGMFEYQSIIKLIDRCNWLIIIVSNDFSNSPWNRFIV
NYIQSLAIEKLPKIIPCVFDDCVLPEELKCYVHLYFNKWQKLMITV

>Oncopeltus_fasciatus_MyD88_PTY23197.1
DENCGPQYYDAFLLFHESDSEFAKTILYKLENELKLCCKDRLIGGPFEHEAIMQLIDRCRRLIVVVSPLFLESPANKFLL
TFAQAIGIVAFLAASICYIPGTELPETCKSIQNLTSERWDGKKLLP

>Penaeus_monodon_MyD88_AIS92906.1
DSKGLLQHYDALVLFADEDIDFVQEMLEKLEGELKLCHKNRLIGGQFESESIVKLIERCTRVIVVLSPESLESSTNTFFT
LFAHALSVDQRRIVIPCLYKPCVKPAVISFCHSLDYYRWEKLRDSL

>Tribolium_castaneum_MyD88_XP_008190563.1
DNEGRLEIYDAFLLYDHDDIEFAIELLDRMEKEMKFCVKDRLVGGGLEMDKMIKLIHRCNRLVVILSDSFFKSSANEYYL
SFAHAYGIESQRKIIPCIYKNLTNPPHMKCLFTLDFQRWDKLRDSI

>Bombyx_mori_MyD88_XP_004921572.1
DDEGYEQHYDAFVLYADEDREFVEEMINRLGGMFQICTKEKLLPSSTEYAPVAQLIQRCQYIILVYSPAFLRSPANTFYR
DYAQAISIESNRKLIPIVYQHCELPVHLKYYTNLKYTTWDKLKQSL

>Drosophila_melanogaster_MyD88_NP_001260821.1
DQMGQLPRYNACVLYAEADIDHATEIMNNLESELRLFLRHRMLMGPFEHVQLSHFMTRCNHLIVVLTEEFLRSPENTYLV
NFTQKIQIENTRKIIPILYKTDHIPQTLGIYTHIKYAGWDKLARSL

>Tetranychus_urticae_MyD88_XP_015786667.1
DGDNDDIHYDAYVCYADEDIDFVTFLSDYLESPLRLFIRDRLLLGTMKYDAYTKLIQRCNYVIIILTPDFVESEECKYQT
LFATDLAIQDERKLIPIILKSCNIPPFVRLMSKIDFSRWRKLIFSI

>Homo_sapiens_MyD88_AAB49967.1
DPLGHPERFDAFICYCPSDIQFVQEMIRQLEQTLKLCVSDRVLPGTCVWSIASELIKRCRRMVVVVSDDYLQSKECDFQT
KFALSLSPGAQKRLIPIKYKAMEFPSILRFITVCDYTNWTRLAKAL

>tollo_NP_524757.1_tollo_Drosophila_melanogaster
ADKNEEKLFDAFVSYSSKDELFVEELAPMLEMGYKLCLHQRFPVGGYLPETIVQAIDSSRRTIMVVSENFIKSEWCRFEF
KSAHQSVLRDRRRLIVIVLGEVELDPDLRLYTYLQWGDWQKLRFAL

>Centruroides_sculpturatus_Toll-like_4_XP_023211534.1
GSISDNFTYDAFISYNANDSDWVSTLLPRLETNLKLCVYDRFVAGRGISECIMESIKCSRRTILILSNNFLQSPWCKFET
DLAHHVLIDEREGLLLIKLEELLVTTQLNYLIYLEWSNWKKLRQAL

>Ixodes_scapularis_Toll-like_2_XP_029836918.1
QSSANAYIYDAFVSYSNSDTQWVSRLLPQLECSLKLCVYDRFVAGRNISECILDSIKHSRKIILVLSNSFLQSPWCRFET
DLAQYTLLEERDAFILLKISRLLLSPKLNYLVHLSWTQFSKLHKAL
