# Supplementary material for: Striking parallels between dorsoventral patterning in Drosophila and Gryllus reveal a complex evolutionary history behind a model gene regulatory network
Source: eLife. 2021 Mar 30;10:e68287. doi: 10.7554/eLife.68287 (PMC8051952; doi:10.7554/eLife.68287)
Supplement: Supplementary file 3. [file elife-68287-supp3.zip › File S3 /DegappedUsedForPhylogeneticAnalysis/MyD88_align_cured 2.nxs]

#NEXUS
BEGIN DATA;
dimensions ntax=14 nchar=126;
format missing=?
interleave datatype=PROTEIN gap= -;

matrix
Gryllus_bimaculatus_Myd88_TRINITY_DN42938_c4_g3_i1    DEQGLPQRYNAYLLYADADEEFAVKIIEEMENKLKLCVRDRLVAGVFEHE
Apis_mellifera_MyD88_XP_006560502.2                   DEQGLEQNYDAFILYADEDIKFANEMVDKLEKELKLCLKDQLLGGTFEHE
Nasonia_vitripennis_MyD88_XP_008206894.1              DERGEKQHYDAFLLYANEDEEFAQEMIENLEKKLKLCLKERLVPGSFEHE
Acyrthosiphon_pisum_MyD88_XP_001948320.2              DSNGLLTRYDAFLLYDKADIQSAAAVVEKLETDLKLCLKDRLRPGMFEYQ
Oncopeltus_fasciatus_MyD88_PTY23197.1                 DENCGPQYYDAFLLFHESDSEFAKTILYKLENELKLCCKDRLIGGPFEHE
Penaeus_monodon_MyD88_AIS92906.1                      DSKGLLQHYDALVLFADEDIDFVQEMLEKLEGELKLCHKNRLIGGQFESE
Tribolium_castaneum_MyD88_XP_008190563.1              DNEGRLEIYDAFLLYDHDDIEFAIELLDRMEKEMKFCVKDRLVGGGLEMD
Bombyx_mori_MyD88_XP_004921572.1                      DDEGYEQHYDAFVLYADEDREFVEEMINRLGGMFQICTKEKLLPSSTEYA
Drosophila_melanogaster_MyD88_NP_001260821.1          DQMGQLPRYNACVLYAEADIDHATEIMNNLESELRLFLRHRMLMGPFEHV
Tetranychus_urticae_MyD88_XP_015786667.1              DGDNDDIHYDAYVCYADEDIDFVTFLSDYLESPLRLFIRDRLLLGTMKYD
Homo_sapiens_MyD88_AAB49967.1                         DPLGHPERFDAFICYCPSDIQFVQEMIRQLEQTLKLCVSDRVLPGTCVWS
tollo_NP_524757.1_tollo_Drosophila_melanogaster       ADKNEEKLFDAFVSYSSKDELFVEELAPMLEMGYKLCLHQRFPVGGYLPE
Centruroides_sculpturatus_Toll-like_4_XP_023211534.1  GSISDNFTYDAFISYNANDSDWVSTLLPRLETNLKLCVYDRFVAGRGISE
Ixodes_scapularis_Toll-like_2_XP_029836918.1          QSSANAYIYDAFVSYSNSDTQWVSRLLPQLECSLKLCVYDRFVAGRNISE

Gryllus_bimaculatus_Myd88_TRINITY_DN42938_c4_g3_i1    AIMRLIDRCNRLIVVISENFLKSEANKFFCTFAQALGIDQRRKVIPVMHK
Apis_mellifera_MyD88_XP_006560502.2                   AVMKLIDRCNRLIVIISPNFLKSPANKFFLNYAQALGIGTQRKIIPCLYE
Nasonia_vitripennis_MyD88_XP_008206894.1              AIMRLIERCNRLITIISPDFFKSPANKFFLNYAQASGIDKQEKIIPCVYK
Acyrthosiphon_pisum_MyD88_XP_001948320.2              SIIKLIDRCNWLIIIVSNDFSNSPWNRFIVNYIQSLAIEKLPKIIPCVFD
Oncopeltus_fasciatus_MyD88_PTY23197.1                 AIMQLIDRCRRLIVVVSPLFLESPANKFLLTFAQAIGIVAFLAASICYIP
Penaeus_monodon_MyD88_AIS92906.1                      SIVKLIERCTRVIVVLSPESLESSTNTFFTLFAHALSVDQRRIVIPCLYK
Tribolium_castaneum_MyD88_XP_008190563.1              KMIKLIHRCNRLVVILSDSFFKSSANEYYLSFAHAYGIESQRKIIPCIYK
Bombyx_mori_MyD88_XP_004921572.1                      PVAQLIQRCQYIILVYSPAFLRSPANTFYRDYAQAISIESNRKLIPIVYQ
Drosophila_melanogaster_MyD88_NP_001260821.1          QLSHFMTRCNHLIVVLTEEFLRSPENTYLVNFTQKIQIENTRKIIPILYK
Tetranychus_urticae_MyD88_XP_015786667.1              AYTKLIQRCNYVIIILTPDFVESEECKYQTLFATDLAIQDERKLIPIILK
Homo_sapiens_MyD88_AAB49967.1                         IASELIKRCRRMVVVVSDDYLQSKECDFQTKFALSLSPGAQKRLIPIKYK
tollo_NP_524757.1_tollo_Drosophila_melanogaster       TIVQAIDSSRRTIMVVSENFIKSEWCRFEFKSAHQSVLRDRRRLIVIVLG
Centruroides_sculpturatus_Toll-like_4_XP_023211534.1  CIMESIKCSRRTILILSNNFLQSPWCKFETDLAHHVLIDEREGLLLIKLE
Ixodes_scapularis_Toll-like_2_XP_029836918.1          CILDSIKHSRKIILVLSNSFLQSPWCRFETDLAQYTLLEERDAFILLKIS

Gryllus_bimaculatus_Myd88_TRINITY_DN42938_c4_g3_i1    QCRLPPELNYYFVLDYTRWKKLHDSI
Apis_mellifera_MyD88_XP_006560502.2                   RCRLPPQLQFMVILDYNKWGKLRDSI
Nasonia_vitripennis_MyD88_XP_008206894.1              NCELPPQLTYYSKIYYKQWDKLTRSM
Acyrthosiphon_pisum_MyD88_XP_001948320.2              DCVLPEELKCYVHLYFNKWQKLMITV
Oncopeltus_fasciatus_MyD88_PTY23197.1                 GTELPETCKSIQNLTSERWDGKKLLP
Penaeus_monodon_MyD88_AIS92906.1                      PCVKPAVISFCHSLDYYRWEKLRDSL
Tribolium_castaneum_MyD88_XP_008190563.1              NLTNPPHMKCLFTLDFQRWDKLRDSI
Bombyx_mori_MyD88_XP_004921572.1                      HCELPVHLKYYTNLKYTTWDKLKQSL
Drosophila_melanogaster_MyD88_NP_001260821.1          TDHIPQTLGIYTHIKYAGWDKLARSL
Tetranychus_urticae_MyD88_XP_015786667.1              SCNIPPFVRLMSKIDFSRWRKLIFSI
Homo_sapiens_MyD88_AAB49967.1                         AMEFPSILRFITVCDYTNWTRLAKAL
tollo_NP_524757.1_tollo_Drosophila_melanogaster       EVELDPDLRLYTYLQWGDWQKLRFAL
Centruroides_sculpturatus_Toll-like_4_XP_023211534.1  ELLVTTQLNYLIYLEWSNWKKLRQAL
Ixodes_scapularis_Toll-like_2_XP_029836918.1          RLLLSPKLNYLVHLSWTQFSKLHKAL
;
end;
