# Supplementary material for: Striking parallels between dorsoventral patterning in Drosophila and Gryllus reveal a complex evolutionary history behind a model gene regulatory network
Source: eLife. 2021 Mar 30;10:e68287. doi: 10.7554/eLife.68287 (PMC8051952; doi:10.7554/eLife.68287)
Supplement: Supplementary file 3. [file elife-68287-supp3.zip › File S3 /DegappedUsedForPhylogeneticAnalysis/MyD88_align_cured 2.phy]

 14 126
Gryllus_bi DEQGLPQRYN AYLLYADADE EFAVKIIEEM ENKLKLCVRD RLVAGVFEHE
Apis_melli DEQGLEQNYD AFILYADEDI KFANEMVDKL EKELKLCLKD QLLGGTFEHE
Nasonia_vi DERGEKQHYD AFLLYANEDE EFAQEMIENL EKKLKLCLKE RLVPGSFEHE
Acyrthosip DSNGLLTRYD AFLLYDKADI QSAAAVVEKL ETDLKLCLKD RLRPGMFEYQ
Oncopeltus DENCGPQYYD AFLLFHESDS EFAKTILYKL ENELKLCCKD RLIGGPFEHE
Penaeus_mo DSKGLLQHYD ALVLFADEDI DFVQEMLEKL EGELKLCHKN RLIGGQFESE
Tribolium  DNEGRLEIYD AFLLYDHDDI EFAIELLDRM EKEMKFCVKD RLVGGGLEMD
Bombyx_mor DDEGYEQHYD AFVLYADEDR EFVEEMINRL GGMFQICTKE KLLPSSTEYA
Drosophila DQMGQLPRYN ACVLYAEADI DHATEIMNNL ESELRLFLRH RMLMGPFEHV
Tetranychu DGDNDDIHYD AYVCYADEDI DFVTFLSDYL ESPLRLFIRD RLLLGTMKYD
Homo_sapie DPLGHPERFD AFICYCPSDI QFVQEMIRQL EQTLKLCVSD RVLPGTCVWS
tollo_NP_5 ADKNEEKLFD AFVSYSSKDE LFVEELAPML EMGYKLCLHQ RFPVGGYLPE
Centruroid GSISDNFTYD AFISYNANDS DWVSTLLPRL ETNLKLCVYD RFVAGRGISE
Ixodes_sca QSSANAYIYD AFVSYSNSDT QWVSRLLPQL ECSLKLCVYD RFVAGRNISE

           AIMRLIDRCN RLIVVISENF LKSEANKFFC TFAQALGIDQ RRKVIPVMHK
           AVMKLIDRCN RLIVIISPNF LKSPANKFFL NYAQALGIGT QRKIIPCLYE
           AIMRLIERCN RLITIISPDF FKSPANKFFL NYAQASGIDK QEKIIPCVYK
           SIIKLIDRCN WLIIIVSNDF SNSPWNRFIV NYIQSLAIEK LPKIIPCVFD
           AIMQLIDRCR RLIVVVSPLF LESPANKFLL TFAQAIGIVA FLAASICYIP
           SIVKLIERCT RVIVVLSPES LESSTNTFFT LFAHALSVDQ RRIVIPCLYK
           KMIKLIHRCN RLVVILSDSF FKSSANEYYL SFAHAYGIES QRKIIPCIYK
           PVAQLIQRCQ YIILVYSPAF LRSPANTFYR DYAQAISIES NRKLIPIVYQ
           QLSHFMTRCN HLIVVLTEEF LRSPENTYLV NFTQKIQIEN TRKIIPILYK
           AYTKLIQRCN YVIIILTPDF VESEECKYQT LFATDLAIQD ERKLIPIILK
           IASELIKRCR RMVVVVSDDY LQSKECDFQT KFALSLSPGA QKRLIPIKYK
           TIVQAIDSSR RTIMVVSENF IKSEWCRFEF KSAHQSVLRD RRRLIVIVLG
           CIMESIKCSR RTILILSNNF LQSPWCKFET DLAHHVLIDE REGLLLIKLE
           CILDSIKHSR KIILVLSNSF LQSPWCRFET DLAQYTLLEE RDAFILLKIS

           QCRLPPELNY YFVLDYTRWK KLHDSI
           RCRLPPQLQF MVILDYNKWG KLRDSI
           NCELPPQLTY YSKIYYKQWD KLTRSM
           DCVLPEELKC YVHLYFNKWQ KLMITV
           GTELPETCKS IQNLTSERWD GKKLLP
           PCVKPAVISF CHSLDYYRWE KLRDSL
           NLTNPPHMKC LFTLDFQRWD KLRDSI
           HCELPVHLKY YTNLKYTTWD KLKQSL
           TDHIPQTLGI YTHIKYAGWD KLARSL
           SCNIPPFVRL MSKIDFSRWR KLIFSI
           AMEFPSILRF ITVCDYTNWT RLAKAL
           EVELDPDLRL YTYLQWGDWQ KLRFAL
           ELLVTTQLNY LIYLEWSNWK KLRQAL
           RLLLSPKLNY LVHLSWTQFS KLHKAL
