# Supplementary material for: Striking parallels between dorsoventral patterning in Drosophila and Gryllus reveal a complex evolutionary history behind a model gene regulatory network
Source: eLife. 2021 Mar 30;10:e68287. doi: 10.7554/eLife.68287 (PMC8051952; doi:10.7554/eLife.68287)
Supplement: Supplementary file 3. [file elife-68287-supp3.zip › File S3 /DegappedUsedForPhylogeneticAnalysis/noggin 2.fa]

>Homo_sapiens_Noggin_AAA83259.1
RPSGAMPSEIKGLKLRRKLQMWLWSQTFCPVLYAWNDLGSRFWPRYVKVGSCFSRSCSVPEGMVCKPSKSVHLTVLRWRC

>Xenopus_laevis_Noggin_AAI69672.1
KPSGAMPAEIKGLKLRRKLQMWLWSQTFCPVLYTWNDLGTRFWPRYVKVGSCYSRSCSVPEGMVCKAAKSMHLTILRWRC

>Danio_rerio_Noggin3_NP571057.1
RPNGIMPKEIKAMKLRRRLQLWLWSYTFCPVVHTWQDLGNRFWPRYLKVGSCYNRSCSVPEGMVCKPAKSSHLTVLRWRC

>Danio_rerio_Noggin1_NP571058.2
RPNGIMPKEIKAMKLRRRLQLWLWSYTFCPVVHTWQDLGNRFWPRYLKVGSCYNRSCSVPEGMVCKPPKSSHLTVLRWRC

>Danio_rerio_Noggin2_NP571067.1
NLAGMMPKDIKNLKLKRRLQMWLWSYSFCPVLYAWNDLGSRFWPRFVRAGSCYTRSCSVPEGMVCKPAKSTHITLLRWRC

>Xenopus_tropicalis_Noggin_2_NP001007476.1
KTLGSVPLELKKLKARRKFLQWLWAYTYCPVMYTWKDLGVRFWPRFIKEGHCFSKSCSFPEGMYCKPIKSVTKTFLRWYC

>Branchiostoma_floridae_Noggin_ABG66526.1
KPPGPKPRWIDDLKSRRKFKMWMWSLTHCPVVHSWKDLGVRFWPRWVKEGRCSTRSCSFPPGMTCRPSRSVMKTFLRFHC

>Lottia_gigantia_Noggin_A_127878
RPAGKKPKFLKLIKHRRKFQKYLWNYTFCPVMYIWKDLGLRFWPRWIKEGTCKSRSCSIPPGMECKPSGSTTKTILRWYC

>Daphnia_pulex_Noggin_55080
SPSRRNVPGRSKWKVRKKLEKFLWLYTQCPVIYRWKDLGSRYWPRWIKQGRCHAQSCSFPPGMTCRASEEREVVILRWHC

>Gryllus_bimaculatus_Noggin_TRINITY_DN43642_c1_g1_i5
APNAEMPPFLRRMRLQKKLQHFLWAWTACPVTHAWRDLGVRYWPRYVLEGSCKTSSCSVPPGMKCAPSERVIKVILRWQC

>Lottia_gigantia_Noggin_B_Possible_Tandem_Dup_127771
KIDHKLVAEARHVAMLSVFQDWLIQRGSCPVHFLWEDLGINFWPRWVKRGFCVDDSCSWPPGMHCLPAEGKRIRLLRWQC

>Xenopus_tropicalis_Noggin_4_NP001037873.1
RYRKKLAQEAQALHVQNEIRQWLVQRASCQLTSTWVDLGTVFWPRWVRHTDCDGTACSWPPGMACRQAQLTQIKLLAWHC

>Takifugu_rubripes_Noggin_4_AAX07475.1
LNQQKLEKEAEALQVASSVRAWLVHSAICRLRHRWVDLGPAFWPRWLRQTDCESRSCSFPGGMECVRAKTTHIKILAWHC

>Nematostella_vectensis_Noggin_1_ABF61775.1
TLVKSMPEGLRKLKASRKLQLWLWELSSCPVYQKWKDQGQLIWPRYRNIGRCSRSTCSYPGGMKCKRSKTKRVALLRWFC

>Nematostella_vectensis_Noggin_2_ABF61776.1
HASKAKRRALRELEMERFMMGWLLQRENCPVVYSWRDMGPHFWPRFVKRATCKSKQCSIDPSTQCEPSNSRYFNILRWHC

>Oncopeltus_fasciatus_PTY10583.1_noggin
GPPMTAPNWNRTSPVRESLKEWLVSMAACPVRYFWKDLGEEFWPRWLRTAECPQGSCSWPPGMKCVPAPPRHLHVLRWHC

>Oncopeltus_fasciatus_noggin_like_PTY10584.1
VPVGPMPKHVRELRLKRKLRQLLWALTACPVGFRWRDLGPRFWPRWLKEGTCPRSTCSVPPGMKCRPSASEHKTLLRWHC

>Acyrthosiphon_pisum_noggin_XP_003241979.1
HTNASGAADVKSLQYQEMMRTWLVHRSKCPVEYAWADLGKSFWPRWIKKGRCGRMSCSWPPGMSCMPSSIRVLNLLRWHC

>Acyrthosiphon_pisum_noggin-like_XP_029342324.1
VPTGKMPTEIRELQLRRKIQQYLWGRTACPMHRQWKDLGQRFWPRWLLEGHCPKTSCSVPAGMYCRATSSQYKTLLRWHC
