# Supplementary material for: Striking parallels between dorsoventral patterning in Drosophila and Gryllus reveal a complex evolutionary history behind a model gene regulatory network
Source: eLife. 2021 Mar 30;10:e68287. doi: 10.7554/eLife.68287 (PMC8051952; doi:10.7554/eLife.68287)
Supplement: Supplementary file 3. [file elife-68287-supp3.zip › File S3 /DegappedUsedForPhylogeneticAnalysis/noggin 2.nxs]

#NEXUS
BEGIN DATA;
dimensions ntax=19 nchar=80;
format missing=?
interleave datatype=PROTEIN gap= -;

matrix
Homo_sapiens_Noggin_AAA83259.1                       RPSGAMPSEIKGLKLRRKLQMWLWSQTFCPVLYAWNDLGSRFWPRYVKVG
Xenopus_laevis_Noggin_AAI69672.1                     KPSGAMPAEIKGLKLRRKLQMWLWSQTFCPVLYTWNDLGTRFWPRYVKVG
Danio_rerio_Noggin3_NP571057.1                       RPNGIMPKEIKAMKLRRRLQLWLWSYTFCPVVHTWQDLGNRFWPRYLKVG
Danio_rerio_Noggin1_NP571058.2                       RPNGIMPKEIKAMKLRRRLQLWLWSYTFCPVVHTWQDLGNRFWPRYLKVG
Danio_rerio_Noggin2_NP571067.1                       NLAGMMPKDIKNLKLKRRLQMWLWSYSFCPVLYAWNDLGSRFWPRFVRAG
Xenopus_tropicalis_Noggin_2_NP001007476.1            KTLGSVPLELKKLKARRKFLQWLWAYTYCPVMYTWKDLGVRFWPRFIKEG
Branchiostoma_floridae_Noggin_ABG66526.1             KPPGPKPRWIDDLKSRRKFKMWMWSLTHCPVVHSWKDLGVRFWPRWVKEG
Lottia_gigantia_Noggin_A_127878                      RPAGKKPKFLKLIKHRRKFQKYLWNYTFCPVMYIWKDLGLRFWPRWIKEG
Daphnia_pulex_Noggin_55080                           SPSRRNVPGRSKWKVRKKLEKFLWLYTQCPVIYRWKDLGSRYWPRWIKQG
Gryllus_bimaculatus_Noggin_TRINITY_DN43642_c1_g1_i5  APNAEMPPFLRRMRLQKKLQHFLWAWTACPVTHAWRDLGVRYWPRYVLEG
Lottia_gigantia_Noggin_B_Possible_Tandem_Dup_127771  KIDHKLVAEARHVAMLSVFQDWLIQRGSCPVHFLWEDLGINFWPRWVKRG
Xenopus_tropicalis_Noggin_4_NP001037873.1            RYRKKLAQEAQALHVQNEIRQWLVQRASCQLTSTWVDLGTVFWPRWVRHT
Takifugu_rubripes_Noggin_4_AAX07475.1                LNQQKLEKEAEALQVASSVRAWLVHSAICRLRHRWVDLGPAFWPRWLRQT
Nematostella_vectensis_Noggin_1_ABF61775.1           TLVKSMPEGLRKLKASRKLQLWLWELSSCPVYQKWKDQGQLIWPRYRNIG
Nematostella_vectensis_Noggin_2_ABF61776.1           HASKAKRRALRELEMERFMMGWLLQRENCPVVYSWRDMGPHFWPRFVKRA
Oncopeltus_fasciatus_PTY10583.1_noggin               GPPMTAPNWNRTSPVRESLKEWLVSMAACPVRYFWKDLGEEFWPRWLRTA
Oncopeltus_fasciatus_noggin_like_PTY10584.1          VPVGPMPKHVRELRLKRKLRQLLWALTACPVGFRWRDLGPRFWPRWLKEG
Acyrthosiphon_pisum_noggin_XP_003241979.1            HTNASGAADVKSLQYQEMMRTWLVHRSKCPVEYAWADLGKSFWPRWIKKG
Acyrthosiphon_pisum_noggin-like_XP_029342324.1       VPTGKMPTEIRELQLRRKIQQYLWGRTACPMHRQWKDLGQRFWPRWLLEG

Homo_sapiens_Noggin_AAA83259.1                       SCFSRSCSVPEGMVCKPSKSVHLTVLRWRC
Xenopus_laevis_Noggin_AAI69672.1                     SCYSRSCSVPEGMVCKAAKSMHLTILRWRC
Danio_rerio_Noggin3_NP571057.1                       SCYNRSCSVPEGMVCKPAKSSHLTVLRWRC
Danio_rerio_Noggin1_NP571058.2                       SCYNRSCSVPEGMVCKPPKSSHLTVLRWRC
Danio_rerio_Noggin2_NP571067.1                       SCYTRSCSVPEGMVCKPAKSTHITLLRWRC
Xenopus_tropicalis_Noggin_2_NP001007476.1            HCFSKSCSFPEGMYCKPIKSVTKTFLRWYC
Branchiostoma_floridae_Noggin_ABG66526.1             RCSTRSCSFPPGMTCRPSRSVMKTFLRFHC
Lottia_gigantia_Noggin_A_127878                      TCKSRSCSIPPGMECKPSGSTTKTILRWYC
Daphnia_pulex_Noggin_55080                           RCHAQSCSFPPGMTCRASEEREVVILRWHC
Gryllus_bimaculatus_Noggin_TRINITY_DN43642_c1_g1_i5  SCKTSSCSVPPGMKCAPSERVIKVILRWQC
Lottia_gigantia_Noggin_B_Possible_Tandem_Dup_127771  FCVDDSCSWPPGMHCLPAEGKRIRLLRWQC
Xenopus_tropicalis_Noggin_4_NP001037873.1            DCDGTACSWPPGMACRQAQLTQIKLLAWHC
Takifugu_rubripes_Noggin_4_AAX07475.1                DCESRSCSFPGGMECVRAKTTHIKILAWHC
Nematostella_vectensis_Noggin_1_ABF61775.1           RCSRSTCSYPGGMKCKRSKTKRVALLRWFC
Nematostella_vectensis_Noggin_2_ABF61776.1           TCKSKQCSIDPSTQCEPSNSRYFNILRWHC
Oncopeltus_fasciatus_PTY10583.1_noggin               ECPQGSCSWPPGMKCVPAPPRHLHVLRWHC
Oncopeltus_fasciatus_noggin_like_PTY10584.1          TCPRSTCSVPPGMKCRPSASEHKTLLRWHC
Acyrthosiphon_pisum_noggin_XP_003241979.1            RCGRMSCSWPPGMSCMPSSIRVLNLLRWHC
Acyrthosiphon_pisum_noggin-like_XP_029342324.1       HCPKTSCSVPAGMYCRATSSQYKTLLRWHC
;
end;
