# Supplementary material for: Striking parallels between dorsoventral patterning in Drosophila and Gryllus reveal a complex evolutionary history behind a model gene regulatory network
Source: eLife. 2021 Mar 30;10:e68287. doi: 10.7554/eLife.68287 (PMC8051952; doi:10.7554/eLife.68287)
Supplement: Supplementary file 3. [file elife-68287-supp3.zip › File S3 /DegappedUsedForPhylogeneticAnalysis/noggin 2.phy]

 19 80
H.s.Noggin RPSGAMPSEI KGLKLRRKLQ MWLWSQTFCP VLYAWNDLGS RFWPRYVKVG
X.l.Noggin KPSGAMPAEI KGLKLRRKLQ MWLWSQTFCP VLYTWNDLGT RFWPRYVKVG
Dn3_NP5710 RPNGIMPKEI KAMKLRRRLQ LWLWSYTFCP VVHTWQDLGN RFWPRYLKVG
Dn1_NP5710 RPNGIMPKEI KAMKLRRRLQ LWLWSYTFCP VVHTWQDLGN RFWPRYLKVG
Dn.re.Nogg NLAGMMPKDI KNLKLKRRLQ MWLWSYSFCP VLYAWNDLGS RFWPRFVRAG
Xt2_NP0010 KTLGSVPLEL KKLKARRKFL QWLWAYTYCP VMYTWKDLGV RFWPRFIKEG
B.fl.Noggi KPPGPKPRWI DDLKSRRKFK MWMWSLTHCP VVHSWKDLGV RFWPRWVKEG
LA_127878  RPAGKKPKFL KLIKHRRKFQ KYLWNYTFCP VMYIWKDLGL RFWPRWIKEG
Dp.pu.Nogg SPSRRNVPGR SKWKVRKKLE KFLWLYTQCP VIYRWKDLGS RYWPRWIKQG
G.b.Noggin APNAEMPPFL RRMRLQKKLQ HFLWAWTACP VTHAWRDLGV RYWPRYVLEG
L.g.Noggin KIDHKLVAEA RHVAMLSVFQ DWLIQRGSCP VHFLWEDLGI NFWPRWVKRG
X.t.Noggin RYRKKLAQEA QALHVQNEIR QWLVQRASCQ LTSTWVDLGT VFWPRWVRHT
T.ru.Noggi LNQQKLEKEA EALQVASSVR AWLVHSAICR LRHRWVDLGP AFWPRWLRQT
N.v.Noggin TLVKSMPEGL RKLKASRKLQ LWLWELSSCP VYQKWKDQGQ LIWPRYRNIG
N2_ABF6177 HASKAKRRAL RELEMERFMM GWLLQRENCP VVYSWRDMGP HFWPRFVKRA
O.fa.PTY10 GPPMTAPNWN RTSPVRESLK EWLVSMAACP VRYFWKDLGE EFWPRWLRTA
O.fa.noggi VPVGPMPKHV RELRLKRKLR QLLWALTACP VGFRWRDLGP RFWPRWLKEG
A.pi.noggi HTNASGAADV KSLQYQEMMR TWLVHRSKCP VEYAWADLGK SFWPRWIKKG
A-like_XP  VPTGKMPTEI RELQLRRKIQ QYLWGRTACP MHRQWKDLGQ RFWPRWLLEG

           SCFSRSCSVP EGMVCKPSKS VHLTVLRWRC 
           SCYSRSCSVP EGMVCKAAKS MHLTILRWRC 
           SCYNRSCSVP EGMVCKPAKS SHLTVLRWRC 
           SCYNRSCSVP EGMVCKPPKS SHLTVLRWRC 
           SCYTRSCSVP EGMVCKPAKS THITLLRWRC 
           HCFSKSCSFP EGMYCKPIKS VTKTFLRWYC 
           RCSTRSCSFP PGMTCRPSRS VMKTFLRFHC 
           TCKSRSCSIP PGMECKPSGS TTKTILRWYC 
           RCHAQSCSFP PGMTCRASEE REVVILRWHC 
           SCKTSSCSVP PGMKCAPSER VIKVILRWQC 
           FCVDDSCSWP PGMHCLPAEG KRIRLLRWQC 
           DCDGTACSWP PGMACRQAQL TQIKLLAWHC 
           DCESRSCSFP GGMECVRAKT THIKILAWHC 
           RCSRSTCSYP GGMKCKRSKT KRVALLRWFC 
           TCKSKQCSID PSTQCEPSNS RYFNILRWHC 
           ECPQGSCSWP PGMKCVPAPP RHLHVLRWHC 
           TCPRSTCSVP PGMKCRPSAS EHKTLLRWHC 
           RCGRMSCSWP PGMSCMPSSI RVLNLLRWHC 
           HCPKTSCSVP AGMYCRATSS QYKTLLRWHC 
