# Supplementary material for: Striking parallels between dorsoventral patterning in Drosophila and Gryllus reveal a complex evolutionary history behind a model gene regulatory network
Source: eLife. 2021 Mar 30;10:e68287. doi: 10.7554/eLife.68287 (PMC8051952; doi:10.7554/eLife.68287)
Supplement: Supplementary file 3. [file elife-68287-supp3.zip › File S3 /DegappedUsedForPhylogeneticAnalysis/nudel_align_cured 2.fasta]

>Oncopeltus_fasciatus_nudel_PTY10283.1
RYCDGYFSGEDEGCPESMFSCVDSVCLPLEKRCDFIKNCKNGKDEKDCNLITDVQDYTEGFLFRNWKGQWYPVCSAITWA
VGELTESPKTRLEFNIVKLTPFCAGIALWVTCPDPKCGTKPLRVVGGSKSEAGAWPWVVVLYQDGVFHCGGTILLTDIIL
TAAHCVHDFEDHYYEVHAGLLRRLSFSPQKQIRTVDQVVVHEDYDSKTMMNDVALIHLSQPLKFNRWVLPICLPPPKPGT
LCTAVGWGAVYEHGPDPDDLQEVEVPILYCTHQIDQIGNDICAGYPEGGMDTCQGDSGGPLLCRI

>Gryllus_bimaculatus_nudel_TRINITY_DN40750_c5_g1_i3
KLCDGVVDYSDEWCSPGQFVCPNQVCVSPARLCDGARDCPYGDDERQCVTVSETADHSEGYLMVRQSGQWGKLCLEKMVA
VSDLGRAVCKAMTTSLEFRPSLCQRDVVRVSCRDLECGVRPARIVGGGNAGPGAWPWQAALYKEGEFQCGATLISSRWLV
SAGHCFYHSQDDYWVARLGALRRGTASPYEQQRPIARVLLHPGYVDAGFVNDISLLRMREPVAFSDYVRPICLPPAGDGR
LCTVVGWGQLFEVGRIPDTLQEVALPVIECRKRTRVTDNMFCAGYDRGGRDACLGDSGGPLMCQE

>Tribolium_castaneum_nudel_KYB29568.1
KICDGVVDYSDEWCEPQQYVCSNKMCIDKTKICDGLRDCPQGDDERQCVTIAENIDTSEGLLMVRKFGSWGKLCVRNLVF
ILDLGKAVCKSMTTSLSFSETGCTRKVVRVRCQALECGARPARIVGGGNAGLGSWPWQAALYKEGEFQCGATLLSDTWLV
SAGHCFYHSQDEHWVARLGALRRGTASPYEQLRPITRIIVHPGYVDSGFINDISLLKMEFPVIFSDYVRPICLPPPGDGR
LCTVVGWGQLFEVGRIPDTLQEVLVPVIECRKRTKITDDMFCAGYERGGRDACLGDSGGPLMCPE

>Acyrthosiphon_pisum_nudel_XP_001949959.4
KLCDGYYSGEDEGCNNETFSCGDSSCFERRNRCDYIKNCPNGRDEDECTLLSRHLEYSSGYLHHNWKGNWYPMCGIHTWA
SGEMSKPNKVEYTYNNQIILNECKHQGIFVECEPEMCGIRSPRVVGGIASNPGAWPWLIALYQDGIFHCGGVILSDQWVL
TAAHCVNQYKKHFYEVQAGILRRFSFSPMEQSRIVTHAIIHTQYSRSTMENDLALLRLDRSLEFNRWIRPVCLPDSKPGT
MCTAVGWGATVEHGPDPDNMREVEVPILECTHKSDIDGKEICAGYLSGGHDTCQGDSGGPLLCRE

>Nasonia_vitripennis_nudel_XP_003424379.2
RLCDNYQHGEDEGCPKSSFSCNDISCISQEQRCDGIRQCANGKDEELCTILTESYTYDVGFLRKNLRGIWYPVCGAYTWA
LGLISEDPQIEMVRYLGKVIPECPTEITYVRCPGPSSDANVVSIVGGHNSSPGAWPYIVAINKNGRFHCGGAVLSEWWVL
SAAHCLTDARNHYYEIEAGMLRRFSYSPAQQIRRIDGVIIHPKYDSTTLKNDIGLGLLNERLYFNSWVRPVRLPQLDSGT
ICVAVGWGSMEEGGADPDHLREVEVPIIKCQHWEDRNSAEICAGLMQGGRDACQGDSGGPLMCRM

>Bombyx_mandarina_nudel_XP_028030967.1
RLCDGYFFGEDEGCSETTFSCLDSTCFTKEQRCDNIEHCPNHRDELECNMLAPSLLNTEGFLHRNLKGDWYAVCHPYMWA
TGLIIRPPFIQIVSGILQTSETCNSSAVYVTCPDLLCGTRVSRVVGGKPSQPTAWPWTVAIYRNGMFHCGGVIITQNWVI
SAAHCVHKFWDHYYEVQAGMLRRFSFSPQEQNHQVTHVIVNQHYKQDDMKNDLSLLRVEPIIQFSRWVRPICLPGPDPGT
ICTAVGWGATVEHGPDPDHLREVEVPIWKCKHEEDRAGKEICAGPSEGGKDACQGDSGGPLLCRN

>Drosophila_melanogaster_nudel_NP_523947.2
RLCDGYEMGEDEGCESLAYSCYESMCYSRLERCDGFMNCLNGRDEEQCSMLVTDVAASEGYLYHNYRGDWHPVCNGEKWA
NSRMDHSASLNVSTHAGVHAQACVDHVAYVKCPPMQCGLPSGRIVGGSYTSALQWPFVVAIYRNGKFHCGGTIYSDRWII
SAAHCVINYGKYFYEVRAGLLRRSSYSPATQIQPVSHVVVHQAYERRSMRNDLSLLRLLNPLQFNRWVKPICLPDKGEHT
LCTVVGWGAIREKGPSSDPMRQVIVPIRKCTDPEDQASEDICAGDPDGGRDACQGDSGGPLFCRS

>Homo_sapiens_enterokinase_AAC50138.1
NFTTGYHLGIPEPCKADHFQCKNGECVPLVNLCDGHLHCEDGSDEADCVRFFNGTTNNNGLVRFRIQSIWHTACATTQIS
LGLGSGNSSKPIFTHLILTSQQCQDSLIRLQCNHKSCGKKLPKIVGGSNAKEGAWPWVVGLYYGGRLLCGASLVSSDWLV
SAAHCVYNLEPSKWTAILGLHMKSNLSPQTVPRLIDEIVINPHYNRRRKDNDIAMMHLEFKVNYTDYIQPICLPEENPGR
NCSIAGWGTVVYQGTTANILQEADVPLLRCQQQMNITENMICAGYEEGGIDSCQGDSGGPLMCQE

>Mus_musculus_enteropeptidase_NP_032967.1
NFTSGYYLGIPEPCQDDEFQCKDGNCIPLGNLCDSYPHCRDGSDEASCVRFLNGTRSNNGLVQFNIHSIWHIACATTQIS
LGLGSANSSMPISTSLILTSLQCQDSLILLQCNHKSCGEKKPKIVGGSDAQAGAWPWVVALYHTDRLLCGASLVSSDWLV
SAAHCVYNLDPTRWTAVLGLHMQSNLSPQVVRRVVDQIVINPHYDRRRKVNDIAMMHLEFKVNYTDYIQPICLPEENPGR
TCSIAGWGDKINAGSTVDVLKEADVPLIKCQQQLNITESMICAGYEEGGIDSCQGDSGGPLMCQE
