# Supplementary material for: Striking parallels between dorsoventral patterning in Drosophila and Gryllus reveal a complex evolutionary history behind a model gene regulatory network
Source: eLife. 2021 Mar 30;10:e68287. doi: 10.7554/eLife.68287 (PMC8051952; doi:10.7554/eLife.68287)
Supplement: Supplementary file 3. [file elife-68287-supp3.zip › File S3 /DegappedUsedForPhylogeneticAnalysis/nudel_align_cured 2.nxs]

#NEXUS
BEGIN DATA;
dimensions ntax=9 nchar=305;
format missing=?
interleave datatype=PROTEIN gap= -;

matrix
Oncopeltus_fasciatus_nudel_PTY10283.1               RYCDGYFSGEDEGCPESMFSCVDSVCLPLEKRCDFIKNCKNGKDEKDCNL
Gryllus_bimaculatus_nudel_TRINITY_DN40750_c5_g1_i3  KLCDGVVDYSDEWCSPGQFVCPNQVCVSPARLCDGARDCPYGDDERQCVT
Tribolium_castaneum_nudel_KYB29568.1                KICDGVVDYSDEWCEPQQYVCSNKMCIDKTKICDGLRDCPQGDDERQCVT
Acyrthosiphon_pisum_nudel_XP_001949959.4            KLCDGYYSGEDEGCNNETFSCGDSSCFERRNRCDYIKNCPNGRDEDECTL
Nasonia_vitripennis_nudel_XP_003424379.2            RLCDNYQHGEDEGCPKSSFSCNDISCISQEQRCDGIRQCANGKDEELCTI
Bombyx_mandarina_nudel_XP_028030967.1               RLCDGYFFGEDEGCSETTFSCLDSTCFTKEQRCDNIEHCPNHRDELECNM
Drosophila_melanogaster_nudel_NP_523947.2           RLCDGYEMGEDEGCESLAYSCYESMCYSRLERCDGFMNCLNGRDEEQCSM
Homo_sapiens_enterokinase_AAC50138.1                NFTTGYHLGIPEPCKADHFQCKNGECVPLVNLCDGHLHCEDGSDEADCVR
Mus_musculus_enteropeptidase_NP_032967.1            NFTSGYYLGIPEPCQDDEFQCKDGNCIPLGNLCDSYPHCRDGSDEASCVR

Oncopeltus_fasciatus_nudel_PTY10283.1               ITDVQDYTEGFLFRNWKGQWYPVCSAITWAVGELTESPKTRLEFNIVKLT
Gryllus_bimaculatus_nudel_TRINITY_DN40750_c5_g1_i3  VSETADHSEGYLMVRQSGQWGKLCLEKMVAVSDLGRAVCKAMTTSLEFRP
Tribolium_castaneum_nudel_KYB29568.1                IAENIDTSEGLLMVRKFGSWGKLCVRNLVFILDLGKAVCKSMTTSLSFSE
Acyrthosiphon_pisum_nudel_XP_001949959.4            LSRHLEYSSGYLHHNWKGNWYPMCGIHTWASGEMSKPNKVEYTYNNQIIL
Nasonia_vitripennis_nudel_XP_003424379.2            LTESYTYDVGFLRKNLRGIWYPVCGAYTWALGLISEDPQIEMVRYLGKVI
Bombyx_mandarina_nudel_XP_028030967.1               LAPSLLNTEGFLHRNLKGDWYAVCHPYMWATGLIIRPPFIQIVSGILQTS
Drosophila_melanogaster_nudel_NP_523947.2           LVTDVAASEGYLYHNYRGDWHPVCNGEKWANSRMDHSASLNVSTHAGVHA
Homo_sapiens_enterokinase_AAC50138.1                FFNGTTNNNGLVRFRIQSIWHTACATTQISLGLGSGNSSKPIFTHLILTS
Mus_musculus_enteropeptidase_NP_032967.1            FLNGTRSNNGLVQFNIHSIWHIACATTQISLGLGSANSSMPISTSLILTS

Oncopeltus_fasciatus_nudel_PTY10283.1               PFCAGIALWVTCPDPKCGTKPLRVVGGSKSEAGAWPWVVVLYQDGVFHCG
Gryllus_bimaculatus_nudel_TRINITY_DN40750_c5_g1_i3  SLCQRDVVRVSCRDLECGVRPARIVGGGNAGPGAWPWQAALYKEGEFQCG
Tribolium_castaneum_nudel_KYB29568.1                TGCTRKVVRVRCQALECGARPARIVGGGNAGLGSWPWQAALYKEGEFQCG
Acyrthosiphon_pisum_nudel_XP_001949959.4            NECKHQGIFVECEPEMCGIRSPRVVGGIASNPGAWPWLIALYQDGIFHCG
Nasonia_vitripennis_nudel_XP_003424379.2            PECPTEITYVRCPGPSSDANVVSIVGGHNSSPGAWPYIVAINKNGRFHCG
Bombyx_mandarina_nudel_XP_028030967.1               ETCNSSAVYVTCPDLLCGTRVSRVVGGKPSQPTAWPWTVAIYRNGMFHCG
Drosophila_melanogaster_nudel_NP_523947.2           QACVDHVAYVKCPPMQCGLPSGRIVGGSYTSALQWPFVVAIYRNGKFHCG
Homo_sapiens_enterokinase_AAC50138.1                QQCQDSLIRLQCNHKSCGKKLPKIVGGSNAKEGAWPWVVGLYYGGRLLCG
Mus_musculus_enteropeptidase_NP_032967.1            LQCQDSLILLQCNHKSCGEKKPKIVGGSDAQAGAWPWVVALYHTDRLLCG

Oncopeltus_fasciatus_nudel_PTY10283.1               GTILLTDIILTAAHCVHDFEDHYYEVHAGLLRRLSFSPQKQIRTVDQVVV
Gryllus_bimaculatus_nudel_TRINITY_DN40750_c5_g1_i3  ATLISSRWLVSAGHCFYHSQDDYWVARLGALRRGTASPYEQQRPIARVLL
Tribolium_castaneum_nudel_KYB29568.1                ATLLSDTWLVSAGHCFYHSQDEHWVARLGALRRGTASPYEQLRPITRIIV
Acyrthosiphon_pisum_nudel_XP_001949959.4            GVILSDQWVLTAAHCVNQYKKHFYEVQAGILRRFSFSPMEQSRIVTHAII
Nasonia_vitripennis_nudel_XP_003424379.2            GAVLSEWWVLSAAHCLTDARNHYYEIEAGMLRRFSYSPAQQIRRIDGVII
Bombyx_mandarina_nudel_XP_028030967.1               GVIITQNWVISAAHCVHKFWDHYYEVQAGMLRRFSFSPQEQNHQVTHVIV
Drosophila_melanogaster_nudel_NP_523947.2           GTIYSDRWIISAAHCVINYGKYFYEVRAGLLRRSSYSPATQIQPVSHVVV
Homo_sapiens_enterokinase_AAC50138.1                ASLVSSDWLVSAAHCVYNLEPSKWTAILGLHMKSNLSPQTVPRLIDEIVI
Mus_musculus_enteropeptidase_NP_032967.1            ASLVSSDWLVSAAHCVYNLDPTRWTAVLGLHMQSNLSPQVVRRVVDQIVI

Oncopeltus_fasciatus_nudel_PTY10283.1               HEDYDSKTMMNDVALIHLSQPLKFNRWVLPICLPPPKPGTLCTAVGWGAV
Gryllus_bimaculatus_nudel_TRINITY_DN40750_c5_g1_i3  HPGYVDAGFVNDISLLRMREPVAFSDYVRPICLPPAGDGRLCTVVGWGQL
Tribolium_castaneum_nudel_KYB29568.1                HPGYVDSGFINDISLLKMEFPVIFSDYVRPICLPPPGDGRLCTVVGWGQL
Acyrthosiphon_pisum_nudel_XP_001949959.4            HTQYSRSTMENDLALLRLDRSLEFNRWIRPVCLPDSKPGTMCTAVGWGAT
Nasonia_vitripennis_nudel_XP_003424379.2            HPKYDSTTLKNDIGLGLLNERLYFNSWVRPVRLPQLDSGTICVAVGWGSM
Bombyx_mandarina_nudel_XP_028030967.1               NQHYKQDDMKNDLSLLRVEPIIQFSRWVRPICLPGPDPGTICTAVGWGAT
Drosophila_melanogaster_nudel_NP_523947.2           HQAYERRSMRNDLSLLRLLNPLQFNRWVKPICLPDKGEHTLCTVVGWGAI
Homo_sapiens_enterokinase_AAC50138.1                NPHYNRRRKDNDIAMMHLEFKVNYTDYIQPICLPEENPGRNCSIAGWGTV
Mus_musculus_enteropeptidase_NP_032967.1            NPHYDRRRKVNDIAMMHLEFKVNYTDYIQPICLPEENPGRTCSIAGWGDK

Oncopeltus_fasciatus_nudel_PTY10283.1               YEHGPDPDDLQEVEVPILYCTHQIDQIGNDICAGYPEGGMDTCQGDSGGP
Gryllus_bimaculatus_nudel_TRINITY_DN40750_c5_g1_i3  FEVGRIPDTLQEVALPVIECRKRTRVTDNMFCAGYDRGGRDACLGDSGGP
Tribolium_castaneum_nudel_KYB29568.1                FEVGRIPDTLQEVLVPVIECRKRTKITDDMFCAGYERGGRDACLGDSGGP
Acyrthosiphon_pisum_nudel_XP_001949959.4            VEHGPDPDNMREVEVPILECTHKSDIDGKEICAGYLSGGHDTCQGDSGGP
Nasonia_vitripennis_nudel_XP_003424379.2            EEGGADPDHLREVEVPIIKCQHWEDRNSAEICAGLMQGGRDACQGDSGGP
Bombyx_mandarina_nudel_XP_028030967.1               VEHGPDPDHLREVEVPIWKCKHEEDRAGKEICAGPSEGGKDACQGDSGGP
Drosophila_melanogaster_nudel_NP_523947.2           REKGPSSDPMRQVIVPIRKCTDPEDQASEDICAGDPDGGRDACQGDSGGP
Homo_sapiens_enterokinase_AAC50138.1                VYQGTTANILQEADVPLLRCQQQMNITENMICAGYEEGGIDSCQGDSGGP
Mus_musculus_enteropeptidase_NP_032967.1            INAGSTVDVLKEADVPLIKCQQQLNITESMICAGYEEGGIDSCQGDSGGP

Oncopeltus_fasciatus_nudel_PTY10283.1               LLCRI
Gryllus_bimaculatus_nudel_TRINITY_DN40750_c5_g1_i3  LMCQE
Tribolium_castaneum_nudel_KYB29568.1                LMCPE
Acyrthosiphon_pisum_nudel_XP_001949959.4            LLCRE
Nasonia_vitripennis_nudel_XP_003424379.2            LMCRM
Bombyx_mandarina_nudel_XP_028030967.1               LLCRN
Drosophila_melanogaster_nudel_NP_523947.2           LFCRS
Homo_sapiens_enterokinase_AAC50138.1                LMCQE
Mus_musculus_enteropeptidase_NP_032967.1            LMCQE
;
end;
