# Supplementary material for: Striking parallels between dorsoventral patterning in Drosophila and Gryllus reveal a complex evolutionary history behind a model gene regulatory network
Source: eLife. 2021 Mar 30;10:e68287. doi: 10.7554/eLife.68287 (PMC8051952; doi:10.7554/eLife.68287)
Supplement: Supplementary file 3. [file elife-68287-supp3.zip › File S3 /DegappedUsedForPhylogeneticAnalysis/nudel_align_cured 2.phy]

 9 305
Oncopeltus RYCDGYFSGE DEGCPESMFS CVDSVCLPLE KRCDFIKNCK NGKDEKDCNL
Gryllus_bi KLCDGVVDYS DEWCSPGQFV CPNQVCVSPA RLCDGARDCP YGDDERQCVT
Tribolium  KICDGVVDYS DEWCEPQQYV CSNKMCIDKT KICDGLRDCP QGDDERQCVT
Acyrthosip KLCDGYYSGE DEGCNNETFS CGDSSCFERR NRCDYIKNCP NGRDEDECTL
Nasonia_vi RLCDNYQHGE DEGCPKSSFS CNDISCISQE QRCDGIRQCA NGKDEELCTI
Bombyx_man RLCDGYFFGE DEGCSETTFS CLDSTCFTKE QRCDNIEHCP NHRDELECNM
Drosophila RLCDGYEMGE DEGCESLAYS CYESMCYSRL ERCDGFMNCL NGRDEEQCSM
Homo_sapie NFTTGYHLGI PEPCKADHFQ CKNGECVPLV NLCDGHLHCE DGSDEADCVR
Mus_muscul NFTSGYYLGI PEPCQDDEFQ CKDGNCIPLG NLCDSYPHCR DGSDEASCVR

           ITDVQDYTEG FLFRNWKGQW YPVCSAITWA VGELTESPKT RLEFNIVKLT
           VSETADHSEG YLMVRQSGQW GKLCLEKMVA VSDLGRAVCK AMTTSLEFRP
           IAENIDTSEG LLMVRKFGSW GKLCVRNLVF ILDLGKAVCK SMTTSLSFSE
           LSRHLEYSSG YLHHNWKGNW YPMCGIHTWA SGEMSKPNKV EYTYNNQIIL
           LTESYTYDVG FLRKNLRGIW YPVCGAYTWA LGLISEDPQI EMVRYLGKVI
           LAPSLLNTEG FLHRNLKGDW YAVCHPYMWA TGLIIRPPFI QIVSGILQTS
           LVTDVAASEG YLYHNYRGDW HPVCNGEKWA NSRMDHSASL NVSTHAGVHA
           FFNGTTNNNG LVRFRIQSIW HTACATTQIS LGLGSGNSSK PIFTHLILTS
           FLNGTRSNNG LVQFNIHSIW HIACATTQIS LGLGSANSSM PISTSLILTS

           PFCAGIALWV TCPDPKCGTK PLRVVGGSKS EAGAWPWVVV LYQDGVFHCG
           SLCQRDVVRV SCRDLECGVR PARIVGGGNA GPGAWPWQAA LYKEGEFQCG
           TGCTRKVVRV RCQALECGAR PARIVGGGNA GLGSWPWQAA LYKEGEFQCG
           NECKHQGIFV ECEPEMCGIR SPRVVGGIAS NPGAWPWLIA LYQDGIFHCG
           PECPTEITYV RCPGPSSDAN VVSIVGGHNS SPGAWPYIVA INKNGRFHCG
           ETCNSSAVYV TCPDLLCGTR VSRVVGGKPS QPTAWPWTVA IYRNGMFHCG
           QACVDHVAYV KCPPMQCGLP SGRIVGGSYT SALQWPFVVA IYRNGKFHCG
           QQCQDSLIRL QCNHKSCGKK LPKIVGGSNA KEGAWPWVVG LYYGGRLLCG
           LQCQDSLILL QCNHKSCGEK KPKIVGGSDA QAGAWPWVVA LYHTDRLLCG

           GTILLTDIIL TAAHCVHDFE DHYYEVHAGL LRRLSFSPQK QIRTVDQVVV
           ATLISSRWLV SAGHCFYHSQ DDYWVARLGA LRRGTASPYE QQRPIARVLL
           ATLLSDTWLV SAGHCFYHSQ DEHWVARLGA LRRGTASPYE QLRPITRIIV
           GVILSDQWVL TAAHCVNQYK KHFYEVQAGI LRRFSFSPME QSRIVTHAII
           GAVLSEWWVL SAAHCLTDAR NHYYEIEAGM LRRFSYSPAQ QIRRIDGVII
           GVIITQNWVI SAAHCVHKFW DHYYEVQAGM LRRFSFSPQE QNHQVTHVIV
           GTIYSDRWII SAAHCVINYG KYFYEVRAGL LRRSSYSPAT QIQPVSHVVV
           ASLVSSDWLV SAAHCVYNLE PSKWTAILGL HMKSNLSPQT VPRLIDEIVI
           ASLVSSDWLV SAAHCVYNLD PTRWTAVLGL HMQSNLSPQV VRRVVDQIVI

           HEDYDSKTMM NDVALIHLSQ PLKFNRWVLP ICLPPPKPGT LCTAVGWGAV
           HPGYVDAGFV NDISLLRMRE PVAFSDYVRP ICLPPAGDGR LCTVVGWGQL
           HPGYVDSGFI NDISLLKMEF PVIFSDYVRP ICLPPPGDGR LCTVVGWGQL
           HTQYSRSTME NDLALLRLDR SLEFNRWIRP VCLPDSKPGT MCTAVGWGAT
           HPKYDSTTLK NDIGLGLLNE RLYFNSWVRP VRLPQLDSGT ICVAVGWGSM
           NQHYKQDDMK NDLSLLRVEP IIQFSRWVRP ICLPGPDPGT ICTAVGWGAT
           HQAYERRSMR NDLSLLRLLN PLQFNRWVKP ICLPDKGEHT LCTVVGWGAI
           NPHYNRRRKD NDIAMMHLEF KVNYTDYIQP ICLPEENPGR NCSIAGWGTV
           NPHYDRRRKV NDIAMMHLEF KVNYTDYIQP ICLPEENPGR TCSIAGWGDK

           YEHGPDPDDL QEVEVPILYC THQIDQIGND ICAGYPEGGM DTCQGDSGGP
           FEVGRIPDTL QEVALPVIEC RKRTRVTDNM FCAGYDRGGR DACLGDSGGP
           FEVGRIPDTL QEVLVPVIEC RKRTKITDDM FCAGYERGGR DACLGDSGGP
           VEHGPDPDNM REVEVPILEC THKSDIDGKE ICAGYLSGGH DTCQGDSGGP
           EEGGADPDHL REVEVPIIKC QHWEDRNSAE ICAGLMQGGR DACQGDSGGP
           VEHGPDPDHL REVEVPIWKC KHEEDRAGKE ICAGPSEGGK DACQGDSGGP
           REKGPSSDPM RQVIVPIRKC TDPEDQASED ICAGDPDGGR DACQGDSGGP
           VYQGTTANIL QEADVPLLRC QQQMNITENM ICAGYEEGGI DSCQGDSGGP
           INAGSTVDVL KEADVPLIKC QQQLNITESM ICAGYEEGGI DSCQGDSGGP

           LLCRI
           LMCQE
           LMCPE
           LLCRE
           LMCRM
           LLCRN
           LFCRS
           LMCQE
           LMCQE
