# Supplementary material for: Striking parallels between dorsoventral patterning in Drosophila and Gryllus reveal a complex evolutionary history behind a model gene regulatory network
Source: eLife. 2021 Mar 30;10:e68287. doi: 10.7554/eLife.68287 (PMC8051952; doi:10.7554/eLife.68287)
Supplement: Supplementary file 3. [file elife-68287-supp3.zip › File S3 /DegappedUsedForPhylogeneticAnalysis/pelle_tube_align_cured 2.fasta]

>Oncopeltus_fasciatus_Pelle_PTY24434.1
FMRFDVTTLEHFRRYHSPTDEMLTLWGTQNHTVLQLFILLSKMQHYQAMMVLKPLVDEKYHRLIYEGEEEQSNANGMVNK
WVEAYAIRFGIPLEPLTWSQRHSIATGTARGLKPLIHGDIKSANILDPYLPK

>Gryllus_bimaculatus_pelle_TRINITY_DN45211_c2_g2_i4
YMNYDMSIILDLRRGKSPTSQLLTMWGQQNHTVLQLFVLLSKMHHYQAMTVLKPLVDPRYHDLIYEGEENDSNEGNIRAK
KIEQRGARYGFSMDGLSWIQRHNIARGTARGLKPFIHGDIKSANILDKNVPR

>Apis_mellifera_pelle_XP_624002.4
YMKYDVLTIQTLRKEKNPTDELLTLWGHHNHTILELFVLLSRMQHYQSMLPLIPFVEEKFHKLFYNGEGSPSNSNNLLVK
KIEKRGTRYAYSIDKLSWIQRHEIAKGTACGLKPLIHGDIKSANILDKNFPR

>Nasonia_vitripennis_pelle_XP_001599847.1
WMGFNNLEIQNLRKEQNPTEELLAIWEKHNHTVLELFMLLARMHHYQAMLPIKSFVDSKYHTLLYNGEGTPSNSNNLLAK
KIEPRGSPYAYSIGGLNWIQRREIAKGIARGLKPLIHGDIKSANILDKNFPK

>Acyrthosiphon_pisum_pelle_XP_001943030.2
YMKIDTATIFKLSRNHSSTDELLTLWGEQNHTILELFSILNTMQHYRAMIILKPFVDHKYHKLINQGAKNERRGNNIERK
RLEAQKGRYGFSIGGLTWNFRFKIATGSARGLKPLIHGDIKSANILDQNFPR

>Eriocheir_sinensis_pelle_AIR09394.1
HMNLKWGELEEFRCGESPTNRLLQAWGQQNHTVMELFLLLWQMKHFQAMRALQSCIPEKYHRLINDPESEVAHKGNERRK
RIEPHGHRYGYSTDHLGWRQRFRVALGTAGALKPLIHGDVKSANILDQNYPK

>Bombyx_mandarina_pelle_XP_028037955.1
YMMYTAMDVIEIKQGISPTEYLLECWGQKNHRIEELFVLLYRMKHIPAMRRLTGVVHERFHRLLHKLEAATSTSTDTSSK
RLRDNEGRYGYSLGGLSWAQRCRIMCGVARGLSALIHGDIKPANILDQCLPK

>Drosophila_melanogaster_pelle_NP_001263008.1
AVKLYPDQVEQISRGRSASNEFLNIWGQYNHTVQTLFALFKKLKLHNAMRLIKDYVSEDLHKYIPRSVPGVSNSNNNRTK
VMNYRSPRYGYSIKGLTWQQRFSISLGTARGITPLIHGDIKPANILDQCLPK

>Oncopeltus_fasciatus_Tube_PTY14891.1
CVKYTVEHMMLIEQKRPCTEILFEEWGQKRPHLSDLQKFLVEAQLYRAAEYVAQLLKQDAPPRPTTGPAACQQPTHALSK
RLYDSGASLAYSTNGLEWNQRLDIALGTARGLKPLIHRDVKSANVLDNNFPK

>Gryllus_bimaculatus_tube_TRINITY_DN37351_c2_g1_i4
SLKYNIEHVKQIEQRRPCAEIFLEEWGRKQPTLQLLLHLLKNAELFRAAEYVAQLLKESAPERPKTGPAMCANANESIEK
RLKNDAVQLRYSCDGLPWQERLNIAHGTSKGIKPLIHRDIKSANILDDHLPK

>Bombyx_mori_Tube_BGIBMGA002494
HRKYNSEHLRMIQSKRTCSEILFDEWGRIRPTVATLLDVLVKAEIYRAADEIANILGEPLPPRPLEGPAVISYERNSAYK
KVLQFNYRFGYSIDGLNENQRLEIISGTAEGLKPIIHGDVKSANILTKDCPM

>Aedes_aegypti_Tube_AGAP003062
PLKYTGLNESILERNLSPSKLLLEEWGQVRPTVDHLLKLLVRANQIRAAEYLTTLLKEQPPARPKDGPGQIPDLSIFGRK
RLDPDKYSLGSSSDGMGATVRLQYLKDIANAVAKIIHRDVKSANILDGPVAK

>Anopheles_gambiae_Tube_AAEL007642
PIRYNGTHESELDQNTARARILLEEWGRKRPTLGHLYTLVDKGGMIRAVRHIEKLLKVPESAQPDSGPATLSSTSDSTSK
RLFPTNYNIGFSENVLTVTRRISYLFGIAAALVQVVHRDVTLANILHGDVAK

>Culex_quinquefasciatus_Tube_CPIJ013746
LTKYNGNQERDLDQERRCALQLLEEWGKLRPTLEHLLKLLVKGNMFRAADEVANLLKEDPPARPQSGPAAISSTSDSVSK
RLLPTNEHFGYSENDLPPTSRLSYLLGIASAIDPVIHRDVTPANILRGTTAK

>Drosophila_melanogaster_tube_NP_001189164.1
GFKYTAQDVFQIDPDQSKSQMMIDEWGKLRPTVGVLLQLLVQAELFSAADFVADFLNESTPARPVDGPGSTTNSNFATLP
RIIDNSGSKASTATTLPMISALNISKGSRETLRPELSKDDDDDNDGEEDGEE
