# Supplementary material for: Striking parallels between dorsoventral patterning in Drosophila and Gryllus reveal a complex evolutionary history behind a model gene regulatory network
Source: eLife. 2021 Mar 30;10:e68287. doi: 10.7554/eLife.68287 (PMC8051952; doi:10.7554/eLife.68287)
Supplement: Supplementary file 3. [file elife-68287-supp3.zip › File S3 /DegappedUsedForPhylogeneticAnalysis/pelle_tube_align_cured 2.nxs]

#NEXUS
BEGIN DATA;
dimensions ntax=15 nchar=132;
format missing=?
interleave datatype=PROTEIN gap= -;

matrix
Oncopeltus_fasciatus_Pelle_PTY24434.1               FMRFDVTTLEHFRRYHSPTDEMLTLWGTQNHTVLQLFILLSKMQHYQAMM
Gryllus_bimaculatus_pelle_TRINITY_DN45211_c2_g2_i4  YMNYDMSIILDLRRGKSPTSQLLTMWGQQNHTVLQLFVLLSKMHHYQAMT
Apis_mellifera_pelle_XP_624002.4                    YMKYDVLTIQTLRKEKNPTDELLTLWGHHNHTILELFVLLSRMQHYQSML
Nasonia_vitripennis_pelle_XP_001599847.1            WMGFNNLEIQNLRKEQNPTEELLAIWEKHNHTVLELFMLLARMHHYQAML
Acyrthosiphon_pisum_pelle_XP_001943030.2            YMKIDTATIFKLSRNHSSTDELLTLWGEQNHTILELFSILNTMQHYRAMI
Eriocheir_sinensis_pelle_AIR09394.1                 HMNLKWGELEEFRCGESPTNRLLQAWGQQNHTVMELFLLLWQMKHFQAMR
Bombyx_mandarina_pelle_XP_028037955.1               YMMYTAMDVIEIKQGISPTEYLLECWGQKNHRIEELFVLLYRMKHIPAMR
Drosophila_melanogaster_pelle_NP_001263008.1        AVKLYPDQVEQISRGRSASNEFLNIWGQYNHTVQTLFALFKKLKLHNAMR
Oncopeltus_fasciatus_Tube_PTY14891.1                CVKYTVEHMMLIEQKRPCTEILFEEWGQKRPHLSDLQKFLVEAQLYRAAE
Gryllus_bimaculatus_tube_TRINITY_DN37351_c2_g1_i4   SLKYNIEHVKQIEQRRPCAEIFLEEWGRKQPTLQLLLHLLKNAELFRAAE
Bombyx_mori_Tube_BGIBMGA002494                      HRKYNSEHLRMIQSKRTCSEILFDEWGRIRPTVATLLDVLVKAEIYRAAD
Aedes_aegypti_Tube_AGAP003062                       PLKYTGLNESILERNLSPSKLLLEEWGQVRPTVDHLLKLLVRANQIRAAE
Anopheles_gambiae_Tube_AAEL007642                   PIRYNGTHESELDQNTARARILLEEWGRKRPTLGHLYTLVDKGGMIRAVR
Culex_quinquefasciatus_Tube_CPIJ013746              LTKYNGNQERDLDQERRCALQLLEEWGKLRPTLEHLLKLLVKGNMFRAAD
Drosophila_melanogaster_tube_NP_001189164.1         GFKYTAQDVFQIDPDQSKSQMMIDEWGKLRPTVGVLLQLLVQAELFSAAD

Oncopeltus_fasciatus_Pelle_PTY24434.1               VLKPLVDEKYHRLIYEGEEEQSNANGMVNKWVEAYAIRFGIPLEPLTWSQ
Gryllus_bimaculatus_pelle_TRINITY_DN45211_c2_g2_i4  VLKPLVDPRYHDLIYEGEENDSNEGNIRAKKIEQRGARYGFSMDGLSWIQ
Apis_mellifera_pelle_XP_624002.4                    PLIPFVEEKFHKLFYNGEGSPSNSNNLLVKKIEKRGTRYAYSIDKLSWIQ
Nasonia_vitripennis_pelle_XP_001599847.1            PIKSFVDSKYHTLLYNGEGTPSNSNNLLAKKIEPRGSPYAYSIGGLNWIQ
Acyrthosiphon_pisum_pelle_XP_001943030.2            ILKPFVDHKYHKLINQGAKNERRGNNIERKRLEAQKGRYGFSIGGLTWNF
Eriocheir_sinensis_pelle_AIR09394.1                 ALQSCIPEKYHRLINDPESEVAHKGNERRKRIEPHGHRYGYSTDHLGWRQ
Bombyx_mandarina_pelle_XP_028037955.1               RLTGVVHERFHRLLHKLEAATSTSTDTSSKRLRDNEGRYGYSLGGLSWAQ
Drosophila_melanogaster_pelle_NP_001263008.1        LIKDYVSEDLHKYIPRSVPGVSNSNNNRTKVMNYRSPRYGYSIKGLTWQQ
Oncopeltus_fasciatus_Tube_PTY14891.1                YVAQLLKQDAPPRPTTGPAACQQPTHALSKRLYDSGASLAYSTNGLEWNQ
Gryllus_bimaculatus_tube_TRINITY_DN37351_c2_g1_i4   YVAQLLKESAPERPKTGPAMCANANESIEKRLKNDAVQLRYSCDGLPWQE
Bombyx_mori_Tube_BGIBMGA002494                      EIANILGEPLPPRPLEGPAVISYERNSAYKKVLQFNYRFGYSIDGLNENQ
Aedes_aegypti_Tube_AGAP003062                       YLTTLLKEQPPARPKDGPGQIPDLSIFGRKRLDPDKYSLGSSSDGMGATV
Anopheles_gambiae_Tube_AAEL007642                   HIEKLLKVPESAQPDSGPATLSSTSDSTSKRLFPTNYNIGFSENVLTVTR
Culex_quinquefasciatus_Tube_CPIJ013746              EVANLLKEDPPARPQSGPAAISSTSDSVSKRLLPTNEHFGYSENDLPPTS
Drosophila_melanogaster_tube_NP_001189164.1         FVADFLNESTPARPVDGPGSTTNSNFATLPRIIDNSGSKASTATTLPMIS

Oncopeltus_fasciatus_Pelle_PTY24434.1               RHSIATGTARGLKPLIHGDIKSANILDPYLPK
Gryllus_bimaculatus_pelle_TRINITY_DN45211_c2_g2_i4  RHNIARGTARGLKPFIHGDIKSANILDKNVPR
Apis_mellifera_pelle_XP_624002.4                    RHEIAKGTACGLKPLIHGDIKSANILDKNFPR
Nasonia_vitripennis_pelle_XP_001599847.1            RREIAKGIARGLKPLIHGDIKSANILDKNFPK
Acyrthosiphon_pisum_pelle_XP_001943030.2            RFKIATGSARGLKPLIHGDIKSANILDQNFPR
Eriocheir_sinensis_pelle_AIR09394.1                 RFRVALGTAGALKPLIHGDVKSANILDQNYPK
Bombyx_mandarina_pelle_XP_028037955.1               RCRIMCGVARGLSALIHGDIKPANILDQCLPK
Drosophila_melanogaster_pelle_NP_001263008.1        RFSISLGTARGITPLIHGDIKPANILDQCLPK
Oncopeltus_fasciatus_Tube_PTY14891.1                RLDIALGTARGLKPLIHRDVKSANVLDNNFPK
Gryllus_bimaculatus_tube_TRINITY_DN37351_c2_g1_i4   RLNIAHGTSKGIKPLIHRDIKSANILDDHLPK
Bombyx_mori_Tube_BGIBMGA002494                      RLEIISGTAEGLKPIIHGDVKSANILTKDCPM
Aedes_aegypti_Tube_AGAP003062                       RLQYLKDIANAVAKIIHRDVKSANILDGPVAK
Anopheles_gambiae_Tube_AAEL007642                   RISYLFGIAAALVQVVHRDVTLANILHGDVAK
Culex_quinquefasciatus_Tube_CPIJ013746              RLSYLLGIASAIDPVIHRDVTPANILRGTTAK
Drosophila_melanogaster_tube_NP_001189164.1         ALNISKGSRETLRPELSKDDDDDNDGEEDGEE
;
end;
