# Supplementary material for: Striking parallels between dorsoventral patterning in Drosophila and Gryllus reveal a complex evolutionary history behind a model gene regulatory network
Source: eLife. 2021 Mar 30;10:e68287. doi: 10.7554/eLife.68287 (PMC8051952; doi:10.7554/eLife.68287)
Supplement: Supplementary file 3. [file elife-68287-supp3.zip › File S3 /DegappedUsedForPhylogeneticAnalysis/pelle_tube_align_cured 2.phy]

 15 132
O.f.Pelle  FMRFDVTTLE HFRRYHSPTD EMLTLWGTQN HTVLQLFILL SKMQHYQAMM
G.b.pelle  YMNYDMSIIL DLRRGKSPTS QLLTMWGQQN HTVLQLFVLL SKMHHYQAMT
Ap.mel.pel YMKYDVLTIQ TLRKEKNPTD ELLTLWGHHN HTILELFVLL SRMQHYQSML
N.v.pelle  WMGFNNLEIQ NLRKEQNPTE ELLAIWEKHN HTVLELFMLL ARMHHYQAML
Ac.p.pelle YMKIDTATIF KLSRNHSSTD ELLTLWGEQN HTILELFSIL NTMQHYRAMI
E.s.pelle  HMNLKWGELE EFRCGESPTN RLLQAWGQQN HTVMELFLLL WQMKHFQAMR
B.ma.pelle YMMYTAMDVI EIKQGISPTE YLLECWGQKN HRIEELFVLL YRMKHIPAMR
D.mea.pell AVKLYPDQVE QISRGRSASN EFLNIWGQYN HTVQTLFALF KKLKLHNAMR
O.f.Tube_P CVKYTVEHMM LIEQKRPCTE ILFEEWGQKR PHLSDLQKFL VEAQLYRAAE
G.b.tube_T SLKYNIEHVK QIEQRRPCAE IFLEEWGRKQ PTLQLLLHLL KNAELFRAAE
B.mo.Tube  HRKYNSEHLR MIQSKRTCSE ILFDEWGRIR PTVATLLDVL VKAEIYRAAD
Ae.a.Tube  PLKYTGLNES ILERNLSPSK LLLEEWGQVR PTVDHLLKLL VRANQIRAAE
An.g.Tube  PIRYNGTHES ELDQNTARAR ILLEEWGRKR PTLGHLYTLV DKGGMIRAVR
C.q.Tube_C LTKYNGNQER DLDQERRCAL QLLEEWGKLR PTLEHLLKLL VKGNMFRAAD
D.mea.tube GFKYTAQDVF QIDPDQSKSQ MMIDEWGKLR PTVGVLLQLL VQAELFSAAD

           VLKPLVDEKY HRLIYEGEEE QSNANGMVNK WVEAYAIRFG IPLEPLTWSQ
           VLKPLVDPRY HDLIYEGEEN DSNEGNIRAK KIEQRGARYG FSMDGLSWIQ
           PLIPFVEEKF HKLFYNGEGS PSNSNNLLVK KIEKRGTRYA YSIDKLSWIQ
           PIKSFVDSKY HTLLYNGEGT PSNSNNLLAK KIEPRGSPYA YSIGGLNWIQ
           ILKPFVDHKY HKLINQGAKN ERRGNNIERK RLEAQKGRYG FSIGGLTWNF
           ALQSCIPEKY HRLINDPESE VAHKGNERRK RIEPHGHRYG YSTDHLGWRQ
           RLTGVVHERF HRLLHKLEAA TSTSTDTSSK RLRDNEGRYG YSLGGLSWAQ
           LIKDYVSEDL HKYIPRSVPG VSNSNNNRTK VMNYRSPRYG YSIKGLTWQQ
           YVAQLLKQDA PPRPTTGPAA CQQPTHALSK RLYDSGASLA YSTNGLEWNQ
           YVAQLLKESA PERPKTGPAM CANANESIEK RLKNDAVQLR YSCDGLPWQE
           EIANILGEPL PPRPLEGPAV ISYERNSAYK KVLQFNYRFG YSIDGLNENQ
           YLTTLLKEQP PARPKDGPGQ IPDLSIFGRK RLDPDKYSLG SSSDGMGATV
           HIEKLLKVPE SAQPDSGPAT LSSTSDSTSK RLFPTNYNIG FSENVLTVTR
           EVANLLKEDP PARPQSGPAA ISSTSDSVSK RLLPTNEHFG YSENDLPPTS
           FVADFLNEST PARPVDGPGS TTNSNFATLP RIIDNSGSKA STATTLPMIS

           RHSIATGTAR GLKPLIHGDI KSANILDPYL PK
           RHNIARGTAR GLKPFIHGDI KSANILDKNV PR
           RHEIAKGTAC GLKPLIHGDI KSANILDKNF PR
           RREIAKGIAR GLKPLIHGDI KSANILDKNF PK
           RFKIATGSAR GLKPLIHGDI KSANILDQNF PR
           RFRVALGTAG ALKPLIHGDV KSANILDQNY PK
           RCRIMCGVAR GLSALIHGDI KPANILDQCL PK
           RFSISLGTAR GITPLIHGDI KPANILDQCL PK
           RLDIALGTAR GLKPLIHRDV KSANVLDNNF PK
           RLNIAHGTSK GIKPLIHRDI KSANILDDHL PK
           RLEIISGTAE GLKPIIHGDV KSANILTKDC PM
           RLQYLKDIAN AVAKIIHRDV KSANILDGPV AK
           RISYLFGIAA ALVQVVHRDV TLANILHGDV AK
           RLSYLLGIAS AIDPVIHRDV TPANILRGTT AK
           ALNISKGSRE TLRPELSKDD DDDNDGEEDG EE
