# Supplementary material for: Striking parallels between dorsoventral patterning in Drosophila and Gryllus reveal a complex evolutionary history behind a model gene regulatory network
Source: eLife. 2021 Mar 30;10:e68287. doi: 10.7554/eLife.68287 (PMC8051952; doi:10.7554/eLife.68287)
Supplement: Supplementary file 3. [file elife-68287-supp3.zip › File S3 /DegappedUsedForPhylogeneticAnalysis/pentagonetrim 2.fas]

>Drosophila_melanogaster_magu_AAM71054.2
QPSLSDSHILEWQFSKLDTNGNKKPRRCGRTFGKKDANLNWLEWSVCFTKENCWMDQSVTLEEQLFVPQCLPDGRYQRIQ
CYYCWCVNEDTGKSIPGTSVKNKRPQCDSVAVRPMKGCTEPRKTQFLKELKAYLNTSLLPSSTTGSNSSKTDDERIATLS
FVYLDKNKNKSWDRREWKNFRDLVSASHLRRCGKKMPRCDVNGDKKISLAEWLNCLQATP

>Saccoglossus_kowalevskii_SPARC-related_modular_calcium-binding_protein_XP_00681
HVDSVNQNVIDWKFSELDTNADSEPRTCARNFAKQDGSITNGEWAVCLGVDSCQIDRQVALAEAIFIPECTSDGKFRAAQ
CHYCWCVLVDTGRPIPGTSTQYEMPECGNTPDRDMKGCPTDKKERFLTSLFDKLTTDMVENMNAQEGATDSLKESTAKWK
FRQLDLNGNDLIDRKESAKFKKEIKSLKPKKCARSFSRCDADEDRKITLTEWLDCYGLNK

>Strigamia_maritima_pentagone_SMAR014572-RA
LIESKEKRAVEWKFSELDRNGDYRPKTCARTFTKQDRRINRAEWTLCLGVDDCLSARQLAADQQVFVPECTIEGKYSKLQ
CFYCWCVDPESGKTIPGTSIQDDKPDCDFRAYKPIKGCPERKKQQFLNEMLDLIVKEMLANQSAIEQKTQELQEKAALYK
YRLQDTNRNQVIDKKEWKEFKNDIKRKVMKKCGRNFLKCDDDNNRRVTEEEWISCLGLRG

>Tribolium_castaneum_pentagone_XP_967285.3
HNNESDLLVNQWKFGTMDADRNGKPKKCAKMFPKSDTLITQQEWAECLTRDDCLSDRQTALNDGFYVPECTPDGRYKKIQ
CYYCFCVHEDTGKNIPGTSVKNGKPKCDSNGNRPMKGCPNEKKTIFLRDLIQFLHARMLKDNDTVNLYSSSKEEQAATWS
FVEFDKNKNKMLDRNEWKIFKEVVKEKNLRKCGKKLPRCDINKDRHISMTEWLDCLNVQQ

>Nasonia_vitripennis_pentagone_XP_001601094.2
AAEKNAERVLSWKFGSLDKDGDGRPKKCARTFARQDLRLSRAEWGACLANDDCISDRRSVMEDQFYIPECTPDGRYHKVQ
CYYCWCVYQDTGKPIPGTSSKDLTPNCNPVPDRPMKGCPEPKKQQFLRDLMDLMQKKMKASSTDSDEATASKEERVATWH
FVMLDKNKNKFLERKEWKSFRTMVNNPQLRRCGKKLPRCDINNDREISMTEWLSCLNAQR

>Gryllus_bimaculatus_pentagone_TRINITY_DN35624_c3_g2_i5
AEAGVERTVLEWKFAALDADGDGKPRRCARLFPRADRRISREEWAACLGLDDCLSDRKTALEEQLYIPECTPDGRYKKIQ
CYYCWCVYEDTGIVIPGSSVKDQKPNCDPPPSRPMAGCPEPRKQAFLKDFLEFMKKKMASTKDKSVTESGGSEETVATWA
FQTLDKNKNKIWERKEWKSFRTLVSQPQLRRCGKRLPRCDVNNDQKISLTEWLNCMKNQR

>Oncopeltus_fasciatus_pentagone_PTY14353.1
EEDDGYKKAVELKFNTFDKDSNKSPQKCSRSFISKDETITFEEWTGCLVKKDCLTDRKSVIGEQLFLPECTADGRYRKVQ
CYYCWCVNEDTGKPIPGTSRKDLNPNCEQVPLRPMKGCPEHKKKLFLKELKTFKLNLFPGKPNGTEIKSEESDEEFAFKM
FQLVDANKNKFIEKEESWELRKAMSAQPLKRCGKKFLKCDVNHDRKISLTEWVNCLDSER

>Crassostrea_gigas_SPARC-related_modular_calcium-binding_protein_XP_011425360.1
KDKTLAQKVIEWKFNQLDSNKDDQPKACARRFLERDRMIQRKEWTFCLNTNSCLEEQASSLSQQIYIPQCTPDGKFNIVQ
CHYCWCADQETGTPLKGIKASKGPPNCNITAERAMPGCPFIKKARFLTSLLNMFVSEMQNDSMASQKNTENAYENAARWK
FTNLDKNKNMNLDRREVKQFRKLIKQKNTRKCSRTFLRCDENTNKKISLDEWLSCTKLSD

>Homo_sapiens_SPARC-related_modular_calcium-binding_protein_1_XP_005268052.1
SQGNSGRKVSFRFFLTLNSDDGSKPTPTMETQPVGDEITAPTLWIKHLVIKSCDQERQSALEEAIVIPECAPGGLYKPVQ
CHYCWCVLVDTGRPLPGTSTRYVMPSCEARADRELPGCPEGKKMEFITSLLDALTTDMVQAINSAAPTGHTLEERVVHWY
FSQLDSNSSNDINKREMKPFKRYVKKAKPKKCARRFTDCDLNKDKVISLPELKGCLGVSK

>Danio_rerio_SPARC-related_modular_calcium-binding_protein_1_XP_021322767.1
GPPSSGKKVSFRFFLTLNPDDGSKPTPTMEPHVVPEEITAPTLWIKQLVYKSCDQERQTAQDEAIFIPDCGLQGLYKPVQ
CHYCWCVLVDTGRPIPGTSARYKKPECDARSDRDLTGCPEGKKVEFITSLLDALTTDMVQAINSPTPSGHTLEERVVHWY
FAQLDNNGSHDINKKEMKPFKRYVKKAKPKRCARKFTDCDLNKDKTISLQELKGCLGVNK

>Acropora_millepora_SPARC-related_modular_calcium-binding_protein_XP_029190354.1
LDVMGKFHMLRWKFTHLDSNGDYHPKKCSRTFVTGDRKVSIDEWYSCLGVKKCTGDYLEALEKNSLLPSCASDGSYLPTQ
CHYCWCVDVVTGKPIPHATKNANSLTCSVNNNTAKKECDQELWISFKRYILKLFRKEVEEDLPSNSNSEFLTDNQVLIWK
FNRLDRNKDKHLEQNEFSRMKKHLHVKRGRKCGKKLFECDTDKDKKLSMVEWALCLRPGR

>Stylophora_pistillata_SPARC-related_modular_calcium-binding_protein_XP_02278512
SRSMGKVHLLLWKFTHLDTNADYHPKKCSRTFMARDHKISLNEWYMCFGVKKCSGEYLAAIQASPYLPRCATDGSFTPTQ
CHYCWCVDIDTGKPIPNTTTKATSLDCWMSKGLAKKECAQDLWTSFRRHMLRLFRREVEEDSPKNEDNPFLSDNQVLIWK
FNRLDKNKDKLLVSSEFSTMKKILNIKRGRKCGKKLLVCDLDKDRGLSMMEWTLCLRTND
