# Supplementary material for: Striking parallels between dorsoventral patterning in Drosophila and Gryllus reveal a complex evolutionary history behind a model gene regulatory network
Source: eLife. 2021 Mar 30;10:e68287. doi: 10.7554/eLife.68287 (PMC8051952; doi:10.7554/eLife.68287)
Supplement: Supplementary file 3. [file elife-68287-supp3.zip › File S3 /DegappedUsedForPhylogeneticAnalysis/pentagonetrim 2.nxs]

#NEXUS
BEGIN DATA;
dimensions ntax=12 nchar=220;
format missing=?
interleave datatype=PROTEIN gap= -;

matrix
Drosophila_melanogaster_magu_AAM71054.2                                          QPSLSDSHILEWQFSKLDTNGNKKPRRCGRTFGKKDANLNWLEWSVCFTK
Saccoglossus_kowalevskii_SPARC-related_modular_calcium-binding_protein_XP_00681  HVDSVNQNVIDWKFSELDTNADSEPRTCARNFAKQDGSITNGEWAVCLGV
Strigamia_maritima_pentagone_SMAR014572-RA                                       LIESKEKRAVEWKFSELDRNGDYRPKTCARTFTKQDRRINRAEWTLCLGV
Tribolium_castaneum_pentagone_XP_967285.3                                        HNNESDLLVNQWKFGTMDADRNGKPKKCAKMFPKSDTLITQQEWAECLTR
Nasonia_vitripennis_pentagone_XP_001601094.2                                     AAEKNAERVLSWKFGSLDKDGDGRPKKCARTFARQDLRLSRAEWGACLAN
Gryllus_bimaculatus_pentagone_TRINITY_DN35624_c3_g2_i5                           AEAGVERTVLEWKFAALDADGDGKPRRCARLFPRADRRISREEWAACLGL
Oncopeltus_fasciatus_pentagone_PTY14353.1                                        EEDDGYKKAVELKFNTFDKDSNKSPQKCSRSFISKDETITFEEWTGCLVK
Crassostrea_gigas_SPARC-related_modular_calcium-binding_protein_XP_011425360.1   KDKTLAQKVIEWKFNQLDSNKDDQPKACARRFLERDRMIQRKEWTFCLNT
Homo_sapiens_SPARC-related_modular_calcium-binding_protein_1_XP_005268052.1      SQGNSGRKVSFRFFLTLNSDDGSKPTPTMETQPVGDEITAPTLWIKHLVI
Danio_rerio_SPARC-related_modular_calcium-binding_protein_1_XP_021322767.1       GPPSSGKKVSFRFFLTLNPDDGSKPTPTMEPHVVPEEITAPTLWIKQLVY
Acropora_millepora_SPARC-related_modular_calcium-binding_protein_XP_029190354.1  LDVMGKFHMLRWKFTHLDSNGDYHPKKCSRTFVTGDRKVSIDEWYSCLGV
Stylophora_pistillata_SPARC-related_modular_calcium-binding_protein_XP_02278512  SRSMGKVHLLLWKFTHLDTNADYHPKKCSRTFMARDHKISLNEWYMCFGV

Drosophila_melanogaster_magu_AAM71054.2                                          ENCWMDQSVTLEEQLFVPQCLPDGRYQRIQCYYCWCVNEDTGKSIPGTSV
Saccoglossus_kowalevskii_SPARC-related_modular_calcium-binding_protein_XP_00681  DSCQIDRQVALAEAIFIPECTSDGKFRAAQCHYCWCVLVDTGRPIPGTST
Strigamia_maritima_pentagone_SMAR014572-RA                                       DDCLSARQLAADQQVFVPECTIEGKYSKLQCFYCWCVDPESGKTIPGTSI
Tribolium_castaneum_pentagone_XP_967285.3                                        DDCLSDRQTALNDGFYVPECTPDGRYKKIQCYYCFCVHEDTGKNIPGTSV
Nasonia_vitripennis_pentagone_XP_001601094.2                                     DDCISDRRSVMEDQFYIPECTPDGRYHKVQCYYCWCVYQDTGKPIPGTSS
Gryllus_bimaculatus_pentagone_TRINITY_DN35624_c3_g2_i5                           DDCLSDRKTALEEQLYIPECTPDGRYKKIQCYYCWCVYEDTGIVIPGSSV
Oncopeltus_fasciatus_pentagone_PTY14353.1                                        KDCLTDRKSVIGEQLFLPECTADGRYRKVQCYYCWCVNEDTGKPIPGTSR
Crassostrea_gigas_SPARC-related_modular_calcium-binding_protein_XP_011425360.1   NSCLEEQASSLSQQIYIPQCTPDGKFNIVQCHYCWCADQETGTPLKGIKA
Homo_sapiens_SPARC-related_modular_calcium-binding_protein_1_XP_005268052.1      KSCDQERQSALEEAIVIPECAPGGLYKPVQCHYCWCVLVDTGRPLPGTST
Danio_rerio_SPARC-related_modular_calcium-binding_protein_1_XP_021322767.1       KSCDQERQTAQDEAIFIPDCGLQGLYKPVQCHYCWCVLVDTGRPIPGTSA
Acropora_millepora_SPARC-related_modular_calcium-binding_protein_XP_029190354.1  KKCTGDYLEALEKNSLLPSCASDGSYLPTQCHYCWCVDVVTGKPIPHATK
Stylophora_pistillata_SPARC-related_modular_calcium-binding_protein_XP_02278512  KKCSGEYLAAIQASPYLPRCATDGSFTPTQCHYCWCVDIDTGKPIPNTTT

Drosophila_melanogaster_magu_AAM71054.2                                          KNKRPQCDSVAVRPMKGCTEPRKTQFLKELKAYLNTSLLPSSTTGSNSSK
Saccoglossus_kowalevskii_SPARC-related_modular_calcium-binding_protein_XP_00681  QYEMPECGNTPDRDMKGCPTDKKERFLTSLFDKLTTDMVENMNAQEGATD
Strigamia_maritima_pentagone_SMAR014572-RA                                       QDDKPDCDFRAYKPIKGCPERKKQQFLNEMLDLIVKEMLANQSAIEQKTQ
Tribolium_castaneum_pentagone_XP_967285.3                                        KNGKPKCDSNGNRPMKGCPNEKKTIFLRDLIQFLHARMLKDNDTVNLYSS
Nasonia_vitripennis_pentagone_XP_001601094.2                                     KDLTPNCNPVPDRPMKGCPEPKKQQFLRDLMDLMQKKMKASSTDSDEATA
Gryllus_bimaculatus_pentagone_TRINITY_DN35624_c3_g2_i5                           KDQKPNCDPPPSRPMAGCPEPRKQAFLKDFLEFMKKKMASTKDKSVTESG
Oncopeltus_fasciatus_pentagone_PTY14353.1                                        KDLNPNCEQVPLRPMKGCPEHKKKLFLKELKTFKLNLFPGKPNGTEIKSE
Crassostrea_gigas_SPARC-related_modular_calcium-binding_protein_XP_011425360.1   SKGPPNCNITAERAMPGCPFIKKARFLTSLLNMFVSEMQNDSMASQKNTE
Homo_sapiens_SPARC-related_modular_calcium-binding_protein_1_XP_005268052.1      RYVMPSCEARADRELPGCPEGKKMEFITSLLDALTTDMVQAINSAAPTGH
Danio_rerio_SPARC-related_modular_calcium-binding_protein_1_XP_021322767.1       RYKKPECDARSDRDLTGCPEGKKVEFITSLLDALTTDMVQAINSPTPSGH
Acropora_millepora_SPARC-related_modular_calcium-binding_protein_XP_029190354.1  NANSLTCSVNNNTAKKECDQELWISFKRYILKLFRKEVEEDLPSNSNSEF
Stylophora_pistillata_SPARC-related_modular_calcium-binding_protein_XP_02278512  KATSLDCWMSKGLAKKECAQDLWTSFRRHMLRLFRREVEEDSPKNEDNPF

Drosophila_melanogaster_magu_AAM71054.2                                          TDDERIATLSFVYLDKNKNKSWDRREWKNFRDLVSASHLRRCGKKMPRCD
Saccoglossus_kowalevskii_SPARC-related_modular_calcium-binding_protein_XP_00681  SLKESTAKWKFRQLDLNGNDLIDRKESAKFKKEIKSLKPKKCARSFSRCD
Strigamia_maritima_pentagone_SMAR014572-RA                                       ELQEKAALYKYRLQDTNRNQVIDKKEWKEFKNDIKRKVMKKCGRNFLKCD
Tribolium_castaneum_pentagone_XP_967285.3                                        SKEEQAATWSFVEFDKNKNKMLDRNEWKIFKEVVKEKNLRKCGKKLPRCD
Nasonia_vitripennis_pentagone_XP_001601094.2                                     SKEERVATWHFVMLDKNKNKFLERKEWKSFRTMVNNPQLRRCGKKLPRCD
Gryllus_bimaculatus_pentagone_TRINITY_DN35624_c3_g2_i5                           GSEETVATWAFQTLDKNKNKIWERKEWKSFRTLVSQPQLRRCGKRLPRCD
Oncopeltus_fasciatus_pentagone_PTY14353.1                                        ESDEEFAFKMFQLVDANKNKFIEKEESWELRKAMSAQPLKRCGKKFLKCD
Crassostrea_gigas_SPARC-related_modular_calcium-binding_protein_XP_011425360.1   NAYENAARWKFTNLDKNKNMNLDRREVKQFRKLIKQKNTRKCSRTFLRCD
Homo_sapiens_SPARC-related_modular_calcium-binding_protein_1_XP_005268052.1      TLEERVVHWYFSQLDSNSSNDINKREMKPFKRYVKKAKPKKCARRFTDCD
Danio_rerio_SPARC-related_modular_calcium-binding_protein_1_XP_021322767.1       TLEERVVHWYFAQLDNNGSHDINKKEMKPFKRYVKKAKPKRCARKFTDCD
Acropora_millepora_SPARC-related_modular_calcium-binding_protein_XP_029190354.1  LTDNQVLIWKFNRLDRNKDKHLEQNEFSRMKKHLHVKRGRKCGKKLFECD
Stylophora_pistillata_SPARC-related_modular_calcium-binding_protein_XP_02278512  LSDNQVLIWKFNRLDKNKDKLLVSSEFSTMKKILNIKRGRKCGKKLLVCD

Drosophila_melanogaster_magu_AAM71054.2                                          VNGDKKISLAEWLNCLQATP
Saccoglossus_kowalevskii_SPARC-related_modular_calcium-binding_protein_XP_00681  ADEDRKITLTEWLDCYGLNK
Strigamia_maritima_pentagone_SMAR014572-RA                                       DDNNRRVTEEEWISCLGLRG
Tribolium_castaneum_pentagone_XP_967285.3                                        INKDRHISMTEWLDCLNVQQ
Nasonia_vitripennis_pentagone_XP_001601094.2                                     INNDREISMTEWLSCLNAQR
Gryllus_bimaculatus_pentagone_TRINITY_DN35624_c3_g2_i5                           VNNDQKISLTEWLNCMKNQR
Oncopeltus_fasciatus_pentagone_PTY14353.1                                        VNHDRKISLTEWVNCLDSER
Crassostrea_gigas_SPARC-related_modular_calcium-binding_protein_XP_011425360.1   ENTNKKISLDEWLSCTKLSD
Homo_sapiens_SPARC-related_modular_calcium-binding_protein_1_XP_005268052.1      LNKDKVISLPELKGCLGVSK
Danio_rerio_SPARC-related_modular_calcium-binding_protein_1_XP_021322767.1       LNKDKTISLQELKGCLGVNK
Acropora_millepora_SPARC-related_modular_calcium-binding_protein_XP_029190354.1  TDKDKKLSMVEWALCLRPGR
Stylophora_pistillata_SPARC-related_modular_calcium-binding_protein_XP_02278512  LDKDRGLSMMEWTLCLRTND
;
end;
