# Supplementary material for: Striking parallels between dorsoventral patterning in Drosophila and Gryllus reveal a complex evolutionary history behind a model gene regulatory network
Source: eLife. 2021 Mar 30;10:e68287. doi: 10.7554/eLife.68287 (PMC8051952; doi:10.7554/eLife.68287)
Supplement: Supplementary file 3. [file elife-68287-supp3.zip › File S3 /DegappedUsedForPhylogeneticAnalysis/pentagonetrim 2.phy]

 12 220
Drosophila QPSLSDSHIL EWQFSKLDTN GNKKPRRCGR TFGKKDANLN WLEWSVCFTK
Saccogloss HVDSVNQNVI DWKFSELDTN ADSEPRTCAR NFAKQDGSIT NGEWAVCLGV
Strigamia  LIESKEKRAV EWKFSELDRN GDYRPKTCAR TFTKQDRRIN RAEWTLCLGV
Tribolium  HNNESDLLVN QWKFGTMDAD RNGKPKKCAK MFPKSDTLIT QQEWAECLTR
Nasonia_vi AAEKNAERVL SWKFGSLDKD GDGRPKKCAR TFARQDLRLS RAEWGACLAN
Gryllus_bi AEAGVERTVL EWKFAALDAD GDGKPRRCAR LFPRADRRIS REEWAACLGL
Oncopeltus EEDDGYKKAV ELKFNTFDKD SNKSPQKCSR SFISKDETIT FEEWTGCLVK
Crassostre KDKTLAQKVI EWKFNQLDSN KDDQPKACAR RFLERDRMIQ RKEWTFCLNT
Homo_sapie SQGNSGRKVS FRFFLTLNSD DGSKPTPTME TQPVGDEITA PTLWIKHLVI
Danio_reri GPPSSGKKVS FRFFLTLNPD DGSKPTPTME PHVVPEEITA PTLWIKQLVY
Acropora_m LDVMGKFHML RWKFTHLDSN GDYHPKKCSR TFVTGDRKVS IDEWYSCLGV
Stylophora SRSMGKVHLL LWKFTHLDTN ADYHPKKCSR TFMARDHKIS LNEWYMCFGV

           ENCWMDQSVT LEEQLFVPQC LPDGRYQRIQ CYYCWCVNED TGKSIPGTSV
           DSCQIDRQVA LAEAIFIPEC TSDGKFRAAQ CHYCWCVLVD TGRPIPGTST
           DDCLSARQLA ADQQVFVPEC TIEGKYSKLQ CFYCWCVDPE SGKTIPGTSI
           DDCLSDRQTA LNDGFYVPEC TPDGRYKKIQ CYYCFCVHED TGKNIPGTSV
           DDCISDRRSV MEDQFYIPEC TPDGRYHKVQ CYYCWCVYQD TGKPIPGTSS
           DDCLSDRKTA LEEQLYIPEC TPDGRYKKIQ CYYCWCVYED TGIVIPGSSV
           KDCLTDRKSV IGEQLFLPEC TADGRYRKVQ CYYCWCVNED TGKPIPGTSR
           NSCLEEQASS LSQQIYIPQC TPDGKFNIVQ CHYCWCADQE TGTPLKGIKA
           KSCDQERQSA LEEAIVIPEC APGGLYKPVQ CHYCWCVLVD TGRPLPGTST
           KSCDQERQTA QDEAIFIPDC GLQGLYKPVQ CHYCWCVLVD TGRPIPGTSA
           KKCTGDYLEA LEKNSLLPSC ASDGSYLPTQ CHYCWCVDVV TGKPIPHATK
           KKCSGEYLAA IQASPYLPRC ATDGSFTPTQ CHYCWCVDID TGKPIPNTTT

           KNKRPQCDSV AVRPMKGCTE PRKTQFLKEL KAYLNTSLLP SSTTGSNSSK
           QYEMPECGNT PDRDMKGCPT DKKERFLTSL FDKLTTDMVE NMNAQEGATD
           QDDKPDCDFR AYKPIKGCPE RKKQQFLNEM LDLIVKEMLA NQSAIEQKTQ
           KNGKPKCDSN GNRPMKGCPN EKKTIFLRDL IQFLHARMLK DNDTVNLYSS
           KDLTPNCNPV PDRPMKGCPE PKKQQFLRDL MDLMQKKMKA SSTDSDEATA
           KDQKPNCDPP PSRPMAGCPE PRKQAFLKDF LEFMKKKMAS TKDKSVTESG
           KDLNPNCEQV PLRPMKGCPE HKKKLFLKEL KTFKLNLFPG KPNGTEIKSE
           SKGPPNCNIT AERAMPGCPF IKKARFLTSL LNMFVSEMQN DSMASQKNTE
           RYVMPSCEAR ADRELPGCPE GKKMEFITSL LDALTTDMVQ AINSAAPTGH
           RYKKPECDAR SDRDLTGCPE GKKVEFITSL LDALTTDMVQ AINSPTPSGH
           NANSLTCSVN NNTAKKECDQ ELWISFKRYI LKLFRKEVEE DLPSNSNSEF
           KATSLDCWMS KGLAKKECAQ DLWTSFRRHM LRLFRREVEE DSPKNEDNPF

           TDDERIATLS FVYLDKNKNK SWDRREWKNF RDLVSASHLR RCGKKMPRCD
           SLKESTAKWK FRQLDLNGND LIDRKESAKF KKEIKSLKPK KCARSFSRCD
           ELQEKAALYK YRLQDTNRNQ VIDKKEWKEF KNDIKRKVMK KCGRNFLKCD
           SKEEQAATWS FVEFDKNKNK MLDRNEWKIF KEVVKEKNLR KCGKKLPRCD
           SKEERVATWH FVMLDKNKNK FLERKEWKSF RTMVNNPQLR RCGKKLPRCD
           GSEETVATWA FQTLDKNKNK IWERKEWKSF RTLVSQPQLR RCGKRLPRCD
           ESDEEFAFKM FQLVDANKNK FIEKEESWEL RKAMSAQPLK RCGKKFLKCD
           NAYENAARWK FTNLDKNKNM NLDRREVKQF RKLIKQKNTR KCSRTFLRCD
           TLEERVVHWY FSQLDSNSSN DINKREMKPF KRYVKKAKPK KCARRFTDCD
           TLEERVVHWY FAQLDNNGSH DINKKEMKPF KRYVKKAKPK RCARKFTDCD
           LTDNQVLIWK FNRLDRNKDK HLEQNEFSRM KKHLHVKRGR KCGKKLFECD
           LSDNQVLIWK FNRLDKNKDK LLVSSEFSTM KKILNIKRGR KCGKKLLVCD

           VNGDKKISLA EWLNCLQATP 
           ADEDRKITLT EWLDCYGLNK 
           DDNNRRVTEE EWISCLGLRG 
           INKDRHISMT EWLDCLNVQQ 
           INNDREISMT EWLSCLNAQR 
           VNNDQKISLT EWLNCMKNQR 
           VNHDRKISLT EWVNCLDSER 
           ENTNKKISLD EWLSCTKLSD 
           LNKDKVISLP ELKGCLGVSK 
           LNKDKTISLQ ELKGCLGVNK 
           TDKDKKLSMV EWALCLRPGR 
           LDKDRGLSMM EWTLCLRTND 
