# Supplementary material for: Striking parallels between dorsoventral patterning in Drosophila and Gryllus reveal a complex evolutionary history behind a model gene regulatory network
Source: eLife. 2021 Mar 30;10:e68287. doi: 10.7554/eLife.68287 (PMC8051952; doi:10.7554/eLife.68287)
Supplement: Supplementary file 3. [file elife-68287-supp3.zip › File S3 /DegappedUsedForPhylogeneticAnalysis/pipe_align_cured 2.fasta]

>Oncopeltus_fasciatus_pipe_PTY10266.1
NTRKAEKLVFFNRVPKVGSQTFMELLRHLAMKNDFHRDHIQRVETIRLAPAEQLGLAAMINSYSTPSVYVKHICFINFTQ
YSLPEPIYVNLVRDPVERVISWYYYVRAVERKQADIPLPDPLWLKKDFETCVLRGDRECQYIEGETRQSLFFCGHGDACT
PFNTVGALQRAKKAVEKHYAVVGVLEDLNSTLTVLEHYIPRFFRGAHKIYSEEIEKINRNSFKPPVSEEVKEIVRRNFTR
EVEFYHFCRQRLHRQLLAL

>Gryllus_bimaculatus_pipe_TRINITY_DN37802_c0_g2_i1
NTRRAGVVVFFNRVPKVGSQTFMELLRRLSVRNRFHRDHIQRVETIRLAPADQLNLAMHVNSFPPPAVYVKHVCFTNFSQ
YGLASPIYVNLVRDPVERVISWYYYVRAVERKQADIPLPDPRWLKKDFETCVLRGDRECRYLEGETRQSLFFCGHSDSCT
PFNTIGALQLAKRAVEQHYAVVGVLEDLNTTLTVFEHYVPRFFQGASEVYWDEVDRINRNLFKPPVSEEVKDLVRRNFTR
EVEFYQFCRQRLHKQLLAL

>Apis_mellifera_pipe_XP_395133.3
NTKRADRVLFFNRVPKVGSQTFMELLRRLSLRNGFNRDRVQRVETIRLAPIEQLQLATMVSSYSEPSVYIKHVCFTNFTE
FNLPQPIYINIVRDPVERVISWYYYVRAVERKQIDLPLPDPNWLKKDFESCVLKADRECRYLEGEIHQTLFFCGHSEKCT
PFNTMGALERAKMAVEKHYAVVGVLEDVNSTLTVLENYIPRFFRGATDVYYDEVNRINRNFFKPPVSEEVKDMVRSNFTR
EIEFYQFCRQRLYKQLRAL

>Tribolium_castaneum_pipe_EFA12172.1
NTLKAQQIVFFNRVPKVGSQTLMELIRRLSIRNNFHQDRVQRVETIRLSPEDQAVLSSLVSSYEPPGVYIKHVCFTNISR
FGFPEPIYINLVRDPVERVISWYYYVRAVERKIADIPLPDPKWLKKDFEHCVLSGDRECKYLTGETRQSMFFCGHHSECL
PFNTPGALERAKRVVEQHYAVVGVLEDLNTTLTVLEKYIPRFFTGAYEIYWNEISPINKNAFKPPVSETVKNIVRQNFTK
EIEFYQFCKQRLHKQYSAL

>Drosophila_melanogaster_pipe_NP_524158.2
NTRKAQMLVFFNRVPKVGSQTFMELLRRLSERNNFHRDAVQKVETIRLAEDQQQEMAEVISELPEPSVFIKHVCFTNFTK
FNLPRPIYLNVVRDPVERVISWFYYVRAVERKAADLPLPHPAWLKKDFETCVLNGDQECTYTQGVTVQSLFFCGHDYECT
PFNTVGALERAKFAVEQQYAVVGVLEDLNTTLSVLEKYVPRFFEGVRDIYATSAEKINKNNFKPPVSEHVKDIVRRNFTN
EIEFYQFCRQRLHKQYLAA

>Acyrthosiphon_pisum_pipe_XP_001950548.2
NTGHAKKLIFFNRVPKVGSQTFMEILRLLSLRNQFYQDHVQRVETIRLAETEQLRVASMVSKYDTPSVFIKHISFVNFTK
FYLPEPIYINLVRDPVERVISWYYYIRAVERKHADTPLPDPNWLKKDFETCVLRGDRECRYTQGEKRQTMFFCGHDEECT
PFNSEGALERAKRSVEQQYAVVGVLEDFNVTLTVFEHYIPRFFKGASKVYYGDMGKINHNAFKPLVSEAVKDIVRKNFTR
EIEFYQFCRQRLYRQRLAL

>Parasteatoda_tepidariorum_pipe_XP_021000781.1
GTAQLDKIVFYNRVPKCGSTTLIALMRKLATLNNFKHIHSKIYNRRKVDEEEQRRIVKWIESTSSPCSLDRHVFFINFTK
FGERPPIYINVIRDPVERIISSFFYRRMVARQNKTSVKPSAYWLNKKFEHCVLAGDPECTLVEGQNNQLPYFCGQDSICQ
NINDPDAVLKAKQNIEKYYAVVGTLEEMNITLQVLEATLPQFFKRAFQIYHNSGYHLNQNVQKGFVKEEVKALLKANLTA
EYDLYYFVQQRLHKQYQKL

>Limulus_polyphemus_pipe_XP_013778880.1
DFRGLDVKLLYNRAPKCGSTTIYSIMQKLSVDLGYQHYNSKIYNKKLLDESQQRRFVKRVKRMPSPCSFDRHVFFVNFSQ
FGETSPLYINVVRDPVERIVSSYFYRRAAAKRRANQGRPNEYWMNKNFEQCVLSSDPECTFIDGGIYLLPYFCGQDRRCL
IHNHPWALWQAKQNIQRFYPVVGVLEDMNTTLIVLENTLPRFFRGAFKLYHNTEIRRNQNTRKKEVAEEIKDVLRANLTA
EYELYFFIQRRLRQQLHDI

>Daphnia_magna_pipe_KZS12298.1
RTHPSSIWLIYNRVPRCGGLTMVFLMKELAKVNRFQRHQYRTPWNRLLIEEEMKNLVTWFEYQHQAKSYDRHFLHVNFTR
FQRYRPTYMNIVRDPAEREYSAFRGRRSIKRRDAAGAGTGMEWYTKSFDDCILDEDEECAFNSSEYTAIPYFCGQDPRCL
VPRSRWALQRAKFIIEHEYSVVGILDKMNETLHVLERYIPRFFSGSAKIYYSRGYHENRYISKPALSDQVLAKLRDSLSD
EYELYEFCQQRLYHQYQQT
