# Supplementary material for: Striking parallels between dorsoventral patterning in Drosophila and Gryllus reveal a complex evolutionary history behind a model gene regulatory network
Source: eLife. 2021 Mar 30;10:e68287. doi: 10.7554/eLife.68287 (PMC8051952; doi:10.7554/eLife.68287)
Supplement: Supplementary file 3. [file elife-68287-supp3.zip › File S3 /DegappedUsedForPhylogeneticAnalysis/pipe_align_cured 2.phy]

 9 259
Oncopeltus NTRKAEKLVF FNRVPKVGSQ TFMELLRHLA MKNDFHRDHI QRVETIRLAP
Gryllus_bi NTRRAGVVVF FNRVPKVGSQ TFMELLRRLS VRNRFHRDHI QRVETIRLAP
Apis_melli NTKRADRVLF FNRVPKVGSQ TFMELLRRLS LRNGFNRDRV QRVETIRLAP
Tribolium  NTLKAQQIVF FNRVPKVGSQ TLMELIRRLS IRNNFHQDRV QRVETIRLSP
Drosophila NTRKAQMLVF FNRVPKVGSQ TFMELLRRLS ERNNFHRDAV QKVETIRLAE
Acyrthosip NTGHAKKLIF FNRVPKVGSQ TFMEILRLLS LRNQFYQDHV QRVETIRLAE
Parasteato GTAQLDKIVF YNRVPKCGST TLIALMRKLA TLNNFKHIHS KIYNRRKVDE
Limulus_po DFRGLDVKLL YNRAPKCGST TIYSIMQKLS VDLGYQHYNS KIYNKKLLDE
Daphnia_ma RTHPSSIWLI YNRVPRCGGL TMVFLMKELA KVNRFQRHQY RTPWNRLLIE

           AEQLGLAAMI NSYSTPSVYV KHICFINFTQ YSLPEPIYVN LVRDPVERVI
           ADQLNLAMHV NSFPPPAVYV KHVCFTNFSQ YGLASPIYVN LVRDPVERVI
           IEQLQLATMV SSYSEPSVYI KHVCFTNFTE FNLPQPIYIN IVRDPVERVI
           EDQAVLSSLV SSYEPPGVYI KHVCFTNISR FGFPEPIYIN LVRDPVERVI
           DQQQEMAEVI SELPEPSVFI KHVCFTNFTK FNLPRPIYLN VVRDPVERVI
           TEQLRVASMV SKYDTPSVFI KHISFVNFTK FYLPEPIYIN LVRDPVERVI
           EEQRRIVKWI ESTSSPCSLD RHVFFINFTK FGERPPIYIN VIRDPVERII
           SQQRRFVKRV KRMPSPCSFD RHVFFVNFSQ FGETSPLYIN VVRDPVERIV
           EEMKNLVTWF EYQHQAKSYD RHFLHVNFTR FQRYRPTYMN IVRDPAEREY

           SWYYYVRAVE RKQADIPLPD PLWLKKDFET CVLRGDRECQ YIEGETRQSL
           SWYYYVRAVE RKQADIPLPD PRWLKKDFET CVLRGDRECR YLEGETRQSL
           SWYYYVRAVE RKQIDLPLPD PNWLKKDFES CVLKADRECR YLEGEIHQTL
           SWYYYVRAVE RKIADIPLPD PKWLKKDFEH CVLSGDRECK YLTGETRQSM
           SWFYYVRAVE RKAADLPLPH PAWLKKDFET CVLNGDQECT YTQGVTVQSL
           SWYYYIRAVE RKHADTPLPD PNWLKKDFET CVLRGDRECR YTQGEKRQTM
           SSFFYRRMVA RQNKTSVKPS AYWLNKKFEH CVLAGDPECT LVEGQNNQLP
           SSYFYRRAAA KRRANQGRPN EYWMNKNFEQ CVLSSDPECT FIDGGIYLLP
           SAFRGRRSIK RRDAAGAGTG MEWYTKSFDD CILDEDEECA FNSSEYTAIP

           FFCGHGDACT PFNTVGALQR AKKAVEKHYA VVGVLEDLNS TLTVLEHYIP
           FFCGHSDSCT PFNTIGALQL AKRAVEQHYA VVGVLEDLNT TLTVFEHYVP
           FFCGHSEKCT PFNTMGALER AKMAVEKHYA VVGVLEDVNS TLTVLENYIP
           FFCGHHSECL PFNTPGALER AKRVVEQHYA VVGVLEDLNT TLTVLEKYIP
           FFCGHDYECT PFNTVGALER AKFAVEQQYA VVGVLEDLNT TLSVLEKYVP
           FFCGHDEECT PFNSEGALER AKRSVEQQYA VVGVLEDFNV TLTVFEHYIP
           YFCGQDSICQ NINDPDAVLK AKQNIEKYYA VVGTLEEMNI TLQVLEATLP
           YFCGQDRRCL IHNHPWALWQ AKQNIQRFYP VVGVLEDMNT TLIVLENTLP
           YFCGQDPRCL VPRSRWALQR AKFIIEHEYS VVGILDKMNE TLHVLERYIP

           RFFRGAHKIY SEEIEKINRN SFKPPVSEEV KEIVRRNFTR EVEFYHFCRQ
           RFFQGASEVY WDEVDRINRN LFKPPVSEEV KDLVRRNFTR EVEFYQFCRQ
           RFFRGATDVY YDEVNRINRN FFKPPVSEEV KDMVRSNFTR EIEFYQFCRQ
           RFFTGAYEIY WNEISPINKN AFKPPVSETV KNIVRQNFTK EIEFYQFCKQ
           RFFEGVRDIY ATSAEKINKN NFKPPVSEHV KDIVRRNFTN EIEFYQFCRQ
           RFFKGASKVY YGDMGKINHN AFKPLVSEAV KDIVRKNFTR EIEFYQFCRQ
           QFFKRAFQIY HNSGYHLNQN VQKGFVKEEV KALLKANLTA EYDLYYFVQQ
           RFFRGAFKLY HNTEIRRNQN TRKKEVAEEI KDVLRANLTA EYELYFFIQR
           RFFSGSAKIY YSRGYHENRY ISKPALSDQV LAKLRDSLSD EYELYEFCQQ

           RLHRQLLAL
           RLHKQLLAL
           RLYKQLRAL
           RLHKQYSAL
           RLHKQYLAA
           RLYRQRLAL
           RLHKQYQKL
           RLRQQLHDI
           RLYHQYQQT
