# Supplementary material for: Striking parallels between dorsoventral patterning in Drosophila and Gryllus reveal a complex evolutionary history behind a model gene regulatory network
Source: eLife. 2021 Mar 30;10:e68287. doi: 10.7554/eLife.68287 (PMC8051952; doi:10.7554/eLife.68287)
Supplement: Supplementary file 3. [file elife-68287-supp3.zip › File S3 /DegappedUsedForPhylogeneticAnalysis/pipe_align_cured.nxs]

#NEXUS
BEGIN DATA;
dimensions ntax=9 nchar=259;
format missing=?
interleave datatype=PROTEIN gap= -;

matrix
Oncopeltus_fasciatus_pipe_PTY10266.1               NTRKAEKLVFFNRVPKVGSQTFMELLRHLAMKNDFHRDHIQRVETIRLAP
Gryllus_bimaculatus_pipe_TRINITY_DN37802_c0_g2_i1  NTRRAGVVVFFNRVPKVGSQTFMELLRRLSVRNRFHRDHIQRVETIRLAP
Apis_mellifera_pipe_XP_395133.3                    NTKRADRVLFFNRVPKVGSQTFMELLRRLSLRNGFNRDRVQRVETIRLAP
Tribolium_castaneum_pipe_EFA12172.1                NTLKAQQIVFFNRVPKVGSQTLMELIRRLSIRNNFHQDRVQRVETIRLSP
Drosophila_melanogaster_pipe_NP_524158.2           NTRKAQMLVFFNRVPKVGSQTFMELLRRLSERNNFHRDAVQKVETIRLAE
Acyrthosiphon_pisum_pipe_XP_001950548.2            NTGHAKKLIFFNRVPKVGSQTFMEILRLLSLRNQFYQDHVQRVETIRLAE
Parasteatoda_tepidariorum_pipe_XP_021000781.1      GTAQLDKIVFYNRVPKCGSTTLIALMRKLATLNNFKHIHSKIYNRRKVDE
Limulus_polyphemus_pipe_XP_013778880.1             DFRGLDVKLLYNRAPKCGSTTIYSIMQKLSVDLGYQHYNSKIYNKKLLDE
Daphnia_magna_pipe_KZS12298.1                      RTHPSSIWLIYNRVPRCGGLTMVFLMKELAKVNRFQRHQYRTPWNRLLIE

Oncopeltus_fasciatus_pipe_PTY10266.1               AEQLGLAAMINSYSTPSVYVKHICFINFTQYSLPEPIYVNLVRDPVERVI
Gryllus_bimaculatus_pipe_TRINITY_DN37802_c0_g2_i1  ADQLNLAMHVNSFPPPAVYVKHVCFTNFSQYGLASPIYVNLVRDPVERVI
Apis_mellifera_pipe_XP_395133.3                    IEQLQLATMVSSYSEPSVYIKHVCFTNFTEFNLPQPIYINIVRDPVERVI
Tribolium_castaneum_pipe_EFA12172.1                EDQAVLSSLVSSYEPPGVYIKHVCFTNISRFGFPEPIYINLVRDPVERVI
Drosophila_melanogaster_pipe_NP_524158.2           DQQQEMAEVISELPEPSVFIKHVCFTNFTKFNLPRPIYLNVVRDPVERVI
Acyrthosiphon_pisum_pipe_XP_001950548.2            TEQLRVASMVSKYDTPSVFIKHISFVNFTKFYLPEPIYINLVRDPVERVI
Parasteatoda_tepidariorum_pipe_XP_021000781.1      EEQRRIVKWIESTSSPCSLDRHVFFINFTKFGERPPIYINVIRDPVERII
Limulus_polyphemus_pipe_XP_013778880.1             SQQRRFVKRVKRMPSPCSFDRHVFFVNFSQFGETSPLYINVVRDPVERIV
Daphnia_magna_pipe_KZS12298.1                      EEMKNLVTWFEYQHQAKSYDRHFLHVNFTRFQRYRPTYMNIVRDPAEREY

Oncopeltus_fasciatus_pipe_PTY10266.1               SWYYYVRAVERKQADIPLPDPLWLKKDFETCVLRGDRECQYIEGETRQSL
Gryllus_bimaculatus_pipe_TRINITY_DN37802_c0_g2_i1  SWYYYVRAVERKQADIPLPDPRWLKKDFETCVLRGDRECRYLEGETRQSL
Apis_mellifera_pipe_XP_395133.3                    SWYYYVRAVERKQIDLPLPDPNWLKKDFESCVLKADRECRYLEGEIHQTL
Tribolium_castaneum_pipe_EFA12172.1                SWYYYVRAVERKIADIPLPDPKWLKKDFEHCVLSGDRECKYLTGETRQSM
Drosophila_melanogaster_pipe_NP_524158.2           SWFYYVRAVERKAADLPLPHPAWLKKDFETCVLNGDQECTYTQGVTVQSL
Acyrthosiphon_pisum_pipe_XP_001950548.2            SWYYYIRAVERKHADTPLPDPNWLKKDFETCVLRGDRECRYTQGEKRQTM
Parasteatoda_tepidariorum_pipe_XP_021000781.1      SSFFYRRMVARQNKTSVKPSAYWLNKKFEHCVLAGDPECTLVEGQNNQLP
Limulus_polyphemus_pipe_XP_013778880.1             SSYFYRRAAAKRRANQGRPNEYWMNKNFEQCVLSSDPECTFIDGGIYLLP
Daphnia_magna_pipe_KZS12298.1                      SAFRGRRSIKRRDAAGAGTGMEWYTKSFDDCILDEDEECAFNSSEYTAIP

Oncopeltus_fasciatus_pipe_PTY10266.1               FFCGHGDACTPFNTVGALQRAKKAVEKHYAVVGVLEDLNSTLTVLEHYIP
Gryllus_bimaculatus_pipe_TRINITY_DN37802_c0_g2_i1  FFCGHSDSCTPFNTIGALQLAKRAVEQHYAVVGVLEDLNTTLTVFEHYVP
Apis_mellifera_pipe_XP_395133.3                    FFCGHSEKCTPFNTMGALERAKMAVEKHYAVVGVLEDVNSTLTVLENYIP
Tribolium_castaneum_pipe_EFA12172.1                FFCGHHSECLPFNTPGALERAKRVVEQHYAVVGVLEDLNTTLTVLEKYIP
Drosophila_melanogaster_pipe_NP_524158.2           FFCGHDYECTPFNTVGALERAKFAVEQQYAVVGVLEDLNTTLSVLEKYVP
Acyrthosiphon_pisum_pipe_XP_001950548.2            FFCGHDEECTPFNSEGALERAKRSVEQQYAVVGVLEDFNVTLTVFEHYIP
Parasteatoda_tepidariorum_pipe_XP_021000781.1      YFCGQDSICQNINDPDAVLKAKQNIEKYYAVVGTLEEMNITLQVLEATLP
Limulus_polyphemus_pipe_XP_013778880.1             YFCGQDRRCLIHNHPWALWQAKQNIQRFYPVVGVLEDMNTTLIVLENTLP
Daphnia_magna_pipe_KZS12298.1                      YFCGQDPRCLVPRSRWALQRAKFIIEHEYSVVGILDKMNETLHVLERYIP

Oncopeltus_fasciatus_pipe_PTY10266.1               RFFRGAHKIYSEEIEKINRNSFKPPVSEEVKEIVRRNFTREVEFYHFCRQ
Gryllus_bimaculatus_pipe_TRINITY_DN37802_c0_g2_i1  RFFQGASEVYWDEVDRINRNLFKPPVSEEVKDLVRRNFTREVEFYQFCRQ
Apis_mellifera_pipe_XP_395133.3                    RFFRGATDVYYDEVNRINRNFFKPPVSEEVKDMVRSNFTREIEFYQFCRQ
Tribolium_castaneum_pipe_EFA12172.1                RFFTGAYEIYWNEISPINKNAFKPPVSETVKNIVRQNFTKEIEFYQFCKQ
Drosophila_melanogaster_pipe_NP_524158.2           RFFEGVRDIYATSAEKINKNNFKPPVSEHVKDIVRRNFTNEIEFYQFCRQ
Acyrthosiphon_pisum_pipe_XP_001950548.2            RFFKGASKVYYGDMGKINHNAFKPLVSEAVKDIVRKNFTREIEFYQFCRQ
Parasteatoda_tepidariorum_pipe_XP_021000781.1      QFFKRAFQIYHNSGYHLNQNVQKGFVKEEVKALLKANLTAEYDLYYFVQQ
Limulus_polyphemus_pipe_XP_013778880.1             RFFRGAFKLYHNTEIRRNQNTRKKEVAEEIKDVLRANLTAEYELYFFIQR
Daphnia_magna_pipe_KZS12298.1                      RFFSGSAKIYYSRGYHENRYISKPALSDQVLAKLRDSLSDEYELYEFCQQ

Oncopeltus_fasciatus_pipe_PTY10266.1               RLHRQLLAL
Gryllus_bimaculatus_pipe_TRINITY_DN37802_c0_g2_i1  RLHKQLLAL
Apis_mellifera_pipe_XP_395133.3                    RLYKQLRAL
Tribolium_castaneum_pipe_EFA12172.1                RLHKQYSAL
Drosophila_melanogaster_pipe_NP_524158.2           RLHKQYLAA
Acyrthosiphon_pisum_pipe_XP_001950548.2            RLYRQRLAL
Parasteatoda_tepidariorum_pipe_XP_021000781.1      RLHKQYQKL
Limulus_polyphemus_pipe_XP_013778880.1             RLRQQLHDI
Daphnia_magna_pipe_KZS12298.1                      RLYHQYQQT
;
end;
