# Supplementary material for: Striking parallels between dorsoventral patterning in Drosophila and Gryllus reveal a complex evolutionary history behind a model gene regulatory network
Source: eLife. 2021 Mar 30;10:e68287. doi: 10.7554/eLife.68287 (PMC8051952; doi:10.7554/eLife.68287)
Supplement: Supplementary file 3. [file elife-68287-supp3.zip › File S3 /DegappedUsedForPhylogeneticAnalysis/schnurritrim 2.fas]

>Drosophila_melanogaster_schnurri_NP_476723.1
TVTKANEEAQAKKLQPLVGGYESHEDYTYIRGRGRGRYVCSECGIRCKKPSMLKKHIRTHTDVRPFTCSHCNFSFKTKGN
LTKHMQSKTHFKKCIELGTSDSDDYSDNESESSDTDESKSRSMTPPIPFDYQKQE

>Gryllus_bimaculatus_schnurri_TRINITY_DN35805_c2_g1_i1
SEAAASGESAPKRVRIFDGGFESNEEYTYVRGRGRGRYVCEECGIRCKKPSMLKKHIRTHTDVRPFTCKHCNFSFKTKGN
LTKHMKSKAHYKKCVELGSGESDDNEDDDDDEDDEDDDEGESAQAHVSRTYPYHH

>Daphnia_pulex_Shn_EFX74605.1
QEEAQTKPVQPKRVRIFAGGYKSTEDYTYVRGRGRGRYVCEECGIRCKKPSMLKKHIRTHTDLRPYTCRQCNFSFKTKGN
LTKHMKSKAHHKKCTELGGGDSDLDDDDDDDEDDEEDEEGEEEDPPVTTTYPYAS

>Oncopeltus_fasciatus_schnurri_PTY09296.1
NEKSLSPDENLKKTKVCEGGFESNDDYIYVRGRGRGRYVCEECGIRCKKPSMLKKHIRTHTDLRPYTCKHCAFSFKTKGN
LTKHMKSKAHYKKCVELGAGSEEETEEDEDESDDESDDEGKAIYPMVIDSWRGST

>Culex_quinquefasciatus_schnurri_EDS35154.1
SAQAHNDDSMPPRSRTLSGGFESTEEYTYVRGRGRGKYVCKECGIRCKKPSMLKKHIRTHTDVRPYSCQYCSFHFKTKGN
LTKHMKSKSHFKKCTELGPGDSDTGSDSDGDDSDYSDESSRSMTPPTGFSMLKHE

>Homo_sapiens_Schnurri_2_AAB88218.1
LKEIGSKQTEPIRIKIFEGGYKSNEDYVYVRGRGRGKYICEECGIRCKKPSMLKKHIRTHTDVRPYVCKLCNFAFKTKGN
LTKHMKSKAHMKKCLELGQFDGEDGDDNDDDDEDEDDFDSRSPQPPRFTQLMTPS

>Xenopus_laevis_schnurri_2_AAS88585.1
SKEISAKQTEPMRIKIFEGGFKSNEDYVYVRGRGRGKYICEECGIRCKKPSMLKKHIRTHTDVRPYVCKLCNFAFKTKGN
LTKHMKSKAHMKKCLELGQFDVDDGDDNDDEDDDDEDFDSRSPQPPRFTHLMSKS

>Tribolium_castaneum_schnurri_EFA07497.2
SESGGDKSEEAHKSATILGGYECNEDYTYIRGRGRGRYVCDQCGIRCKKPSMLKKHIRTHSNDRPYTCNHCNFSFKTKGN
LTKHMKSKAHTKNYAASGSGGTQSSEDTEDSGMDSSDESTRSQKTSQSTTTTISS
