# Supplementary material for: Striking parallels between dorsoventral patterning in Drosophila and Gryllus reveal a complex evolutionary history behind a model gene regulatory network
Source: eLife. 2021 Mar 30;10:e68287. doi: 10.7554/eLife.68287 (PMC8051952; doi:10.7554/eLife.68287)
Supplement: Supplementary file 3. [file elife-68287-supp3.zip › File S3 /DegappedUsedForPhylogeneticAnalysis/schnurritrim 2.nxs]

#NEXUS
BEGIN DATA;
dimensions ntax=8 nchar=135;
format missing=?
interleave datatype=PROTEIN gap= -;

matrix
Drosophila_melanogaster_schnurri_NP_476723.1           TVTKANEEAQAKKLQPLVGGYESHEDYTYIRGRGRGRYVCSECGIRCKKP
Gryllus_bimaculatus_schnurri_TRINITY_DN35805_c2_g1_i1  SEAAASGESAPKRVRIFDGGFESNEEYTYVRGRGRGRYVCEECGIRCKKP
Daphnia_pulex_Shn_EFX74605.1                           QEEAQTKPVQPKRVRIFAGGYKSTEDYTYVRGRGRGRYVCEECGIRCKKP
Oncopeltus_fasciatus_schnurri_PTY09296.1               NEKSLSPDENLKKTKVCEGGFESNDDYIYVRGRGRGRYVCEECGIRCKKP
Culex_quinquefasciatus_schnurri_EDS35154.1             SAQAHNDDSMPPRSRTLSGGFESTEEYTYVRGRGRGKYVCKECGIRCKKP
Homo_sapiens_Schnurri_2_AAB88218.1                     LKEIGSKQTEPIRIKIFEGGYKSNEDYVYVRGRGRGKYICEECGIRCKKP
Xenopus_laevis_schnurri_2_AAS88585.1                   SKEISAKQTEPMRIKIFEGGFKSNEDYVYVRGRGRGKYICEECGIRCKKP
Tribolium_castaneum_schnurri_EFA07497.2                SESGGDKSEEAHKSATILGGYECNEDYTYIRGRGRGRYVCDQCGIRCKKP

Drosophila_melanogaster_schnurri_NP_476723.1           SMLKKHIRTHTDVRPFTCSHCNFSFKTKGNLTKHMQSKTHFKKCIELGTS
Gryllus_bimaculatus_schnurri_TRINITY_DN35805_c2_g1_i1  SMLKKHIRTHTDVRPFTCKHCNFSFKTKGNLTKHMKSKAHYKKCVELGSG
Daphnia_pulex_Shn_EFX74605.1                           SMLKKHIRTHTDLRPYTCRQCNFSFKTKGNLTKHMKSKAHHKKCTELGGG
Oncopeltus_fasciatus_schnurri_PTY09296.1               SMLKKHIRTHTDLRPYTCKHCAFSFKTKGNLTKHMKSKAHYKKCVELGAG
Culex_quinquefasciatus_schnurri_EDS35154.1             SMLKKHIRTHTDVRPYSCQYCSFHFKTKGNLTKHMKSKSHFKKCTELGPG
Homo_sapiens_Schnurri_2_AAB88218.1                     SMLKKHIRTHTDVRPYVCKLCNFAFKTKGNLTKHMKSKAHMKKCLELGQF
Xenopus_laevis_schnurri_2_AAS88585.1                   SMLKKHIRTHTDVRPYVCKLCNFAFKTKGNLTKHMKSKAHMKKCLELGQF
Tribolium_castaneum_schnurri_EFA07497.2                SMLKKHIRTHSNDRPYTCNHCNFSFKTKGNLTKHMKSKAHTKNYAASGSG

Drosophila_melanogaster_schnurri_NP_476723.1           DSDDYSDNESESSDTDESKSRSMTPPIPFDYQKQE
Gryllus_bimaculatus_schnurri_TRINITY_DN35805_c2_g1_i1  ESDDNEDDDDDEDDEDDDEGESAQAHVSRTYPYHH
Daphnia_pulex_Shn_EFX74605.1                           DSDLDDDDDDDEDDEEDEEGEEEDPPVTTTYPYAS
Oncopeltus_fasciatus_schnurri_PTY09296.1               SEEETEEDEDESDDESDDEGKAIYPMVIDSWRGST
Culex_quinquefasciatus_schnurri_EDS35154.1             DSDTGSDSDGDDSDYSDESSRSMTPPTGFSMLKHE
Homo_sapiens_Schnurri_2_AAB88218.1                     DGEDGDDNDDDDEDEDDFDSRSPQPPRFTQLMTPS
Xenopus_laevis_schnurri_2_AAS88585.1                   DVDDGDDNDDEDDDDEDFDSRSPQPPRFTHLMSKS
Tribolium_castaneum_schnurri_EFA07497.2                GTQSSEDTEDSGMDSSDESTRSQKTSQSTTTTISS
;
end;
