# Supplementary material for: Striking parallels between dorsoventral patterning in Drosophila and Gryllus reveal a complex evolutionary history behind a model gene regulatory network
Source: eLife. 2021 Mar 30;10:e68287. doi: 10.7554/eLife.68287 (PMC8051952; doi:10.7554/eLife.68287)
Supplement: Supplementary file 3. [file elife-68287-supp3.zip › File S3 /DegappedUsedForPhylogeneticAnalysis/schnurritrim 2.phy]

 8 135
Drosophila TVTKANEEAQ AKKLQPLVGG YESHEDYTYI RGRGRGRYVC SECGIRCKKP
Gryllus_bi SEAAASGESA PKRVRIFDGG FESNEEYTYV RGRGRGRYVC EECGIRCKKP
Daphnia_pu QEEAQTKPVQ PKRVRIFAGG YKSTEDYTYV RGRGRGRYVC EECGIRCKKP
Oncopeltus NEKSLSPDEN LKKTKVCEGG FESNDDYIYV RGRGRGRYVC EECGIRCKKP
Culex_quin SAQAHNDDSM PPRSRTLSGG FESTEEYTYV RGRGRGKYVC KECGIRCKKP
Homo_sapie LKEIGSKQTE PIRIKIFEGG YKSNEDYVYV RGRGRGKYIC EECGIRCKKP
Xenopus_la SKEISAKQTE PMRIKIFEGG FKSNEDYVYV RGRGRGKYIC EECGIRCKKP
Tribolium  SESGGDKSEE AHKSATILGG YECNEDYTYI RGRGRGRYVC DQCGIRCKKP

           SMLKKHIRTH TDVRPFTCSH CNFSFKTKGN LTKHMQSKTH FKKCIELGTS
           SMLKKHIRTH TDVRPFTCKH CNFSFKTKGN LTKHMKSKAH YKKCVELGSG
           SMLKKHIRTH TDLRPYTCRQ CNFSFKTKGN LTKHMKSKAH HKKCTELGGG
           SMLKKHIRTH TDLRPYTCKH CAFSFKTKGN LTKHMKSKAH YKKCVELGAG
           SMLKKHIRTH TDVRPYSCQY CSFHFKTKGN LTKHMKSKSH FKKCTELGPG
           SMLKKHIRTH TDVRPYVCKL CNFAFKTKGN LTKHMKSKAH MKKCLELGQF
           SMLKKHIRTH TDVRPYVCKL CNFAFKTKGN LTKHMKSKAH MKKCLELGQF
           SMLKKHIRTH SNDRPYTCNH CNFSFKTKGN LTKHMKSKAH TKNYAASGSG

           DSDDYSDNES ESSDTDESKS RSMTPPIPFD YQKQE
           ESDDNEDDDD DEDDEDDDEG ESAQAHVSRT YPYHH
           DSDLDDDDDD DEDDEEDEEG EEEDPPVTTT YPYAS
           SEEETEEDED ESDDESDDEG KAIYPMVIDS WRGST
           DSDTGSDSDG DDSDYSDESS RSMTPPTGFS MLKHE
           DGEDGDDNDD DDEDEDDFDS RSPQPPRFTQ LMTPS
           DVDDGDDNDD EDDDDEDFDS RSPQPPRFTH LMSKS
           GTQSSEDTED SGMDSSDEST RSQKTSQSTT TTISS
