# Supplementary material for: Striking parallels between dorsoventral patterning in Drosophila and Gryllus reveal a complex evolutionary history behind a model gene regulatory network
Source: eLife. 2021 Mar 30;10:e68287. doi: 10.7554/eLife.68287 (PMC8051952; doi:10.7554/eLife.68287)
Supplement: Supplementary file 3. [file elife-68287-supp3.zip › File S3 /DegappedUsedForPhylogeneticAnalysis/smads 2.fa]

>Mus_musculus_SMAD1_NP032565.2
IVYYELNNRVGEAFHASSTSVLVSNKNRFCLGLLSNVNRNSTIENTRRHIGKGVHLYYVGGEVYAECLSDSSIFVQSRNC
NYHHGFVCKGCSLKIFNNQECTIRMSFVKGWGAEYQDVTSTPCWIEI

>Mus_musculus_SMAD5_NP032567.1
IVYYELNNRVGEAFHASSTSVLVSNKSRFCLGLLSNVNRNSTIENTRRHIGKGVHLYYVGGEVYAECLSDSSIFVQSRNC
NFHHGFVCKSCSLKIFNNQECTIRMSFVKGWGAEYQDVTSTPCWIEI

>Lottia_gigantea_SMAD158_104873
IVYYELNNRVGEAFHASRSSIVVSNADRFCLGLLSNVNRNSTIENTRRHISKGVHLYYVGGEVFAECLSDSSIFVQSRNC
NYHHGFVCKGCSLKIFNNQECTIRMSFVKGWGAEYQDVTSTPCWIEL

>Mus_musculus_SMAD8_AF175408_1
VAYYELNNRVGETFQASSRSVLISNRNRFCLGLLSNVNRNSTIENTRRHIGKGVHLYYVGGEVYAECVSDSSIFVQSRNC
NYQHGFVCKGCSLKVFNNQLCTIRMSFVKGWGAEYQDVTSTPCWIEI

>Nematostella_vectensis_SMAD158_ABC88374.1
IAYYELNNRVGELFHAKSTSLIVTNSERFCLGLLSNVNRNSTIENTRRHIGKGVHLYYVGGEVYAECLSDSAIFVQSRNC
NHSHGFVCKGCTLKIFNNQECSIRISFVKGWGAEYQDVTSTPCWIEV

>Drosophila_melanogaster_MAD_AAF51142.1
IAYYELNCRVGEVFHCNNNSVIVSNSDRCCLGQLSNVNRNSTIENTRRHIGKGVHLYYVTGEVYAECLSDSAIFVQSRNC
NYHHGFVCKGCSLKIFNNQECTIRMSFVKGWGAEYQDVTSTPCWIEI

>Tribolium_castaneum_MAD_EFA05663.1
IAYYELNFRVGEVFHCHSTSVIVSNSDRFCLGQLSNVNRNSTIENTRRHIGKGVHLYYVNGEVYAECLSDSPIFVQSRNC
NHHHGFVCKGCSLRIFNNAECMIRMSFVKGWGAEYQDVTSTPCWIEV

>Nematostella_vectensis_SMAD23_XP001631657.1
ISYYEMNTRVGETFHASQPSLTVSSSDRFCLGLLSNINRNPPIEMTRKHIGKGVRLYYIGGEVFAECLSDSSIFVQSPNC
NQRYNWVCKGCNLKIFNNQECTIRMSFVKGWGAEYQTVTSTPCWIEL

>Mus_musculus_SMAD2_NP034884.2
IAYYELNQRVGETFHASQPSLTVSNSERFCLGLLSNVNRNATVEMTRRHIGRGVRLYYIGGEVFAECLSDSAIFVQSPNC
NQRYGWVCKGCNLKIFNNQECTIRMSFVKGWGAEYQTVTSTPCWIEL

>Mus_musculus_SMAD3_NP058049.3
ISYYELNQRVGETFHASQPSMTVSNSERFCLGLLSNVNRNAAVELTRRHIGRGVRLYYIGGEVFAECLSDSAIFVQSPNC
NQRYGWVCKGCNLKIFNNQECTIRMSFVKGWGAEYQTVTSTPCWIEL

>Apis_mellifera_Smox_XP396056.4
ISYYELNTRVGETFHASQPSITVSNSERFCLGLLSNVNRNTVVEQTRRHIGKGARLYYIGGEVFAECLSDSSIFVQSPNC
NQRYGWVCKGCNLKIFNNQECTIRMSFVKGWGAAYQTVTSTPCWIEL

>Drosophila_melanogaster_Smox_NP511079.1
ISYYELNTRVGETFHASQPSITVSNSERFCLGLLSNVNRNEVVEQTRRHIGKGVRLYYIGGEVFAECLSDSSIFVQSPNC
NQRYGWVCKGCNLKIFNNQECTIRMSFVKGWGAEYQTVTSTPCWIEL

>Lottia_gigantea_SMAD23_189014
IAYYELNTRVGETFHASQPSLTVSNSERFCLGLLSNVNRTQQVEMTRRYIGKGVRLYYIGGEVFAECLSENAVFVQSPNC
NQRYGWVCKGCNLKIFNNQECTIRMSFVKGWGAEYQTVTSTPSWIEI

>Gryllus_bimaculatus_Smox_TRINITY_DN36276_c1_g2_i3
ISYYELNTRVGETFHASQPSITVSNSERFCLGLLSNVNRNTVVEQTRRHIGKGVRLYYIGGEVFAECLSDSSIFVQSPNC
NQRYGWVCKGCNLKIFNNQECTIRMSFVKGWGAEYQTVTSTPCWIEL

>Gryllus_bimaculatus_MAD_TRINITY_DN44474_c5_g1_i4
IAYYELNCRVGEVFHCQTNVIVVNNSDRFCLGQLSNVNRNSTIENTRRHIGKGVQLVYIGGEVYAQNKSDSAIFVQSRNC
NHHHGFVCKGCSLKIFNNQECTIRMSFVKGWGAEYQDVTSTPCWVEI

>Mus_musculus_SMAD4_NP032566.2
IAYFEMDVQVGETFKVPSPVVTVSGGDRFCLGQLSNVHRTEAIERARLHIGKGVQLECKGGDVWVRCLSDHAVFVQSYYL
DREAGRVHKSAYIKVFDLRQCILRMSFVKGWGPDYQSIKETPCWIEI

>Nematostella_vectensis_SMAD4_EDO31382.1
IAYFELDQQVGEIFKVTSPSVTVSGGNRFCLGQLSNVHRTEASERARLHIGKGVQLDVRGGDVWVRCLSEHSVFVQSYYL
DREAGRVHKSAYIKVFDLRACILRLSFVKGWGPDYKSIKETPCWIEI

>Apis_mellifera_Medea_SMAD4_XP392838.4
VGYFELDTQVGETFKVSSPTVTVSGGNRFCLGALSNVHRTEQSEKARLHIGKGVVLDLRGGDVWLRCQSEHSVFVQSYYL
DREAGRVHKSAYIKVFDLRQCILRLSFVKGWGPDYQSIKETPCWIEV

>Drosophila_melanogaster_Medea_SMAD4_AAC38971.1
IAYFELDTQVGETFKVPSPNVIISGGNRFCLGALSNVHRTEQSERARLHIGKGVQLDLRGGDVWLRCLSDNSVFVQSYYL
DREAGRVHKAACIKVFDLRQCILRLSFVKGWGPDYQSIKETPCWIEV

>Lottia_gigantea_SMAD4_131078
ITYFELDQQVGETFKVPYSTVTVSSIDRFCLGQLSNVHRTEASERARLHIGKGVQLDYRGGDVWIRCVSDHSVFVQSYYL
DREAGRVHKSAYIKVFDIRQCILRLSFVKGWGPDYKSIKETPCWIEV

>Gryllus_bimaculatus_Medea_TRINITY_DN39054_c2_g4_i2
VAYFELDTQVGETFKVPSPNVTVSGGNRFCLGALSNVHRTEQSEKARLHIGKGVQLDLRGGDVWLRCLSDHSVFVQSYYL
DREAGRVHKSAYIKVFDLRQCILRLSFVKGWGPDYQSIKETPCWIEV

>Mus_musculus_SMAD6_NP032568.3
VAYWEHRTRVGRLYAVYDQAVSIPQGSGFCLGQLNLEQRSESVRRTRSKIGFGILLSKEPDGVWAYNRGEHPIFVNSPTL
DAPGGRVRKGYSIKVFDFERHSVRISFAKGWGPCYQFITSCPCWLEI

>Lottia_gigantea_SMAD67_145516
IAYWELRQRVGRLFTVFNPSISVPHGDGMSLEILQNKPNLESVKRTREKIGFGIILSKEADGVWVYNRSSYPIFVNSPTL
DDPESRVRKGYSIKIYDFELCSIRISFAKGWGPFYQFVTSCPCWLEI

>Mus_musculus_SMAD7_NP_001036125.1
VAYWEEKTRVGRLYCVQEPSLDIPQGNGFCLGQLNSDNKSQLVQKVRSKIGCGIQLTREVDGVWVYNRSSYPIFIKSATL
DNPDSRVHKGFSIKAFDYEKFTVQISFVKGWGQCYQFISSCPCWLEV

>Apis_mellifera_DAD_XP396816.3
LAYWELGGRVGRLYPVEPSTVNVHDGDGLCLATLANHIAPPAVQRTRSKIGLGLMLSQEADGVWAYNRSESPIFVNSPTL
DDPESRVYRGFCLNIFDRTKNSVRISFAKGWGPKYQEVTSCPCWLEV

>Gryllus_bimaculatus_DAD_TRINITY_DN35066_c0_g1_i1_TRINITY_DN43199_c12_g1_i1
LAYWELAVRVGRLFAVEAPSVDVPRGDGLCLSTLADANAPDAVRRARAKIGLGVTLSCEVDGVWAYNRSDGPIFVNSPTL
DDPDSRVYRGHCINVFEHAKNSVRISFAKGWGPKYQEVTACPCWIEV

>Nematostella_vectensis_SMAD67_XP001631691.1
VAYWELNECIGPFYHGHQDVINIPKPKGFCLAGLDNQNVSDGTKRARNHVGFGLQLSREEDGIWIYNRSEYAVFANGTTF
TPSASQVTKGFSLKIYDYNHESVRISFAKGWGASYPVVTSCPCWLEI

>Drosophila_melanogaster_DAD_NP477260.1
IAYWEMAHRVGEFFHAKTNAVNISEVDSMCLRDLTGNQIHSVVPKARHTVGLGVTLSLENGDVWIYNRGNTTIFVDSPTL
SENLDRVCKGYCLKAFETNRFSIKISFGKGWGRDYQDIMGCPCWLEV

>Oncopeltus_fasciatus_PTY09270.1_Smox
MDYFEVCVWIQTFFKVVKFFILMSNSERFCLGLLSNVNRNSVVEQIRRHIGKGVRLYYIGGEVFAECLSDSAIFVQSPNC
NQRYGWVCKGCNLKIFNNQECTIRMSFVKGWGAEYQTVTSTPCWIEL

>Oncopeltus_fasciatus_PTY16355.1_mothers_against_dpp_1
IAYYELNFRVGEVFHCLTNSVIVRNKNRFCLGQLPNINRNSTVENTRGRIGKGVHLYYIGGEVYAECLSENAIFVQSRNC
NHRHGFVCKGCSLKIFNNQECTIRMSFVKGWGAEYQDVTSTPCWIEI

>Oncopeltus_fasciatus_PTY17051.1_mothers_against_dpp_2
IAYYELNCRVGEVFHCQAHSVIVSNLNRFCLGQLSNVNRNSTIENTRRHIGKGVHLYYVGGEVYAECLSDSAIFVQSRNC
NHHHGFVCKGCSLKIFNNQECTIRMSFVKGWGAEYQDVTSTPCWIEI

>Oncopeltus_fasciatus_PTY17052.1_mothers_against_dpp_3
IAYYELNCRVGQVFHCQAHSVIVSNMNRFCLGQLSNVNRNSTIENTRRHIGKGVHLYYVGGEVYAECLSDAAIFVQSRNC
NHHHGFVCKGCSLKIFNNQECIIRMSFVKGWGAEYQDVTSTPCWIEI

>Oncopeltus_fasciatus_PTY19655.1_DAD
LAYWELSARVGRQYPVITSSINVPHGDGLSLKTLAQVEPQASVLKAREKIGKGVTLSMEEDGVWAFNRSECPMFVNSPAL
DDPDSRVYRGYCLNIYSGRPNSVRISFAKGWGPKYQEITACPVWLEV

>Oncopeltus_fasciatus_PTY19670.1_medea_isoform_A
IAYFELDTQVGETFKVSSPSVTVSGANRFCLGALSNVHRTEQSERARLHIGKGVQLDLRGGDVWLRCLSDHSVFVQSYYL
DREAGRVHKSAYIKVFDLRQCILRLSFVKGWGPDYQSIKETPCWIEV

>Oncopeltus_fasciatus_PTY19671.1_medea_isoform_B
IAYFELDTQVGETFKVSSPSVTVSGANRFCLGALSNVHRTEQSERARLHIGKGVQLDLRGGDVWLRCLSDHSVFVQSYYL
DREAGRVHKSAYIKVFDLRQCILRLSFVKGWGPDYQSIKETPCWIEV

>Oncopeltus_fasciatus_PTY19672.1_medea_isoform_C
IAYFELDTQVGETFKVSSPSVTVSGANRFCLGALSNVHRTEQSERARLHIGKGVQLDLRGGDVWLRCLSDHSVFVQSYYL
DREAGRVHKSAYIKVFDLRQCILRLSFVKGWGPDYQSIKETPCWIEV

>Tribolium_castaneum_MadX_TC008788
IYYYEKGSRIGDAFPCQGLSAWVQRNDRFNLFEKENAGREWTVKNTRQQIGRGITLHYVKGQIYVQLWSDSDLYVNSRFY
NRLKNYICKCRHMKLFRDDECTVRISFVEGWGNEVGGITEKPCWLEV

>Tribolium_castaneum_Smox_TC010162
ISYYELNTRVGETFHASQPSITVSNSERFCLGLLSNVNRNTVVEQTRRHIGKGVRLYYIGGEVFAECLSDSSIFVQSPNC
NQRYGWVCKGCNLKIFNNQECTIRMSFVKGWGAEYQTVTSTPCWIEL

>Tribolium_castaneum_Med_TC010848
VAYFELDTQVGETFKVPSPNVTISGGNRFCLGALSNVHRTDQSERARLHIGKGVQLDLRGGDVWLRCLSDHSVFVQSYYL
DREAGRVHKSAYIKVFDLRQCILRLSFVKGWGPDYQSIKETPCWVEI

>Tribolium_castaneum_Mad_TC014924
IAYYELNFRVGEVFHCHSTSVIVNNSDRFCLGQLSNVNRNSTIENTRRHIGKGVHLYYVNGEVYAECLSDSPIFVQSRNC
NHHHGFVCKGCSLRIFNNAECMIRMSFVKGWGAEYQDVTSTPCWIEV

>Tribolium_castaneum_DAD_TC004840
LAYWELAQRVGPLFPVEAPAVNVPYCDGLSLETLAQCNAPESVRHGRCKIGLGVTLSHEGGSVWVYNRSENPIFVNSVTL
DSADSPPTREQCLCVYDPQKNSIRISFAKGWGPLYQEITSCPCWLEI

>Nasonia_vitripennis_Mad1_XP_001601460.2
IAYYELNCRVGEVFHCQSHSVIVNNSDRFCLGQLSNVNRNSTIENTRRHIGKGVHLYYVGGEVYAECLSDSAIFVQSRNC
NHHHGFVCKGCSLKIFNNQECTIRMSFVKGWGAEYQDVTSTPCWIEV

>Nasonia_vitripennis_Mad2_XP_001602991.1
IAYYELNSRVGEVFHCQSPSVIVNNSARFCLGQLSNVNRNSTIENTRRHIGKGVQLHYVSGALFAECNSDSAIFVQSRNC
NTQRGFVIKTCSLKIFDNQLCTIRMSFVKGWGAEYQDVTSTPCWIEM

>Nasonia_vitripennis_Smox_XP_001608214.2
ISYYELNTRVGETFHASQPSITVSNSERFCLGLLSNVNRNTVVEQTRRHIGKGVRLYYIGGEVFAECLSDSSIFVQSPNC
NQRYGWVCKGCNLKIFNNQECTIRMSFVKGWGAEYQTVTSTPCWIEL

>Nasonia_vitripennis_Medea_XP_003427724.1
IAYFELDTQVGETYKVNKQTITIFSKNRFCLGALSNIHRTERSEKTRLHIGKGVQLELRGGDVWLKCQSHNSVFVQSQFL
DREAGRCHKATHIKVFDLNQSILRVSFIKGFGSDYQSIKETPCWIEI
