# Supplementary material for: Striking parallels between dorsoventral patterning in Drosophila and Gryllus reveal a complex evolutionary history behind a model gene regulatory network
Source: eLife. 2021 Mar 30;10:e68287. doi: 10.7554/eLife.68287 (PMC8051952; doi:10.7554/eLife.68287)
Supplement: Supplementary file 3. [file elife-68287-supp3.zip › File S3 /DegappedUsedForPhylogeneticAnalysis/smads 2.nxs]

#NEXUS
BEGIN DATA;
dimensions ntax=45 nchar=127;
format missing=?
interleave datatype=PROTEIN gap= -;

matrix
Mus_musculus_SMAD1_NP032565.2                                               IVYYELNNRVGEAFHASSTSVLVSNKNRFCLGLLSNVNRNSTIENTRRHI
Mus_musculus_SMAD5_NP032567.1                                               IVYYELNNRVGEAFHASSTSVLVSNKSRFCLGLLSNVNRNSTIENTRRHI
Lottia_gigantea_SMAD158_104873                                              IVYYELNNRVGEAFHASRSSIVVSNADRFCLGLLSNVNRNSTIENTRRHI
Mus_musculus_SMAD8_AF175408_1                                               VAYYELNNRVGETFQASSRSVLISNRNRFCLGLLSNVNRNSTIENTRRHI
Nematostella_vectensis_SMAD158_ABC88374.1                                   IAYYELNNRVGELFHAKSTSLIVTNSERFCLGLLSNVNRNSTIENTRRHI
Drosophila_melanogaster_MAD_AAF51142.1                                      IAYYELNCRVGEVFHCNNNSVIVSNSDRCCLGQLSNVNRNSTIENTRRHI
Tribolium_castaneum_MAD_EFA05663.1                                          IAYYELNFRVGEVFHCHSTSVIVSNSDRFCLGQLSNVNRNSTIENTRRHI
Nematostella_vectensis_SMAD23_XP001631657.1                                 ISYYEMNTRVGETFHASQPSLTVSSSDRFCLGLLSNINRNPPIEMTRKHI
Mus_musculus_SMAD2_NP034884.2                                               IAYYELNQRVGETFHASQPSLTVSNSERFCLGLLSNVNRNATVEMTRRHI
Mus_musculus_SMAD3_NP058049.3                                               ISYYELNQRVGETFHASQPSMTVSNSERFCLGLLSNVNRNAAVELTRRHI
Apis_mellifera_Smox_XP396056.4                                              ISYYELNTRVGETFHASQPSITVSNSERFCLGLLSNVNRNTVVEQTRRHI
Drosophila_melanogaster_Smox_NP511079.1                                     ISYYELNTRVGETFHASQPSITVSNSERFCLGLLSNVNRNEVVEQTRRHI
Lottia_gigantea_SMAD23_189014                                               IAYYELNTRVGETFHASQPSLTVSNSERFCLGLLSNVNRTQQVEMTRRYI
Gryllus_bimaculatus_Smox_TRINITY_DN36276_c1_g2_i3                           ISYYELNTRVGETFHASQPSITVSNSERFCLGLLSNVNRNTVVEQTRRHI
Gryllus_bimaculatus_MAD_TRINITY_DN44474_c5_g1_i4                            IAYYELNCRVGEVFHCQTNVIVVNNSDRFCLGQLSNVNRNSTIENTRRHI
Mus_musculus_SMAD4_NP032566.2                                               IAYFEMDVQVGETFKVPSPVVTVSGGDRFCLGQLSNVHRTEAIERARLHI
Nematostella_vectensis_SMAD4_EDO31382.1                                     IAYFELDQQVGEIFKVTSPSVTVSGGNRFCLGQLSNVHRTEASERARLHI
Apis_mellifera_Medea_SMAD4_XP392838.4                                       VGYFELDTQVGETFKVSSPTVTVSGGNRFCLGALSNVHRTEQSEKARLHI
Drosophila_melanogaster_Medea_SMAD4_AAC38971.1                              IAYFELDTQVGETFKVPSPNVIISGGNRFCLGALSNVHRTEQSERARLHI
Lottia_gigantea_SMAD4_131078                                                ITYFELDQQVGETFKVPYSTVTVSSIDRFCLGQLSNVHRTEASERARLHI
Gryllus_bimaculatus_Medea_TRINITY_DN39054_c2_g4_i2                          VAYFELDTQVGETFKVPSPNVTVSGGNRFCLGALSNVHRTEQSEKARLHI
Mus_musculus_SMAD6_NP032568.3                                               VAYWEHRTRVGRLYAVYDQAVSIPQGSGFCLGQLNLEQRSESVRRTRSKI
Lottia_gigantea_SMAD67_145516                                               IAYWELRQRVGRLFTVFNPSISVPHGDGMSLEILQNKPNLESVKRTREKI
Mus_musculus_SMAD7_NP_001036125.1                                           VAYWEEKTRVGRLYCVQEPSLDIPQGNGFCLGQLNSDNKSQLVQKVRSKI
Apis_mellifera_DAD_XP396816.3                                               LAYWELGGRVGRLYPVEPSTVNVHDGDGLCLATLANHIAPPAVQRTRSKI
Gryllus_bimaculatus_DAD_TRINITY_DN35066_c0_g1_i1_TRINITY_DN43199_c12_g1_i1  LAYWELAVRVGRLFAVEAPSVDVPRGDGLCLSTLADANAPDAVRRARAKI
Nematostella_vectensis_SMAD67_XP001631691.1                                 VAYWELNECIGPFYHGHQDVINIPKPKGFCLAGLDNQNVSDGTKRARNHV
Drosophila_melanogaster_DAD_NP477260.1                                      IAYWEMAHRVGEFFHAKTNAVNISEVDSMCLRDLTGNQIHSVVPKARHTV
Oncopeltus_fasciatus_PTY09270.1_Smox                                        MDYFEVCVWIQTFFKVVKFFILMSNSERFCLGLLSNVNRNSVVEQIRRHI
Oncopeltus_fasciatus_PTY16355.1_mothers_against_dpp_1                       IAYYELNFRVGEVFHCLTNSVIVRNKNRFCLGQLPNINRNSTVENTRGRI
Oncopeltus_fasciatus_PTY17051.1_mothers_against_dpp_2                       IAYYELNCRVGEVFHCQAHSVIVSNLNRFCLGQLSNVNRNSTIENTRRHI
Oncopeltus_fasciatus_PTY17052.1_mothers_against_dpp_3                       IAYYELNCRVGQVFHCQAHSVIVSNMNRFCLGQLSNVNRNSTIENTRRHI
Oncopeltus_fasciatus_PTY19655.1_DAD                                         LAYWELSARVGRQYPVITSSINVPHGDGLSLKTLAQVEPQASVLKAREKI
Oncopeltus_fasciatus_PTY19670.1_medea_isoform_A                             IAYFELDTQVGETFKVSSPSVTVSGANRFCLGALSNVHRTEQSERARLHI
Oncopeltus_fasciatus_PTY19671.1_medea_isoform_B                             IAYFELDTQVGETFKVSSPSVTVSGANRFCLGALSNVHRTEQSERARLHI
Oncopeltus_fasciatus_PTY19672.1_medea_isoform_C                             IAYFELDTQVGETFKVSSPSVTVSGANRFCLGALSNVHRTEQSERARLHI
Tribolium_castaneum_MadX_TC008788                                           IYYYEKGSRIGDAFPCQGLSAWVQRNDRFNLFEKENAGREWTVKNTRQQI
Tribolium_castaneum_Smox_TC010162                                           ISYYELNTRVGETFHASQPSITVSNSERFCLGLLSNVNRNTVVEQTRRHI
Tribolium_castaneum_Med_TC010848                                            VAYFELDTQVGETFKVPSPNVTISGGNRFCLGALSNVHRTDQSERARLHI
Tribolium_castaneum_Mad_TC014924                                            IAYYELNFRVGEVFHCHSTSVIVNNSDRFCLGQLSNVNRNSTIENTRRHI
Tribolium_castaneum_DAD_TC004840                                            LAYWELAQRVGPLFPVEAPAVNVPYCDGLSLETLAQCNAPESVRHGRCKI
Nasonia_vitripennis_Mad1_XP_001601460.2                                     IAYYELNCRVGEVFHCQSHSVIVNNSDRFCLGQLSNVNRNSTIENTRRHI
Nasonia_vitripennis_Mad2_XP_001602991.1                                     IAYYELNSRVGEVFHCQSPSVIVNNSARFCLGQLSNVNRNSTIENTRRHI
Nasonia_vitripennis_Smox_XP_001608214.2                                     ISYYELNTRVGETFHASQPSITVSNSERFCLGLLSNVNRNTVVEQTRRHI
Nasonia_vitripennis_Medea_XP_003427724.1                                    IAYFELDTQVGETYKVNKQTITIFSKNRFCLGALSNIHRTERSEKTRLHI

Mus_musculus_SMAD1_NP032565.2                                               GKGVHLYYVGGEVYAECLSDSSIFVQSRNCNYHHGFVCKGCSLKIFNNQE
Mus_musculus_SMAD5_NP032567.1                                               GKGVHLYYVGGEVYAECLSDSSIFVQSRNCNFHHGFVCKSCSLKIFNNQE
Lottia_gigantea_SMAD158_104873                                              SKGVHLYYVGGEVFAECLSDSSIFVQSRNCNYHHGFVCKGCSLKIFNNQE
Mus_musculus_SMAD8_AF175408_1                                               GKGVHLYYVGGEVYAECVSDSSIFVQSRNCNYQHGFVCKGCSLKVFNNQL
Nematostella_vectensis_SMAD158_ABC88374.1                                   GKGVHLYYVGGEVYAECLSDSAIFVQSRNCNHSHGFVCKGCTLKIFNNQE
Drosophila_melanogaster_MAD_AAF51142.1                                      GKGVHLYYVTGEVYAECLSDSAIFVQSRNCNYHHGFVCKGCSLKIFNNQE
Tribolium_castaneum_MAD_EFA05663.1                                          GKGVHLYYVNGEVYAECLSDSPIFVQSRNCNHHHGFVCKGCSLRIFNNAE
Nematostella_vectensis_SMAD23_XP001631657.1                                 GKGVRLYYIGGEVFAECLSDSSIFVQSPNCNQRYNWVCKGCNLKIFNNQE
Mus_musculus_SMAD2_NP034884.2                                               GRGVRLYYIGGEVFAECLSDSAIFVQSPNCNQRYGWVCKGCNLKIFNNQE
Mus_musculus_SMAD3_NP058049.3                                               GRGVRLYYIGGEVFAECLSDSAIFVQSPNCNQRYGWVCKGCNLKIFNNQE
Apis_mellifera_Smox_XP396056.4                                              GKGARLYYIGGEVFAECLSDSSIFVQSPNCNQRYGWVCKGCNLKIFNNQE
Drosophila_melanogaster_Smox_NP511079.1                                     GKGVRLYYIGGEVFAECLSDSSIFVQSPNCNQRYGWVCKGCNLKIFNNQE
Lottia_gigantea_SMAD23_189014                                               GKGVRLYYIGGEVFAECLSENAVFVQSPNCNQRYGWVCKGCNLKIFNNQE
Gryllus_bimaculatus_Smox_TRINITY_DN36276_c1_g2_i3                           GKGVRLYYIGGEVFAECLSDSSIFVQSPNCNQRYGWVCKGCNLKIFNNQE
Gryllus_bimaculatus_MAD_TRINITY_DN44474_c5_g1_i4                            GKGVQLVYIGGEVYAQNKSDSAIFVQSRNCNHHHGFVCKGCSLKIFNNQE
Mus_musculus_SMAD4_NP032566.2                                               GKGVQLECKGGDVWVRCLSDHAVFVQSYYLDREAGRVHKSAYIKVFDLRQ
Nematostella_vectensis_SMAD4_EDO31382.1                                     GKGVQLDVRGGDVWVRCLSEHSVFVQSYYLDREAGRVHKSAYIKVFDLRA
Apis_mellifera_Medea_SMAD4_XP392838.4                                       GKGVVLDLRGGDVWLRCQSEHSVFVQSYYLDREAGRVHKSAYIKVFDLRQ
Drosophila_melanogaster_Medea_SMAD4_AAC38971.1                              GKGVQLDLRGGDVWLRCLSDNSVFVQSYYLDREAGRVHKAACIKVFDLRQ
Lottia_gigantea_SMAD4_131078                                                GKGVQLDYRGGDVWIRCVSDHSVFVQSYYLDREAGRVHKSAYIKVFDIRQ
Gryllus_bimaculatus_Medea_TRINITY_DN39054_c2_g4_i2                          GKGVQLDLRGGDVWLRCLSDHSVFVQSYYLDREAGRVHKSAYIKVFDLRQ
Mus_musculus_SMAD6_NP032568.3                                               GFGILLSKEPDGVWAYNRGEHPIFVNSPTLDAPGGRVRKGYSIKVFDFER
Lottia_gigantea_SMAD67_145516                                               GFGIILSKEADGVWVYNRSSYPIFVNSPTLDDPESRVRKGYSIKIYDFEL
Mus_musculus_SMAD7_NP_001036125.1                                           GCGIQLTREVDGVWVYNRSSYPIFIKSATLDNPDSRVHKGFSIKAFDYEK
Apis_mellifera_DAD_XP396816.3                                               GLGLMLSQEADGVWAYNRSESPIFVNSPTLDDPESRVYRGFCLNIFDRTK
Gryllus_bimaculatus_DAD_TRINITY_DN35066_c0_g1_i1_TRINITY_DN43199_c12_g1_i1  GLGVTLSCEVDGVWAYNRSDGPIFVNSPTLDDPDSRVYRGHCINVFEHAK
Nematostella_vectensis_SMAD67_XP001631691.1                                 GFGLQLSREEDGIWIYNRSEYAVFANGTTFTPSASQVTKGFSLKIYDYNH
Drosophila_melanogaster_DAD_NP477260.1                                      GLGVTLSLENGDVWIYNRGNTTIFVDSPTLSENLDRVCKGYCLKAFETNR
Oncopeltus_fasciatus_PTY09270.1_Smox                                        GKGVRLYYIGGEVFAECLSDSAIFVQSPNCNQRYGWVCKGCNLKIFNNQE
Oncopeltus_fasciatus_PTY16355.1_mothers_against_dpp_1                       GKGVHLYYIGGEVYAECLSENAIFVQSRNCNHRHGFVCKGCSLKIFNNQE
Oncopeltus_fasciatus_PTY17051.1_mothers_against_dpp_2                       GKGVHLYYVGGEVYAECLSDSAIFVQSRNCNHHHGFVCKGCSLKIFNNQE
Oncopeltus_fasciatus_PTY17052.1_mothers_against_dpp_3                       GKGVHLYYVGGEVYAECLSDAAIFVQSRNCNHHHGFVCKGCSLKIFNNQE
Oncopeltus_fasciatus_PTY19655.1_DAD                                         GKGVTLSMEEDGVWAFNRSECPMFVNSPALDDPDSRVYRGYCLNIYSGRP
Oncopeltus_fasciatus_PTY19670.1_medea_isoform_A                             GKGVQLDLRGGDVWLRCLSDHSVFVQSYYLDREAGRVHKSAYIKVFDLRQ
Oncopeltus_fasciatus_PTY19671.1_medea_isoform_B                             GKGVQLDLRGGDVWLRCLSDHSVFVQSYYLDREAGRVHKSAYIKVFDLRQ
Oncopeltus_fasciatus_PTY19672.1_medea_isoform_C                             GKGVQLDLRGGDVWLRCLSDHSVFVQSYYLDREAGRVHKSAYIKVFDLRQ
Tribolium_castaneum_MadX_TC008788                                           GRGITLHYVKGQIYVQLWSDSDLYVNSRFYNRLKNYICKCRHMKLFRDDE
Tribolium_castaneum_Smox_TC010162                                           GKGVRLYYIGGEVFAECLSDSSIFVQSPNCNQRYGWVCKGCNLKIFNNQE
Tribolium_castaneum_Med_TC010848                                            GKGVQLDLRGGDVWLRCLSDHSVFVQSYYLDREAGRVHKSAYIKVFDLRQ
Tribolium_castaneum_Mad_TC014924                                            GKGVHLYYVNGEVYAECLSDSPIFVQSRNCNHHHGFVCKGCSLRIFNNAE
Tribolium_castaneum_DAD_TC004840                                            GLGVTLSHEGGSVWVYNRSENPIFVNSVTLDSADSPPTREQCLCVYDPQK
Nasonia_vitripennis_Mad1_XP_001601460.2                                     GKGVHLYYVGGEVYAECLSDSAIFVQSRNCNHHHGFVCKGCSLKIFNNQE
Nasonia_vitripennis_Mad2_XP_001602991.1                                     GKGVQLHYVSGALFAECNSDSAIFVQSRNCNTQRGFVIKTCSLKIFDNQL
Nasonia_vitripennis_Smox_XP_001608214.2                                     GKGVRLYYIGGEVFAECLSDSSIFVQSPNCNQRYGWVCKGCNLKIFNNQE
Nasonia_vitripennis_Medea_XP_003427724.1                                    GKGVQLELRGGDVWLKCQSHNSVFVQSQFLDREAGRCHKATHIKVFDLNQ

Mus_musculus_SMAD1_NP032565.2                                               CTIRMSFVKGWGAEYQDVTSTPCWIEI
Mus_musculus_SMAD5_NP032567.1                                               CTIRMSFVKGWGAEYQDVTSTPCWIEI
Lottia_gigantea_SMAD158_104873                                              CTIRMSFVKGWGAEYQDVTSTPCWIEL
Mus_musculus_SMAD8_AF175408_1                                               CTIRMSFVKGWGAEYQDVTSTPCWIEI
Nematostella_vectensis_SMAD158_ABC88374.1                                   CSIRISFVKGWGAEYQDVTSTPCWIEV
Drosophila_melanogaster_MAD_AAF51142.1                                      CTIRMSFVKGWGAEYQDVTSTPCWIEI
Tribolium_castaneum_MAD_EFA05663.1                                          CMIRMSFVKGWGAEYQDVTSTPCWIEV
Nematostella_vectensis_SMAD23_XP001631657.1                                 CTIRMSFVKGWGAEYQTVTSTPCWIEL
Mus_musculus_SMAD2_NP034884.2                                               CTIRMSFVKGWGAEYQTVTSTPCWIEL
Mus_musculus_SMAD3_NP058049.3                                               CTIRMSFVKGWGAEYQTVTSTPCWIEL
Apis_mellifera_Smox_XP396056.4                                              CTIRMSFVKGWGAAYQTVTSTPCWIEL
Drosophila_melanogaster_Smox_NP511079.1                                     CTIRMSFVKGWGAEYQTVTSTPCWIEL
Lottia_gigantea_SMAD23_189014                                               CTIRMSFVKGWGAEYQTVTSTPSWIEI
Gryllus_bimaculatus_Smox_TRINITY_DN36276_c1_g2_i3                           CTIRMSFVKGWGAEYQTVTSTPCWIEL
Gryllus_bimaculatus_MAD_TRINITY_DN44474_c5_g1_i4                            CTIRMSFVKGWGAEYQDVTSTPCWVEI
Mus_musculus_SMAD4_NP032566.2                                               CILRMSFVKGWGPDYQSIKETPCWIEI
Nematostella_vectensis_SMAD4_EDO31382.1                                     CILRLSFVKGWGPDYKSIKETPCWIEI
Apis_mellifera_Medea_SMAD4_XP392838.4                                       CILRLSFVKGWGPDYQSIKETPCWIEV
Drosophila_melanogaster_Medea_SMAD4_AAC38971.1                              CILRLSFVKGWGPDYQSIKETPCWIEV
Lottia_gigantea_SMAD4_131078                                                CILRLSFVKGWGPDYKSIKETPCWIEV
Gryllus_bimaculatus_Medea_TRINITY_DN39054_c2_g4_i2                          CILRLSFVKGWGPDYQSIKETPCWIEV
Mus_musculus_SMAD6_NP032568.3                                               HSVRISFAKGWGPCYQFITSCPCWLEI
Lottia_gigantea_SMAD67_145516                                               CSIRISFAKGWGPFYQFVTSCPCWLEI
Mus_musculus_SMAD7_NP_001036125.1                                           FTVQISFVKGWGQCYQFISSCPCWLEV
Apis_mellifera_DAD_XP396816.3                                               NSVRISFAKGWGPKYQEVTSCPCWLEV
Gryllus_bimaculatus_DAD_TRINITY_DN35066_c0_g1_i1_TRINITY_DN43199_c12_g1_i1  NSVRISFAKGWGPKYQEVTACPCWIEV
Nematostella_vectensis_SMAD67_XP001631691.1                                 ESVRISFAKGWGASYPVVTSCPCWLEI
Drosophila_melanogaster_DAD_NP477260.1                                      FSIKISFGKGWGRDYQDIMGCPCWLEV
Oncopeltus_fasciatus_PTY09270.1_Smox                                        CTIRMSFVKGWGAEYQTVTSTPCWIEL
Oncopeltus_fasciatus_PTY16355.1_mothers_against_dpp_1                       CTIRMSFVKGWGAEYQDVTSTPCWIEI
Oncopeltus_fasciatus_PTY17051.1_mothers_against_dpp_2                       CTIRMSFVKGWGAEYQDVTSTPCWIEI
Oncopeltus_fasciatus_PTY17052.1_mothers_against_dpp_3                       CIIRMSFVKGWGAEYQDVTSTPCWIEI
Oncopeltus_fasciatus_PTY19655.1_DAD                                         NSVRISFAKGWGPKYQEITACPVWLEV
Oncopeltus_fasciatus_PTY19670.1_medea_isoform_A                             CILRLSFVKGWGPDYQSIKETPCWIEV
Oncopeltus_fasciatus_PTY19671.1_medea_isoform_B                             CILRLSFVKGWGPDYQSIKETPCWIEV
Oncopeltus_fasciatus_PTY19672.1_medea_isoform_C                             CILRLSFVKGWGPDYQSIKETPCWIEV
Tribolium_castaneum_MadX_TC008788                                           CTVRISFVEGWGNEVGGITEKPCWLEV
Tribolium_castaneum_Smox_TC010162                                           CTIRMSFVKGWGAEYQTVTSTPCWIEL
Tribolium_castaneum_Med_TC010848                                            CILRLSFVKGWGPDYQSIKETPCWVEI
Tribolium_castaneum_Mad_TC014924                                            CMIRMSFVKGWGAEYQDVTSTPCWIEV
Tribolium_castaneum_DAD_TC004840                                            NSIRISFAKGWGPLYQEITSCPCWLEI
Nasonia_vitripennis_Mad1_XP_001601460.2                                     CTIRMSFVKGWGAEYQDVTSTPCWIEV
Nasonia_vitripennis_Mad2_XP_001602991.1                                     CTIRMSFVKGWGAEYQDVTSTPCWIEM
Nasonia_vitripennis_Smox_XP_001608214.2                                     CTIRMSFVKGWGAEYQTVTSTPCWIEL
Nasonia_vitripennis_Medea_XP_003427724.1                                    SILRVSFIKGFGSDYQSIKETPCWIEI
;
end;
