# Supplementary material for: Striking parallels between dorsoventral patterning in Drosophila and Gryllus reveal a complex evolutionary history behind a model gene regulatory network
Source: eLife. 2021 Mar 30;10:e68287. doi: 10.7554/eLife.68287 (PMC8051952; doi:10.7554/eLife.68287)
Supplement: Supplementary file 3. [file elife-68287-supp3.zip › File S3 /DegappedUsedForPhylogeneticAnalysis/smads.phy]

 45 127
M.mu.SMAD1 IVYYELNNRV GEAFHASSTS VLVSNKNRFC LGLLSNVNRN STIENTRRHI
M.mu.SMAD5 IVYYELNNRV GEAFHASSTS VLVSNKSRFC LGLLSNVNRN STIENTRRHI
L.g.SMAD15 IVYYELNNRV GEAFHASRSS IVVSNADRFC LGLLSNVNRN STIENTRRHI
M.mu.SMAD8 VAYYELNNRV GETFQASSRS VLISNRNRFC LGLLSNVNRN STIENTRRHI
Ne158_ABC8 IAYYELNNRV GELFHAKSTS LIVTNSERFC LGLLSNVNRN STIENTRRHI
D.mea.MAD  IAYYELNCRV GEVFHCNNNS VIVSNSDRCC LGQLSNVNRN STIENTRRHI
T.c.MAD_EF IAYYELNFRV GEVFHCHSTS VIVSNSDRFC LGQLSNVNRN STIENTRRHI
Ne23_XP001 ISYYEMNTRV GETFHASQPS LTVSSSDRFC LGLLSNINRN PPIEMTRKHI
M.mu.SMAD2 IAYYELNQRV GETFHASQPS LTVSNSERFC LGLLSNVNRN ATVEMTRRHI
M.mu.SMAD3 ISYYELNQRV GETFHASQPS MTVSNSERFC LGLLSNVNRN AAVELTRRHI
A.mel.Smox ISYYELNTRV GETFHASQPS ITVSNSERFC LGLLSNVNRN TVVEQTRRHI
D.mea.Smox ISYYELNTRV GETFHASQPS ITVSNSERFC LGLLSNVNRN EVVEQTRRHI
L.g.SMAD23 IAYYELNTRV GETFHASQPS LTVSNSERFC LGLLSNVNRT QQVEMTRRYI
G.b.Smox_T ISYYELNTRV GETFHASQPS ITVSNSERFC LGLLSNVNRN TVVEQTRRHI
G.b.MAD_TR IAYYELNCRV GEVFHCQTNV IVVNNSDRFC LGQLSNVNRN STIENTRRHI
M.mu.SMAD4 IAYFEMDVQV GETFKVPSPV VTVSGGDRFC LGQLSNVHRT EAIERARLHI
Ne.ve.SMAD IAYFELDQQV GEIFKVTSPS VTVSGGNRFC LGQLSNVHRT EASERARLHI
A.mel.Mede VGYFELDTQV GETFKVSSPT VTVSGGNRFC LGALSNVHRT EQSEKARLHI
D.mea.Mede IAYFELDTQV GETFKVPSPN VIISGGNRFC LGALSNVHRT EQSERARLHI
L.g.SMAD4  ITYFELDQQV GETFKVPYST VTVSSIDRFC LGQLSNVHRT EASERARLHI
G.b.Medea  VAYFELDTQV GETFKVPSPN VTVSGGNRFC LGALSNVHRT EQSEKARLHI
M.mu.SMAD6 VAYWEHRTRV GRLYAVYDQA VSIPQGSGFC LGQLNLEQRS ESVRRTRSKI
L.g.SMAD67 IAYWELRQRV GRLFTVFNPS ISVPHGDGMS LEILQNKPNL ESVKRTREKI
M.mu.SMAD7 VAYWEEKTRV GRLYCVQEPS LDIPQGNGFC LGQLNSDNKS QLVQKVRSKI
A.mel.DAD  LAYWELGGRV GRLYPVEPST VNVHDGDGLC LATLANHIAP PAVQRTRSKI
G.b.DAD_TR LAYWELAVRV GRLFAVEAPS VDVPRGDGLC LSTLADANAP DAVRRARAKI
Ne67_XP001 VAYWELNECI GPFYHGHQDV INIPKPKGFC LAGLDNQNVS DGTKRARNHV
D.mea.DAD  IAYWEMAHRV GEFFHAKTNA VNISEVDSMC LRDLTGNQIH SVVPKARHTV
O.f.PTY092 MDYFEVCVWI QTFFKVVKFF ILMSNSERFC LGLLSNVNRN SVVEQIRRHI
O.f.PTY163 IAYYELNFRV GEVFHCLTNS VIVRNKNRFC LGQLPNINRN STVENTRGRI
O.f.PTY170 IAYYELNCRV GEVFHCQAHS VIVSNLNRFC LGQLSNVNRN STIENTRRHI
O172.1_mot IAYYELNCRV GQVFHCQAHS VIVSNMNRFC LGQLSNVNRN STIENTRRHI
O1955.1_DA LAYWELSARV GRQYPVITSS INVPHGDGLS LKTLAQVEPQ ASVLKAREKI
O.f.PTY196 IAYFELDTQV GETFKVSSPS VTVSGANRFC LGALSNVHRT EQSERARLHI
O1971.1_me IAYFELDTQV GETFKVSSPS VTVSGANRFC LGALSNVHRT EQSERARLHI
O1972.1_me IAYFELDTQV GETFKVSSPS VTVSGANRFC LGALSNVHRT EQSERARLHI
T.c.MadX_T IYYYEKGSRI GDAFPCQGLS AWVQRNDRFN LFEKENAGRE WTVKNTRQQI
T.c.Smox_T ISYYELNTRV GETFHASQPS ITVSNSERFC LGLLSNVNRN TVVEQTRRHI
T.c.Med_TC VAYFELDTQV GETFKVPSPN VTISGGNRFC LGALSNVHRT DQSERARLHI
T.c.Mad_TC IAYYELNFRV GEVFHCHSTS VIVNNSDRFC LGQLSNVNRN STIENTRRHI
T.c.DAD_TC LAYWELAQRV GPLFPVEAPA VNVPYCDGLS LETLAQCNAP ESVRHGRCKI
Na.vi.Mad1 IAYYELNCRV GEVFHCQSHS VIVNNSDRFC LGQLSNVNRN STIENTRRHI
Na.vi.Mad2 IAYYELNSRV GEVFHCQSPS VIVNNSARFC LGQLSNVNRN STIENTRRHI
Na.vi.Smox ISYYELNTRV GETFHASQPS ITVSNSERFC LGLLSNVNRN TVVEQTRRHI
Na.vi.Mede IAYFELDTQV GETYKVNKQT ITIFSKNRFC LGALSNIHRT ERSEKTRLHI

           GKGVHLYYVG GEVYAECLSD SSIFVQSRNC NYHHGFVCKG CSLKIFNNQE
           GKGVHLYYVG GEVYAECLSD SSIFVQSRNC NFHHGFVCKS CSLKIFNNQE
           SKGVHLYYVG GEVFAECLSD SSIFVQSRNC NYHHGFVCKG CSLKIFNNQE
           GKGVHLYYVG GEVYAECVSD SSIFVQSRNC NYQHGFVCKG CSLKVFNNQL
           GKGVHLYYVG GEVYAECLSD SAIFVQSRNC NHSHGFVCKG CTLKIFNNQE
           GKGVHLYYVT GEVYAECLSD SAIFVQSRNC NYHHGFVCKG CSLKIFNNQE
           GKGVHLYYVN GEVYAECLSD SPIFVQSRNC NHHHGFVCKG CSLRIFNNAE
           GKGVRLYYIG GEVFAECLSD SSIFVQSPNC NQRYNWVCKG CNLKIFNNQE
           GRGVRLYYIG GEVFAECLSD SAIFVQSPNC NQRYGWVCKG CNLKIFNNQE
           GRGVRLYYIG GEVFAECLSD SAIFVQSPNC NQRYGWVCKG CNLKIFNNQE
           GKGARLYYIG GEVFAECLSD SSIFVQSPNC NQRYGWVCKG CNLKIFNNQE
           GKGVRLYYIG GEVFAECLSD SSIFVQSPNC NQRYGWVCKG CNLKIFNNQE
           GKGVRLYYIG GEVFAECLSE NAVFVQSPNC NQRYGWVCKG CNLKIFNNQE
           GKGVRLYYIG GEVFAECLSD SSIFVQSPNC NQRYGWVCKG CNLKIFNNQE
           GKGVQLVYIG GEVYAQNKSD SAIFVQSRNC NHHHGFVCKG CSLKIFNNQE
           GKGVQLECKG GDVWVRCLSD HAVFVQSYYL DREAGRVHKS AYIKVFDLRQ
           GKGVQLDVRG GDVWVRCLSE HSVFVQSYYL DREAGRVHKS AYIKVFDLRA
           GKGVVLDLRG GDVWLRCQSE HSVFVQSYYL DREAGRVHKS AYIKVFDLRQ
           GKGVQLDLRG GDVWLRCLSD NSVFVQSYYL DREAGRVHKA ACIKVFDLRQ
           GKGVQLDYRG GDVWIRCVSD HSVFVQSYYL DREAGRVHKS AYIKVFDIRQ
           GKGVQLDLRG GDVWLRCLSD HSVFVQSYYL DREAGRVHKS AYIKVFDLRQ
           GFGILLSKEP DGVWAYNRGE HPIFVNSPTL DAPGGRVRKG YSIKVFDFER
           GFGIILSKEA DGVWVYNRSS YPIFVNSPTL DDPESRVRKG YSIKIYDFEL
           GCGIQLTREV DGVWVYNRSS YPIFIKSATL DNPDSRVHKG FSIKAFDYEK
           GLGLMLSQEA DGVWAYNRSE SPIFVNSPTL DDPESRVYRG FCLNIFDRTK
           GLGVTLSCEV DGVWAYNRSD GPIFVNSPTL DDPDSRVYRG HCINVFEHAK
           GFGLQLSREE DGIWIYNRSE YAVFANGTTF TPSASQVTKG FSLKIYDYNH
           GLGVTLSLEN GDVWIYNRGN TTIFVDSPTL SENLDRVCKG YCLKAFETNR
           GKGVRLYYIG GEVFAECLSD SAIFVQSPNC NQRYGWVCKG CNLKIFNNQE
           GKGVHLYYIG GEVYAECLSE NAIFVQSRNC NHRHGFVCKG CSLKIFNNQE
           GKGVHLYYVG GEVYAECLSD SAIFVQSRNC NHHHGFVCKG CSLKIFNNQE
           GKGVHLYYVG GEVYAECLSD AAIFVQSRNC NHHHGFVCKG CSLKIFNNQE
           GKGVTLSMEE DGVWAFNRSE CPMFVNSPAL DDPDSRVYRG YCLNIYSGRP
           GKGVQLDLRG GDVWLRCLSD HSVFVQSYYL DREAGRVHKS AYIKVFDLRQ
           GKGVQLDLRG GDVWLRCLSD HSVFVQSYYL DREAGRVHKS AYIKVFDLRQ
           GKGVQLDLRG GDVWLRCLSD HSVFVQSYYL DREAGRVHKS AYIKVFDLRQ
           GRGITLHYVK GQIYVQLWSD SDLYVNSRFY NRLKNYICKC RHMKLFRDDE
           GKGVRLYYIG GEVFAECLSD SSIFVQSPNC NQRYGWVCKG CNLKIFNNQE
           GKGVQLDLRG GDVWLRCLSD HSVFVQSYYL DREAGRVHKS AYIKVFDLRQ
           GKGVHLYYVN GEVYAECLSD SPIFVQSRNC NHHHGFVCKG CSLRIFNNAE
           GLGVTLSHEG GSVWVYNRSE NPIFVNSVTL DSADSPPTRE QCLCVYDPQK
           GKGVHLYYVG GEVYAECLSD SAIFVQSRNC NHHHGFVCKG CSLKIFNNQE
           GKGVQLHYVS GALFAECNSD SAIFVQSRNC NTQRGFVIKT CSLKIFDNQL
           GKGVRLYYIG GEVFAECLSD SSIFVQSPNC NQRYGWVCKG CNLKIFNNQE
           GKGVQLELRG GDVWLKCQSH NSVFVQSQFL DREAGRCHKA THIKVFDLNQ

           CTIRMSFVKG WGAEYQDVTS TPCWIEI
           CTIRMSFVKG WGAEYQDVTS TPCWIEI
           CTIRMSFVKG WGAEYQDVTS TPCWIEL
           CTIRMSFVKG WGAEYQDVTS TPCWIEI
           CSIRISFVKG WGAEYQDVTS TPCWIEV
           CTIRMSFVKG WGAEYQDVTS TPCWIEI
           CMIRMSFVKG WGAEYQDVTS TPCWIEV
           CTIRMSFVKG WGAEYQTVTS TPCWIEL
           CTIRMSFVKG WGAEYQTVTS TPCWIEL
           CTIRMSFVKG WGAEYQTVTS TPCWIEL
           CTIRMSFVKG WGAAYQTVTS TPCWIEL
           CTIRMSFVKG WGAEYQTVTS TPCWIEL
           CTIRMSFVKG WGAEYQTVTS TPSWIEI
           CTIRMSFVKG WGAEYQTVTS TPCWIEL
           CTIRMSFVKG WGAEYQDVTS TPCWVEI
           CILRMSFVKG WGPDYQSIKE TPCWIEI
           CILRLSFVKG WGPDYKSIKE TPCWIEI
           CILRLSFVKG WGPDYQSIKE TPCWIEV
           CILRLSFVKG WGPDYQSIKE TPCWIEV
           CILRLSFVKG WGPDYKSIKE TPCWIEV
           CILRLSFVKG WGPDYQSIKE TPCWIEV
           HSVRISFAKG WGPCYQFITS CPCWLEI
           CSIRISFAKG WGPFYQFVTS CPCWLEI
           FTVQISFVKG WGQCYQFISS CPCWLEV
           NSVRISFAKG WGPKYQEVTS CPCWLEV
           NSVRISFAKG WGPKYQEVTA CPCWIEV
           ESVRISFAKG WGASYPVVTS CPCWLEI
           FSIKISFGKG WGRDYQDIMG CPCWLEV
           CTIRMSFVKG WGAEYQTVTS TPCWIEL
           CTIRMSFVKG WGAEYQDVTS TPCWIEI
           CTIRMSFVKG WGAEYQDVTS TPCWIEI
           CIIRMSFVKG WGAEYQDVTS TPCWIEI
           NSVRISFAKG WGPKYQEITA CPVWLEV
           CILRLSFVKG WGPDYQSIKE TPCWIEV
           CILRLSFVKG WGPDYQSIKE TPCWIEV
           CILRLSFVKG WGPDYQSIKE TPCWIEV
           CTVRISFVEG WGNEVGGITE KPCWLEV
           CTIRMSFVKG WGAEYQTVTS TPCWIEL
           CILRLSFVKG WGPDYQSIKE TPCWVEI
           CMIRMSFVKG WGAEYQDVTS TPCWIEV
           NSIRISFAKG WGPLYQEITS CPCWLEI
           CTIRMSFVKG WGAEYQDVTS TPCWIEV
           CTIRMSFVKG WGAEYQDVTS TPCWIEM
           CTIRMSFVKG WGAEYQTVTS TPCWIEL
           SILRVSFIKG FGSDYQSIKE TPCWIEI
