# Supplementary material for: Striking parallels between dorsoventral patterning in Drosophila and Gryllus reveal a complex evolutionary history behind a model gene regulatory network
Source: eLife. 2021 Mar 30;10:e68287. doi: 10.7554/eLife.68287 (PMC8051952; doi:10.7554/eLife.68287)
Supplement: Supplementary file 3. [file elife-68287-supp3.zip › File S3 /DegappedUsedForPhylogeneticAnalysis/smurf 2.fa]

>Danio_rerio_SMURF2_NP001107898.1
LPPGWEIRNTATGRVYFVDHNNRTTQFTDPRLSANLPKYKRDLVQKLKILRQLSQQQPQAGHCRIEVSREEIFEESYRQV
MKMRPKDLWKRLMVKFRGEEGLDYGGVAREWLYLLSHEMLNPYYGLFQYSRDDIYTLQINPDSAVNPEHLSYFHFVGRIM
GMAVFHGHYIDGGFTLPFYKQLLGKPITLDDMESV

>Homo_sapiens_SMURF2_NP073576.1
LPPGWEIRNTATGRVYFVDHNNRTTQFTDPRLSALCPRYKRDLVQKLKILRQLSQQQPQAGHCRIEVSREEIFEESYRQV
MKMRPKDLWKRLMIKFRGEEGLDYGGVAREWLYLLSHEMLNPYYGLFQYSRDDIYTLQINPDSAVNPEHLSYFHFVGRIM
GMAVFHGHYIDGGFTLPFYKQLLGKSITLDDMELV

>Danio_rerio_SMURF1_NP001001943.1
LPPGREIRSTVSGRIYFVDHNNRTTQFTDPRLHHEVGRYERDLVQKLKVLRHLSLQQPQAGHCRIEVSREEIFEESYRQI
MKMRPKDLKKRLMVKFRGEEGLDYGGVAREWLYLLCHEMLNPYYGLFQYSTDNIYTLQINPDSSINPDHLSYFHFVGRIM
GLAVFHGHYINGGFTLPFYKQLLGKPIQLCDLETV

>Homo_sapiens_SMURF1_AAF08298.2
LPPGWEVRSTVSGRIYFVDHNNRTTQFTDPRLHHEGSRYERDLVQKLKVLRHLSLQQPQAGHCRIEVSREEIFEESYRQI
MKMRPKDLKKRLMVKFRGEEGLDYGGVAREWLYLLCHEMLNPYYGLFQYSTDNIYMLQINPDSSINPDHLSYFHFVGRIM
GLAVFHGHYINGGFTVPFYKQLLGKPIQLSDLESV

>Lottia_gigantea_SMURF_81273
LPAGWEPRVTGTGRVYYVDHRSRTTQFTDPRLSIQKHKYKRDLVQKIKLLRGLLSLAPPAGHCRLEVSREEVFEDSYRQV
MKMKGKDLRKRLMVKFRGEEGLDYGGVAREWFYLLSHEMLNPYYGLFQYSREDNYTLQINPDSGINPDHLSYLHFVGRVI
GMAIFHGHYLDGGFTMPFYKQLLSKPTTLDDLESV

>Apis_mellifera_SMURF_XP396318.4
LPSGWEMRQTQSGRVYFVDHNNRTTQFTDPRLSSELPKYKRDLVAKLKCLRALNALQPQSGHCRLEVSRNEIFEESYRLI
MKMRPKDMRKRLMVKFRGEEGLDYGGVAREWLYLLSHEMLNPQYGLFQYSRDDNYTLQINPDSGINPEHLSYFHFAGRII
GIAVFHGHHIDGGFTTPFYKMLLNKAITLTDIEGV

>Tribolium_castaneum_lethal_with_a_checkpoint_kinase_SMURF_XP966429.2
LPPGWEMRQTASGRIYFVDHNNRTTQFTDPRLNTELPKYRRDLVAKLKTLRALTALQPQSGHCRLEVSRNEVFEESYRLI
MKMRPKDMRKRLMVKFKGEEGLDYGGVAREWLHLLSREMLNPQYGLFQYSRDDHYTLQINPDSAVNPEHLSYFHFVGRIL
GIAVFHNHQLEGGFTLPFYKQLLNKPITLQDIEGV

>Drosophila_melanogaster_lethal_with_a_checkpoint_kinase_SMURF_NP523779.1
LPSGWEQRKTASGRVYFVDHNNRTTQFTDPRLSGDLPKYRRDLVGKLRALRTLQTMQPQSGHCRLEVSRNEIFEESYRLI
MKMRAKDMRKRLMVKFKGEEGLDYGGVAREWLHLLSREMLNPQYGLFQYSRDDHYTLQINPDSGVNPDHLSYFHFVGRTL
GIAVFHGHCLDGGFTTPFYKQLLNKPITLGDIEGV

>Gryllus_bimaculatus_Smurf_TRINITY_DN37982_c4_g1_i1
LPPGWEMRQTGSGRIYFVDHNNRTTQFTDPRLSSSVIKYKRDLVAKQMVLRALQALQPQSGHCRLEVSRSEIFEESYRLV
MKMRPKDMRKRLMVKFRGEEGLDYGGVAREWLYLLSHEMLNPQYGLFQYSREDNYTLQINTDSSVNPEHLSYFHFVGRII
GIAVFHGHYIDGGFTMPFYKMLLNKPITLTDIEGV

>Homo_sapiens_Wwp2_AAC51325.1
LPPGWEMKYTSEGVRYFVDHNTRTTTFKDPRPGFESGAYDRSFRWKYHQFRFLCHSNALPSHVKISVSRQTLFEDSFQQI
MNMKPYDLRRRLYIIMRGEEGLDYGGIAREWFFLLSHEVLNPMYCLFEYAGKNNYCLQINPASSINPDHLTYFRFIGRFI
AMALYHGKFIDTGFTLPFYKRMLNKRPTLKDLESI

>Oncopeltus_fasciatus_Smurf_PTY11424.1
LPPGWESRHTPSGRVYYVDHNNRTTQFTHPAALYHYTKYRRDLVAKQKILKLLAALQPQSGHCRLEVSRHEIFEESYRLV
MKMRAKDLRKRLMVKFRGEEGLDYGGVAREWLYLLSHEMLNPQYGLFQYSTESNYTLQINPDSGVNPEHLSYFHFVGRII
GIAVFHGHYIDGGFTTPFYKMLLNKPITLDDIESV

>Nasonia_vitripennis_SMURF_XP_001606601.2
LPSGWEMRQTQSGRVYFVDHNNRTTQFTDPRLSTQIIKYKRDLVAKLKCLRALNALQPQTGHCRLEVSRNEIFEESYRLI
MKMRPKDMRKRLMVKFRGEEGLDYGGVAREWLYLLSHEMLNPQYGLFQYSRDDNYTLQINADSGINPEHLSYFHFAGRII
GIAVFHGHHVDGGFTTPFYKMLLNKAITLSDIEGV

>Tribolium_castaneum_SMURF_XP_008197286.1
LPPGWEMRQTASGRIYFVDHNNRTTQFTDPRLNTQILKYRRDLVAKLKTLRALTALQPQSGHCRLEVSRNEVFEESYRLI
MKMRPKDMRKRLMVKFKGEEGLDYGGVAREWLHLLSREMLNPQYGLFQYSRDDHYTLQINPDSAVNPEHLSYFHFVGRIL
GIAVFHNHQLEGGFTLPFYKQLLNKPITLQDIEGV
