# Supplementary material for: Striking parallels between dorsoventral patterning in Drosophila and Gryllus reveal a complex evolutionary history behind a model gene regulatory network
Source: eLife. 2021 Mar 30;10:e68287. doi: 10.7554/eLife.68287 (PMC8051952; doi:10.7554/eLife.68287)
Supplement: Supplementary file 3. [file elife-68287-supp3.zip › File S3 /DegappedUsedForPhylogeneticAnalysis/smurf 2.nxs]

#NEXUS
BEGIN DATA;
dimensions ntax=13 nchar=195;
format missing=?
interleave datatype=PROTEIN gap= -;

matrix
Danio_rerio_SMURF2_NP001107898.1                                          LPPGWEIRNTATGRVYFVDHNNRTTQFTDPRLSANLPKYKRDLVQKLKIL
Homo_sapiens_SMURF2_NP073576.1                                            LPPGWEIRNTATGRVYFVDHNNRTTQFTDPRLSALCPRYKRDLVQKLKIL
Danio_rerio_SMURF1_NP001001943.1                                          LPPGREIRSTVSGRIYFVDHNNRTTQFTDPRLHHEVGRYERDLVQKLKVL
Homo_sapiens_SMURF1_AAF08298.2                                            LPPGWEVRSTVSGRIYFVDHNNRTTQFTDPRLHHEGSRYERDLVQKLKVL
Lottia_gigantea_SMURF_81273                                               LPAGWEPRVTGTGRVYYVDHRSRTTQFTDPRLSIQKHKYKRDLVQKIKLL
Apis_mellifera_SMURF_XP396318.4                                           LPSGWEMRQTQSGRVYFVDHNNRTTQFTDPRLSSELPKYKRDLVAKLKCL
Tribolium_castaneum_lethal_with_a_checkpoint_kinase_SMURF_XP966429.2      LPPGWEMRQTASGRIYFVDHNNRTTQFTDPRLNTELPKYRRDLVAKLKTL
Drosophila_melanogaster_lethal_with_a_checkpoint_kinase_SMURF_NP523779.1  LPSGWEQRKTASGRVYFVDHNNRTTQFTDPRLSGDLPKYRRDLVGKLRAL
Gryllus_bimaculatus_Smurf_TRINITY_DN37982_c4_g1_i1                        LPPGWEMRQTGSGRIYFVDHNNRTTQFTDPRLSSSVIKYKRDLVAKQMVL
Homo_sapiens_Wwp2_AAC51325.1                                              LPPGWEMKYTSEGVRYFVDHNTRTTTFKDPRPGFESGAYDRSFRWKYHQF
Oncopeltus_fasciatus_Smurf_PTY11424.1                                     LPPGWESRHTPSGRVYYVDHNNRTTQFTHPAALYHYTKYRRDLVAKQKIL
Nasonia_vitripennis_SMURF_XP_001606601.2                                  LPSGWEMRQTQSGRVYFVDHNNRTTQFTDPRLSTQIIKYKRDLVAKLKCL
Tribolium_castaneum_SMURF_XP_008197286.1                                  LPPGWEMRQTASGRIYFVDHNNRTTQFTDPRLNTQILKYRRDLVAKLKTL

Danio_rerio_SMURF2_NP001107898.1                                          RQLSQQQPQAGHCRIEVSREEIFEESYRQVMKMRPKDLWKRLMVKFRGEE
Homo_sapiens_SMURF2_NP073576.1                                            RQLSQQQPQAGHCRIEVSREEIFEESYRQVMKMRPKDLWKRLMIKFRGEE
Danio_rerio_SMURF1_NP001001943.1                                          RHLSLQQPQAGHCRIEVSREEIFEESYRQIMKMRPKDLKKRLMVKFRGEE
Homo_sapiens_SMURF1_AAF08298.2                                            RHLSLQQPQAGHCRIEVSREEIFEESYRQIMKMRPKDLKKRLMVKFRGEE
Lottia_gigantea_SMURF_81273                                               RGLLSLAPPAGHCRLEVSREEVFEDSYRQVMKMKGKDLRKRLMVKFRGEE
Apis_mellifera_SMURF_XP396318.4                                           RALNALQPQSGHCRLEVSRNEIFEESYRLIMKMRPKDMRKRLMVKFRGEE
Tribolium_castaneum_lethal_with_a_checkpoint_kinase_SMURF_XP966429.2      RALTALQPQSGHCRLEVSRNEVFEESYRLIMKMRPKDMRKRLMVKFKGEE
Drosophila_melanogaster_lethal_with_a_checkpoint_kinase_SMURF_NP523779.1  RTLQTMQPQSGHCRLEVSRNEIFEESYRLIMKMRAKDMRKRLMVKFKGEE
Gryllus_bimaculatus_Smurf_TRINITY_DN37982_c4_g1_i1                        RALQALQPQSGHCRLEVSRSEIFEESYRLVMKMRPKDMRKRLMVKFRGEE
Homo_sapiens_Wwp2_AAC51325.1                                              RFLCHSNALPSHVKISVSRQTLFEDSFQQIMNMKPYDLRRRLYIIMRGEE
Oncopeltus_fasciatus_Smurf_PTY11424.1                                     KLLAALQPQSGHCRLEVSRHEIFEESYRLVMKMRAKDLRKRLMVKFRGEE
Nasonia_vitripennis_SMURF_XP_001606601.2                                  RALNALQPQTGHCRLEVSRNEIFEESYRLIMKMRPKDMRKRLMVKFRGEE
Tribolium_castaneum_SMURF_XP_008197286.1                                  RALTALQPQSGHCRLEVSRNEVFEESYRLIMKMRPKDMRKRLMVKFKGEE

Danio_rerio_SMURF2_NP001107898.1                                          GLDYGGVAREWLYLLSHEMLNPYYGLFQYSRDDIYTLQINPDSAVNPEHL
Homo_sapiens_SMURF2_NP073576.1                                            GLDYGGVAREWLYLLSHEMLNPYYGLFQYSRDDIYTLQINPDSAVNPEHL
Danio_rerio_SMURF1_NP001001943.1                                          GLDYGGVAREWLYLLCHEMLNPYYGLFQYSTDNIYTLQINPDSSINPDHL
Homo_sapiens_SMURF1_AAF08298.2                                            GLDYGGVAREWLYLLCHEMLNPYYGLFQYSTDNIYMLQINPDSSINPDHL
Lottia_gigantea_SMURF_81273                                               GLDYGGVAREWFYLLSHEMLNPYYGLFQYSREDNYTLQINPDSGINPDHL
Apis_mellifera_SMURF_XP396318.4                                           GLDYGGVAREWLYLLSHEMLNPQYGLFQYSRDDNYTLQINPDSGINPEHL
Tribolium_castaneum_lethal_with_a_checkpoint_kinase_SMURF_XP966429.2      GLDYGGVAREWLHLLSREMLNPQYGLFQYSRDDHYTLQINPDSAVNPEHL
Drosophila_melanogaster_lethal_with_a_checkpoint_kinase_SMURF_NP523779.1  GLDYGGVAREWLHLLSREMLNPQYGLFQYSRDDHYTLQINPDSGVNPDHL
Gryllus_bimaculatus_Smurf_TRINITY_DN37982_c4_g1_i1                        GLDYGGVAREWLYLLSHEMLNPQYGLFQYSREDNYTLQINTDSSVNPEHL
Homo_sapiens_Wwp2_AAC51325.1                                              GLDYGGIAREWFFLLSHEVLNPMYCLFEYAGKNNYCLQINPASSINPDHL
Oncopeltus_fasciatus_Smurf_PTY11424.1                                     GLDYGGVAREWLYLLSHEMLNPQYGLFQYSTESNYTLQINPDSGVNPEHL
Nasonia_vitripennis_SMURF_XP_001606601.2                                  GLDYGGVAREWLYLLSHEMLNPQYGLFQYSRDDNYTLQINADSGINPEHL
Tribolium_castaneum_SMURF_XP_008197286.1                                  GLDYGGVAREWLHLLSREMLNPQYGLFQYSRDDHYTLQINPDSAVNPEHL

Danio_rerio_SMURF2_NP001107898.1                                          SYFHFVGRIMGMAVFHGHYIDGGFTLPFYKQLLGKPITLDDMESV
Homo_sapiens_SMURF2_NP073576.1                                            SYFHFVGRIMGMAVFHGHYIDGGFTLPFYKQLLGKSITLDDMELV
Danio_rerio_SMURF1_NP001001943.1                                          SYFHFVGRIMGLAVFHGHYINGGFTLPFYKQLLGKPIQLCDLETV
Homo_sapiens_SMURF1_AAF08298.2                                            SYFHFVGRIMGLAVFHGHYINGGFTVPFYKQLLGKPIQLSDLESV
Lottia_gigantea_SMURF_81273                                               SYLHFVGRVIGMAIFHGHYLDGGFTMPFYKQLLSKPTTLDDLESV
Apis_mellifera_SMURF_XP396318.4                                           SYFHFAGRIIGIAVFHGHHIDGGFTTPFYKMLLNKAITLTDIEGV
Tribolium_castaneum_lethal_with_a_checkpoint_kinase_SMURF_XP966429.2      SYFHFVGRILGIAVFHNHQLEGGFTLPFYKQLLNKPITLQDIEGV
Drosophila_melanogaster_lethal_with_a_checkpoint_kinase_SMURF_NP523779.1  SYFHFVGRTLGIAVFHGHCLDGGFTTPFYKQLLNKPITLGDIEGV
Gryllus_bimaculatus_Smurf_TRINITY_DN37982_c4_g1_i1                        SYFHFVGRIIGIAVFHGHYIDGGFTMPFYKMLLNKPITLTDIEGV
Homo_sapiens_Wwp2_AAC51325.1                                              TYFRFIGRFIAMALYHGKFIDTGFTLPFYKRMLNKRPTLKDLESI
Oncopeltus_fasciatus_Smurf_PTY11424.1                                     SYFHFVGRIIGIAVFHGHYIDGGFTTPFYKMLLNKPITLDDIESV
Nasonia_vitripennis_SMURF_XP_001606601.2                                  SYFHFAGRIIGIAVFHGHHVDGGFTTPFYKMLLNKAITLSDIEGV
Tribolium_castaneum_SMURF_XP_008197286.1                                  SYFHFVGRILGIAVFHNHQLEGGFTLPFYKQLLNKPITLQDIEGV
;
end;
