# Supplementary material for: Striking parallels between dorsoventral patterning in Drosophila and Gryllus reveal a complex evolutionary history behind a model gene regulatory network
Source: eLife. 2021 Mar 30;10:e68287. doi: 10.7554/eLife.68287 (PMC8051952; doi:10.7554/eLife.68287)
Supplement: Supplementary file 3. [file elife-68287-supp3.zip › File S3 /DegappedUsedForPhylogeneticAnalysis/smurf 2.phy]

 13 195
Da.r.SMURF LPPGWEIRNT ATGRVYFVDH NNRTTQFTDP RLSANLPKYK RDLVQKLKIL
H.s.SMURF2 LPPGWEIRNT ATGRVYFVDH NNRTTQFTDP RLSALCPRYK RDLVQKLKIL
Da1_NP0010 LPPGREIRST VSGRIYFVDH NNRTTQFTDP RLHHEVGRYE RDLVQKLKVL
H.s.SMURF1 LPPGWEVRST VSGRIYFVDH NNRTTQFTDP RLHHEGSRYE RDLVQKLKVL
L.g.SMURF  LPAGWEPRVT GTGRVYYVDH RSRTTQFTDP RLSIQKHKYK RDLVQKIKLL
A.ml.SMURF LPSGWEMRQT QSGRVYFVDH NNRTTQFTDP RLSSELPKYK RDLVAKLKCL
T.c.lethal LPPGWEMRQT ASGRIYFVDH NNRTTQFTDP RLNTELPKYR RDLVAKLKTL
Dr.ma.leth LPSGWEQRKT ASGRVYFVDH NNRTTQFTDP RLSGDLPKYR RDLVGKLRAL
G.b.Smurf  LPPGWEMRQT GSGRIYFVDH NNRTTQFTDP RLSSSVIKYK RDLVAKQMVL
H.s.Wwp2_A LPPGWEMKYT SEGVRYFVDH NTRTTTFKDP RPGFESGAYD RSFRWKYHQF
O.f.Smurf  LPPGWESRHT PSGRVYYVDH NNRTTQFTHP AALYHYTKYR RDLVAKQKIL
N.v.SMURF  LPSGWEMRQT QSGRVYFVDH NNRTTQFTDP RLSTQIIKYK RDLVAKLKCL
T.c.SMURF  LPPGWEMRQT ASGRIYFVDH NNRTTQFTDP RLNTQILKYR RDLVAKLKTL

           RQLSQQQPQA GHCRIEVSRE EIFEESYRQV MKMRPKDLWK RLMVKFRGEE
           RQLSQQQPQA GHCRIEVSRE EIFEESYRQV MKMRPKDLWK RLMIKFRGEE
           RHLSLQQPQA GHCRIEVSRE EIFEESYRQI MKMRPKDLKK RLMVKFRGEE
           RHLSLQQPQA GHCRIEVSRE EIFEESYRQI MKMRPKDLKK RLMVKFRGEE
           RGLLSLAPPA GHCRLEVSRE EVFEDSYRQV MKMKGKDLRK RLMVKFRGEE
           RALNALQPQS GHCRLEVSRN EIFEESYRLI MKMRPKDMRK RLMVKFRGEE
           RALTALQPQS GHCRLEVSRN EVFEESYRLI MKMRPKDMRK RLMVKFKGEE
           RTLQTMQPQS GHCRLEVSRN EIFEESYRLI MKMRAKDMRK RLMVKFKGEE
           RALQALQPQS GHCRLEVSRS EIFEESYRLV MKMRPKDMRK RLMVKFRGEE
           RFLCHSNALP SHVKISVSRQ TLFEDSFQQI MNMKPYDLRR RLYIIMRGEE
           KLLAALQPQS GHCRLEVSRH EIFEESYRLV MKMRAKDLRK RLMVKFRGEE
           RALNALQPQT GHCRLEVSRN EIFEESYRLI MKMRPKDMRK RLMVKFRGEE
           RALTALQPQS GHCRLEVSRN EVFEESYRLI MKMRPKDMRK RLMVKFKGEE

           GLDYGGVARE WLYLLSHEML NPYYGLFQYS RDDIYTLQIN PDSAVNPEHL
           GLDYGGVARE WLYLLSHEML NPYYGLFQYS RDDIYTLQIN PDSAVNPEHL
           GLDYGGVARE WLYLLCHEML NPYYGLFQYS TDNIYTLQIN PDSSINPDHL
           GLDYGGVARE WLYLLCHEML NPYYGLFQYS TDNIYMLQIN PDSSINPDHL
           GLDYGGVARE WFYLLSHEML NPYYGLFQYS REDNYTLQIN PDSGINPDHL
           GLDYGGVARE WLYLLSHEML NPQYGLFQYS RDDNYTLQIN PDSGINPEHL
           GLDYGGVARE WLHLLSREML NPQYGLFQYS RDDHYTLQIN PDSAVNPEHL
           GLDYGGVARE WLHLLSREML NPQYGLFQYS RDDHYTLQIN PDSGVNPDHL
           GLDYGGVARE WLYLLSHEML NPQYGLFQYS REDNYTLQIN TDSSVNPEHL
           GLDYGGIARE WFFLLSHEVL NPMYCLFEYA GKNNYCLQIN PASSINPDHL
           GLDYGGVARE WLYLLSHEML NPQYGLFQYS TESNYTLQIN PDSGVNPEHL
           GLDYGGVARE WLYLLSHEML NPQYGLFQYS RDDNYTLQIN ADSGINPEHL
           GLDYGGVARE WLHLLSREML NPQYGLFQYS RDDHYTLQIN PDSAVNPEHL

           SYFHFVGRIM GMAVFHGHYI DGGFTLPFYK QLLGKPITLD DMESV
           SYFHFVGRIM GMAVFHGHYI DGGFTLPFYK QLLGKSITLD DMELV
           SYFHFVGRIM GLAVFHGHYI NGGFTLPFYK QLLGKPIQLC DLETV
           SYFHFVGRIM GLAVFHGHYI NGGFTVPFYK QLLGKPIQLS DLESV
           SYLHFVGRVI GMAIFHGHYL DGGFTMPFYK QLLSKPTTLD DLESV
           SYFHFAGRII GIAVFHGHHI DGGFTTPFYK MLLNKAITLT DIEGV
           SYFHFVGRIL GIAVFHNHQL EGGFTLPFYK QLLNKPITLQ DIEGV
           SYFHFVGRTL GIAVFHGHCL DGGFTTPFYK QLLNKPITLG DIEGV
           SYFHFVGRII GIAVFHGHYI DGGFTMPFYK MLLNKPITLT DIEGV
           TYFRFIGRFI AMALYHGKFI DTGFTLPFYK RMLNKRPTLK DLESI
           SYFHFVGRII GIAVFHGHYI DGGFTTPFYK MLLNKPITLD DIESV
           SYFHFAGRII GIAVFHGHHV DGGFTTPFYK MLLNKAITLS DIEGV
           SYFHFVGRIL GIAVFHNHQL EGGFTLPFYK QLLNKPITLQ DIEGV
