# Supplementary material for: Striking parallels between dorsoventral patterning in Drosophila and Gryllus reveal a complex evolutionary history behind a model gene regulatory network
Source: eLife. 2021 Mar 30;10:e68287. doi: 10.7554/eLife.68287 (PMC8051952; doi:10.7554/eLife.68287)
Supplement: Supplementary file 3. [file elife-68287-supp3.zip › File S3 /DegappedUsedForPhylogeneticAnalysis/spaetzle_align_cured 2.fasta]

>Oncopeltus_fasciatus_spaetzle-like_PTY12056.1
TTERSQKGVNACPVKEEVVAPFWANNTRGEVLALLNPFEQYVHWERCTFEFCREGCRCEQQYRLHRLLAYDPSNDCRSDW
FKFPSCCVCRCY

>Oncopeltus_fasciatus_spaetzle-like_PTY20544.1
LQRRKSQKGHMCSSRVELARPKKARATSGQWKFIVNDYTQTLRLEICSRPRCNVDSQCIQVYNYHRLLTWDETAGLTMDV
FKVPTCCSCRVL

>Oncopeltus_fasciatus_spaetzle-like_PTY22062.1
ISQKVDNPTTICPSKIKIFKFQKALTCNGEWKFILNNYSQQIRVESCLNDDCRYSTRCEQKYVYMQLVALNKNGKLSLDS
FNIPSCCSCVML

>Oncopeltus_fasciatus_spaetzle-like_PTY22063.1
ISHRIGDENPLCASVEQVVYPKSAKNKDDKWLYVVNPYMQGVRIEKCTNTTCQYKTLCKQKYIYRKLVALGENGKPVTDT
FQLPSCCSCTVK

>Nasonia_vitripennis_spaetzle_XP_031784890.1
LVHRVNDDAPLCEATEKVVYPKVAQSKDKEWLFVVNGFSQGVRVETCGKEACNYKTVCKQKYIYRQLVALSTIGQLKPEK
FRFPASCCCHIK

>Apis_mellifera_spaetzle_XP_006565596.1
ISQRIDDDSPLCQSNERVIFPKSAMNKDNEWKYVANNFKQGIRVEVCEKQTCNYKSICKQKFIQRELLSVSLNGSVSLDT
FLFPSSCCCYVT

>Limulus_polyphemus_spaetzle_XP_022247472.1
PPSFKDSEDPICTPVMKTFKPKVGENNDKKWLYIVNKIEQFVTSETCFEESCGYRSQCRQRYAYKRLLAVHPKKKTTLDS
FPFPSCCTCFVK

>Ixodes_scapularis_spaetzle_XP_029836178.1
PPDREDVDQRVCPTKRKTIYPKSAQNAEKEWLYVVNEYAQAVTTEVCGQEPCEYTSACRQKFAYRKLLALHPTDKKAADN
FPFPSCCVCYVK

>Parasteatoda_tepidariorum_spaetzle_XP_021000494.1
SARRIPYEDPVCPQYSRFFFPKAAVNENDQWAFVVNDYVQAVMSEMCEQEPCRHSSRCRQKYAYKRLLALHPNQKKTTDA
FRFPSCCVCYVK

>Gryllus_bimaculatus_spaetzle_1_TRINITY_DN37548_c2_g1_i1_BBG28446.1
LVDRFGGEKSLCPSEEKIVFPKMGENADGQWMFIVNNFQQGIRVELCTKPTCLSNPVCRQKYIYRRLVAVGNGGEAQPDS
FKMPSCCVCYVN

>Gryllus_bimaculatus_spaetzle_5_TRINITY_DN34335_c4_g1_i1_BBG28447.1
RPRRQAGTNQLCPTTRRFIMPKAAMNNQGNWMYVVNRYTQLVGTETCVSNRCNYTSRCEQQYVQKRLVALEPSGNQLTDV
FWFPHCCVCQIT

>Apis_mellifera_spatzle_5_XP_026300183.1
RRKRQSDAISLCPTETQYITPRAALNNQGNWMYVVNKYSQVVRSEKCTMDVCNYTSRCQQQYVQKRLIALQGNGNQLADI
FWFPHGCSCEII

>Nasonia_vitripennis_spatzle_5_XP_008203343.2
RAKRQSADVSLCPTRSQFVTPKAALNNQGNWMYVVNKHSQLVKSEVCMSQTCDYTSKCQQQYVQKRLVALEGSGNRLTDV
FWFPHGCMCQVT

>Bombyx_mori_spatzle_5_XP_004924790.1
LKKRRKNAQELCSVRTEYITPRAALNNKGNWKYVVNNMTQLVRAEICTSTTCSYTSRCEQKYIQKRLVALQSSGQNLTDI
FWIPSCCQCSII

>Drosophila_melanogaster_spatzle_5_NP_647753.1
EEAEEQGRSTLCQTTSQFITPQAALNSRGNWMFVVNTARQMVKAELCASNTCSYNSRCEQKFVQKRLIALQGNGQNLTDT
FWFPSCCVCTIA

>Tribolium_castaneum_spaetzle_XP_008201191.1
ITNRNGFEAFICTSISKTIFPRVGINKNNKWKVIINGYIQGIRTEICRKEACDYITSCKQKYMLRRMMSLSENGDPVPDT
FQLPSACCCSYR

>Acyrthosiphon_pisum_spaetzle_1-1_NP_001153589.1
IQTRIANLEKFCESREELIFPQAAITKKDEWRYIVQNFKQGIRVEICNAYKCKYTTTCVQKYIYKKLVAIKDFKEIYYES
FKLPSCCECMYS

>Drosophila_melanogaster_spaetzle_NP_733195.1
VSSRVGDERFLCRSIRKLVYPKKGLRADDTWQLIVNEYKQAIQIEECEGAPCDYNPICKQHYTQQTLASIKSDGELDQNS
FKIPSCCKCALK
