# Supplementary material for: Striking parallels between dorsoventral patterning in Drosophila and Gryllus reveal a complex evolutionary history behind a model gene regulatory network
Source: eLife. 2021 Mar 30;10:e68287. doi: 10.7554/eLife.68287 (PMC8051952; doi:10.7554/eLife.68287)
Supplement: Supplementary file 3. [file elife-68287-supp3.zip › File S3 /DegappedUsedForPhylogeneticAnalysis/spaetzle_align_cured 2.phy]

 18 92
O12056.1   TTERSQKGVN ACPVKEEVVA PFWANNTRGE VLALLNPFEQ YVHWERCTFE
O20544.1   LQRRKSQKGH MCSSRVELAR PKKARATSGQ WKFIVNDYTQ TLRLEICSRP
O.f.spaetz ISQKVDNPTT ICPSKIKIFK FQKALTCNGE WKFILNNYSQ QIRVESCLND
O223.1     ISHRIGDENP LCASVEQVVY PKSAKNKDDK WLYVVNPYMQ GVRIEKCTNT
N.v.spaetz LVHRVNDDAP LCEATEKVVY PKVAQSKDKE WLFVVNGFSQ GVRVETCGKE
Apetzle_XP ISQRIDDDSP LCQSNERVIF PKSAMNKDNE WKYVANNFKQ GIRVEVCEKQ
L.po.spaet PPSFKDSEDP ICTPVMKTFK PKVGENNDKK WLYIVNKIEQ FVTSETCFEE
I.s.spaetz PPDREDVDQR VCPTKRKTIY PKSAQNAEKE WLYVVNEYAQ AVTTEVCGQE
P.t.spaetz SARRIPYEDP VCPQYSRFFF PKAAVNENDQ WAFVVNDYVQ AVMSEMCEQE
G1_TRINITY LVDRFGGEKS LCPSEEKIVF PKMGENADGQ WMFIVNNFQQ GIRVELCTKP
G.b.spaetz RPRRQAGTNQ LCPTTRRFIM PKAAMNNQGN WMYVVNRYTQ LVGTETCVSN
Ap.mel.spa RRKRQSDAIS LCPTETQYIT PRAALNNQGN WMYVVNKYSQ VVRSEKCTMD
N.v.spatzl RAKRQSADVS LCPTRSQFVT PKAALNNQGN WMYVVNKHSQ LVKSEVCMSQ
B.mo.spatz LKKRRKNAQE LCSVRTEYIT PRAALNNKGN WKYVVNNMTQ LVRAEICTST
D.mea.spat EEAEEQGRST LCQTTSQFIT PQAALNSRGN WMFVVNTARQ MVKAELCASN
T.c.spaetz ITNRNGFEAF ICTSISKTIF PRVGINKNNK WKVIINGYIQ GIRTEICRKE
Ac.pi.spae IQTRIANLEK FCESREELIF PQAAITKKDE WRYIVQNFKQ GIRVEICNAY
D.mea.spae VSSRVGDERF LCRSIRKLVY PKKGLRADDT WQLIVNEYKQ AIQIEECEGA

           FCREGCRCEQ QYRLHRLLAY DPSNDCRSDW FKFPSCCVCR CY
           RCNVDSQCIQ VYNYHRLLTW DETAGLTMDV FKVPTCCSCR VL
           DCRYSTRCEQ KYVYMQLVAL NKNGKLSLDS FNIPSCCSCV ML
           TCQYKTLCKQ KYIYRKLVAL GENGKPVTDT FQLPSCCSCT VK
           ACNYKTVCKQ KYIYRQLVAL STIGQLKPEK FRFPASCCCH IK
           TCNYKSICKQ KFIQRELLSV SLNGSVSLDT FLFPSSCCCY VT
           SCGYRSQCRQ RYAYKRLLAV HPKKKTTLDS FPFPSCCTCF VK
           PCEYTSACRQ KFAYRKLLAL HPTDKKAADN FPFPSCCVCY VK
           PCRHSSRCRQ KYAYKRLLAL HPNQKKTTDA FRFPSCCVCY VK
           TCLSNPVCRQ KYIYRRLVAV GNGGEAQPDS FKMPSCCVCY VN
           RCNYTSRCEQ QYVQKRLVAL EPSGNQLTDV FWFPHCCVCQ IT
           VCNYTSRCQQ QYVQKRLIAL QGNGNQLADI FWFPHGCSCE II
           TCDYTSKCQQ QYVQKRLVAL EGSGNRLTDV FWFPHGCMCQ VT
           TCSYTSRCEQ KYIQKRLVAL QSSGQNLTDI FWIPSCCQCS II
           TCSYNSRCEQ KFVQKRLIAL QGNGQNLTDT FWFPSCCVCT IA
           ACDYITSCKQ KYMLRRMMSL SENGDPVPDT FQLPSACCCS YR
           KCKYTTTCVQ KYIYKKLVAI KDFKEIYYES FKLPSCCECM YS
           PCDYNPICKQ HYTQQTLASI KSDGELDQNS FKIPSCCKCA LK
