# Supplementary material for: Striking parallels between dorsoventral patterning in Drosophila and Gryllus reveal a complex evolutionary history behind a model gene regulatory network
Source: eLife. 2021 Mar 30;10:e68287. doi: 10.7554/eLife.68287 (PMC8051952; doi:10.7554/eLife.68287)
Supplement: Supplementary file 3. [file elife-68287-supp3.zip › File S3 /DegappedUsedForPhylogeneticAnalysis/spaetzle_align_cured.nxs]

#NEXUS
BEGIN DATA;
dimensions ntax=18 nchar=92;
format missing=?
interleave datatype=PROTEIN gap= -;

matrix
Oncopeltus_fasciatus_spaetzle-like_PTY12056.1                       TTERSQKGVNACPVKEEVVAPFWANNTRGEVLALLNPFEQYVHWERCTFE
Oncopeltus_fasciatus_spaetzle-like_PTY20544.1                       LQRRKSQKGHMCSSRVELARPKKARATSGQWKFIVNDYTQTLRLEICSRP
Oncopeltus_fasciatus_spaetzle-like_PTY22062.1                       ISQKVDNPTTICPSKIKIFKFQKALTCNGEWKFILNNYSQQIRVESCLND
Oncopeltus_fasciatus_spaetzle-like_PTY22063.1                       ISHRIGDENPLCASVEQVVYPKSAKNKDDKWLYVVNPYMQGVRIEKCTNT
Nasonia_vitripennis_spaetzle_XP_031784890.1                         LVHRVNDDAPLCEATEKVVYPKVAQSKDKEWLFVVNGFSQGVRVETCGKE
Apis_mellifera_spaetzle_XP_006565596.1                              ISQRIDDDSPLCQSNERVIFPKSAMNKDNEWKYVANNFKQGIRVEVCEKQ
Limulus_polyphemus_spaetzle_XP_022247472.1                          PPSFKDSEDPICTPVMKTFKPKVGENNDKKWLYIVNKIEQFVTSETCFEE
Ixodes_scapularis_spaetzle_XP_029836178.1                           PPDREDVDQRVCPTKRKTIYPKSAQNAEKEWLYVVNEYAQAVTTEVCGQE
Parasteatoda_tepidariorum_spaetzle_XP_021000494.1                   SARRIPYEDPVCPQYSRFFFPKAAVNENDQWAFVVNDYVQAVMSEMCEQE
Gryllus_bimaculatus_spaetzle_1_TRINITY_DN37548_c2_g1_i1_BBG28446.1  LVDRFGGEKSLCPSEEKIVFPKMGENADGQWMFIVNNFQQGIRVELCTKP
Gryllus_bimaculatus_spaetzle_5_TRINITY_DN34335_c4_g1_i1_BBG28447.1  RPRRQAGTNQLCPTTRRFIMPKAAMNNQGNWMYVVNRYTQLVGTETCVSN
Apis_mellifera_spatzle_5_XP_026300183.1                             RRKRQSDAISLCPTETQYITPRAALNNQGNWMYVVNKYSQVVRSEKCTMD
Nasonia_vitripennis_spatzle_5_XP_008203343.2                        RAKRQSADVSLCPTRSQFVTPKAALNNQGNWMYVVNKHSQLVKSEVCMSQ
Bombyx_mori_spatzle_5_XP_004924790.1                                LKKRRKNAQELCSVRTEYITPRAALNNKGNWKYVVNNMTQLVRAEICTST
Drosophila_melanogaster_spatzle_5_NP_647753.1                       EEAEEQGRSTLCQTTSQFITPQAALNSRGNWMFVVNTARQMVKAELCASN
Tribolium_castaneum_spaetzle_XP_008201191.1                         ITNRNGFEAFICTSISKTIFPRVGINKNNKWKVIINGYIQGIRTEICRKE
Acyrthosiphon_pisum_spaetzle_1-1_NP_001153589.1                     IQTRIANLEKFCESREELIFPQAAITKKDEWRYIVQNFKQGIRVEICNAY
Drosophila_melanogaster_spaetzle_NP_733195.1                        VSSRVGDERFLCRSIRKLVYPKKGLRADDTWQLIVNEYKQAIQIEECEGA

Oncopeltus_fasciatus_spaetzle-like_PTY12056.1                       FCREGCRCEQQYRLHRLLAYDPSNDCRSDWFKFPSCCVCRCY
Oncopeltus_fasciatus_spaetzle-like_PTY20544.1                       RCNVDSQCIQVYNYHRLLTWDETAGLTMDVFKVPTCCSCRVL
Oncopeltus_fasciatus_spaetzle-like_PTY22062.1                       DCRYSTRCEQKYVYMQLVALNKNGKLSLDSFNIPSCCSCVML
Oncopeltus_fasciatus_spaetzle-like_PTY22063.1                       TCQYKTLCKQKYIYRKLVALGENGKPVTDTFQLPSCCSCTVK
Nasonia_vitripennis_spaetzle_XP_031784890.1                         ACNYKTVCKQKYIYRQLVALSTIGQLKPEKFRFPASCCCHIK
Apis_mellifera_spaetzle_XP_006565596.1                              TCNYKSICKQKFIQRELLSVSLNGSVSLDTFLFPSSCCCYVT
Limulus_polyphemus_spaetzle_XP_022247472.1                          SCGYRSQCRQRYAYKRLLAVHPKKKTTLDSFPFPSCCTCFVK
Ixodes_scapularis_spaetzle_XP_029836178.1                           PCEYTSACRQKFAYRKLLALHPTDKKAADNFPFPSCCVCYVK
Parasteatoda_tepidariorum_spaetzle_XP_021000494.1                   PCRHSSRCRQKYAYKRLLALHPNQKKTTDAFRFPSCCVCYVK
Gryllus_bimaculatus_spaetzle_1_TRINITY_DN37548_c2_g1_i1_BBG28446.1  TCLSNPVCRQKYIYRRLVAVGNGGEAQPDSFKMPSCCVCYVN
Gryllus_bimaculatus_spaetzle_5_TRINITY_DN34335_c4_g1_i1_BBG28447.1  RCNYTSRCEQQYVQKRLVALEPSGNQLTDVFWFPHCCVCQIT
Apis_mellifera_spatzle_5_XP_026300183.1                             VCNYTSRCQQQYVQKRLIALQGNGNQLADIFWFPHGCSCEII
Nasonia_vitripennis_spatzle_5_XP_008203343.2                        TCDYTSKCQQQYVQKRLVALEGSGNRLTDVFWFPHGCMCQVT
Bombyx_mori_spatzle_5_XP_004924790.1                                TCSYTSRCEQKYIQKRLVALQSSGQNLTDIFWIPSCCQCSII
Drosophila_melanogaster_spatzle_5_NP_647753.1                       TCSYNSRCEQKFVQKRLIALQGNGQNLTDTFWFPSCCVCTIA
Tribolium_castaneum_spaetzle_XP_008201191.1                         ACDYITSCKQKYMLRRMMSLSENGDPVPDTFQLPSACCCSYR
Acyrthosiphon_pisum_spaetzle_1-1_NP_001153589.1                     KCKYTTTCVQKYIYKKLVAIKDFKEIYYESFKLPSCCECMYS
Drosophila_melanogaster_spaetzle_NP_733195.1                        PCDYNPICKQHYTQQTLASIKSDGELDQNSFKIPSCCKCALK
;
end;
