# Supplementary material for: Striking parallels between dorsoventral patterning in Drosophila and Gryllus reveal a complex evolutionary history behind a model gene regulatory network
Source: eLife. 2021 Mar 30;10:e68287. doi: 10.7554/eLife.68287 (PMC8051952; doi:10.7554/eLife.68287)
Supplement: Supplementary file 3. [file elife-68287-supp3.zip › File S3 /DegappedUsedForPhylogeneticAnalysis/tolloid 2.fa]

>Drosophila_melanogaster_Tolloid_AAF56329.2
DVDECFDHGCQHLCINTLGSYQCGCRAGYELQANGKTCEDACGGVVTKSNGSLYSPSYPDKQCVWEVVAPPNHAVFLNFS
HFDLEGTRKCNYDYLIIYSKRLKKIGIYCGHELPPVVNSEQSILRLEFYSDRTVQRSGFVAKFVIDVDENNGRCGYTLAN

>Drosophila_melanogaster_Tolkin_AAF56328.1
EVDECTNHGCEHECINTLGGYECSCRIGFELHSDKKHCEDACGGVIEYPNGTITSPSFPEKECIWEIVAPPKHRISLNFT
HFDLEGTADCGYDSVTVYSKRLKRIGTFCGSSIPPTATSESNALRLEFHSDKSIQRSGFAAVFFTDIDENNGECGYSMHN

>Tribolium_castaneum_Tolloid_XP970162.1
EYDECMDHGCAQECVNTLGSYECTCKIGFELHSDGKNCEDACGGLLDAPNGTITSPSFPDKNCVWEIVSLPQYRITLNFT
HFDLEGNNQCDYDRLEIYSKKMKKHGVFCGSRAPLPIISEGNVMRIVFSSDVSVQKTGFAAVFFTDMDENNGECGFTLHN

>Lottia_gigantea_Tolloid_236092
EYDECTLHGCDHNCENTLGSFKCTCNIGFELHSDGKRCEDACGGYIKAQNGSLQSPSFPDKNCVWQIVALHQYRIMLNFT
HFDLEGSNDCEYDSVRVSSGDSTLHGVFCGSTLPTPVTSEGNVLRIEFNSDNSVQKTGFKSMFMTDKDEENGICGYTLHN

>Gryllus_bimaculatus_Tolloid_TRINITY_DN35005_c2_g1_i1
ELDECQSHGCEHNCINTLGGYECACKIGYELHSDGKHCEDACGGVIDATNGTISSPSFPEKNCIWEIIAPPQYRITLNFT
HFDLEGNNECEYDSVEVYSKIKRKHGIFCGSRLPPLITSEGNSLRLEFVSDSSIQKSGFAAIFFTDIDENNGGCGFMLHD

>Homo_sapiens_Tolloidlike_protein_2_NP036597.1
EVDECWDHGCEHRCVNTLGSYKCACDPGYELAADKKMCEVACGGFITKLNGTITSPGWPKKNCVWQVVAPAQYRISLQFE
VFELEGNDVCKYDFVEVRSGDAKLHGRFCGSETPEVITSQSNNMRVEFKSDNTVSKRGFRAHFFSDKDEDNGECGYWLHN

>Mus_musculus_Tolloidlike_protein_2_NP036034.1
EVDECWDHGCEQRCVNTLGSYTCACDPGYELAADKKTCEVACGGFITKLNGTITSPGWPKKNCVWQVVAPVQYRISLQFE
AFELEGNDVCKYDFVEVRSGDAKLHGKFCGSETPEVITSQSNNMRVEFKSDNTVSKRGFRAHFFSDKDEDNGECGYRLHN

>Gallus_gallus_Tolloidlike_2_XP003641587.1
EMDECQDNGCEQHCENTLGSYKCTCEPGYELTADKKSCEAACGGFITKLNGTITSPGWPKKNCVWQVVAPAQYRISLQFE
VFDLEGNDVCKYDYVEVRSGDSKLHGKFCGSEKPEVITSYSNNIRLEFKSDNTVSKKGFKVHFFSDKDEDNGECGFKLHN

>Homo_sapiens_BMP1_NP006120.1
EVDECRNRGCEQRCLNTLGSYKCSCDPGYELAPDKRRCEAACGGFLTKLNGSITSPGWPKKNCIWQLVAPTQYRISLQFD
FFETEGNDVCKYDFVEVRSGDSKLHGKFCGSEKPEVITSQYNNMRVEFKSDNTVSKKGFKAHFFSDKDEDNGDCGFVLHN

>Danio_rerio_BMP1a_NP001035126.1
EMDECRDNGCEQRCVNTLGSYKCACDPGYELAADKRSCEAACGGFITKLNGSITSPGWPKKNCIWQLVAPTQYRITLLFD
VFETEGNDVCKYDFVEVRSGDSRLHGKFCGAEKPEAITSQYNNMRIEFKSDNTVSKKGFKAQFFSDKDEENGECGFVLHN

>Homo_sapiens_Tolloidlike_protein_1_NP036596.3
EEDECKDRGCEQRCLNTLGSYQCACEPGYELGPDRRSCEAACGGLLTKLNGTITTPGWPKKNCVWQVVAPTQYRISVKFE
FFELEGNEVCKYDYVEIWSGESKLHGKFCGAEVPEVITSQFNNMRIEFKSDNTVSKKGFKAHFFSDKDEDNGECGFVLHN

>Gallus_gallus_Tolloidlike_protein_1_NP990034.1
EEMMCQDNGCEQRCVNTLGSYQCACDPGYELGPDKKSCEAACGGLLTKLNGTIPTPGWPKKNCVWQVVAPTQYRISMKFE
FFELEGNEVCKYDYVEIRSGDSKLHGKFCGTEVPEVITSQYNNMRIEFRSDNTVSKKGFKAHFFSDKDEDNGECGFVLHN

>Danio_rerio_Tolloidlike_protein_1_NP571085.1
EEDECKDNGCEQRCVNTLGSFKCACDPGYELAPDKKSCEAACGGLLTKLNGTITTPGWPKKNCVWQVVAPTQYRISMQFE
AFELEGNEVCKYDYVEVRSGDSKLHGKYCGTEVPEVITSQYNNMRIEFKSDNTVSKKGFKAHFFSDKDEDNGECGFILHN

>Danio_rerio_BMP1b_NP001034901.1
EIDECRDNACEQRCINTLGSFHCACDPGFELAPDRRSCAAACGGFISKLNGSFTSPGWPQKNCVWQLIAPVQYRITLLFD
AFEMEGNDVCKYDYVEVHSGDGKLHGKFCGTEKPEAITSQLNSMSVEFKSDNTVSKRGFKAQFFSDMDEENGECGFVLHN

>Branchiostoma_floridae_BMP1_AAX84844.1
EMNECQDKGCEQKCVNTLGSFHCECSPGYELSSNKRTCEPACGGFLTGLSGNITSPTFPLKRCVWQIVAPSQYRITLKFN
HFELEGNDVCKYDSLEVRSGESDVLGRFCGSELPESVTSTRNNMRVEFKSDNTVSKKGFHATFFSDKDEDNGECGFTLHN

>Nematostella_vectensis_Tolloid_EDO41783.1
ERNECNNGGCSQICQNTLGNYKCACYPGYELHSDGKNCEAACGGVLSNGNGTITSPSYPAKRCLWRITGPSGQRISLKFN
DFRLEGNGVCRYDYVEVRDHENKILGRYCGSKNPETVTSPSNVMWVEFRSDHTQSRRGFSAKYYADEDERKGICGFVLHD

>Oncopeltus_fasciatus_PTY11378.1_tolloidtolkin
EYDECTDHECEHKCVNTLGGYECTCWMGFELHSDGKHCENACGGVLNEDNGVIISPSFPDKKCTWDIVAPPQYRITLNFT
HFDLEGNSECEYDSVEIFSKASHRHGVFCGSRLPPLITSEANILHVKFTSDSSISKTGFAAVFFTDMDENNGGCGYTLHE

>Nasonia_vitripennis_Tolloid_BMP1_XP_008211528.1
EFDECTDHGCEHDCINTLGGFECSCKIGYELHSDGKHCEDACGGVFNASNGTITSPSFPEKHCVWEIVAPPQYRITLNFT
HFDLEGNNPCEYDSLEVSSKIFKKHGIYCGSRFPPLITSEGNTLKVVFSSDNSMQKSGFAAIFFTDMDENNGGCGFTLHD
