# Supplementary material for: Striking parallels between dorsoventral patterning in Drosophila and Gryllus reveal a complex evolutionary history behind a model gene regulatory network
Source: eLife. 2021 Mar 30;10:e68287. doi: 10.7554/eLife.68287 (PMC8051952; doi:10.7554/eLife.68287)
Supplement: Supplementary file 3. [file elife-68287-supp3.zip › File S3 /DegappedUsedForPhylogeneticAnalysis/tolloid.nxs]

#NEXUS
BEGIN DATA;
dimensions ntax=18 nchar=160;
format missing=?
interleave datatype=PROTEIN gap= -;

matrix
Drosophila_melanogaster_Tolloid_AAF56329.2            DVDECFDHGCQHLCINTLGSYQCGCRAGYELQANGKTCEDACGGVVTKSN
Drosophila_melanogaster_Tolkin_AAF56328.1             EVDECTNHGCEHECINTLGGYECSCRIGFELHSDKKHCEDACGGVIEYPN
Tribolium_castaneum_Tolloid_XP970162.1                EYDECMDHGCAQECVNTLGSYECTCKIGFELHSDGKNCEDACGGLLDAPN
Lottia_gigantea_Tolloid_236092                        EYDECTLHGCDHNCENTLGSFKCTCNIGFELHSDGKRCEDACGGYIKAQN
Gryllus_bimaculatus_Tolloid_TRINITY_DN35005_c2_g1_i1  ELDECQSHGCEHNCINTLGGYECACKIGYELHSDGKHCEDACGGVIDATN
Homo_sapiens_Tolloidlike_protein_2_NP036597.1         EVDECWDHGCEHRCVNTLGSYKCACDPGYELAADKKMCEVACGGFITKLN
Mus_musculus_Tolloidlike_protein_2_NP036034.1         EVDECWDHGCEQRCVNTLGSYTCACDPGYELAADKKTCEVACGGFITKLN
Gallus_gallus_Tolloidlike_2_XP003641587.1             EMDECQDNGCEQHCENTLGSYKCTCEPGYELTADKKSCEAACGGFITKLN
Homo_sapiens_BMP1_NP006120.1                          EVDECRNRGCEQRCLNTLGSYKCSCDPGYELAPDKRRCEAACGGFLTKLN
Danio_rerio_BMP1a_NP001035126.1                       EMDECRDNGCEQRCVNTLGSYKCACDPGYELAADKRSCEAACGGFITKLN
Homo_sapiens_Tolloidlike_protein_1_NP036596.3         EEDECKDRGCEQRCLNTLGSYQCACEPGYELGPDRRSCEAACGGLLTKLN
Gallus_gallus_Tolloidlike_protein_1_NP990034.1        EEMMCQDNGCEQRCVNTLGSYQCACDPGYELGPDKKSCEAACGGLLTKLN
Danio_rerio_Tolloidlike_protein_1_NP571085.1          EEDECKDNGCEQRCVNTLGSFKCACDPGYELAPDKKSCEAACGGLLTKLN
Danio_rerio_BMP1b_NP001034901.1                       EIDECRDNACEQRCINTLGSFHCACDPGFELAPDRRSCAAACGGFISKLN
Branchiostoma_floridae_BMP1_AAX84844.1                EMNECQDKGCEQKCVNTLGSFHCECSPGYELSSNKRTCEPACGGFLTGLS
Nematostella_vectensis_Tolloid_EDO41783.1             ERNECNNGGCSQICQNTLGNYKCACYPGYELHSDGKNCEAACGGVLSNGN
Oncopeltus_fasciatus_PTY11378.1_tolloidtolkin         EYDECTDHECEHKCVNTLGGYECTCWMGFELHSDGKHCENACGGVLNEDN
Nasonia_vitripennis_Tolloid_BMP1_XP_008211528.1       EFDECTDHGCEHDCINTLGGFECSCKIGYELHSDGKHCEDACGGVFNASN

Drosophila_melanogaster_Tolloid_AAF56329.2            GSLYSPSYPDKQCVWEVVAPPNHAVFLNFSHFDLEGTRKCNYDYLIIYSK
Drosophila_melanogaster_Tolkin_AAF56328.1             GTITSPSFPEKECIWEIVAPPKHRISLNFTHFDLEGTADCGYDSVTVYSK
Tribolium_castaneum_Tolloid_XP970162.1                GTITSPSFPDKNCVWEIVSLPQYRITLNFTHFDLEGNNQCDYDRLEIYSK
Lottia_gigantea_Tolloid_236092                        GSLQSPSFPDKNCVWQIVALHQYRIMLNFTHFDLEGSNDCEYDSVRVSSG
Gryllus_bimaculatus_Tolloid_TRINITY_DN35005_c2_g1_i1  GTISSPSFPEKNCIWEIIAPPQYRITLNFTHFDLEGNNECEYDSVEVYSK
Homo_sapiens_Tolloidlike_protein_2_NP036597.1         GTITSPGWPKKNCVWQVVAPAQYRISLQFEVFELEGNDVCKYDFVEVRSG
Mus_musculus_Tolloidlike_protein_2_NP036034.1         GTITSPGWPKKNCVWQVVAPVQYRISLQFEAFELEGNDVCKYDFVEVRSG
Gallus_gallus_Tolloidlike_2_XP003641587.1             GTITSPGWPKKNCVWQVVAPAQYRISLQFEVFDLEGNDVCKYDYVEVRSG
Homo_sapiens_BMP1_NP006120.1                          GSITSPGWPKKNCIWQLVAPTQYRISLQFDFFETEGNDVCKYDFVEVRSG
Danio_rerio_BMP1a_NP001035126.1                       GSITSPGWPKKNCIWQLVAPTQYRITLLFDVFETEGNDVCKYDFVEVRSG
Homo_sapiens_Tolloidlike_protein_1_NP036596.3         GTITTPGWPKKNCVWQVVAPTQYRISVKFEFFELEGNEVCKYDYVEIWSG
Gallus_gallus_Tolloidlike_protein_1_NP990034.1        GTIPTPGWPKKNCVWQVVAPTQYRISMKFEFFELEGNEVCKYDYVEIRSG
Danio_rerio_Tolloidlike_protein_1_NP571085.1          GTITTPGWPKKNCVWQVVAPTQYRISMQFEAFELEGNEVCKYDYVEVRSG
Danio_rerio_BMP1b_NP001034901.1                       GSFTSPGWPQKNCVWQLIAPVQYRITLLFDAFEMEGNDVCKYDYVEVHSG
Branchiostoma_floridae_BMP1_AAX84844.1                GNITSPTFPLKRCVWQIVAPSQYRITLKFNHFELEGNDVCKYDSLEVRSG
Nematostella_vectensis_Tolloid_EDO41783.1             GTITSPSYPAKRCLWRITGPSGQRISLKFNDFRLEGNGVCRYDYVEVRDH
Oncopeltus_fasciatus_PTY11378.1_tolloidtolkin         GVIISPSFPDKKCTWDIVAPPQYRITLNFTHFDLEGNSECEYDSVEIFSK
Nasonia_vitripennis_Tolloid_BMP1_XP_008211528.1       GTITSPSFPEKHCVWEIVAPPQYRITLNFTHFDLEGNNPCEYDSLEVSSK

Drosophila_melanogaster_Tolloid_AAF56329.2            RLKKIGIYCGHELPPVVNSEQSILRLEFYSDRTVQRSGFVAKFVIDVDEN
Drosophila_melanogaster_Tolkin_AAF56328.1             RLKRIGTFCGSSIPPTATSESNALRLEFHSDKSIQRSGFAAVFFTDIDEN
Tribolium_castaneum_Tolloid_XP970162.1                KMKKHGVFCGSRAPLPIISEGNVMRIVFSSDVSVQKTGFAAVFFTDMDEN
Lottia_gigantea_Tolloid_236092                        DSTLHGVFCGSTLPTPVTSEGNVLRIEFNSDNSVQKTGFKSMFMTDKDEE
Gryllus_bimaculatus_Tolloid_TRINITY_DN35005_c2_g1_i1  IKRKHGIFCGSRLPPLITSEGNSLRLEFVSDSSIQKSGFAAIFFTDIDEN
Homo_sapiens_Tolloidlike_protein_2_NP036597.1         DAKLHGRFCGSETPEVITSQSNNMRVEFKSDNTVSKRGFRAHFFSDKDED
Mus_musculus_Tolloidlike_protein_2_NP036034.1         DAKLHGKFCGSETPEVITSQSNNMRVEFKSDNTVSKRGFRAHFFSDKDED
Gallus_gallus_Tolloidlike_2_XP003641587.1             DSKLHGKFCGSEKPEVITSYSNNIRLEFKSDNTVSKKGFKVHFFSDKDED
Homo_sapiens_BMP1_NP006120.1                          DSKLHGKFCGSEKPEVITSQYNNMRVEFKSDNTVSKKGFKAHFFSDKDED
Danio_rerio_BMP1a_NP001035126.1                       DSRLHGKFCGAEKPEAITSQYNNMRIEFKSDNTVSKKGFKAQFFSDKDEE
Homo_sapiens_Tolloidlike_protein_1_NP036596.3         ESKLHGKFCGAEVPEVITSQFNNMRIEFKSDNTVSKKGFKAHFFSDKDED
Gallus_gallus_Tolloidlike_protein_1_NP990034.1        DSKLHGKFCGTEVPEVITSQYNNMRIEFRSDNTVSKKGFKAHFFSDKDED
Danio_rerio_Tolloidlike_protein_1_NP571085.1          DSKLHGKYCGTEVPEVITSQYNNMRIEFKSDNTVSKKGFKAHFFSDKDED
Danio_rerio_BMP1b_NP001034901.1                       DGKLHGKFCGTEKPEAITSQLNSMSVEFKSDNTVSKRGFKAQFFSDMDEE
Branchiostoma_floridae_BMP1_AAX84844.1                ESDVLGRFCGSELPESVTSTRNNMRVEFKSDNTVSKKGFHATFFSDKDED
Nematostella_vectensis_Tolloid_EDO41783.1             ENKILGRYCGSKNPETVTSPSNVMWVEFRSDHTQSRRGFSAKYYADEDER
Oncopeltus_fasciatus_PTY11378.1_tolloidtolkin         ASHRHGVFCGSRLPPLITSEANILHVKFTSDSSISKTGFAAVFFTDMDEN
Nasonia_vitripennis_Tolloid_BMP1_XP_008211528.1       IFKKHGIYCGSRFPPLITSEGNTLKVVFSSDNSMQKSGFAAIFFTDMDEN

Drosophila_melanogaster_Tolloid_AAF56329.2            NGRCGYTLAN
Drosophila_melanogaster_Tolkin_AAF56328.1             NGECGYSMHN
Tribolium_castaneum_Tolloid_XP970162.1                NGECGFTLHN
Lottia_gigantea_Tolloid_236092                        NGICGYTLHN
Gryllus_bimaculatus_Tolloid_TRINITY_DN35005_c2_g1_i1  NGGCGFMLHD
Homo_sapiens_Tolloidlike_protein_2_NP036597.1         NGECGYWLHN
Mus_musculus_Tolloidlike_protein_2_NP036034.1         NGECGYRLHN
Gallus_gallus_Tolloidlike_2_XP003641587.1             NGECGFKLHN
Homo_sapiens_BMP1_NP006120.1                          NGDCGFVLHN
Danio_rerio_BMP1a_NP001035126.1                       NGECGFVLHN
Homo_sapiens_Tolloidlike_protein_1_NP036596.3         NGECGFVLHN
Gallus_gallus_Tolloidlike_protein_1_NP990034.1        NGECGFVLHN
Danio_rerio_Tolloidlike_protein_1_NP571085.1          NGECGFILHN
Danio_rerio_BMP1b_NP001034901.1                       NGECGFVLHN
Branchiostoma_floridae_BMP1_AAX84844.1                NGECGFTLHN
Nematostella_vectensis_Tolloid_EDO41783.1             KGICGFVLHD
Oncopeltus_fasciatus_PTY11378.1_tolloidtolkin         NGGCGYTLHE
Nasonia_vitripennis_Tolloid_BMP1_XP_008211528.1       NGGCGFTLHD
;
end;
