# Supplementary material for: Striking parallels between dorsoventral patterning in Drosophila and Gryllus reveal a complex evolutionary history behind a model gene regulatory network
Source: eLife. 2021 Mar 30;10:e68287. doi: 10.7554/eLife.68287 (PMC8051952; doi:10.7554/eLife.68287)
Supplement: Supplementary file 3. [file elife-68287-supp3.zip › File S3 /DegappedUsedForPhylogeneticAnalysis/tolloid.phy]

 18 160
Dr.me.Toll DVDECFDHGC QHLCINTLGS YQCGCRAGYE LQANGKTCED ACGGVVTKSN
Dr.me.Tolk EVDECTNHGC EHECINTLGG YECSCRIGFE LHSDKKHCED ACGGVIEYPN
T.c.Tolloi EYDECMDHGC AQECVNTLGS YECTCKIGFE LHSDGKNCED ACGGLLDAPN
L.gi.Tollo EYDECTLHGC DHNCENTLGS FKCTCNIGFE LHSDGKRCED ACGGYIKAQN
Gr.b.Tollo ELDECQSHGC EHNCINTLGG YECACKIGYE LHSDGKHCED ACGGVIDATN
HT2_NP0365 EVDECWDHGC EHRCVNTLGS YKCACDPGYE LAADKKMCEV ACGGFITKLN
M.mu.Tollo EVDECWDHGC EQRCVNTLGS YTCACDPGYE LAADKKTCEV ACGGFITKLN
Ga2_XP0036 EMDECQDNGC EQHCENTLGS YKCTCEPGYE LTADKKSCEA ACGGFITKLN
H.s.BMP1_N EVDECRNRGC EQRCLNTLGS YKCSCDPGYE LAPDKRRCEA ACGGFLTKLN
Da.r.BMP1a EMDECRDNGC EQRCVNTLGS YKCACDPGYE LAADKRSCEA ACGGFITKLN
H.s.Tolloi EEDECKDRGC EQRCLNTLGS YQCACEPGYE LGPDRRSCEA ACGGLLTKLN
Ga.ga.Toll EEMMCQDNGC EQRCVNTLGS YQCACDPGYE LGPDKKSCEA ACGGLLTKLN
Da.r.Tollo EEDECKDNGC EQRCVNTLGS FKCACDPGYE LAPDKKSCEA ACGGLLTKLN
Da.r.BMP1b EIDECRDNAC EQRCINTLGS FHCACDPGFE LAPDRRSCAA ACGGFISKLN
B.fl.BMP1  EMNECQDKGC EQKCVNTLGS FHCECSPGYE LSSNKRTCEP ACGGFLTGLS
Ne.ve.Toll ERNECNNGGC SQICQNTLGN YKCACYPGYE LHSDGKNCEA ACGGVLSNGN
O.fa.PTY11 EYDECTDHEC EHKCVNTLGG YECTCWMGFE LHSDGKHCEN ACGGVLNEDN
Na.vi.Toll EFDECTDHGC EHDCINTLGG FECSCKIGYE LHSDGKHCED ACGGVFNASN

           GSLYSPSYPD KQCVWEVVAP PNHAVFLNFS HFDLEGTRKC NYDYLIIYSK
           GTITSPSFPE KECIWEIVAP PKHRISLNFT HFDLEGTADC GYDSVTVYSK
           GTITSPSFPD KNCVWEIVSL PQYRITLNFT HFDLEGNNQC DYDRLEIYSK
           GSLQSPSFPD KNCVWQIVAL HQYRIMLNFT HFDLEGSNDC EYDSVRVSSG
           GTISSPSFPE KNCIWEIIAP PQYRITLNFT HFDLEGNNEC EYDSVEVYSK
           GTITSPGWPK KNCVWQVVAP AQYRISLQFE VFELEGNDVC KYDFVEVRSG
           GTITSPGWPK KNCVWQVVAP VQYRISLQFE AFELEGNDVC KYDFVEVRSG
           GTITSPGWPK KNCVWQVVAP AQYRISLQFE VFDLEGNDVC KYDYVEVRSG
           GSITSPGWPK KNCIWQLVAP TQYRISLQFD FFETEGNDVC KYDFVEVRSG
           GSITSPGWPK KNCIWQLVAP TQYRITLLFD VFETEGNDVC KYDFVEVRSG
           GTITTPGWPK KNCVWQVVAP TQYRISVKFE FFELEGNEVC KYDYVEIWSG
           GTIPTPGWPK KNCVWQVVAP TQYRISMKFE FFELEGNEVC KYDYVEIRSG
           GTITTPGWPK KNCVWQVVAP TQYRISMQFE AFELEGNEVC KYDYVEVRSG
           GSFTSPGWPQ KNCVWQLIAP VQYRITLLFD AFEMEGNDVC KYDYVEVHSG
           GNITSPTFPL KRCVWQIVAP SQYRITLKFN HFELEGNDVC KYDSLEVRSG
           GTITSPSYPA KRCLWRITGP SGQRISLKFN DFRLEGNGVC RYDYVEVRDH
           GVIISPSFPD KKCTWDIVAP PQYRITLNFT HFDLEGNSEC EYDSVEIFSK
           GTITSPSFPE KHCVWEIVAP PQYRITLNFT HFDLEGNNPC EYDSLEVSSK

           RLKKIGIYCG HELPPVVNSE QSILRLEFYS DRTVQRSGFV AKFVIDVDEN
           RLKRIGTFCG SSIPPTATSE SNALRLEFHS DKSIQRSGFA AVFFTDIDEN
           KMKKHGVFCG SRAPLPIISE GNVMRIVFSS DVSVQKTGFA AVFFTDMDEN
           DSTLHGVFCG STLPTPVTSE GNVLRIEFNS DNSVQKTGFK SMFMTDKDEE
           IKRKHGIFCG SRLPPLITSE GNSLRLEFVS DSSIQKSGFA AIFFTDIDEN
           DAKLHGRFCG SETPEVITSQ SNNMRVEFKS DNTVSKRGFR AHFFSDKDED
           DAKLHGKFCG SETPEVITSQ SNNMRVEFKS DNTVSKRGFR AHFFSDKDED
           DSKLHGKFCG SEKPEVITSY SNNIRLEFKS DNTVSKKGFK VHFFSDKDED
           DSKLHGKFCG SEKPEVITSQ YNNMRVEFKS DNTVSKKGFK AHFFSDKDED
           DSRLHGKFCG AEKPEAITSQ YNNMRIEFKS DNTVSKKGFK AQFFSDKDEE
           ESKLHGKFCG AEVPEVITSQ FNNMRIEFKS DNTVSKKGFK AHFFSDKDED
           DSKLHGKFCG TEVPEVITSQ YNNMRIEFRS DNTVSKKGFK AHFFSDKDED
           DSKLHGKYCG TEVPEVITSQ YNNMRIEFKS DNTVSKKGFK AHFFSDKDED
           DGKLHGKFCG TEKPEAITSQ LNSMSVEFKS DNTVSKRGFK AQFFSDMDEE
           ESDVLGRFCG SELPESVTST RNNMRVEFKS DNTVSKKGFH ATFFSDKDED
           ENKILGRYCG SKNPETVTSP SNVMWVEFRS DHTQSRRGFS AKYYADEDER
           ASHRHGVFCG SRLPPLITSE ANILHVKFTS DSSISKTGFA AVFFTDMDEN
           IFKKHGIYCG SRFPPLITSE GNTLKVVFSS DNSMQKSGFA AIFFTDMDEN

           NGRCGYTLAN 
           NGECGYSMHN 
           NGECGFTLHN 
           NGICGYTLHN 
           NGGCGFMLHD 
           NGECGYWLHN 
           NGECGYRLHN 
           NGECGFKLHN 
           NGDCGFVLHN 
           NGECGFVLHN 
           NGECGFVLHN 
           NGECGFVLHN 
           NGECGFILHN 
           NGECGFVLHN 
           NGECGFTLHN 
           KGICGFVLHD 
           NGGCGYTLHE 
           NGGCGFTLHD 
