# Supplementary material for: Striking parallels between dorsoventral patterning in Drosophila and Gryllus reveal a complex evolutionary history behind a model gene regulatory network
Source: eLife. 2021 Mar 30;10:e68287. doi: 10.7554/eLife.68287 (PMC8051952; doi:10.7554/eLife.68287)
Supplement: Supplementary file 3. [file elife-68287-supp3.zip › File S3 /DegappedUsedForPhylogeneticAnalysis/Tsg.fa]

>Homo_sapiens_Tsg_NP065699.1
AIPESLSCNKALCASDVSKCCRGNCSCCKECMLCLGALWDECCDCVGMCNPNYSDTPPTSKSTVEELEPIPSLFRALTEG
DTQLNWNIVSFPVAEESHHENCTVVYFDDCMSIHQCKISCESNACCECIYGSKTVKCMNC

>Danio_rerio_Tsg1A_NP571872.1
SVSLISGCNKALCASDVSKCCRGNCSCCKECMLCLSSLWEECCDCVGMCNPSYNDSPATSKSTVEELRPIPSLFRALTEG
DAPINMMVVSFPVAEESHHENCTVVYFDDCVSIRQCKQYCESNACCECIYGSKTVKCMNC

>Branchiostoma_floridae_Tsg_XP002593913.1
HWIHVWCCNEALCAPDVSRCCKDNCTCCQDCFKCLHRLWDECCDCVAMCKKNHTRAAASSKSSISDLDPIPSLFKALTDQ
DTHLKWTIMRIPADGDPAISACTVVFFDDCMSDDKCKMSCESNGCCQCIYGLNKVKCSNC

>Lottia_gigantea_Tsg_231460
TVLLSEACNEDICGPQVSKCCDKNCTCCNDCQVCLSKFYTECCDCVGLCAKQDPHDTPRKTSSVEDLDPIPDLFKVLTEV
DRLMRWTSKSYPALSEVFTKPCTVAFMSQCMSIRKCKLSCKSDACCECIYGLNQPQCLKC

>Drosophila_melanogaster_Crossveinless_NP536786.1
AIGTVESCNEVVCASIVSKCCEKNCSCCKECLKCLGKNYEECCSCVELCPKNDTRNSLSKKSHVEDFDGVPELFNAVATG
DSGYNWNVFTFQVDFDYLKGPCTVIYLDQCVSWNKCRTSCQTDGCCECVYGVNESRCRKC

>Anopheles_gambiae_Crossveinless_XP310820.4
AVQLAASCNEMVCASIVSKCCDKSCTCCKECAECLSYLYTECCSCLEMCPKNETSNELSKQSHIEDLEGFPNLYDVITSQ
DAQGRWKVISFPIDIDALYGPCTVAYQAQCMSWNKCKESCRTDGCCECIYGINESRCRDC

>Gryllus_bimaculatus_Tsg1_TRINITY_DN44801_c8_g1_i1
AIIAVESCNEAVCASVVSKCCDKNCSCCRECFSCLSHLYSECCSCVDMCPKNDTGSALSKKSHVEEFDSYPSLFAALTEP
DPNNRWITYTYVNVIDLDSKNCTVVFINECTTWKKCSDTCQSDGCCECIYGISESRCKNC

>Gryllus_bimaculatus_Tsg2_TRINITY_DN36254_c5_g1_i3
TIDAIGSCNEAMCASVVSKCCDKNCSCCKECFNCLGELYSDCCSCVDMCPENYIGSSLSKKSYVEDFDPQTVLFSVLTEP
DTLERWVTYNTAIDIDVAAFNCTVAYITQCVSWNKCRMVCQSDGCCECIYGINENRCPKC

>Homo_sapiens_IGFBP1_NP_000587.1
VTAPCSAEKLALCPPVSASCSEAGCGCCPMCALPLGAVATARCSCRALCVQSDASAPPESPESTEITEELLDNFHLMAPE
DHSILWDAISTYDGSKLHVTNISKFYLPNCYHSRQCETSMDGEGLCWCVYPWNGKRIPGS

>Oncopeltus_fasciatus_PTY16220.1_crossveinless_twisted_gastrulation
FFKISESCNEAVCASIVSKCCDKNCSCCKECFSCLSHLYSECCSCVDMCPKNYTVSALSSKSHVEDLEAIPNLFQVLTEP
DAQERWITVTFPVDFDVITLNCSVAYLSQCMPWNKCKGSCQSDGCCECIYGINESRCLKC

>Nasonia_vitripennis_crossveinless_Tsg_XP_001600362.1
TASWSYGCNEAICASVVSKCCDVTCTCCKECFSCLSYLYDECCSCVDLCPKNVTDNPLSKKSHVEDFEPVPGLFQALTEP
DPHERWLTFSYPVDFNVMTVNCTVAYMAQCNSWNKCKQSCQSDGCCECVYGINESRCLHC

>Tribolium_castaneum_crossveinless_Tsg_XP_001812776.1
FIHQARTCNEAVCGSIVSKCCDENCTCCKDCFNCLSYLYAECCSCVDMCPKNDTEGALSKKSNVEDFEPVPGLFNVLTYP
DSERRWNSTTFPIDIDVITLNCTVAFMSKCMSLTKCRSSCQTDGCCECVYGINESRCREC
