# Supplementary material for: Striking parallels between dorsoventral patterning in Drosophila and Gryllus reveal a complex evolutionary history behind a model gene regulatory network
Source: eLife. 2021 Mar 30;10:e68287. doi: 10.7554/eLife.68287 (PMC8051952; doi:10.7554/eLife.68287)
Supplement: Supplementary file 3. [file elife-68287-supp3.zip › File S3 /DegappedUsedForPhylogeneticAnalysis/Tsg.nxs]

#NEXUS
BEGIN DATA;
dimensions ntax=12 nchar=140;
format missing=?
interleave datatype=PROTEIN gap= -;

matrix
Homo_sapiens_Tsg_NP065699.1                                         AIPESLSCNKALCASDVSKCCRGNCSCCKECMLCLGALWDECCDCVGMCN
Danio_rerio_Tsg1A_NP571872.1                                        SVSLISGCNKALCASDVSKCCRGNCSCCKECMLCLSSLWEECCDCVGMCN
Branchiostoma_floridae_Tsg_XP002593913.1                            HWIHVWCCNEALCAPDVSRCCKDNCTCCQDCFKCLHRLWDECCDCVAMCK
Lottia_gigantea_Tsg_231460                                          TVLLSEACNEDICGPQVSKCCDKNCTCCNDCQVCLSKFYTECCDCVGLCA
Drosophila_melanogaster_Crossveinless_NP536786.1                    AIGTVESCNEVVCASIVSKCCEKNCSCCKECLKCLGKNYEECCSCVELCP
Anopheles_gambiae_Crossveinless_XP310820.4                          AVQLAASCNEMVCASIVSKCCDKSCTCCKECAECLSYLYTECCSCLEMCP
Gryllus_bimaculatus_Tsg1_TRINITY_DN44801_c8_g1_i1                   AIIAVESCNEAVCASVVSKCCDKNCSCCRECFSCLSHLYSECCSCVDMCP
Gryllus_bimaculatus_Tsg2_TRINITY_DN36254_c5_g1_i3                   TIDAIGSCNEAMCASVVSKCCDKNCSCCKECFNCLGELYSDCCSCVDMCP
Homo_sapiens_IGFBP1_NP_000587.1                                     VTAPCSAEKLALCPPVSASCSEAGCGCCPMCALPLGAVATARCSCRALCV
Oncopeltus_fasciatus_PTY16220.1_crossveinless_twisted_gastrulation  FFKISESCNEAVCASIVSKCCDKNCSCCKECFSCLSHLYSECCSCVDMCP
Nasonia_vitripennis_crossveinless_Tsg_XP_001600362.1                TASWSYGCNEAICASVVSKCCDVTCTCCKECFSCLSYLYDECCSCVDLCP
Tribolium_castaneum_crossveinless_Tsg_XP_001812776.1                FIHQARTCNEAVCGSIVSKCCDENCTCCKDCFNCLSYLYAECCSCVDMCP

Homo_sapiens_Tsg_NP065699.1                                         PNYSDTPPTSKSTVEELEPIPSLFRALTEGDTQLNWNIVSFPVAEESHHE
Danio_rerio_Tsg1A_NP571872.1                                        PSYNDSPATSKSTVEELRPIPSLFRALTEGDAPINMMVVSFPVAEESHHE
Branchiostoma_floridae_Tsg_XP002593913.1                            KNHTRAAASSKSSISDLDPIPSLFKALTDQDTHLKWTIMRIPADGDPAIS
Lottia_gigantea_Tsg_231460                                          KQDPHDTPRKTSSVEDLDPIPDLFKVLTEVDRLMRWTSKSYPALSEVFTK
Drosophila_melanogaster_Crossveinless_NP536786.1                    KNDTRNSLSKKSHVEDFDGVPELFNAVATGDSGYNWNVFTFQVDFDYLKG
Anopheles_gambiae_Crossveinless_XP310820.4                          KNETSNELSKQSHIEDLEGFPNLYDVITSQDAQGRWKVISFPIDIDALYG
Gryllus_bimaculatus_Tsg1_TRINITY_DN44801_c8_g1_i1                   KNDTGSALSKKSHVEEFDSYPSLFAALTEPDPNNRWITYTYVNVIDLDSK
Gryllus_bimaculatus_Tsg2_TRINITY_DN36254_c5_g1_i3                   ENYIGSSLSKKSYVEDFDPQTVLFSVLTEPDTLERWVTYNTAIDIDVAAF
Homo_sapiens_IGFBP1_NP_000587.1                                     QSDASAPPESPESTEITEELLDNFHLMAPEDHSILWDAISTYDGSKLHVT
Oncopeltus_fasciatus_PTY16220.1_crossveinless_twisted_gastrulation  KNYTVSALSSKSHVEDLEAIPNLFQVLTEPDAQERWITVTFPVDFDVITL
Nasonia_vitripennis_crossveinless_Tsg_XP_001600362.1                KNVTDNPLSKKSHVEDFEPVPGLFQALTEPDPHERWLTFSYPVDFNVMTV
Tribolium_castaneum_crossveinless_Tsg_XP_001812776.1                KNDTEGALSKKSNVEDFEPVPGLFNVLTYPDSERRWNSTTFPIDIDVITL

Homo_sapiens_Tsg_NP065699.1                                         NCTVVYFDDCMSIHQCKISCESNACCECIYGSKTVKCMNC
Danio_rerio_Tsg1A_NP571872.1                                        NCTVVYFDDCVSIRQCKQYCESNACCECIYGSKTVKCMNC
Branchiostoma_floridae_Tsg_XP002593913.1                            ACTVVFFDDCMSDDKCKMSCESNGCCQCIYGLNKVKCSNC
Lottia_gigantea_Tsg_231460                                          PCTVAFMSQCMSIRKCKLSCKSDACCECIYGLNQPQCLKC
Drosophila_melanogaster_Crossveinless_NP536786.1                    PCTVIYLDQCVSWNKCRTSCQTDGCCECVYGVNESRCRKC
Anopheles_gambiae_Crossveinless_XP310820.4                          PCTVAYQAQCMSWNKCKESCRTDGCCECIYGINESRCRDC
Gryllus_bimaculatus_Tsg1_TRINITY_DN44801_c8_g1_i1                   NCTVVFINECTTWKKCSDTCQSDGCCECIYGISESRCKNC
Gryllus_bimaculatus_Tsg2_TRINITY_DN36254_c5_g1_i3                   NCTVAYITQCVSWNKCRMVCQSDGCCECIYGINENRCPKC
Homo_sapiens_IGFBP1_NP_000587.1                                     NISKFYLPNCYHSRQCETSMDGEGLCWCVYPWNGKRIPGS
Oncopeltus_fasciatus_PTY16220.1_crossveinless_twisted_gastrulation  NCSVAYLSQCMPWNKCKGSCQSDGCCECIYGINESRCLKC
Nasonia_vitripennis_crossveinless_Tsg_XP_001600362.1                NCTVAYMAQCNSWNKCKQSCQSDGCCECVYGINESRCLHC
Tribolium_castaneum_crossveinless_Tsg_XP_001812776.1                NCTVAFMSKCMSLTKCRSSCQTDGCCECVYGINESRCREC
;
end;
