# Supplementary material for: Striking parallels between dorsoventral patterning in Drosophila and Gryllus reveal a complex evolutionary history behind a model gene regulatory network
Source: eLife. 2021 Mar 30;10:e68287. doi: 10.7554/eLife.68287 (PMC8051952; doi:10.7554/eLife.68287)
Supplement: Supplementary file 3. [file elife-68287-supp3.zip › File S3 /DegappedUsedForPhylogeneticAnalysis/Tsg.phy]

 12 140
Homo_sap_s AIPESLSCNK ALCASDVSKC CRGNCSCCKE CMLCLGALWD ECCDCVGMCN
Danio_reri SVSLISGCNK ALCASDVSKC CRGNCSCCKE CMLCLSSLWE ECCDCVGMCN
Branchiost HWIHVWCCNE ALCAPDVSRC CKDNCTCCQD CFKCLHRLWD ECCDCVAMCK
Lottia_gig TVLLSEACNE DICGPQVSKC CDKNCTCCND CQVCLSKFYT ECCDCVGLCA
Drosophila AIGTVESCNE VVCASIVSKC CEKNCSCCKE CLKCLGKNYE ECCSCVELCP
Anopheles  AVQLAASCNE MVCASIVSKC CDKSCTCCKE CAECLSYLYT ECCSCLEMCP
Gryllus_m  AIIAVESCNE AVCASVVSKC CDKNCSCCRE CFSCLSHLYS ECCSCVDMCP
Gryllus_a  TIDAIGSCNE AMCASVVSKC CDKNCSCCKE CFNCLGELYS DCCSCVDMCP
Homo_sap_n VTAPCSAEKL ALCPPVSASC SEAGCGCCPM CALPLGAVAT ARCSCRALCV
Oncopeltus FFKISESCNE AVCASIVSKC CDKNCSCCKE CFSCLSHLYS ECCSCVDMCP
Nasonia_vi TASWSYGCNE AICASVVSKC CDVTCTCCKE CFSCLSYLYD ECCSCVDLCP
Tribolium  FIHQARTCNE AVCGSIVSKC CDENCTCCKD CFNCLSYLYA ECCSCVDMCP

           PNYSDTPPTS KSTVEELEPI PSLFRALTEG DTQLNWNIVS FPVAEESHHE
           PSYNDSPATS KSTVEELRPI PSLFRALTEG DAPINMMVVS FPVAEESHHE
           KNHTRAAASS KSSISDLDPI PSLFKALTDQ DTHLKWTIMR IPADGDPAIS
           KQDPHDTPRK TSSVEDLDPI PDLFKVLTEV DRLMRWTSKS YPALSEVFTK
           KNDTRNSLSK KSHVEDFDGV PELFNAVATG DSGYNWNVFT FQVDFDYLKG
           KNETSNELSK QSHIEDLEGF PNLYDVITSQ DAQGRWKVIS FPIDIDALYG
           KNDTGSALSK KSHVEEFDSY PSLFAALTEP DPNNRWITYT YVNVIDLDSK
           ENYIGSSLSK KSYVEDFDPQ TVLFSVLTEP DTLERWVTYN TAIDIDVAAF
           QSDASAPPES PESTEITEEL LDNFHLMAPE DHSILWDAIS TYDGSKLHVT
           KNYTVSALSS KSHVEDLEAI PNLFQVLTEP DAQERWITVT FPVDFDVITL
           KNVTDNPLSK KSHVEDFEPV PGLFQALTEP DPHERWLTFS YPVDFNVMTV
           KNDTEGALSK KSNVEDFEPV PGLFNVLTYP DSERRWNSTT FPIDIDVITL

           NCTVVYFDDC MSIHQCKISC ESNACCECIY GSKTVKCMNC 
           NCTVVYFDDC VSIRQCKQYC ESNACCECIY GSKTVKCMNC 
           ACTVVFFDDC MSDDKCKMSC ESNGCCQCIY GLNKVKCSNC 
           PCTVAFMSQC MSIRKCKLSC KSDACCECIY GLNQPQCLKC 
           PCTVIYLDQC VSWNKCRTSC QTDGCCECVY GVNESRCRKC 
           PCTVAYQAQC MSWNKCKESC RTDGCCECIY GINESRCRDC 
           NCTVVFINEC TTWKKCSDTC QSDGCCECIY GISESRCKNC 
           NCTVAYITQC VSWNKCRMVC QSDGCCECIY GINENRCPKC 
           NISKFYLPNC YHSRQCETSM DGEGLCWCVY PWNGKRIPGS 
           NCSVAYLSQC MPWNKCKGSC QSDGCCECIY GINESRCLKC 
           NCTVAYMAQC NSWNKCKQSC QSDGCCECVY GINESRCLHC 
           NCTVAFMSKC MSLTKCRSSC QTDGCCECVY GINESRCREC 
