# Supplementary material for: Striking parallels between dorsoventral patterning in Drosophila and Gryllus reveal a complex evolutionary history behind a model gene regulatory network
Source: eLife. 2021 Mar 30;10:e68287. doi: 10.7554/eLife.68287 (PMC8051952; doi:10.7554/eLife.68287)
Supplement: Supplementary file 3. [file elife-68287-supp3.zip › File S3 /DegappedUsedForPhylogeneticAnalysis/Windbeutel_align_cured.nxs]

#NEXUS
BEGIN DATA;
dimensions ntax=10 nchar=227;
format missing=?
interleave datatype=PROTEIN gap= -;

matrix
Gryllus_bimaculatus_windbeutel_TRINITY_DN37576_c7_g1_i2   VLVALSLFSQADAINCKGCVPLDSYSFDKIISKFKAAVIKFDVAYPYGAK
Daphnia_magna_windbeutel_XP_032783748.1                   ILCIISSLSYAASSNCQGCVQLDSYSFEKVVSKFKAAIIKIDVAYPYGEK
Nasonia_vitripennis_windbeutel_XP_008213379.1             IISALVAFCTSAADDCRACVQLNSFSFDKVIPKFKAAVVKFDVAFPYGEK
Apis_mellifera_windbeutel_XP_006568873.1                  MLSSIVIFLIAAAEDCKGCVSLDSYSFDKVIPKFKAAIVKFDVAFPYGEK
Acyrthosiphon_pisum_windbeutel_NP_001280399.1             FIQTLSVFVLCRATQSKGIVSLDSLTFDKVLSKFKVSIVKFDVSYPYGEK
Bombyx_mori_windbeutel_XP_004928837.1                     NFVLPVVFLASLANTSTVSVELDEISFNKVINKFEASLVKFDVAFPYGDK
Tribolium_castaneum_windbeutel_XP_970926.1                SYILGSLLLLRPTNGCKGCVSLDEYNFDKIVSRFDAVLVKFDVAYPYGEK
Oncopeltus_fasciatus_windbeutel_PTY11158.1                ELTLTLLLLVVEHVASKGCVQLDTYSFDKITSKFSASLIKFDTAYPYGAK
Drosophila_melanogaster_windbeutel_NP_001286609.1         LVTLLLVAIHTWAVTCTGCVDLDELSFEKTVERFPYSVVKFDIAYPYGEK
Homo_sapiens_endoplasmic_reticulum_protein_29_EAW97992.1  WIRSLSTRGPGISPKSPWNTHLLSSIRPQVIPKSKFVLVKFDTQYPYGEK

Gryllus_bimaculatus_windbeutel_TRINITY_DN37576_c7_g1_i2   HDEFAKVAETTYSIPELLVGEVGVKDYGEKENSDLAERYKVNKDDFPVIK
Daphnia_magna_windbeutel_XP_032783748.1                   HEQFGKLSAALSANPDILVAEVGVKDYGDKENVDVAERYKIVKEDYPVML
Nasonia_vitripennis_windbeutel_XP_008213379.1             HEEFSKVAMSSRDSIDLLVAEVGVKDFGNKDNSELAQRYGVSKDDYPVVL
Apis_mellifera_windbeutel_XP_006568873.1                  HEQYAQIAAATKDSHDLLVAEVRVKDYGNKDNSDLATRYKIKSEAFPAIL
Acyrthosiphon_pisum_windbeutel_NP_001280399.1             HEEFVKLGSAYQSVEDLLVAEVPVKDYGEKDNEDLAIRYGVSKKDYPIVK
Bombyx_mori_windbeutel_XP_004928837.1                     HDAFVALAKDSKDVDELLIAEVGVKDYGEKDNEVLAKKYGATKDNFPVVR
Tribolium_castaneum_windbeutel_XP_970926.1                HDVFTKLAEELAQNDKLILAEVGVKDYGDKENEQLALKFGVGKDDLPAVR
Oncopeltus_fasciatus_windbeutel_PTY11158.1                HDAFEAVCEAAYSSPDLFVGEVQVKDYGEKDNEDLAKRYGVSKDDFPSVK
Drosophila_melanogaster_windbeutel_NP_001286609.1         HEAFTAFSKSAKATKDLLIATVGVKDYGELENKALGDRYKVDDKNFPSIF
Homo_sapiens_endoplasmic_reticulum_protein_29_EAW97992.1  QDEFKRLAENSASSDDLLVAEVGISDYGDKLNMELSEKYKLDKESYPVFY

Gryllus_bimaculatus_windbeutel_TRINITY_DN37576_c7_g1_i2   LFVAGKDPVTFNSDFTADNIKKFIRSNSVYVGLQGCIDKFDALANKFVKT
Daphnia_magna_windbeutel_XP_032783748.1                   LFQQGKTPIRYQGEFKLDVMQRFVSSTSLWIGLPGCLEVFDGLANRFVAA
Nasonia_vitripennis_windbeutel_XP_008213379.1             LFIQGKTPYKFDADFTADNIKRFVKKKSVYLGLPGCVEKLDRLAEEFRTS
Apis_mellifera_windbeutel_XP_006568873.1                  LFLQGKTPILFETDFTADNIKRFVKTKSIYLGLPGCVEQLDRLAEEFRTS
Acyrthosiphon_pisum_windbeutel_NP_001280399.1             LFVNGQSPYVYDEDFNQEKLQKFVVKHSLYIGLPGTLEKFDGLASEFAKE
Bombyx_mori_windbeutel_XP_004928837.1                     LFLKGKNPIPFSQGFTTDELRRFVRENTLYLSLPGCVRNLDKLAIKFMKA
Tribolium_castaneum_windbeutel_XP_970926.1                LFVKGKAPVEFSAEWTVDNLRNVVKDNTIYLGLPGCLEKFDKLAMEFVNT
Oncopeltus_fasciatus_windbeutel_PTY11158.1                LFIKGNNPVTFDKDFTSDNLKKFIRSKSVYIGLPGCLEEFDKIAVEFGSA
Drosophila_melanogaster_windbeutel_NP_001286609.1         LFKGNADYVQLHVDVTLDNLKAFVSANTLYIGRDGCIKEFNEVLKNYANI
Homo_sapiens_endoplasmic_reticulum_protein_29_EAW97992.1  LFRDGDFPVPYTGAVKVGAIQRWLKGQGVYLGMPGCLPVYDALAGEFIRA

Gryllus_bimaculatus_windbeutel_TRINITY_DN37576_c7_g1_i2   ADKKIILREAEMWDKTSGRADQKAAEVYVKTMRKSLEKGDDFIEKEMKRV
Daphnia_magna_windbeutel_XP_032783748.1                   SNRKEILRQAEEWDKVSLTSERKSAEVYVKVMRKMLEKGNDFLGSELSRV
Nasonia_vitripennis_windbeutel_XP_008213379.1             SERQEILNKAKVFEDTLPEEHRPAAKVYVKTMERIMERGDVFVQTEHTRI
Apis_mellifera_windbeutel_XP_006568873.1                  GERKEILNKAKVFEETLPEIQRAAAKVYVKTMEKILEKGDVFVQTEQTRI
Acyrthosiphon_pisum_windbeutel_NP_001280399.1             KSRKEILLRAELWDVSEGKQKQKSAEMYVKSMRKALEKGDEFFHTETIRI
Bombyx_mori_windbeutel_XP_004928837.1                     KGRKKVLKETEELQKEFSEKEAKSAKIYKTIMEKIIEKGDQFINTEHERV
Tribolium_castaneum_windbeutel_XP_970926.1                GYKQKKLEEAQAKAAELTDKEKETAAVYLKYMSKIVETGSEFVTQELGRL
Oncopeltus_fasciatus_windbeutel_PTY11158.1                KNKKALLNKAELWDKVKGNRENRSAETYVKVQVKDYGEKDEDLAKRYGVS
Drosophila_melanogaster_windbeutel_NP_001286609.1         PDQLKLIEKLQKQEQLTDPEQQQNARAYLIYMRKIHEVGYDFLEEETKRL
Homo_sapiens_endoplasmic_reticulum_protein_29_EAW97992.1  SGRQALLKQGQDNLSSVKETQKKWAEQYLKIMGKILDQGEDFPASEMTRI

Gryllus_bimaculatus_windbeutel_TRINITY_DN37576_c7_g1_i2   QNLAKGKVSKEKKEEILQRINILQSFK
Daphnia_magna_windbeutel_XP_032783748.1                   DTLRKGKLSKEKKDEMDRRLNILQSFQ
Nasonia_vitripennis_windbeutel_XP_008213379.1             EGLLKGKLSSDKKRTMEERRNILQSFT
Apis_mellifera_windbeutel_XP_006568873.1                  EGILKGKLSNEKKRTMEEKRNILHSFL
Acyrthosiphon_pisum_windbeutel_NP_001280399.1             NNVLKGSMTQEKKADLSVRLNILESFK
Bombyx_mori_windbeutel_XP_004928837.1                     KKILSGKVSDEKKKEIGIRINILQTFH
Tribolium_castaneum_windbeutel_XP_970926.1                KKILKGKVNERKKTELSTRLNILRSFS
Oncopeltus_fasciatus_windbeutel_PTY11158.1                KDDFPVKLFIKGNNEPVTTSDNLKKFI
Drosophila_melanogaster_windbeutel_NP_001286609.1         LRLKAGKVTEAKKEELLRKLNILEVFR
Homo_sapiens_endoplasmic_reticulum_protein_29_EAW97992.1  ARLIEKNKKRSCKKAVCDRVNLLAVSP
;
end;
