# Supplementary material for: Striking parallels between dorsoventral patterning in Drosophila and Gryllus reveal a complex evolutionary history behind a model gene regulatory network
Source: eLife. 2021 Mar 30;10:e68287. doi: 10.7554/eLife.68287 (PMC8051952; doi:10.7554/eLife.68287)
Supplement: Supplementary file 3. [file elife-68287-supp3.zip › File S3 /DegappedUsedForPhylogeneticAnalysis/Windbeutel_align_cured.phy]

 10 227
Gryllus_bi VLVALSLFSQ ADAINCKGCV PLDSYSFDKI ISKFKAAVIK FDVAYPYGAK
Daphnia_ma ILCIISSLSY AASSNCQGCV QLDSYSFEKV VSKFKAAIIK IDVAYPYGEK
Nasonia_vi IISALVAFCT SAADDCRACV QLNSFSFDKV IPKFKAAVVK FDVAFPYGEK
Apis_melli MLSSIVIFLI AAAEDCKGCV SLDSYSFDKV IPKFKAAIVK FDVAFPYGEK
Acyrthosip FIQTLSVFVL CRATQSKGIV SLDSLTFDKV LSKFKVSIVK FDVSYPYGEK
Bombyx_mor NFVLPVVFLA SLANTSTVSV ELDEISFNKV INKFEASLVK FDVAFPYGDK
Tribolium  SYILGSLLLL RPTNGCKGCV SLDEYNFDKI VSRFDAVLVK FDVAYPYGEK
Oncopeltus ELTLTLLLLV VEHVASKGCV QLDTYSFDKI TSKFSASLIK FDTAYPYGAK
Drosophila LVTLLLVAIH TWAVTCTGCV DLDELSFEKT VERFPYSVVK FDIAYPYGEK
Homo_sapie WIRSLSTRGP GISPKSPWNT HLLSSIRPQV IPKSKFVLVK FDTQYPYGEK

           HDEFAKVAET TYSIPELLVG EVGVKDYGEK ENSDLAERYK VNKDDFPVIK
           HEQFGKLSAA LSANPDILVA EVGVKDYGDK ENVDVAERYK IVKEDYPVML
           HEEFSKVAMS SRDSIDLLVA EVGVKDFGNK DNSELAQRYG VSKDDYPVVL
           HEQYAQIAAA TKDSHDLLVA EVRVKDYGNK DNSDLATRYK IKSEAFPAIL
           HEEFVKLGSA YQSVEDLLVA EVPVKDYGEK DNEDLAIRYG VSKKDYPIVK
           HDAFVALAKD SKDVDELLIA EVGVKDYGEK DNEVLAKKYG ATKDNFPVVR
           HDVFTKLAEE LAQNDKLILA EVGVKDYGDK ENEQLALKFG VGKDDLPAVR
           HDAFEAVCEA AYSSPDLFVG EVQVKDYGEK DNEDLAKRYG VSKDDFPSVK
           HEAFTAFSKS AKATKDLLIA TVGVKDYGEL ENKALGDRYK VDDKNFPSIF
           QDEFKRLAEN SASSDDLLVA EVGISDYGDK LNMELSEKYK LDKESYPVFY

           LFVAGKDPVT FNSDFTADNI KKFIRSNSVY VGLQGCIDKF DALANKFVKT
           LFQQGKTPIR YQGEFKLDVM QRFVSSTSLW IGLPGCLEVF DGLANRFVAA
           LFIQGKTPYK FDADFTADNI KRFVKKKSVY LGLPGCVEKL DRLAEEFRTS
           LFLQGKTPIL FETDFTADNI KRFVKTKSIY LGLPGCVEQL DRLAEEFRTS
           LFVNGQSPYV YDEDFNQEKL QKFVVKHSLY IGLPGTLEKF DGLASEFAKE
           LFLKGKNPIP FSQGFTTDEL RRFVRENTLY LSLPGCVRNL DKLAIKFMKA
           LFVKGKAPVE FSAEWTVDNL RNVVKDNTIY LGLPGCLEKF DKLAMEFVNT
           LFIKGNNPVT FDKDFTSDNL KKFIRSKSVY IGLPGCLEEF DKIAVEFGSA
           LFKGNADYVQ LHVDVTLDNL KAFVSANTLY IGRDGCIKEF NEVLKNYANI
           LFRDGDFPVP YTGAVKVGAI QRWLKGQGVY LGMPGCLPVY DALAGEFIRA

           ADKKIILREA EMWDKTSGRA DQKAAEVYVK TMRKSLEKGD DFIEKEMKRV
           SNRKEILRQA EEWDKVSLTS ERKSAEVYVK VMRKMLEKGN DFLGSELSRV
           SERQEILNKA KVFEDTLPEE HRPAAKVYVK TMERIMERGD VFVQTEHTRI
           GERKEILNKA KVFEETLPEI QRAAAKVYVK TMEKILEKGD VFVQTEQTRI
           KSRKEILLRA ELWDVSEGKQ KQKSAEMYVK SMRKALEKGD EFFHTETIRI
           KGRKKVLKET EELQKEFSEK EAKSAKIYKT IMEKIIEKGD QFINTEHERV
           GYKQKKLEEA QAKAAELTDK EKETAAVYLK YMSKIVETGS EFVTQELGRL
           KNKKALLNKA ELWDKVKGNR ENRSAETYVK VQVKDYGEKD EDLAKRYGVS
           PDQLKLIEKL QKQEQLTDPE QQQNARAYLI YMRKIHEVGY DFLEEETKRL
           SGRQALLKQG QDNLSSVKET QKKWAEQYLK IMGKILDQGE DFPASEMTRI

           QNLAKGKVSK EKKEEILQRI NILQSFK
           DTLRKGKLSK EKKDEMDRRL NILQSFQ
           EGLLKGKLSS DKKRTMEERR NILQSFT
           EGILKGKLSN EKKRTMEEKR NILHSFL
           NNVLKGSMTQ EKKADLSVRL NILESFK
           KKILSGKVSD EKKKEIGIRI NILQTFH
           KKILKGKVNE RKKTELSTRL NILRSFS
           KDDFPVKLFI KGNNEPVTTS DNLKKFI
           LRLKAGKVTE AKKEELLRKL NILEVFR
           ARLIEKNKKR SCKKAVCDRV NLLAVSP
