# Supplementary material for: Striking parallels between dorsoventral patterning in Drosophila and Gryllus reveal a complex evolutionary history behind a model gene regulatory network
Source: eLife. 2021 Mar 30;10:e68287. doi: 10.7554/eLife.68287 (PMC8051952; doi:10.7554/eLife.68287)
Supplement: Supplementary file 3. [file elife-68287-supp3.zip › File S3 /RawSequences/ALKs_untrimmed.fasta]

>Mus_musculus_BMP_Type_1A_(BMP2/4)_ALK3_P36895.1
LDTRALLKLAYSAACGLCHLHTEIYKPAIAHRDLKSKNILIKKNGSCCIADLGLAVKFNSDTDTRVGTKRYMAPEVLDESLNKHFQPYIMADIYSFGLIIWEMARRCITGGIVEEYQLPYYNMVPSDPSYEDMREVV
>Mus_musculus_BMP_Receptor_1B_NP031586.1
LDAKSMLKLAYSSVSGLCHLHTEIFKPAIAHRDLKSKNILVKKNGTCCIADLGLAVKFISDTDTRVGTKRYMPPEVLDESLNRHFQSYIMADMYSFGLILWEIARRCVSGGIVEEYQLPYHDLVPSDPSYEDMREIV
>Branchiostoma_floridae_BMP_Receptor_1_XP002596004.1
LDRAGLLRLAYSAACGLSHLHTEIFKPAIAHRDIKSKNILVKKNGACCIADMGLAVRFISETDTRVGTKRYMAPEVLEETMNKSFDAYKMADIYSFGLVLWEIARRCIVGGIVEEYQLPYYDCAPHDPSYEDMRRIV
>Lottia_gigantea_BMP_Receptor_1_108334
LDTNEMIELAHSASCGISHLHTEIFKPAMAHRDIKSKNILVKKNGTCCIADLGLAVRFISESDTRQGTKRYMSPEVLDLTLNRHFDSFKQADMYSFGLVLWEIGRRCVSGGIADDYQIPYYDCVQSDPSFEDMRKVV
>Lottia_gigantea_TGF_beta_Receptor_1_180706
VTTTSMLKMALSAASGLAHLHMEIIKPAIAHRDLKSKNILVTANGTCCIADLGLAVRHDSKTDNRVGTKRYMAPEVLDETINMHFESFKRADVYAFGLVLWEIARRCNVGGIAEEYQLPYYDMVPSDPSLEDMRKIV
>Mus_musculus_Activin_Receptor_1B_NP_031421.1
VTIEGMIKLALSAASGLAHLHMEIVKPGIAHRDLKSKNILVKKNGMCAIADLGLAVRHDAVTDQRVGTKRYMAPEVLDETINMHFDSFKCADIYALGLVYWEIARRCNSGGVHEDYQLPYYDLVPSDPSIEEMRKVV
>Mus_musculus_TGF_beta_Receptor_1_BAA05023.1
VTVEGMIKLALSTASGLAHLHMEIVKPAIAHRDLKSKNILVKKNGTCCIADLGLAVRHDSATDHRVGTKRYMAPEVLDDSINMHFESFKRADIYAMGLVFWEIARRCSIGGIHEDYQLPYYDLVPSDPSVEEMRKVV
>Branchiostoma_floridae_TGF_Beta_Receptor_Type_1_XP002598020.1
VSAHGMIKLALSTANGLAHLHMEILKPAIAHRDLKSKNILVKKNGQCAIADLGLAVKHDPITDNRVGTKRYMAPEVLDDTINIHFDSFKRADVYALGLVFWEIARRCNVGGIYEDYQLPYFDMVPSDPSIEEMRKVV
>Mus_musculus_Acvr1c_ALK7_AAI45225.1
VTVAGMVKLALSIASGLAHLHMEIVKPAIAHRDIKSKNILVKKCDTCAIADLGLAVKHDSIMDPKVGTKRYMAPEMLDDTMNLIFESFKRADIYSVGLVYWEIARRCSVGGVVEEYQLPYYDMVPSDPSIEEMRKVV
>Tribolium_castaneum_Baboon_EFA01312.1
LDTTGMIRMALSIATGLAHLHMDIMKPAIAHRDLKSKNILVKSNFTCAIGDLGLAVRHDATTDNRVGTKRYMAPEVLDETMNVHFDSFKRADVYALGLIFWEIARRCNVGGIYDEYQLPFYDAVPSDPTIEEMRRVV
>Gryllus_bimaculatus_Baboon_TRINITY_DN34065_c3_g1_i3
LLCHCDFCKETNFTCITDGYCFTTTSLDKETGSKKHAYRCLDQQLVYPPENPFLCHPADKLNDTFVIECCKNHDFCNLKLNPTLHVRPTGQPTSDTVGTLNTIQVVLIAVIGTFFVVIITAIAAWACICRHPLRGGHRLPPGDESLEAPDHPILGGVSLRDMIEMTTSGSGSGLPLLVQRSIARQIQLVDIIGKGRFGEVWRGRWRGENVAVKIFSSREERSWFREAEIYQTVMLRHDNILGFIAADNKDNGTWTQLWLITDYHENGSLFDYLNRTTIDTAGMIRMSLSISTGLAHLHMEIVGTQGKPAIAHRDLKTKNILVKSNGTCAIGDLGLAVRHDVATDTVDIPLNNRVGTKRYMAPEVLEELINMNHFDSFKRADVYALGLIFWEMARRCNIGGIYDEYQLPFYDLVPSDPTIEEMRKVVCVDRQRPSIPNRWQSCEALHVMSKLMKECWYQNAAARLTALRIKKTLANLGANEDLKI
>Drosophila_melanogaster_Baboon_AAF59011.1
VDTNTMLNMSLSIATGLAHLHMDIVKPAIAHRDLKSKNILVKSNLSCAIGDLGLAVRHVEKNDHRVGTKRYMAPEVLDESMNDHFDSYKRADVYAFGLILWEIARRCNMGMIYDEYQLPYYDVVQPDPSIEEMKKVV
>Mus_musculus_Activin_Receptor_1_NP031420.2
LDTVSCLRIVLSIASGLAHLHIEIFKSAIAHRDLKSKNILVKKNGQCCIADLGLAVMHSQSTDPRVGTKRYMAPEVLDETIQVCFDSYKRVDIWAFGLVLWEVARRMVSNGIVEDYKPPFYDVVPNDPSFEDMRKVV
>Mus_musculus_ALK1_Q61288.2
LEPQLALRLAVSAACGLAHLHVEIFKPAIAHRDLKSRNVLVKSNLQCCIADLGLAVMHSQSSDPRVGTKRYMAPEVLDEHIRTCFESYKWTDIWAFGLVLWEIARRTIINGIVEDYRPPFYDMVPNDPSFEDMKKVV
>Branchiostoma_floridae_Activin_Receptor_Type_1_XP002598018.1
LDAHRMMKLACSIAGGLVHLHVEIFKPAIAHRDLKSKNILVKSNGQCCIADLGLAVMHSQATDPRVGTKRYMAPELLEEIMNYCFDSYKRVDVYALGLVLWEVARRCTSGGIAEEYKPPYYDVVPSDPSYEDMRKVV
>Lottia_gigantea_Activin_Receptor_1_53518
LSIEEMLTLCLTAAAGLVHMHTEIVKPAIAHRDIKSKNILVKTNGTAVIGDLGLAVTHTQEDDNKVGTKRYMAPELLEETLNPFFDSFKCVDVYAFGLVLWEISRRAVVGGFSEDYQIPYWDVVPSDPSFDDMKKVI
>Apis_mellifera_BMP_Receptor_1B_XP391989.2
LDYPSLLAICLSIASGIAHLHTEIFKPAIAHRDIKSRNILVKKNGECAIADFGLAVRYISESDTRVGTRRYMAPEVLDETLNTSFDAFKMADMYSVGLVLWETCRRCITGGMVEPYALPYQDVVPSDPDFEDMRLAV
>Drosophila_melanogaster_Saxophone_AAF59189.1
LSHNDMVWICLSIANGLVHLHTEIFKPAMAHRDLKSKNILVTSNGSCVIADFGLAVTHSHVTDPKVGTKRYMAPEVLDESIDLCFEALRRTDIYAFGLVLWEVCRRTISCGIAEEYKVPFYDVVPMDPSFEDMRKVV
>Gryllus_bimaculatus_Saxophone_TRINITY_DN39845_c0_g1_i1
KKYKCHSCEAPDCSASTVCEGAVQCYKSRVRDSAGVERVTRGCTKTPDQVPFYCNVASHSGHTKRHTGGQYAIDCCRGDFCNNGSFPELPPIVAPTDDKPPFPESTSYAMKLTFAILGPVVAVGLLGMLVLLLMRRTHRKRLLNARSMTDPETYYASDDFLRVTATGDSTLREYLEQSLTSGSGSGLPLLIQRTLARQISLAECIGKGRYGEVWRGIWHGENVAVKIFFSRDEASWSRETEIYSTILLRHESILGYIGSDMTSRNSCTQLWLITHYHPLGSLYDHLNRTTLTHHQMMKICLSAVSGLVHLHTEIFGAQGKPAIAHRDIKSKNILMKVNGACVIADFGLAVTHIHSTGETDIGANPRVGTKRYMSPEVLDETINMDCFESYRQIDIYAFGLVLWEVCRRTLSSGIAEEYKPPFYDLVPNDPSFEDMRKVVCVDQQRPNVPNRWASDTTLSGMAKLMKECWHQNPKVRLPALRVKKTLIKLASS
>Drosophila_melanogaster_Thickveins_AAN10533.1
INPQKLQLLAFSLASGLAHLHDEIFKPAIAHRDIKSKNILVKRNGQCAIADFGLAVKYNSELHPRVGTRRYMAPEVLSQQLDPQFEEFKRADMYSVGLVLWEMTRRCTKTTTCEDYALPYHDVVPSDPTFEDMHAVV
>Gryllus_bimaculatus_Thickveins_TRINITY_DN40849_c4_g1_i1
CYCEGHCPNSEVNGTCLGQPGSQCFSAVEQVPNPDTRGYELVRTFGCLPPDEQGFMQCKGHLVPHKESKSIQCCNDIDLCNRNLMPILPSTPRPVTQYDDTVPYIVLIVSVTICLLLFLIIVTFVYLRYKKKEDQRRQCLLQSRTCDPYLGPGGTLQDLIEQSSGSGSGLPLLVQRTIAKQIQMVHSIGKGRYGEVWLAMWRGERVAVKVFYTTEEASWFRETEIYQTVLMRHENILGFIAADIKGTGSWTQMLLITDYHDNGSLHDYLQTHVLDSSSLLTLALSAASGVAHLHTEIFGTRGKPAIAHRDIKSKNILVKRNGQCAIADFGLAVRYLSSLNEIDIAPNTRVGTRRYMAPEVLDETLNTSLFESFKMADVYSLGLVFWEMCRRCATGDKLTAADDYQQPYFDCVPSDPTYEDMHEVVCAKRIRPPISPRWESDEVTQSLSKLMQECWHPHPAVRLTALRVKKSLCKLDADSTVKI
>Mus_musculus_Activin_Receptor_2A_CAM14875.1
VSWNELCHIAETMARGLAYLHEDIPKPAISHRDIKSKNVLLKNNLTACIADFGLALKFEAGKDGQVGTRRYMAPEVLEGAINFQRDAFLRIDMYAMGLVLWELASRCTADGPVDEYMLPFEEEIGQHPSLEDMQEVV
>Mus_musculus_Activin_Receptor_2B_NP_031423.1
ITWNELCHVAETMSRGLSYLHEDVPKPSIAHRDFKSKNVLLKSDLTAVLADFGLAVRFEPGKDGQVGTRRYMAPEVLEGAINFQRDAFLRIDMYAMGLVLWELVSRCKADGPVDEYMLPFEEEIGQHPSLEELQEVV
>Branchiostoma_floridae_Activin_Receptor_Type__2_XP002598117.1
LKWSEMCHIAETMARGLAYLHDDVMKPAIAHRDFKSKNVLLKQDLTVVVADFGLAMKFDPGRDGQVGTRRYMAPEVLEGAINFNRDAFLRIDMYAFGLVLWEIVSRCSVDGPVDEYQLPFEEEIGQHPTLEDMQEVV
>Lottia_gigantea_Activinlike_Receptor_2_123928
ITWNELCKIAESMARGLAYLHDEIPKPAIAHRDFKSKNVLLKSDLTACIGDFGLALKFEPGVEGLVGTRRYMAPEILEGAICFNRDAFLRIDMYACGLVIWELISRCTHDGPIDDYVLPFEEEIGAHPSLEEMQEMV
>Apis_mellifera_Activin_Receptor_2B_XP395928.4
VTWPEMCKIAESMARGLMHLHEEIPKPAVAHRDFKSKNVLLKADMSACIADFGLALIFHPGKDGQVGTRRYMAPEVLEGAINFTRDSFLRIDMYACGLVLWELASRCTQDGPIGEYRLPFEDEVGLHPTLEDMQESV
>Drosophila_melanogaster_Punt_AAF55079.1
ISWPELCRIAESMANGLAHLHEEIPKPSIAHRDFKSKNVLLKSDLTACIADFGLAMIFQPGKDGQVGTRRYMAPEVLEGAINFNRDAFLRIDVYACGLVLWEMVSRCDFAGPVGEFQLPFEAELGLRPSLDEVQESV
>Gryllus_bimaculatus_Punt_TRINITY_DN35393_c5_g2_i1
TTQCEFYNHTACTSANKESCFSVQICDRPEPEKRNHCYVLWQNNSTGKPYIKLKGCFLDNIDCYNKRECVESREPKKELLFCCCEGNMCNSNFTWKPRLLPPVPTGVPAEPRSGPNVVFYIVLPMLVVVVAVSIIYFIYRQRKHAYFNEVPTVEPHPLPQRSPVLGLRPIQLLEMKARGRFGAVYKAQYKTETVAVKIFPIQDKQSWVSEYEIFSLPHMDHENILRYIGVEKRGENLQAEFWLITAYHEKGSLCDFLKANVVTWAEMCRIAESMARGLMHLHGEIPASKAEGFKPAIAHRDFKSKNVLLKHDLTACIADFGLALLFLPGKPCGDTHGQVGTRRYMAPEVLEGAINFSRDSFLRIDMYACGLVLWELASRCTAQEGPIPEYLLPFEEEVGQHPTLEDMQECVVQKKIRPAIKETWRKHSGLVALCDTMEECWDHDAEARLSASCVMERVALQARL
>Mus_musculus_BMP_Receptor_2_NP_031587.1
SDWVSSCRLAHSVTRGLAYLHTELPKPAISHRDLNSRNVLVKNDGACVISDFGLSMRLTGNRDSEVGTIRYMAPEVLEGAVNLDCEALKQVDMYALGLIYWEVFMRCTPGESVPDYQMAFQTEVGNHPTFEDMQVLV
>Apis_mellifera_Wishful_Thinking_XP397334.3
IDWITFCKMGLSMVKGLAYLHTDIHKPCIAHRDINSRNILIKADGTCCICDLGLAVQISGSKENDVGTLRYMAPEILEGAVNLDCESLKQIDVYAMGLVIWELVSRCSLGSEVPPYRQPYEKEIGLHPTFEQMQVLV
>Drosophila_melanogaster_Wishful_Thinking_AAF47832.1
LTFSECCGMLRSITRGISHLHTELRKPCVAHRDINTRNVLVQADLSCCIADFGFALKVFGSKENEVGTLRYMAPELLEGAVNLDCESLKQMDVYALGLVLWEVATRCSPGQATPPYKAPYEQEVGSHPSFDQMQALV
>Lottia_gigantea_BMP_receptor_2_172579
VDWSTLCKMCISFTRGLAHLHNDITKPAVAHRDFNSRNILVRSDLSCVVADLGFSMSAMGSKETDVGTLRYMAPELLDGAVNLDCESLKQIDIYALGLVLWEVATRCIQGAPVPDYMLPYQAEAGIHPTFEQLQLLV
>Gryllus_bimaculatus_WishfulThinking_TRINITY_DN39452_c4_g1_i1
VGQGRYGSVWKGSYQDRDVAVKIFPAHHRQYYLNERDIYCLPFMDCPALLSYYGCEERPSVEGGLQYLLVLSYAPNGSLQDYLRSHTLDCATFCRMAQGVARGLAHLHTDVRKGDKVKPCVSHRDLNTRNILVTNDLGTVLCDLGFAMKLQGSKYFCNGETQHAETKSINDVGTLRYMAPEVLEGAVNLRDCESSLKQIDVYALGLVLWELATRCSDLYQPNAEVPPYRLPFEAEVGHHPTFEQMQGLVTRHKARPLFPETWWDWAGVRLLRETVEDCWDQDAEARLTALCVQERLSELPGLWDRQRATMYVSGVSPTVNP
>Mus_musculus_TGF_beta_Receptor_2_NP_083851.3
ISWEDLRKLGSSLARGIAHLHSDHTKMPIVHRDLKSSNILVKNDLTCCLCDFGLSLRLDPTLDGQVGTARYMAPEVLESRMNLNVESFKQTDVYSMALVLWEMTSRCNAVGEVKDYEPPFGSKVREHPCVESMKDSV
>Branchiostoma_floridae_TGF_Beta_Receptor_Type_2_XP002612985.1
LSWEQLCVMSQTTAAGLAYLHADRAKMPIAHRDVKSSNVLVKSDGTCCLADFGLALNLDPTIEGQVGTPRYMAPEALESRVNLNLESFKQIDVYAMALVLWEMLARCEVTGDVAPYQPAYADKLSDHPGIDTMKDVV
>Oncopeltus_fasciatus_PTY11468.1_saxophone
MAMRLLRLFCILTVLVDKGFGDIRTLQDDDDDPDTAEQLPLEIPIKRLLDNSIESKPPPKTYKCLSCETPDCTPREPCSNAYQCWKYIEKDTNGTIRKSRGCTTKEDQVKFFCTNNLNSNAFQNNYKKFAMECCSADHKLSSNWTTYLWRITLMLVFPVIILSLLAFKALMVFRRSKEKRRSASQPPNALYSALPDDFMRSSGPPSDTALMGYDSSMTSGSGSGLPLLIQRTLAKQISLTECIGKGKYGDVWRGIWHGESVAVKIFFSREEASWTRETEIYSTILLRHENILGYIGSDMTSHNSCTQLWLVTHYHVNGSLYDYLNKVTLSHSAMLTLAISFMNGIVHLHTEIFGTQGKPAVAHRDIKSKNILVKSNGTCAIADFGLAVTHTQSTGLTQIAPNTRVGTKRYMGPELLDDTLDTKCFEALRRVDMYAVGLVLWELGRRVISNGIVEDYQPPFYDCVGSDPSFEEMRKVVCVDQRRPVLPNRWASDAVLNGVGKVMRECWHQNANARLPALRVKKTLLKLASTLNMENIFY
>Oncopeltus_fasciatus_Baboon_PTY19821.1
MSSHFYLLLTVGLVVYLWAPVKGLKCHCDICAHENYTCETDGYCFTSTELDKATDIVKYNFRCLEKYVIHPPENPIVCHYNGKHNDTFVIGCCKGYDYCNKDTIPVLHKLGKQTEDRSRLNGKTGRGTLELVSLIAFPSILVCVAVMVGFNFWSHQRRGRYHSPESPDGPEQPILAAGVSLRDMIDMTTSGSGSGLPLLVQRSIARQIQLVETIGKGRFGEVWRGRWRGENVAVKIFSSREERSWFREAEIYQTVMLRHDNILGFIAADNKDNGTWTQLWLITDYHENGSLFDYLNRTTVDVPGMIKMAHSISTGLAHLHMEIVGTQGKPAIAHRDLKSKNILVKLNGTCAIGDLGLAVRHDVASDTVDIPLNNRVGTKRYMAPEVLDESMNMNHFDSFKRADVYALGLILWEIGRRCNVSGIFDEYQLPFFDLVPSDPTIEDMRRVVCNERLRPSIPNRWYSCQALQTMSNVMKECWYHNAAARLTALRIKKTLANLDASEILKM
>Oncopeltus_fasciatus_PTY21304.1_punt
MMTVKFAFTFILICYFTYRITGHAVPRTSVCEFYNGTCTDEIECNETQECDLPEPNKKVSCFALWQNSTEGKLSVRMKGCFVNSECSHSRCVDPSPTPKKDLMFCCCDGDMCNREFKWEPQPLPTIPDTSRENRVSSPQGVNKYLIVLIVLVFLLLLGSPMIYYFLKRKKSYFNEVPTMEPYPLAPSTPNMGLLPIQLIEVKAKGRFGAVWKAQHKNEVVAVKVFPIQNKQSWQSEQQIFSLPQMRHDNVLRYIAAEKHGDGLQAEFWLITAYHEYGSLSDFLKANTVSWPQLCKIASTMARGLMHIHEELGPGPKGEGPKPAIAHRDFKSKNVLLKSDLTACLADFGLALIFQPGKPCGDTHGQVGTRRYMAPEVLEGAIIFSRDHFLRIDMYAFGLVLWEIASRCTAQDGPVPEYQLPFEEEVGLHPSLEDMQECVVNKKLRPALSPTWKSHPGLLALCDTMEECWDQDAEARLSASCVMERIQSQSKIIAQKRLINDTNLY
>Oncopeltus_fasciatus_PTY21952.1_thick_veins_protein
MAEPYLVNPDWGDKSRLLFGLGLILTHGKLGSEGMFCYCDGHCPDGEANGTCEARPGSQCFAAAEEVYNPETGIVETEFSYGCLPPDERGLMQCKGHLVPHYFGKSIECCNSSNFCNKALVPQYRSQMTPPPSPDLTDVAPVIVLLTSVILCVIAVLLAAYLYLRYRKKEESGALYLVEGSRDAYLASSHTLQDLIDQSSGSGSGLPLLVQRTIAKQIQMVQSVGTGRYGEVWLARWRGENVAVKVFFTTEEASWFRETEIYQSVLMRHENILGFIAADIKGTGSWTQMLLITDYHERGSLYDVLRTTVLEPSSLLTMARSTASGLAHLHTEIFGTRGKPGIAHRDIKSRNILVKRNGECAIADFGLAVRYISKSNEIDITPNTRVGTRRYMAPEVLEEVLDTRSFDAFKIADMYALSLVFWEMCRRCVTKGSCEKWGIEAEEYALPYHDVVPSDPSFDDMHLAVCVKGIRPHIPSRWQHHPVCISSFMFILLSA
>Oncopeltus_fasciatus_PTY25298.1_wishful_thinking_isoform_A
MLIRATIWAMLSMWSEFSFASQYTLTGVGTLRYMAPEVLEGAVNLRDCETSLKQIDVYALGLVLWEMAMRVIDFYSRPSDVVSYMLPFEKEVGSDESRDKDGVMNLSIFLSFCPMGTLQDFLKSRPISLSTFCSLAVSTAAGLAHLHTEIHLQGKWKPCITHRDVNTRNILVKEDMTCCICDLGLAVKITGPHYYTLGEEMHAETKSINDVGTLRYMAPEVLEGAVNLRDCETSLKQIDVYALGLVLWEMAMRVIDFYSRPSDVVSYMLPFEKEVGLHPTLEDMQLTVCRNKARIMFPQEWKCTRASKCIRETIEDCTDQDGEARLTALCVQERLSHIYRATIEGGGMSPTYNQTHSNFNVFFLNYNNNNITNHFGNNMDSEYTVITECLQPYQGRNPCLERNLLCDSTEEVCIIETSAKDTIRCETEALIAQPPTQRLPRPPPPVPYHQNTPTNSEVVTSKGGGVVSRLSVPLRKLAGVGESKSASLPQEPPRPTSLNIFTEGEEERLRELSTRIGTPGDLPPAVRKKRGERAARLSLYDDRIMTNSTF
>Oncopeltus_fasciatus_PTY25299.1_wishful_thinking_isoform_B
MLIRATIWAMLSMWSEFSFASQYTLTGVGTLRYMAPEVLEGAVNLRDCETSLKQIDVYALGLVLWEMAMRVIDFYSRPSDVVSYMLPFEKEVGSDESRDKDGVMNLSIFLSFCPMGTLQDFLKSRPISLSTFCSLAVSTAAGLAHLHTEIHLQGKWKPCITHRDVNTRNILVKEDMTCCICDLGLAVKITGPHYYTLGEEMHAETKSINDVGTLRYMAPEVLEGAVNLRDCETSLKQIDVYALGLVLWEMAMRVIDFYSRPSDVVSYMLPFEKEVGLHPTLEDMQLTVCRNKARIMFPQEWKCTRASKCIRETIEDCTDQDGEARLTALCVQERLSHIYRATIEGGGMSPTYNQTHSNFNVFFLNYNNNNITNHFGNNMDSEYTGERDKTDGGGSEGTVETLITHSPSESSPRMNRIITECLQPYQGRNPCLERNLLCDSTEEVCIIETSAKDTIRCETEALIAQPPTQRLPRPPPPVPYHQNTPVQPLKQANEQ
>Tribolium_castaneum_Tkv_TC006474
MYVFLDDDGSMRRCYCEGHCPDGQRNGTCELRPGGKCFTTAQIGYDDNGDEYPLRYYGCLPPDEGGIMQCKGHLVPHAEPKSIECCDGSDQCNLHLKPMYPERPTPDVPQYGPFDSPPYIVLLTSVTFCITLCLIVIMICYLRYRKKQVFVNKDYPEKYPAMKIHRHHLIDEKSSGSGSGMPTLVQRTISKQIHMIRSVGKGRYGEVWLARWRSERVAVKVFFTTEEQSWFRETEIYQTVLMRHDNILGFIAADIKGTGSWTQMLLITDYHENGSLFDYLQDHVLDTNSLLTMVLSIARGLAHLHTEIFGTRGKPAIAHRDIKSKNILVKSNLECCIADFGLAVKYFSDTNELDDPRGASLVSTRSGTRRYMAPEILDNSINVRSFEAQKMADMYAFGLVLWEMSRRCITGDKITTADDYQVPYYDCVSSDPGFEEMMQVVCVKNMRPHIPMRWESEYVLKTLSKVMQECWHANPSVRLTALRVKKSLSKLDTDSCIKIV--
>Tribolium_castaneum_Wit_TC009314
MNLIEKFIVVFFSLQCVSAIKDNSKDFIFCAKAAGTITHISEDGGPEEISTESPDEKCVKSYCYTLWKEDPNDGTKTIMGQGCWDTSGKPNECDRAQCLAANRPPKAMNNTKFCCCSEDMCNVNFTDAYVPVEDFPPSTTEVAPKKSVKSFIWIVVVVSFIFVTVIAFGASYYLWKKKPKKHDMEGGQHAMPPPADYSLDKLKLLNVIGQGRYGCVWRGMIDDQEVAVKVFAAHHRNYFLNEHEIYKLSGENSALLKCYGGGEYITAPGGLTDYRLLLSLEQECLQEYLKNHTLDLMTLSKMSLGVARGLAHLHSDLGKPCIAHRDINSRNILVRPDLTCCICDLGLAVIPRLAENKSISEAGTLRYMAPEVLEGAVNLRDCESALKQIDVYALGLVLWELGIRCSDMQNSEPSPYSPPFFKEAGENPTLEQMQTLVSRHKARPLWPPSWKDTAAARLLCETAEDCWDQDAEARLTSLCVVERLLELPSLKGRVLHSMHPPASPTPLINNNHLHDHQIDISVGTVETLLSPSEEHCKNSNQLVACVTPLQPYQGRNPCLERNLLSGSSDSLLIDKSSKHCTSSEFQNLITNDFLNYQINYRATPIPYLQNAVHGSPKQSNTSSESSKSRFKWNGFMKLFPNKKYNSGDNSTKATQVKLNAKLVNGQNGVTTSLLSSDSETKRPSTLPLNVVKSQENSCGVTQILKRKNSLSRQRSLEQFNEVFSSISDLSRLKDPSLRIKTPGDVPPSVRRTRGKAAKESARFSLYDDRMMSRGQWGSVPDLEPPLPPKLPQLNDLQDRDSVSSF--
>Tribolium_castaneum_Put_TC011357
MAINNVISLILFVLIVLDCDLSGAGVTLPVTTKCEFLNQTLCTDSKGANCSEIQECEKPEAGKRNHCFVLWSWNDNGTVSIALKGCFLNSEQCYDKSECVERSPKSQKPKHMFCCCEGNMCNQNFTWEPAPPTEAPPSSTPIPVVYNPHFIYYIAPAVFMGFLVLSAPILWYCWRKRKFYFNELPTSEPNPLPPPSPFLDTRPIQLIEIKARGRFGAVWKAQFKSEEVAVKIFPIQDKQSWLTEQEIFKLPHMSHPNILQFIGVEKRGDNLKAEFWLITAYHEKGSLCDYLKAHTLTWNELCSVAETMARGLMHLHEAIPGKSPSDPVKPAIAHRDFKSKNVLLKSNMTACIADFGLALVFEFGKSCGDTHGQVGTRRYMAPEVLEGAIDFNPDAFQRIDMYACGLVLWELVSRCTAQDGPIGDYRLPFEEEVGQHPTLEDMQESVVQRKVRPVIQEHWRQHSGLAAMCDTIEECWDHDAEARLSASCVMERVMLQKRYGHGGYGMRIENENLLSPLKENSM--
>Nasonia vitripennis XP_001601240.3
MQCKGNLVPHIQEKNIVCCNNTDLCNKDVFPMYKSKPTVPPDPRALPSGVPLIILAVSLSVLLIVFSVSMVLIYHRYRRKERGPCLVSSQGTLKDLIDQSSGSGSGLPLLVQRTIAKQLALSQCVGKGRYGEVWLARWRGEKVAVKVFFTLEEASWFRETEIYQTVMMRHDNILGFIAADIKGTGSWTQMLLITDYHERGSLHDYLQTSVLDHPSLLAICLSIASGVVHLHTEIFGTKGKPAIAHRDIKSKNILVKRNGECAIADFGLAVRYLSDTGEIDIAPNTRVGTRRYMAPEVLDESLNTSSFDAFKMADMYSVGLVLWEVCRRCASGGKVSTAEPYALPYHDVVPSDPDFEEMRFAVCVKRIRPVIPTRWENDPILFTLSKLMTECWHTNPAVRLTALRVKKTMSKLHIDNAIKIV
>Nasonia vitripennis XP_008213925.1
MKKGFALLVSGYGCLALLCLLHAPLLVQGLKCHCDICSETNNTCETDGYCFASTNLDKDGITYAYRCYNKENFFPDPMYSVWCSSNDALRGPGGTRFVVTCCDNADYCNRDIKAVLPSTILAAQSSYRSTHRLEGASGGGRATWETWKMALTIALPICAICIAVMIVYNIHLTRRRPAGRHFPDDSLEAPDRPILGGVTIRDMLEMTTSGSGSVGLPLLVQRSIARQIQLVETIGKGRFGEVWRGRWRGENVAVKIFSSREERSWFREAEIYQTVMLRHDNILGFIAADNKDNGTWTQLWLITDYHEKGSLFDYLNRVTVDTNGMIRMALSIATGLAHLHMEIVGTQGKPAIAHRDLKSKNILVRTNGTCAIGDLGLAVRHDVITDTVDIQLNNRVGTKRYMAPEVLEETINMNHFDSFKRADVYALGLILWEIARRCNVGGIHDDYQLPFYDLVPSDPTIEEMRKVVCTDRQRPSIPNRWMSIDALHVMSKVMKECWYHNAAARLTALRIKKSLANYGAMEDLK
>Nasonia vitripennis XP_008208340.1
MDIPSTSETLKIDIVLMKFAMQRKLKCYVCDGVDCETSQEDPPIICKDAIWCWKSAVREFDGNKRGRRGCIVDRNQVPLICNKHLQSGNVSSSNSRAGGGQFHTECCQEELCNGGPFPVLQDPIPDGSEMNTLKVTLAVLLPILVLILVVCGIFLFYRSRRSRRSRSTTPKRSKRLIESGTDSSMLAFASATSTAGGGTTSFSHELRATAAGDSTLKEYLEGQSLTSGSGSGLPLLVQRTLAKQVALAQCLSNSGGGGSFGREVWRGIWHGENVAVKIYFSRDEAMWARETEVYSQLLPSRHDNILGYVGSDMTSRASCTQLWLVTHYHPLGSLYNYLVQLPTSLNHHQMFNICLSIANGLLYLHTEIHGTRGKPAMAHRNLKSKNILVKSNGACVIADLAHAVTQDRLGADKIDIKQGSKRYMSPELLEQTFDPMCLEGFRRADIYSLGLVFWEVCRRCISNGVGLEYAAPYSEWLVSGNQEPTLEEMRKLVVADQRRPPIPNRWHSDQTLAGMGAMMKECWHTKAAARLPILRVKKTLVKLASNNPEVDLPLD
>Nasonia vitripennis XP_008205288.1
MSAYLAILPCVLLGLLGLATAHDVKGSTYCEFYNETMCGGEFKEDCFEKEQCGPHDPDKRNHCYVLWQYDSVTQKSTIKLKGCFLDSKECYDKQHCVEKNADRKKQHFFCCCDGNMCNKNFSWDPQPTQPPRVVQQLEPVPNTEQQVITLVLSISIPMLVIFVFISGIFYFYRRRKLGYFNEIPTIEPGPLPQPSPNLGNRPIQLLEIKARGRFGAVWKAQLRAEVVAVKVFPIQDRQSWQSEQEIFKLAHMDHEDILRFIGVEKRGDNLQAEFWLITAYHEKGSLCDYLKANVVSWPEMCRIAESMARGLMHLHEEIPANKADGYKPAVAHRDFKSKNVLLKNDMSACIADFGLALIFHPGKPCGDTHGQVGTRRYMAPEVLEGAINFTRDSFLRIDMYACGLVLWELASRCTVQDGPIGEYRLPFEEEVGLHPTLEDMQESVVHKKERPLILDTWRKHPGLLAICDTMEECWDHDAEARLSASCVMERVASLSRSMVLNSSTLIRVDNTSESITTKESSM
>Nasonia vitripennis XP_008203921.1
MLKKHNEDKIATNDVEKKDLARNEQQFIPAILSVCVLIFIVTITFISWYCRHRKQDYESELSQAEQGIKHCSTTSNSESVHSETNSYKSDCLLPELLEKKALGRFGGAVWKARRDDEIIAVKMFPLVNKQSWQTELEVFQLPHMNHENVLKFIDSLRCGQSLDAEFWLITTYQERGSLCDFLETNTVSWNEMHKIALSIVSGLNHLHSEISSDGGYKPAIAHRDLKSTNVLLSGDMRACIADFGLALIFKADDGVCGNQYDRVGTHRYMAPEVLDGAINFTKESFLAIDMYACSLVLWELASRCVVKKGDTERSYRLPFEKEVGSRPTLADMVKCVSEKKIRPHIPETWREHWGLAAMCETMEECWDQDPEARLSASCVLDRISSLKNE
>Nasonia vitripennis XP_008214725.1
MRVLVSVVLVTVACIVGLTLVEADKICAVRKREVKSVAEEQNSTDDIEDAFNTNNHNQTENDIKYEKCNQYCYALWQEESTSNGTKINIFLQGCWKQEGQECEHTECIANRWTRALSNAKFCCCREDYCNVNVTDPFENKLLLTSPASKNNLSVIVTATEFLEQVNSDHLMLITVTTLASILLVTFTVIVLIYLVYRNNVLMRLGKPLPYNDNFNDGNGLRTGTYTVDHLKLSTIVGEGRYGSVWQGSMGDQDVAVKIFPGHYQSYFLNERDIYCLPFIEHPSLLHYYGSDERISMDGNVEYLLVFSYAPGGTLTDFLRYHTFDWMTFCKMGLSIVKGLAYLHTDIRKGDKFKPCIAHRDMNSRNILIKSDGTCCICDLGLAVQISGSKYYSNGEEQHAETKSINDVGTLRYMAPEVLEGAVNLRDCESSLKQIDVYAMGLILWELVSRCTDVYVSGTEIPSYRQPFEKEIGLHPTFEQMQVLVSRNKARPLLEGNIVDKPGVRLIRETMEDCWDSDAEARLTALCIEERLMELQSHRITMYFTDGSPMVNSHCGLVPSTTNSLYSDAPHHEGSHVVQMSGHDGSEVTVDNLVTLSPTESGTHEHSAKNSNETAVLLSTSAPVPQLQPYQGRNPCMERNLMLQSDSCEELGCQGNVLVNRSSKHSGNDAGAYGKHSSSETQSLVPHDYLGQQQHHHQHQQLHHVTSSQQLSLRPVTPIPYVQNVISECSGGSTSYNKLKQTNVQESCYTALPSNPQDSPRRRRFSGWSNLKKILANKKMMYQQHHPAYTKCQIDREDSKSNLLASKNANQQPKIVETNVSISPTGKYVNGIVPGRSEKNSEKRSSSIGEASNSAQANSSRPSTLPLVKLRKKKSETNLSRQESLDKFNEVFNTGSNSNISLKDPHMRIKTPGDLPPSVRKVRGRGSQSTTARFSLYDDRMMCNILTEEEDRSSRSDNNVSSNSVPFGMDFADEQLTVQSKFDAKDVTCF
>Tribolium castaneum Sax NP_001164080.1
MAATSTINCLLIILLIQICTGEVIQRPELKEDAEDEDDELGNEHSALPKNLETFQVNQNQITNDNVKRYKCHLCDPPNCSNPTVCFDAIQCWKSRVRETSGLETVTRGCTKETDQLPFLCRTPSFSGQQKRQASGQFQVDCCTGDFCNKGDFPELPILFTKNMTMHSDSVDYALKMTAAILGPVVVIGTLGAIVLYLMRRIHQRRLCLESRLDPDTYYASDDLLRATAAGDSTLREYLENSLTSGSGSGLPLLIQRTMAKQISLAECIGKGRYGEVWRGIWFGENVAVKIFFSRDEASWNRETEIYSTILLRHENILGYIGSDMTSRNSCTQLWLITHYHPLGSLYDHLNRTTLTHQQLLRLCLSIANGLVHLHTEIFGTEGKPAIAHRDIKSKNILVKNNGTCCIADFGLAVTHQQATDQLDIGSNPKVGTKRYMAPEVLDETIRMDYFDSFRRADIYALGLVLWELCRRTVSNGIAEDYKPPFYDVVPNDPSFEDMRKVVCVDQQRPSLLNRWASDPILSVMAKLMRECWHHNPNVRLPALRIKKTILKLCSGDNLINLDDSMEVCV
