# Supplementary material for: Striking parallels between dorsoventral patterning in Drosophila and Gryllus reveal a complex evolutionary history behind a model gene regulatory network
Source: eLife. 2021 Mar 30;10:e68287. doi: 10.7554/eLife.68287 (PMC8051952; doi:10.7554/eLife.68287)
Supplement: Supplementary file 3. [file elife-68287-supp3.zip › File S3 /RawSequences/brinker_untrimmed.fasta]

>Tribolium castaneum brinker EEZ99232.2
MAHGANMVLKREGKAGIGSRRIFAPHFKLQVLDSYRNDADCKGNQRATARKYGIHRRQIQKWLQVEGNLR
SSVGKERSARLPDDEAPAPLDFTTRARTPDPAPMDLSLKRPATKQSQSAPAGPPPSPLRAPSPLGLARRP
HPDVWDLSTKQRKEEAPKPKLFKPYLDDDTPKRAELPPCCAALSGCYYNNNVCDIKSEYSSYTLHELQPY
YYSYPSAYQSPEYEMAPFYEDPNYVQSAVPLKQRHSYSLDFKLSAIECYYQDSVCKGNQRAVATKYNIHR
RQVQKWLKQADELRQKNETIKTTTQMVR

>Oncopeltus_fasciatus brinker_PTY09753.1
MWERLVAGLGELATGRRTGPGGGDLPPVSLPTMAREDWAGRGKQRRIFSQQFKLQVLDSYRRDSDCRGNQRATARKYGIH
RRQIQKWLQVEATLRGAPPPTAPAPLDYSSPNSKDRLYSIGLEVRVACCEKREPEDCCSRDGLCEEEPLVVDDSEECLDL
SKKSRVEEEKTLLDLDRPQETALCLVTREPTPPPPSLWPLPPPPLCCDSCPQPYATDLQWCHFPYYSVYHVTKWLHHDAP
YYKQAVKDINLYNPMYS

>Nasonia vitripennis_brinker_NV24459-RA 
MAHGVSEVLGEGSTVVKMLAASKQQQQQQPPTSMQQSGGNLRKSVGVMGSRRIFAPAFKL
KVLDSYRKDIDCRGNQRATARKYGIHRRQIQKWLQCEENLRSCCPASPALNLSLARLHGDELAA
AAAAQQHQPPPPPPPPSSSAQALAAQHQPTASAAAANYRFHGAAATAAAARPTGYPDLKD
KVLPIQQHYQPPADYSVLELYPPSLYQQQQQQHHHHHHRYFQPPTISYPVESPKLEEESY
PRSSLLAPADIKTERASPDSQRESLTPAVEPEKQQLKRERLDDEEHDFQRSASSSVSPPL
PSHHQHLDYQQQQHHLEALPPSPQHSDRSTGCSSSDSEMDQQSGGPNAADLARRRSFSLR
FKLDVLDAFHRDAGVAGNQRATARKFGINRRQVQKWLGQESELRGVIELCGSNNRQRLGP
LQETPQTPYGPESPVDLRTSELGQVSPHQYQEYAVDSSLTPPYSAPGCSLSCCQEPTPVG
QTYYCYSPESTPPALKRSPCTEACCYPAPKRLCTEEKQQPKEEEQPIQETPLCLVKPKRP
ADEPVSSTVSTLPAPAAQTSKKNAILFKPYLDNPVSKPSAEETSAAATNNNNNNSQEATN
FNERPTAQADLALELSFKPPVSFRPPAPQQQQQVQYPEYPQRSAFFRYPTIGVHYS

>Gryllus_bimaculatus_brinker_TRINITY_DN38911_c1_g1_i1
MAQGLERESKGQTRSKDTDEKISKFVRCGEGRVMGSRRIFPPQFKLQVLDSYRKDEDCKGNQRATARKYGIHRRQIQKWLQVEASLRTSVEVGSERRQASPTALNLTSAGDARQRDDSGSGGGGGGGGGGESLLVAAAEAEX

>Drosophila melanogaster brinker NP_511069.3
MDSSSEQLNGSGALNFKRPKDSSENATNSHTNNGNSSGSPKMGSRRIFTPHFKLQVLESYRNDNDCKGNQ
RATARKYNIHRRQIQKWLQCESNLRSSVANNQQQQQQQQQQQQQQQQQQQLLPQQSVSPTPAVKVFHQLS
HPLVHQLHHHHAAAVGHHHHHAAHHHAAHHHHAAAAAAAAAAAAAAAAAHHHAAHHLLAANGMVPHPLAA
HPHLHVPVAMHPQMQHQKEQQQQQQQLQQEQQQQDQQQSQQETPATIATNGSNQGSSNVLSAAKIAAVVA
AAMATSNGNPTPTATIPASSSSSSNTLPSSNNSSCHNSSSSSNSCNSNQVPIQVPILSGSPGSTSSASHI
PHVPFAYHHNLHGYLENRLEAVATPAPMDLSLGSSARRQMQLHEKDPSGVDLTFRKRKVITSPMQPDKIS
KLEEVIKKEPETETENEDVEVDVETEQPEEHKLPSKQVKLFKPYLLDDDEEQDHHHHHHHHRQEDLDEGA
AEEEQDDEEESRYADDDEVDSKEAADKKQRRLKKKPSAINEQREPIIWSNHPYPGGCVSPGSSITSSFQC
PTSMQQQQTFPVAGGSPNQQFQDNCSSSKATTPLSPFSAPALSPTGFCCPKGSPVSGYESSSSTYSDSGS
NYSLNLQLHAVYNDNLMYMQQQQQQQQQQHHLQHQQHLQRWLDQESLATARTSSVNRPLILVADTAPTNL
TLVA


>Anopheles gambiae brinker AAT07304.1
MAHGSLTVAGMMVKSEASQTGRSPSAAGTATTTTSPSHSNAAKMGSRRIFTAQFKLQVLDSYRNDGDCKG
NQRATARKYGIHRRQIQKWLQVESNLRSVVANGNANREAGMKINLLNHHQHHHQHPHLPHVQQHHPSVHH
PAHHPLHYQPAAAAAMHHHHHHPHHHHPGLTGLMQAPSQQQQHLQPVHPLAFHPIGGPIVPQQQQQQHLM
DAVRQRAVRNGASLSPVHTAPAIPVSSCSPLSTASSASCSSSAAGSLCPTSPPASVSNGEQPASSVGDPA
NPQQPSVIFSPVPRLAGSSPAAAPPSPPTSAGESNHYYGHIRAFAAAAVAAAAVQRYDHPIDLSRPGSSQ
LGGPVSPASDAGYDRRVKQEQRDEEGELEAAEEEEDEEEEISVEEVDEPVSNHSASHSASEQAWDLSCRR
SSDATSSTVTSSNKRSSSAMSGPIATPDTSRPAKSVKLFKPYLLDEEPKQQSQQQQRPDSALAEDDKDST
RESPAIVEQHHQQQQYPIIWSNSSPAYYEPPHAYELNPPAYLLASPVTGLPGVAPVPALATGRGWSSPQA
SPVSGYDSSTSISSVCSGPEEDNASHSSASSHGSSDGPSSSEKLKRQAIDSFYHDVACRGDYRAVATKYN
ISRKYVEKWLQQEEQQQEDDHHHHQQHHHHHHAEVTTAGSVRVSPLVVG

>Clogmia albipunctata brinker ATY69449.1
VTTMINCSEIESNLANSSSVVCGAVNKPLANNKVNNFQTMSNPALMTTTSAKVSSNSNKMGSRRIFSPQF
KIQVLDSYRNDNQCKGNQRATARKYDIHRRQIQKWLQCETTLRASVLNINNSSGSNGRMVDSNNNNNSRK
PVLSAITFANSSASSVSTVPKESHSNSDLSPNASSSSSPTSSSSSSLTKGIILSLADPARHSVADNTLAF
SACGGVSEKKAPHTSPISSEFFSPQSLIINVSGGGGGNNNNNAENKIDLMNGRKPEFVEQHHQHHHQNGG
LIMASSSSSVASTPFGYLNPGHSYPYSPQIHPACLYPPQFEYQAPISLPIDLSIHKRE


>Operophtera brumata brinker KOB74435.1
MAAAHTHSAPAPSDRRSEGRAGSRRIFPPQFKLQVLEAYRRDAQCRGNQRATARKFGIHRRQIQKWLQAE
PALRAALLRRAPQPAPSPPPYAAGSPESARLPTPPPATMTTPPQVTQLPVQIPVPLPATEPIDLSVRRPS
PPPVPQSVIAPLAAPEPRKPFKLFRPYLLEDDVEKRPSIASLPVSNGVHVSAFVPVQSAAGCALTAYSAP
HWCAPVPSFSAPLR


>Blattella germanica brinker PSN33519.1
MAPGLEGSTRGSRRIFAPQFKLQVLDSYRKDADCRGNQRATARKYGIHRRQIQKWLQVEASLRAAVPELA
ALNLARQRDDTAEATCQPETPHKAVRVSLFPNVRVEEDSDDEEPLDFTSATLSKRRSFSLQFKLEVLDAF
HSDTACHGNQRATARKFGINRRQVQKWLGQEVELRGEAAFRGGLYRQRLGRGEADQCWDLSNKKRKAEPI
LEVPQIKKPKEDYQTDVQETALCLVKVERREEEAAMRPEVSSTMDKLPVTPPPPPFLLSPHTLHMGPFVP
PPSLHVNMVNLYRGLVGECKVNRYEEYHRHPGHMLT

>Pediculus humanus corporis brinker XP_002430584.1
MAQGLDVRSLSSAKSPPIDSKTGGESIKRTRGVGSRRIFSPHFKLQVLDSYRYDADCRGNQRATARKYNI
HRRQIQKWLQCEQSLRTSVEKSVKNENSNFVPLKPSSKKILIDDVKTESSSSSSITSKQQTAIQFSRLGR
NAGDDDKLMADEKIHAKTKYKNDNNNIYNGVEDSKIQVQNLKRVAQKLYPSLQNVSCLTEDKLTTTTTNS
GRILDSEKKYFHTDEIPRSDILPEEFPARKIHHEDGLPEDKTHKLKIKDVVDNCQSGLTWTTSENICGPK
LLCSSNASVLKCPVQKNNMGDTGVQEMCVLDTNKNVLLCSQSFFNKPESNCLPDVSISKIESSSNDVRSK
ILNSYDCTKSFSPKRKWIKESMQDMLEEDSEPPQENPSSLPIKQRVKMNLRSIPESFHQKPDEDAIKSSR
GSSFSNFTIEKICSKETTKETSRRPSIISSCHGDFSQPFNYSCRLPPPLTTSLSTCVSPDDEMPPYGDVE
RTLMTSYDSYNYPLDVSLKEEKISDGEDVDVDVLSTTPVEKKSFDFTNYNFGKRRSFSVQFKLTVLDAFY
NDKDCNKNQRATARKFNINRRQVQKWLSQENDLRSESSLKNGKYLQRQRLASGDNRDASDVSCTRCPQHC
FLGRNDDLMSFDDTIQVNVKHCSDDECFARRMGRRSRSMMRDKLDAAGGENHGKTANLTGGVEYYNKNAL
FPGDLKTTTYYQNYFYPENNGGMIYHHDAIFGWPHHLNSSALGVPNFQSCLSTWHHNIDYCHDNPPKIY


>Frankliniella occidentalis brinker XP_026277419.1
MAHGVMEEWTDRDSCGSEKSPGPAQGSAGASGRVMGSRRIFPPQFKLQVLDSYRQDPDCKGNQRATARKY
GIHRRQIQKWLQMESHLRSIASGGGGGGSASSGGGSSMGSPAPSPSPTLEAHGVHAMHAAHAVHAAHAAH
ALTSALNLSGVVRAGRASRGASPASGSGSPLHVPSPAGSPGPGAPLLAQPLGALGLIHQALGHQVHHNDT
LPLAVPVPRLSVSPTLPIKKRWCHSPEQSSATTPPPLQLASDEDDDDEDIDVDGDGTESEASSALDYTTA
TLSKRRSFSLQFKLAVLDAFRETPQCQGNQRATARAFGINRRQVQKWLGQEPELREEAVSRGGLNRQRLG
RWMDQEESEAGCLDLSRKRKLDAASDLDDAETEAKKSRVRPSRDASSPASPTSPAAVASPTSCPRPLALS
EVHPSLAPHPLLFRPQPLPQPLPLMPSLPLAIPHLPFNLCAKQYSVDLSLKLSTLEYFNAYQQNLQKCFK
PEDFLKPANNPSFLLNSFR
