# Supplementary material for: Striking parallels between dorsoventral patterning in Drosophila and Gryllus reveal a complex evolutionary history behind a model gene regulatory network
Source: eLife. 2021 Mar 30;10:e68287. doi: 10.7554/eLife.68287 (PMC8051952; doi:10.7554/eLife.68287)
Supplement: Supplementary file 3. [file elife-68287-supp3.zip › File S3 /RawSequences/Cerberus_gremlin_dan_untrimmed.fasta]

>Homo_sapiens_Dante_NP689867.1
VTLPLNPQEVIQGMCKAVPFVQVFSRPGCSAIRLRNHLCFGHCSSLYIPGPLVLCNSCMPARKRWAPVVLWCLTSALIEGCHCSPKA
>Mus_musculus_Dante_NP957679.1
VPLPLAPQEVLQETCKALSFVQVISRPGCTSARVLNHLCFGRCSSFYIPSPVVFCNSCVPARKRWTSVTLWCGALALVQKCQCRPKL
>Danio_rerio_Prdc_NP001017704.1
ALVVTEKKYLKSDWCKTQPLRQTVSQEGCRSRTVINRFCYGQCNSFYIPRSFQSCAFCRPQRFTSLTVELDCSDQPRIKQCRCMSVS
>Homo_sapiens_Prdc_NP071914.3
ALVVTERKYLKSDWCKTQPLRQTVSEEGCRSRTILNRFCYGQCNSFYIPRSFQSCAFCKPQRVTSVLVELECPGDPKVKQCRCMSVN
>Mus_musculus_Prdc_NP035955.1
ALVVTERKYLKSDWCKTQPLRQTVSEEGCRSRTILNRFCYGQCNSFYIPRSFQSCAFCKPQRVTSVIVELECPGDPKVKHCRCMSVN
>Gallus_gallus_Prdc_XP419552.3
ALVVTERKYLKSDWCKTQPLRQTVSEEGCVSRTIINRFCYGQCNSFYIPRSFQSCAFCKPHKVTSSTVQLECPEDPKVKQCRCMSVN
>Mus_musculus_Gremlin_NP035954.1
ALHVTERKYLKRDWCKTQPLKQTIHEEGCNSRTIINRFCYGQCNSFYIPRSFQSCSFCKPKKFTTMMVTLNCPEQPRVKQCRCISID
>Homo_sapiens_Gremlin_NP037504.1
ALHVTERKYLKRDWCKTQPLKQTIHEEGCNSRTIINRFCYGQCNSFYIPRSFQSCSFCKPKKFTTMMVTLNCPEQPRVKQCRCISID
>Gallus_gallus_Gremlin_NP990309.1
ALHITERKYLKRDWCKTQPLKQTIHEEGCNSRTIINRFCYGQCNSFYIPRSFQSCSFCKPKKFTTMTVTLNCPEQPRVKECRCISID
>Branchiostoma_floridae_Gremlin_XP002604466.1
ALVVTERKYLKQDWCKTQPLRQTVRAKGCLSRTVINRFCYGQCNSFYIPKSFQSCAFCKPHRYSMITVTLRCPSTPRVKKCKCMSVI
>Saccoglossus_kowalevskii_Gremlin_NP001161561.1
AVAITEGQYLRNDWCKTQPLKQTIYADGCISRTIINRFCYGQCNSFFIPKAFQSCSFCKPYRFNWITVTLRCPGKPRIKECRCMAVP
>Culex_quinquefasciatus_Gremlin_XP001842189.1
ALVVTRKEYLKKDWCKTEPLVQRIREEGCLSRTIINRFCYGQCNSFYIPKAFRSCAFCKPKKFTWITVTLRCPSVPRIKQCKCIAEP
>Tribolium_castaneum_Gremlin_EFA02797.1
ALFVTKKEYLQRDWCKTEPLIQKVKEEGCLTRTVINRFCYGQCNSFYIPKAFKACAFCRPSKFTWISVTLKCPSMPRIKQCKCIAAN
>Danio_rerio_Gremlin_NP998017.1
ALHVTERRYLKLDWCKTQPLKLMIYEDGCQPRAIINRFCYGQCNSFYIPRAFQSCSVCKPKSFTTVTYTLFCPGTPRVKQCRCTSVD
>Lottia_gigantea_Gremlin_88176
AVVVTKKTYLRKEWCKTQPLKQVIREKGCLRTTVINSFCYGQCNSFFIPKAFMSCGFCKPRKYRMIIVTLRCPGKGRIKKCRCMAVD
>Nematostella_vectensis_Gremlin_ABF06563.1
MSLKLKRNDLRGDWCKLRPVLQKLHHPGCNSSFIMNNMCYGQCMSFFIPRHFTSCAFCTPVSKNVVSVHLKCAGLKIIQSCSCRPCG
>Saccoglossus_kowalevskii_Cerberus/Dantelike_NP001164702.1
MLLPLKARQLKRDWCLGAVFEQEIKHDGCKSVFVKNKLCYGQCGSFFVPRHFESCSYCTPVRSRVEIISLTCPGANIVESCGCRPCG
>Branchiostoma_floridae_Cerberus/Dantelike_ACF94996.1
VRLPLRKRDLRKDWCKAVAFDQEVTSPGCETKLARNKFCYGQCSSFHIPRPFDSCASCTPTRMRNEKVVLNCQGETIVEECACRPCG
>Homo_sapiens_Cerberus_NP005445.1
VILPIKSHEVHWETCRTVPFSQTITHEGCEKVVVQNNLCFGKCGSVHFPGSHTSCSHCLPAKFTTMHLPLNCTESSLVEECQCKVKT
>Mus_musculus_Cerberus_NP034017.1
VILPIKSHEVHWETCRTVPFNQTIAHEDCQKVVVQNNLCFGKCSSIRFPGAHSFCSHCSPTKFTTVHLMLNCTSTPQVEECQCMVKT
>Gallus_gallus_Cerberus_NP990154.1
VVLPIKTNEMHQETCRTLPFSQSVAHESCEKVIVQNNLCFGKCSSFHVPGLYTFCSKCLPTKFSMKHFDLNCTSVPIVEECNCETQK
>Homo_sapiens_Dan_NP001191015.1
PINKLALFPDKSAWCEAKNITQIVGHSGCEAKSIQNRACLGQCFSYSVPNSLVHCDSCMPAQSMWEIVTLECPGEEKILHCSCQACG
>Danio_rerio_Dan_NP996980.1
HINRLALFPDKSAWCEAKNITQIVGHTGCTPRSIQNRACLGQCFSYSVPNSLVHCDSCMPAQTQWEVVTLDCSGDERILHCSCQSCS
>Saccoglossus_kowalevskii_Dan_NP001158417.1
HVNTIALFPERTAWCEAQEIEQIIGHDQCTSKPISNRVCVGQCFSYRIPRDLHYCDCCRPSVVTWEKITLDCNSDEMIQECTCKACH
>Apis_mellifera_Dan_XP001121480.1
KVHNIVLYPDKHSWCQTTQIKQVVTWPQCSSQELDNNVCVGACFSYMVPHIRPYCDSCQPLDSVWHTVTLDCKDTNIITNCSCTSCM
>Gryllus_bimaculatus_Gremlin_Dan_2_TRINITY_DN43618_c3_g1_i1
KVHNIVLYPDKHSWCKITPIKQVVTYPGCNSVEIDNNVCVGTCFSYSIPRTLPSAPGELIKPYCDSCQPSVLIWKNLTLTCKGEDPDASEMQKSVQIISNCSCSTC
>Tribolium_castaneum_Dan_XP972176.1
KVHNIILYPEKYSWCQTTPIQQVVASPGYESVTIHNNVCVGACYSYSIPSLGPYCDSCQPVETKCYHVTLHADGTEIILKCSCMSCE
>Gryllus_bimaculatus_Gremlin_Dan_1_TRINITY_DN44207_c6_g1_i1
KRDWCFSTLMNITVEAPGCIPKVIRSKYCVGQCKSYFIPQDPVPVEYSPESPSNKAMEVTMFQRMHASEASFSSCGSCQPFKFMWRRITLKCPGRIRKTQQMRVMRIKKCRCVAS
>Nematostella_vectensis_Dan_XP001641376.1
FLNAQASLRFSSAKCRYRNFKQKVQNPLCIPKKIRRSKCVGSCKSSAFPIFRKICNCCTPIVEENEIVQFDCEDLTVIKRCECRPCG
>Tribolium_castaneum_cerberus_XP_973724.1
MVFPGIPFALCVFFSHQIITCMSRSPSSDSILEIINTKEVERLLAEKKRNISREERRYLLENELDENFIPPDQEFEIQKLKLLDEERAPRTENPRVDLNAFLRRNNHSEPYRTTELLQDLRGFNGRKLLKSSKNALFVTKKEYLQRDWCKTEPLIQKVKEEGCLTRTVINRFCYGQCNSFYIPKNPKKRHRHIPVSEETEDEDQNGPAFKACAFCRPSKFTWISVTLKCPSLMPPFRKKRIQRIKQCKCIAANVN
