# Supplementary material for: Striking parallels between dorsoventral patterning in Drosophila and Gryllus reveal a complex evolutionary history behind a model gene regulatory network
Source: eLife. 2021 Mar 30;10:e68287. doi: 10.7554/eLife.68287 (PMC8051952; doi:10.7554/eLife.68287)
Supplement: Supplementary file 3. [file elife-68287-supp3.zip › File S3 /RawSequences/pelle_rawseq.txt]

>Oncopeltus fasciatus Pelle PTY24434.1
MYVYNLPYQERKTLCRILDLNNAWEQLGGAFMRFDVTTLEHFRQAPSRYHSPTDEMLTLWGTQNHTVLQLFILLSKMQHY
QAMMVLKPLVDEKYHRLIYEGEENFSRIVEQSNANGMVNEAPLFRKKEDNSIMDYFSKWVEAYAIENQEIREPITDIVVK
ELVCRFGIPLEPKERILVILYYSYSHRDLFQENSMPLTWSQRHSIATGTARGLQYLHTIGDKPLIHGDIKSANILLDPYL
VPKIGDFGLAREGPLQHYTHIKVSRVHGTRPYLPDEFLRAKKFSTKVDTFSFGMVLFELATGLRAYDDTRIHKYLKDHVE
AISNPDELRDSKAGYDEFNSFTTILSIGHSCVSRSPKDRPEMVEVLQQLDVNISEFRSLPLMSPTPISTLPKHIEGNLFM
MNAGPSNTLSTKKSNPNSPIHSPMKNLSTVDSSTTDSSSTNPDVIGTPSLEILSEARQVLTTDVVDLPLLSNLGIISNNE
DSNNVAMD
>Gryllus bimaculatus pelle TRINITY_DN45211_c2_g2_i4
MTSNGNGVDRYIYNLPYAQHQELCRILDRDMTWEELGGKYMNYDMSIILDLRRDDQRGKSPTSQLLTMWGQQNHTVLQLFVLLSKMHHYQAMTVLKPLVDPRYHDLIYEGEENVRFFDDEDGNSASDSPRQDQNANDGAANGRALPQSHSSEDKNMNVWGDNLNRRDAPRDMGRDKMLLMPEQPERKIINKPMPLASSKNDSNEGNIRAPRMTVDAPSSDVPPVQSPPVPVQNMGAKQRREGKENNPTPQERKLSCASDVSTVAESIPLIPYLELESATQGWDKTTIIGKGGFGTVFKGNWKNTLVAIKKIEQRGAESAESHQAQMEQLLQELRILNSCRHDNILPLYGFSMDGTEPCLVYQFMPNGSLEDRLLCRQGTLPLSWIQRHNIARGTARGLQFLHVKPFIHGDIKSANILLDKNVEPRIGDFGLARDGPQGHYTHMKISRIHGTLAYLPIDFLRNKQLSTKVDTYSFGIVMFELATGLRAFDEKRPEKFLVRLKSN
>Apis mellifera pelle XP_624002.4
MTSSSYKDKIEYIYQLPFLTRSELCKILNQNDKWEELAGIYMKYDVLTIQTLRKEKNPTDELLTLWGHHNHTILELFVLL
SRMQHYQSMLPLIPFVEEKFHKLFYNGEGNFCRLLGKQLNKNTKDLKIGKQNFNHIASPEPNVEKITKEESYKILNKPMQ
AIHIGVSPSNSNNLLVTSLANPLPVTLSCVPTNKKKDDNVLKPEATIPCVIYNELNIATNEWNKNNILGRGGFGTVYRGT
WKNTNVAIKKIEKRGTNSDESFVLQLQQTLREIKILNFCRHENILPLYAYSIDKIPCLIYQLMKNGSLEDRLRMRRKSQP
LSWIQRHEIAKGTACGLQYLHTIGEKPLIHGDIKSANILLDKNFEPRIGDFGLAREGLENDSMKVSKIHGTRPYLPEEFL
HERKLSTKVDTYSYGIVLFELATGLPVYDESRLENKFLKDLIGTLENENLVSLMDKKAGEKNKQVFDNFMILGKWCSNHQ
AENRPEMYNVFKKLNDL
>Nasonia vitripennis pelle XP_001599847.1
MASSTKSIKFIYQLPYLERVELCKILNQNNKWEELAGVWMGFNNLEIQNLRKEQNPTEELLAIWEKHNHTVLELFMLLAR
MHHYQAMLPIKSFVDSKYHTLLYNGEGNLQKLLRNGELRKDTKDLKIGAQNFNQKQKCQENAAKILVNNSLKDESSKILN
QPMPHDQQNETPSNSNNLLASLPAIFSTLLPRIPYSELAAATDNWKREHLLGKGGFGTVFKGIWKNTEVAIKKIEPRGSD
YDESYALQLEQSFREIKILNSLPHENILPLYAYSIGGEAPCLVYQCMKNGSLEDRLHLKHGSYPLNWIQRREIAKGIARG
LQYLHTIHEKPLIHGDIKSANILLDKNFEPKIGDFGLAREGSSDDSLKVSKIQGTRPYLPEEYIFKGNLSTKIDTYSYGI
VLFELATGLSAYDKSRPTNKKLKEYVDSFEDKDLHLLRDKKAGDKYIEVYKYLLLLGKWCSNKLAEHRPQMSTVYDKFKN
>Acyrthosiphon pisum pelle XP_001943030.2 
MISNLNLNKITYIYELPYAERKEFCSIMDMNDKWEELGGYYMKIDTATIFKLSKAPMRNHSSTDELLTLWGEQNHTILEL
FSILNTMQHYRAMIILKPFVDHKYHKLINQGAKSFGYLVKSETDDSLNNEVDNVIKLNTDNNERRGNNIEREDLNTLGKI
NEHPSIMFSSAEACTPLITYNELEQATNYWNKENILGKGGFGVVFKGIWRSTTVAIKRLEAQKGAEQQFNILEAQRQQSL
RELKYLNSCRHDNILSLYGFSIGGEKPCLVYQYMINGSLEDRLQCRQGTEPLTWNFRFKIATGSARGLQFLHGMDKPLIH
GDIKSANILLDQNFEPRIGDFGLAREGPLQEYTHVKVSHVHGTRPYLPDEFLRGKKFSTKVDTYSFGVVLFEIATGQRAY
DNLRNHKFLKDHVENNDCPISDMADVKAGPDENNLYASLMTIGKNCVSYKAKDRPEMEQVLRKLDCVMLQEKQSTIRHSC
LPTFQNEMPIRKLSILSEPYHSQQWQNSPVPSIELLKQITPGPAIPQIIKNNCLKVTSNPDSTRSTNPSPSINESHSDSN
GNSNSTPQFVVPGLQTSVEIINSPPNNSTTEECDQLPLISILQLQPNHNSQNSV
>Eriocheir sinensis pelle AIR09394.1
VYDLPYTERKQLCNILDSNNDWERLGGSHMNLKWGELEEFRRAEKCGESPTNRLLQAWGQQNHTVMELFLLLWQMKHFQA
MRALQSCIPEKYHRLINDPESRVTEVFMEKKPVKGVVIQEPPQPAAATGQHIVQASRDSSARPHNTPSTSTVTQVSSQRT
EEKSSLSLSQQTTEQLHLNYSVEGACALDPSHYHNLQKLDQKLSNPNYCSSSKVPVSLLCPASDRHPPTTCASITHQSTT
HESPSLPVTHTASLPKSEFPSIASSKKAIGFVSTASNPNKTLSLTATASNPKKAQQAILMSHSSSPTHAADLSKLQISSE
TISKKAPTASNPNKTLSLKPTPSNPLKALSIAPTASKKILRFPSDDGAERKINNNEGLRTFAEVSCEDNNQEDLKSKAIN
APYDPDQDYLKKVEEKYAREVAHKGNERRTSERSTSASSNSITVGQVADAPPPSPNQLQQQLQEQQQQQPSSSRKISNVS
DAESPYSSVPVIPYKELEEATALFSQHNLLGRGGFGAVYKGTWKNTEVAIKRIEPHGHAHLDNTRLHITQSLDELKLLQS
YRHDNILQVYGYSTDHELYPCLVYQFMPHGSLEDRLQCRRIEAFGEGSIQRGPEVLGWRQRFRVALGTAGALQFLHTVKE
KPLIHGDVKSANILLDQNYEPKLGDFGLAREGKSRSTSIKVSRVHGTKPYLPGDYLRSKKLSVKVDTYSFGIVLFELCTG
LRAYDDKRKEGQKFLWELVEESNQDALRDRKAHGSQEQEVFPFLFKLGKDCVQQRPSMRPDMTNVFKDLESYKIVMEERA
RARRISMGESSSGCSTPHLLQVQYDTAGSLHSPSTVPSFPYHYHHPSSSPSAVSTLPPSPSPGLPRSPVPPGAAHYYQHS
PLMRPSFPGMVINGQVTYLPRAFPPRSQPVWVPGPSDMVCGMPPAHPSNVPKYYIPHNMSPVQHDPPSYSETMSQAPTGA
AALPNIPQLSGLNINSNSESVYSDESDSKSSVAGITTHSIIPTVLPQYLTPPAAAAASVNEPLLPLLTELNNASTTSS
>Bombyx mandarina pelle XP_028037955.1
MYIYELPPEINKELCRLLDNFDYWEELAGNYMMYTAMDVIEIKEKARHQGISPTEYLLECWGQKNHRIEELFVLLYRMKH
IPAMRRLTGVVHERFHRLLHKLEAGNGQDGNNARTGGAQRATTSSDSVPLPVILFDQGIRQAPSSSGLNGRSPSADTSSA
TSTSTDTSSAQYDKYDEILRKVSAIPKMSYEELRLATDDWSERNLLGRGGFGQVYKGEWKLLGVAVKRLRDNEGRDQELV
REMCLNQYRHDNILPLYGYSLGGPEACLVYQLMAGGSLEQRLRPKDGAAPLSWAQRCRIMCGVARGLQFLHTMTGSALIH
GDIKPANILLDQCLEPKIGDFGLARKGPYGDERTHLKVSRVYGTRPYLPDEYLQSCVLSPAVDVYSFGVVVAETSTGLPA
WDRSRARPLLAHQLHAWHAARHDLGALHDPRLPPHPALCRALLELALHCTQPPREARPPMLLVYRRLHALAAC
>Drosophila melanogaster pelle NP_001263008.1
MSGVQTAEAEAQAQNQANGNRTRSRSHLDNTMAIRLLPLPVRAQLCAHLDALDVWQQLATAVKLYPDQVEQISSQKQRGR
SASNEFLNIWGGQYNHTVQTLFALFKKLKLHNAMRLIKDYVSEDLHKYIPRSVPTISELRAAPDSSAKVNNGPPFPSSSG
VSNSNNNRTSTTATEEIPSLESLGNIHISTVQRAAESLLEIDYAELENATDGWSPDNRLGQGGFGDVYRGKWKQLDVAIK
VMNYRSPNIDQKMVELQQSYNELKYLNSIRHDNILALYGYSIKGGKPCLVYQLMKGGSLEARLRAHKAQNPLPALTWQQR
FSISLGTARGIYFLHTARGTPLIHGDIKPANILLDQCLQPKIGDFGLVREGPKSLDAVVEVNKVFGTKIYLPPEFRNFRQ
LSTGVDVYSFGIVLLEVFTGRQVTDRVPENETKKNLLDYVKQQWRQNRMELLEKHLAAPMGKELDMCMCAIEAGLHCTAL
DPQDRPSMNAVLKRFEPFVTD
