# Supplementary material for: Striking parallels between dorsoventral patterning in Drosophila and Gryllus reveal a complex evolutionary history behind a model gene regulatory network
Source: eLife. 2021 Mar 30;10:e68287. doi: 10.7554/eLife.68287 (PMC8051952; doi:10.7554/eLife.68287)
Supplement: Supplementary file 3. [file elife-68287-supp3.zip › File S3 /RawSequences/pentagone_untrimmed.fasta]

>Drosophila_melanogaster_magu_AAM71054.2
MLARCVLFVTWLAVFIATGKSDDQLMKLPACAAKQGECDDNEGPVCGTDGQTYPTRCHLLRAQCGGHQVS
LKYSGSCNACLEAVKFARRQQERDPGYFVPRCRKDGNFAAMQCYGNNGCWCSDSQGRPIADDNKQFRRKG
KLRCRANRRDRRRLASHQIGYNPDTSASKGSSEAGSTAHRTCSKSDRSQFNTNLMRMFRNEAQSFFRQPS
LSDSHILEWQFSKLDTNGNKLLDRQEIRELKKVLRRNVKPRRCGRTFGKYCDVTKDANLNWLEWSVCFTK
EFHNLLNSKPETASQDLENDSNCWMDQSVTLEEQGHGGKSVLFVPQCLPDGRYQRIQCYSSTSTSYCWCV
NEDTGKSIPGTSVKNKRPQCDESVAVRPMKGCTEPRKTQFLKELKAYLNTSLLPSSTTGSNSSMWKTDDE
RIATLSFVYLDKNKNKSWDRREWKNFRDLVTSASHLRRCGKKMPRYCDVNGDKKISLAEWLNCLQATPRE
SATTAKPAQSNETASPKFQGVNPVERYLKD


>Homo_sapiens_SPARC-related_modular_calcium-binding_protein_1_XP_005268052.1
MLPARCARLLTPHLLLVLVQLSPARGHRTTGPRFLISDRDPQCNLHCSRTQPKPICASDGRSYESMCEYQ
RAKCRDPTLGVVHRGRCKDAGQSKCRLERAQALEQAKKPQEAVFVPECGEDGSFTQVQCHTYTGYCWCVT
PDGKPISGSSVQNKTPVCSGSVTDKPLSQGNSGRKVSFRFFLTLNSDDGSKPTPTMETQPVFDGDEITAP
TLWIKHLVIKDSKLNNTNIRNSEKVYSCDQERQSALEEAQQNPREGIVIPECAPGGLYKPVQCHQSTGYC
WCVLVDTGRPLPGTSTRYVMPSCESDARAKTTEADDPFKDRELPGCPEGKKMEFITSLLDALTTDMVQAI
NSAAPTGGGRFSEPDPSHTLEERVVHWYFSQLDSNSSNDINKREMKPFKRYVKKKAKPKKCARRFTDYCD
LNKDKVISLPELKGCLGVSKEVGRLV


>Danio_rerio_SPARC-related_modular_calcium-binding_protein_1_XP_021322767.1
MNCHNLALCVFMYLMVMRLPAASTQKSTGPRWLIGDRESPCSTSCSRSHGKPVCGSDGRSYDTNCDLERA
KCRDRTLTLAHRGRCKGKNWVRIDQPLLVPTLVSEVKELTGMKEAGQTKCRTERIQALEQAKKPQESIFI
PECNDDGTFAQVQCHTLTGYCWCVTTDGKPVSGSSVQNKTPVCSGNFREFMGTHAGTSGLSGSVTDKPPG
PPSSGKKVSFRFFLTLNPDDGSKPTPTMEPHVVPEEITAPTLWIKQLVYKENKQNSSNSRKSEKVPSCDQ
ERQTAQDEARQNPREAIFIPDCGLQGLYKPVQCHQSTGYCWCVLVDTGRPIPGTSARYKKPECDSAARSR
DTEMEDPFRDRDLTGCPEGKKVEFITSLLDALTTDMVQAINSPTPSGGGRFVEPDPSHTLEERVVHWYFA
QLDNNGSHDINKKEMKPFKRYVKKKAKPKRCARKFTDYCDLNKDKTISLQELKGCLGVNKEGSTTSSSQG
TRQGTNLFSKVFGPEDRKLQKMRQ


>Saccoglossus_kowalevskii_SPARC-related_modular_calcium-binding_protein_XP_006814757.1
MRYLWLYISCVTIAGVIANPLFGSRFPIGNDDDRSDECNEDCSTVVQRAVCGSDGRTYGSRCELMRARCR
GSTAEIQHKGVCQESSRCEAERKYNQEQANQGRQAGLFIPECTEEGSFREVQCYASTGYCWCVTDQGKPI
PGSSVRYQQPHCNADDSRPNSRQGKSAHRNKGCSQSERQVFNNNLISIFKDEYARLPTKPPAANDEEYEG
NPSLQALSAIDEHVDSVNQNVIDWKFSELDTNADSELDKKELKTITKMIKKIVEPRTCARNFAKYCDLDQ
DGSITNGEWAVCLGVDNISFRLFLSLNAEGVITEPQPVPSEIPPEIEEPETKPERISDEPTLVDRQTPQV
PLIPIKEHSCQIDRQVALAEAETAPDADIFIPECTSDGKFRAAQCHAATQYCWCVLVDTGRPIPGTSTQY
EMPECGTSNTPKVPDRDMKGCPTDKKERFLTSLFDKLTTDMVENMNAQEGATEPDPNDSLKESTAKWKFR
QLDLNGNDLIDRKESAKFKKEIKSLKPKKCARSFSRYCDADEDRKITLTEWLDCYGLNKDEETTTSSKRR
GPNPFIERLT

>Tribolium_castaneum_pentagone_XP_967285.3
MRLHTILSFGCLLVATSAETPCNPKACSKDVDNEKNVCGSDGLTYPNRCHFEKARCVNKNLTLAKRGPCR
QQKLCRDWEIYRHSNPDYKFHATCRPDGSYAAAQCHPDTGFCWCVTPQGIPLPYTSVRWRPDAKPHCGRK
KKSTRRRSPPRKGRNRTCKQLDKAKFNNNLINIFHTEWSRDHGGVIKPHNNESDLLVNQWKFGTMDADRN
GVLDKNEYRDLKRVAKKAVKPKKCAKMFPKSCDVNSDTLITQQEWAECLTRDGMDDGGGINNSEDNGDDQ
EDYADAFPPHRPLPHALTYDDDSSEIRDEDPSDCLSDRQTALNDGGQFYVPECTPDGRYKKIQCYKAAGY
CFCVHEDTGKNIPGTSVKNGKPKCDQLSNGNRPMKGCPNEKKTIFLRDLIQFLHARMLKDNDTVNLYSLP
WMSSKEEQAATWSFVEFDKNKNKMLDRNEWKIFKEVVAKEKNLRKCGKKLPRYCDINKDRHISMTEWLDC
LNVQQGATTSAPSSSRAGKKNPLDVLIED

>Strigamia maritima SMAR014572-RA
CTQNDRKNFNDNLVKIFLSEYNRLPVTTTATTKATPLIESKEKRAVEWKFSELDRNGDYE
LDKKELQTLRRMLKKIVRPKTCARTFTKTCDQNQDRRINRAEWTLCLGVDMNNEQTEHLD
KEDSGLSIEKEVPSLWNRQITTLSAHVNPTDTNVKLADEDIGDCLSARQLAADQQHTEGK
VFVPECTIEGKYSKLQCFKPTGYCWCVDPESGKTIPGTSIQDDKPDCDKSFRAYKPIKGC
HPERKKQQFLNEMLDLIVKEMLANQSAIEQKTDSFKTSQELQEKAALYKYRLQDTNRNQV
IDKKEWKEFKNDIKKRKVMKKCGRNFLKYCDDDNNRRVTEEEWISCLGLRGIYVTTI 

>Nasonia_vitripennis_pentagone_XP_001601094.2
MELLLLLVPLLLGNVAADPAADAAREDCRWKLNACTTDASANVPVCGSDGLTYPNQCRVISKQCLGESIL
VKHTGPCSETPPCLSARVTARPGARIVCRPDGTYAPVQCHPQTSYCWCVTPQGRPIPNSTVREGRPRCAR
AGAAAAAAVAGNGSGAGTGPGETTRSRANGQRSRSSQNWKQRRQYSNRHRNTCDRVDKARFNGNLIENFK
IEYRRINGSAEENAAEKNAERVLSWKFGSLDKDGDGYLDRDEYKELRRLAKKAVRPKKCARTFARTCDLN
QDLRLSRAEWGACLANDFTLLQGNPSPVHARPTFNDDPPDANDDTDANDCISDRRSVMEDQRQNSDRKFY
IPECTPDGRYHKVQCYSGYCWCVYQDTGKPIPGTSSKDLTPNCNPVPVPDRPMKGCPEPKKQQFLRDLMD
LMQKKMKASSTDSDEATDKWQASKEERVATWHFVMLDKNKNKFLERKEWKSFRTMVANNPQLRRCGKKLP
RYCDINNDREISMTEWLSCLNAQRPATADSSMEKASTLKPKRMGPNPLDQFLNDDD

>Crassostrea_gigas_SPARC-related_modular_calcium-binding_protein_XP_011425360.1
MYKFVWIITCLVVFLTVISKGGNPSLTRSDIQAQGKNLFRALSNSNCKIDCSRKKNRPVCGSDGVTYKHR
CELKRAKRCDKKKVKVKRKGPCSPSEADSSNSDCVRERNEALEIARRPTFGVYIPECKQDGTYTERQCHV
TSGFCWCVTPDGKPIEGTPVHGRDPACRGSKKRRQPRRDRGKSKSKSKKKKRRKSCKTADKQKFNQNIVQ
VFTDEYKRAVVDPVALSSDKDKTLAQKVIEWKFNQLDSNKDDILKRRETRTIKRMVRKLIQPKACARRFL
EYCDSDRDRMIQRKEWTFCLNTNANSNPNEKKTDNDDQDVIRKSCLEEQASSLSQQSVDPNGGIYIPQCT
PDGKFNIVQCHKYCWCADQETGTPLKGIKAILASKGPPNCNITAERAMPGCPFIKKARFLTSLLNMFVSE
MQNDSMASQKNTNDKENAYENAARWKFTNLDKNKNMNLDRREVKQFRKLIPKQKNTRKCSRTFLRYCDEN
TNKKISLDEWLSCTKLSDYGLIVSESPPRKGKNPLREYLKPS

>Acropora_millepora_SPARC-related_modular_calcium-binding_protein_XP_029190354.1
MLQSVMLAILFILLVNRFEVCGGLECLNQVKCSMDNSNSRPVCGNDGRTYSSYCLLKLASCNGHPVTLAK
LGKCGGAKQIPLETAKTLVPRLSKCVRERNQAIGHARTNDLIMLGVYIPNCEPDGSFAPVQCLNASRFCW
CVDGDGKEIQGTRARSRQPKCPTRSTAETLNPERPPQRSGKKAKAKPCTNCKGCSKEVRATFTEKLIKLL
FKEFNPSSYKAPGQLDVMGKFHMLRWKFTHLDSNGDYMLQIRELHGFLKITKKAIHPKKCSRTFVTYCDR
NGDRKVSIDEWYSCLGVKAITKCTGDYLEALEKNKQLTGASRSLLPSCASDGSYLPTQCHHSTGYCWCVD
VVTGKPIPHATKNANSLTCSKIVNNKTSTNTAKKECDQELWISFKRYILKLFRKEVEEDLPSNSNSEREN
LIRSQRRSARSGDLRLLGTFLTDNQVLIWKFNRLDRNKDKHLEQNEFLTSRMKKHLGHVKRGRKCGKKLF
ECDTDKDKKLSMVEWALCLRPGRVILLQ
>Stylophora_pistillata_SPARC-related_modular_calcium-binding_protein_XP_022785125.1
MESVIHLAALSTLLILQILCFLGGIKEVGGTCSRTFECPTGDSGSIPVCGSDRRTYSSRCTLQLAKCNGH
RVRMAYKGNCKGTRPPVPRRSHNLVASMTTKCLQERQEALSNARAKDLIMLGVFAPKCEADGSFSRVQCL
NSSGYCWCVDKEGKEMPGTKVRQWTPDCPTIAYSQPSEKPSGKGWKAIKPCIDCKGCSRNVRTTFNDKLV
KFLSKEFMDYVQRSASSSGQVQGQSRSMGKVHLLLWKFTHLDTNADYLLEMKELHALLKVTKKTIHPKKC
SRTFMAYCDRDRDHKISLNEWYMCFGVKEIKKCSGEYLAAIQASKHSSSENQPYLPRCATDGSFTPTQCH
YSIGYCWCVDIDTGKPIPNTTTKATSLDCWKYMSKQQNSTGLAKKECAQDLWTSFRRHMLRLFRREVEED
SPKNEDNPVESIRNQRRSARSGNLQHLGTFLSDNQVLIWKFNRLDKNKDKLLVSSEFLTSTMKKILGNIK
RGRKCGKKLLVDCDLDKDRGLSMMEWTLCLRTNDRRMPLQ

>Oncopeltus_fasciatus_pentagone_PTY14353.1
MVNALKDRSNEITVDFWCMAGEQVEINRPSCRDMEWRYAEDFSLRCEPDGSYSPIQCHEKTGYCWCVRSNGTPLPNTAVW
HAKPDCSKEGSKIPAKVYRGNKRRKGKEEDDGYKKAVELKFNTFDKDSNKNLTRDEYEEFQRLVRKAVSPQKCSRSFISI
CDENKDETITFEEWTGCLVKKPVGKKNKAKKNGRGGSPHFDFGASPFAMSKGRKTGLGDILNGHITPVDESDSQPEKKEE
PEGSDCLTDRKSVIGEQADVLFELFLPECTADGRYRKVQCYKSTGYCWCVNEDTGKPIPGTSRKDLNPNCEALQVPLRPM
KGCPEHKKKLFLKELKTFKLNLFPGKPNGTEIKSEESDEEFAFKMFQLVDANKNKFIEKEESWELRKAMTSIAQPLKRCG
KKFLKHCDVNHDRKISLTEWVNCLDSERSGVGMTVSPSPQRKGPNPLETILRPDE

>Gryllus_bimaculatus_pentagone_TRINITY_DN35624_c3_g2_i5
AAQRPAQRRPVCGSDGVTYSSRCQLLRAQCKGAAVTVKHKGPCKDAQPCWTDLRHAQFIP
RPPQLQLFEPRCLDDGSYAPVQCHNETGYCWCVTPQGRPVPNTSKRNKMPSCGRRGKSGT
RRRSSPGGRKNKKGCGRNERSLFVSSLMQQFRAEYGRVHGAEASAAPAAALAMAALSSAE
SGESSGAAPAGAEAAAGAEAEAGVERTVLEWKFAALDADGDGGVDRAEVAELRRGVRRAV
KPRRCARLFPRLCDRDADRRISREEWAACLGLDFNHESHTEGPGAPSKDEGEWKKNLTTR
ALLRDTLSQLKVVRRTSSQTNDCLSDRKTALEEQISGTSGLYIPECTPDGRYKKIQCYTS
TGYCWCVYEDTGIVIPGSSVKDQKPNCDIVPPPSRPMAGCPEPRKQAFLKDFLEFMKKKM
ASTKDKSVTESTFLNLNGGSEETVATWAFQTLDKNKNKIWERKEWKSFRTLVMSQPQLRR
CGKRLPRYCDVNNDQKISLTEWLNCMKNQRNSSALSMKPSNGSNRNGTNPLMIYLKAS
