# Supplementary material for: Striking parallels between dorsoventral patterning in Drosophila and Gryllus reveal a complex evolutionary history behind a model gene regulatory network
Source: eLife. 2021 Mar 30;10:e68287. doi: 10.7554/eLife.68287 (PMC8051952; doi:10.7554/eLife.68287)
Supplement: Supplementary file 3. [file elife-68287-supp3.zip › File S3 /RawSequences/SchnurriSeq_untrimmed.fa]

>Drosophila_melanogaster_schnurri_NP_476723.1
MENATTTTAKHYKTAGKQYKTNKVNNTRRATAAAAAAAAAAATTTVTTAATPTKKRTYRETATATIVTQR
STNKANIAAAIALAAATEATASASASATATATDATLTASKAAATAAATTDAASGNSNSSSKPSTSTRDKL
GEVPLPTVDSNHIISNNNNNNNNNNTSNNNNNNHHSDNSISENNYEFKSRDKASLSDSKMTLQQMAAVSS
NQEPVAPNVANTMSNSSIINSQQTTVNATPATDEAPLGDRSNISRYLHKKFKRLASTTEVDSWSATNGGG
ALQASGDAVRTTSLSSNSSLSPPPTTPLANGHHLMTQQQSHQQVQQQQQQQQTPPPSVAIHEFSANFVNS
NHVNAIGHEESIISNSGYKAAGRTRTPLANSNSNTNSTSNSNSNHAANATLSPASFAQHQQLTQPTTVSP
GIPGGAAAPNPACEKSGRYVCQYCNLICAKPSVLEKHIRAHTNERPYPCDTCGIAFKTKSNLYKHCRSRS
HAARARGLEVPADADDGLSDQDAELSNSSSELPSRAGSPYEEPINSPTPSPSTLSAAKSAYIQQPPLPTY
MQQLPLGSPAAGTLPPTTADNHHSATAQHRQSIDYKPYKPKFHNASLYSCSSKELQQQQQQLQIQQQQQQ
HQLAQQKLSIQLPLVQQPSLAHPTLSPSTQMKMKHHINSHQIQLQLQQQQSLLAQQSLLAAMPPGGVYYL
GQPSYYNQDTAAAIHQHALAIQQFQIHLAQQQQQQQQQHPPLVKATPPMQQPPSLPPQQLVRANSQISSV
ATAPATPTPAANLSTFASSSGGKQVNVAKVQEHISKLISQNEAIVENKEILLQKKYPKQLSRSRSFNNAN
SNNASQHGSNASALHANNSQNNTNAQMPERETKVNLAQAIFQKQQHQLQQQQQQQITQQQQQQLEQQNYY
TYIQQQQECQQQQLEPPNGVVKRNAYKPGVVMTTPVKQQQQLPPPPSPLPMQTMQYRQDPATPVTKIEQP
TTAVPVMPLNLSAKPKPTLVTVPVSSLSTSSLAPTPTTSTNPTSSSKTAPPPAQVNNSIIKNLLLNARGL
AVPIGEGDDAVYSCPICASEFRSADDLKLHNSTYCQDASSSAPMSPASSPFRSNSISLSLPELKSHMANS
KNPLSLAKLAWSQLKTKRSSLVLSRLSAAQTPARTSTVTAPTVTASAPAPAVATVTAPSSAPAPQIEALR
FVDAPLPSPGPLLGKTPLVDYAQQSTPRKAQDSVVITKMHEDRQFVIEAQPAKRIKTSDLVVASSSQQPT
SFNFSFNNQNSSNSVPELQSSKEERLRRFTSSGGSMIPISECPDLDNSPKMIRTPLLSGGSFQDVSVKVN
NETGSSSKERKLMALVSGSGLLGVSSGPQHFQFPPINSITAFNPLTLPPMSGGDKTTPVTPIPHVPGMPG
PGSLTPQMPLLPPPPQQLQLPIPSSRGRSPNRKQPSPLLLGGGSGELKALSPFGGVQNVPSEFSRQPPTP
AQRQALQWNSKEAPKKAPFNFLRMADNVKTTEPEVRHFNLENVISGKQQELPLTPLHVDTPNGNAPEETS
PVASASASAKSKFLRPTSLPLKPGTFTPKRHHGITPTANTLPLISPETPRPSKSCVQLYLNGHAYTYLGL
KCSTKMFYCTVNCPQPSYVAGMHKLSMYSVWQVCEENQPHPLGFKLKQVMALYDSRQRMLGNGSSTAMAG
SGKLSYNLVASQQIVSSPSTSSTSSAFYQGPLKTPPTVTIAALSEANVAAKANEEAQAKKLETSPSGQPL
VGGYESHEDYTYIRGRGRGRYVCSECGIRCKKPSMLKKHIRTHTDVRPFTCSHCNFSFKTKGNLTKHMQS
KTHFKKCIELGINPGPMPPDSEFLDVDMDFDQQSSTSAGGRTSSMAGESDSDDYSDNESESSDTDESKSR
QKEHEAARGLLSLSMTPPIPQSVSPYPQLQDTPLPAASPANSIGSSGSQPKRLVCSFTSPKPPFDYQKQE
QYYSNPEESKPKRSVANEESAPMDLTKPRGSILLISPSPVSVPAHDLPKSQAQQMHDVIFGTSGNESGFM
KTLISVSDKVRISAEMEEQAKHEAEGEDVQLQTYIKEHALHQAKIKQSQFSRSYLINTLYTAASPVMSSS
STLFTANSRPVMSVNEVPSIEVHEVKTPEAIESPRSAPEQAPVILAQIAQEENEEPNIAEPHNANLPAAV
QQPDVNEFTGVLGNPTAPPTSSVTATSVSTTTAAPVAPSSTANSTQPAQRTVIVGEDGFKSSTPTSKSGD
LQHVSYGRGVPPAPIAGDARPTCTMCSKTFQRQHQLTLHMNIHYMERKFKCEPCSISFRTQGHLQKHERS
EAHKNKVMMTSTFGVPTTSNPRPFECTDCKIAFRIHGHLAKHLRSKTHVQKLECLQKLPFGTYAEIERAG
ISLTEIDTSDCENSLISLKLLAQKLQEKDPGKLSSYTTPSGMMQLAQDAAGPVSQDSASEDGFSAAIASA
IASLDNDSAGNTPKRASSMSEDETVANGLNHSLKRRLPGSFSSTGEESDNPPESSGEKRARSGQELPVPV
AVPVAASAAASN


>Tribolium_castaneum_schnurri_EFA07497.2
MENSAASYLHKKFKKQLSIDPSKQHHHQNESKGVVDTRQEKTPEPNQTCKDNNESVPNQSTNQSSSLSKS
SISVEQCCSVILQSSNSCISKTWTEPVSTSSILDNLYKVKPEDVASKDHEEAEKTPDKSSAGKYVCPYCN
LVCSKPSVLQKHIRAHTNERPFPCNSCGFSFKTRSNLYKHCRSRTHANRVMGNKAQEMGEADEGPKSPQC
SDGTIEDRAQDLKTKPYKPRFHTKHIFKENEENKDEPKHNSNILSDHINEIINKNNSIVNSHDPYLLKKR
PEVEDHHQRHITDLIYLNNNDEPLNLTKNRKRCMSEVVEPGTQKSLIKELLLKNLNSDMQCPHCKMIFQT
VTELELHKLRSCKGFVKPGAKYSRSSSVNVASILTQNKNAFDNIPHLQNAVFPLKSPGPFLGKTRLVESD
KNKSFSFDDGLPTAFPPSTPTERYLLSPLTLPSEREKKTPVKLFGGEVKITHTSGETKSFKIDNKDDKFD
SGFVEYSGKVSENRVVKSGLQSGGTVLTNKANYPKEDSLRTNPDVIRVYDNTPASPNIGVNLTKPQITYR
GSTDPIIEYAVPPYSKYTNIVDFSQKAVKLLTPNLKQPNLAVPGVPTPNHFTFPSFTEEKIIDLEKPEPQ
QKVFQPKIITPQPVCNPVKLLVNGKVVRHVPGIPGPVVPEDQPPPRLKPEPKPLEVKIDHPADKSPVKIT
ETKKFARPNSLALKPTTASLKQHHGLTPTLFNQILISPDTPRVAKKYVHQFLHGNYFSYLGLKCSTRTVY
CTLNKTQPFYVQHFKKLSMYSEWRQQDTKTEKLYVSAYDSRQRHQRYTTAGKTTADLVHSSYKFVVSESS
SGGDKSEEAHKSATILGGYECNEDYTYIRGRGRGRYVCDQCGIRCKKPSMLKKHIRTHSNDRPYTCNHCN
FSFKTKGNLTKHMKSKAHTKNYAASGSGSSTQQSGTQSSESDTEDSGMDSSDESTRREEHEAAYGLLSLS
QKTSQSLRRESTSPMSTSGSDPQVLNTEEIAHASKTNYAKNKFLDDKTPLNFSVPKVTTTTISSTTTSSD
EEVQNLTQFLGKTTINRPLTYPYTSILPPECTSQEVAENPETKSIKQFHVIQKYASRESPTVDSSANCLT
SSKSAKDRTRVPSDHKVNNVPVLKVNDAVVLGDSVTDLRKRKLSYAESEFERVKQHKTDEVMDLSMPVEK
NPELRYNGSPQPYHHNLIKKNEDLYPSSKFVDEKLPVKNNGFVSVNINYVIPDSQPINCESPKIVYKTVD
YDNSAMETLADIATKQVKLEKNTLAKSVATEFLKIATKNEFPSGDATREANTFGPVTKEVNDLIVKPEGN
KSCHICAKSFSKTPQLRLHMNIHYLERPFRCHSCSVSFRTKGHLQKHERSASHHNKLSSSPALSSSEPRP
FKCVDCNIAFRIHGHLAKHLRSKMHIMKLECLAKIPFGLYAELERSNSLLTEINTADGDQCLESLKTLAK
KVFINDPNKLNQLNSAESIDADS

>Culex_quinquefasciatus_schnurri_EDS35154.1
MRNILISTNTSHHSRSRAHASKSQGEDIGVNLDEDGSLGGSDIDDKELSNSGSDIVINRGSPMDDRVHSP
QLLVEKPYKPKFHNAALYTKFDAKLASKFQITGGGGGVPGQIVVTNHNLQQQHHNSIGSSGSGSGGVSSN
SNSTTNLNTNHNSAPSTPHYLNGQNVESLEQHISKLISDNEAIVEVVEPPLQKKYHKITGITRGISVSSS
SGSGSSNSHDAGSRLATALLHKRNSEEEQLQQQQQQQQQMLIPQPQYVATVIPSEQQVVISSKGGKVNAP
RVINLTTHGYPVVQNHHHQPVPLMVRPAAASGSNEVQYQQPLNLSKPVPSEPQYPPPMEYEQQHSRKRSA
EVLQYSREQSPSFPVAQQQQQQQQQQYQVQAPAPQPAPPPPPQAQQTQPPVTVTDHPKNPERSIIKDLLL
NSRGFGVVQNPENENAENLFTCKSCNISFRDAEILKYHTICYCQGNSSNLNSPSSSAPISPVGSPSSSHF
MRSKSAASDRFNPTSLKTLARVSLNPPSRNPSTLSKLAKSQLKLPRGRPENIAIPPKESSSSSSTASSCP
VPEPSSSSSSNPIVAKIVDVVQNPLPSPGPLLGNTRLVDFQSHEGGRSMPPEPNVIVSHVANDVPLHRKH
QPSNEQHVLRRVQHPSLQLFGGDVEVVPRNDELRRPHRYTSGGTITYSPEVHPEMHDGPAGRTGMHSGGS
FLQLSDSNRSVSPAPVVNHATPKLIVTITPTLTPSLTTPNFFQHHQSSSDGASQQPQQPITHFHFPPINS
ITAFNPLTLPQVSPGQASQIMHGGKLIPFVQGMPGPNSMLVNQHDQQPKSSPRIAASPSPSVLQSISIST
GNYYTSSAKMQSPSLLTTVDDSSRGSGKMAFRVMQPIKNGMAKEIWSPAKLEQNNLAPKKSFNFTRIADN
ISPRKKEIYEVPPPTAVKKEEIRYFNFENLISKSEILIKTPTTPAPADCKPEPMVVDPLPPPPQVVTKPK
FLRPNSLPLKPGTFTPKRHHGITPTHNTMPLISPETPRQSKSCRELYFNGHAYTNIGLKSSTKPFYCTVN
KTQPFYVQTQKQLSMYSNWQVHPENDPHPLGLKAVVVMSLYDSSQQRDHRYSIATKQLSLEVVNSSSSTS
LIMSAVEAKTNFPTYSKQVLPPVSAQNFVPFAGGGSSSGFHPAHNDDSMPPRSESSERTLSGGFESTEEY
TYVRGRGRGKYVCKECGIRCKKPSMLKKHIRTHTDVRPYSCQYCSFHFKTKGNLTKHMKSKSHFKKCTEL
GLNPIPTSVDDDGGDIDIEGDQQSISSERTSTIPGDSDTGSDSDGDDSDYSDESKSRLPEHEAAHCLLSL
SMTPPTGSQQQQQPTPKSYPSPVMQFAAVEALMSPQPMLPEPSQPSPRRVISFGNTPKVEFSMLKHEQYY
SDPNLTKKKREFKDDDGAMPIDLTKKTKEPVAEPLVYLQQRPPSAPRSQVIVRVSDVVTPITGAANLLTT
LVSNTDKIPVTSLIVPGGKEFDDSVYFQEYIKQRALQDSRMKQSQMKGLNNNQYEVEAVPSAKQQPTPQI
ELLPTVIPAAKVEKSYRIFNGKNEQPKQVIEPPMVNRIEIVPMTTVTELAPPPVKPVSYPSQEPKEALLA
DPAEPSVSRMDTLAEVAAGSVKLDSGSEPAGRPRSDSFKAVNDTGKESAKSVASEYLKLTKSVTLRKRED
SESGTASDQDEGKAIAAAAPIVAPIVPPVVVVPPATALPATAEIGGIVARTVVVGEDGFKTTPPANEFAS
LSHFQEDGGRPVCEVCNKKFQKISQLKIHMNIHYMERKFRCEPCGTSFRSQGLFLKHERSATHRNKVSMT
TTFGIATDSNPRPFYCKDCDVGFRIHGHLAKHLRSKMHVLKLECLGKLPFGTYTEIERSGTNLTEIDTTD
CENSLSSLKRLAVRLNVKDPARVLPGEGGGAAIPSGSGNETDSCDDGQYENDSAGEDADMDDEEQPQVNN
NHLNNHMKRKPDDSSTSNDSSSEETKRARFEGVPPGAAATGES

>Homo_sapiens_Schnurri_2_AAB88218.1
MLKGISSSSLKEKKLSPGDRVGYDYDVCRKPYKKWEDSETPKQNYRDISCLSSLKHGGEYFMDPVVPLQG
VPSMFGTTCENRKRRKEKSVGDEEDTPMICSSIVSTPVGIMASDYDPKLQMQEGVRSGFAMAGHENLSHG
HTERFDPCRPQLQPGSPSLVSEESPSAIDSDKMSDLGGRKPPGNVISVIQHTNSLSRPNSFERSESAELV
ACTQDKAPSPSETCDSEISEAPVSPEWAPPGDGAESGGKPSPSQQVQQQSYHTQPRLVRQHNIQVPEIRV
TEEPDKPEKEKEAQSKEPEKPVEEFQWPQRSETLSQLPAEKLPPKKKRLRLADMEHSSGESSFESTGTGL
SRSPSQESNLSHSSSFSMSFEREETSKLSALPKQDEFGKHSEFLTVPAGSYSLSVPGHHHQKEMRRCSSE
QMPCPHPAEVPEVRSKSFDYGNLSHAPVSGAAASTVSPSRERKKCFLVRQASFSGSPEISQGEVGMDQSV
KQEQLEHLHAGLRSGWHHGPPAVLPPLQQEDPGKQVAGPCPPLSSGPLHLAQPQIMHMDSQESLRNPLIQ
PTSYMTSKHLPEQPHLFPHQETIPFSPIQNALFQFQYPTVCMVHLPAQQPPWWQAHFPHPFAQHPQKSYG
KPSFQTEIHSSYPLEHVAEHTGKKPAEYAHTKEQTYPCYSGASGLHPKNLLPKFPSDQSSKSTETPSEQV
LQEDFASANAGSLQSLPGTVVPVRIQTHVPSYGSVMYTSISQILGQNSPAIVICKVDENMTQRTLVTNAA
MQGIGFNIAQVLGQHAGLEKYPIWKAPQTLPLGLESSIPLCLPSTSDSVATLGGSKRMLSPASSLELFME
TKQQKRVKEEKMYGQIVEELSAVELTNSDIKKDLSRPQKPQLVRQGCASEPKDGLQSGSSSFSSLSPSSS
QDYPSVSPSSREPFPPSKEMLSGSRAPLPGQKSSGPSESKESSDELDIDETASDMSMSPQSSSLPAGDGQ
LEEEGKGHKRPVGMLVRMASAPSGNVADSTLLLTDMADFQQILQFPSLRTTTTVSWCFLNYTKPNYVQQA
TFKSSVYASWCISSCNPNPSGLNTKTTLALLRSKQKITAEIYTLAAMHRPGTGKLTSSSAWKQFTQMKPD
ASFLFGSKLERKLVGNILKERGKGDIHGDKDIGSKQTEPIRIKIFEGGYKSNEDYVYVRGRGRGKYICEE
CGIRCKKPSMLKKHIRTHTDVRPYVCKLCNFAFKTKGNLTKHMKSKAHMKKCLELGVSMTSVDDTETEEA
ENLEDLHKAAEKHSMSSISTDHQFSDAEESDGEDGDDNDDDDEDEDDFDDQGDLTPKTRSRSTSPQPPRF
SSLPVNVGAVPHGVPSDSSLGHSSLISYLVTLPSIRVTQLMTPSDSCEDTQMTEYQRLFQSKSTDSEPDK
DRLDIPSCMDEECMLPSEPSSSPRDFSPSSHHSSPGYDSSPCRDNSPKRYLIPKGDLSPRRHLSPRRDLS
PMRHLSPRKEAALRREMSQRDVSPRRHLSPRRPVSPGKDITARRDLSPRRERRYMTTIRAPSPRRALYHN
PPLSMGQYLQAEPIVLGPPNLRRGLPQVPYFSLYGDQEGAYEHPGSSLFPEGPNDYVFSHLPLHSQQQVR
APIPMVPVGGIQMVHSMPPALSSLHPSPTLPLPMEGFEEKKGASGESFSKDPYVLSKQHEKRGPHALQSS
GPPSTPSSPRLLMKQSTSEDSLNATEREQEENIQTCTKAIASLRIATEEAALLGPDQPARVQEPHQNPLG
SAHVSIRHFSRPEPGQPCTSATHPDLHDGEKDNFGTSQTPLAHSTFYSKSCVDDKQLDFHSSKELSSSTE
ESKDPSSEKSQLH

>Oncopeltus_fasciatus_schnurri_PTY09296.1
MGEKTLFENGVAAEKMVTGKAEGDTNKYLHKKFKKVATLEESTPPKVRISDDESSSPPGRYVCSYCKMPCAKPSVLQKHI
RAHTNERPFPCLPCGFAFKTKSNLYKHCRSRSHTRKLDDGSSCDEDDSSKSDASASATSNDSETTHKKIYKPKFHSGAVY
SEDNRQELHVTINPAQSAIHSIPSQEFLKRHISKLISDNQAIVDEVPWPLKTRYRESPPQSPTTIMNGEADPSSQSKLLA
LLKPQRSISPEVEGPLNLTIKEPRKRSISESVIRSDMRISEGSSSYDLLLLKSHSSSSIGDREGEKTDLYPSTNSNSSFD
HTDGAEVQTYLFQNKRDFKKVMLVSPGPLLGSTPLVDSLQNDIDVPVHKKRKLDLREIGLRGDELLKSPGKSVHLYGGEV
QIHDSTAGKTKTIRIESSRKEPSSYFEPSARKHEQQVLTISKTGLHCVGGTLIETSAISPKSPVQEKVVLPIKPSVVTPN
LSVPGLIAPVQVPLTLNPITSITAYNPLTLPKASPTNGGGLVTILHGGKSIPYVPGMPGPHTLPSSPTLIPKKPEKQSVI
VSTMKRNKSPDLLPKVPHAPTIKVVDSDERRMDVTSSLEPINESVSSNLAVEVGEKKFLRPTSLPLKPGTYTPKRQVSTP
HLTLVSPETPRPRKSYGQLYLNGHAYTYLGLKCSTRTFFCTLNKPQPIYVSLIPDQYKVSMYSNWKISDSNPHPLGLDPR
KAMSFYDSRCRSSRYTIANRNKEDLITHSSYYLNRKDQPDSKYDQNEKSLSPDENLKKTKVCEGGFESNDDYIYVRGRGR
GRYVCEECGIRCKKPSMLKKHIRTHTDLRPYTCKHCAFSFKTKGNLTKHMKSKAHYKKCVELGIAPVPTSCDEFPDECEL
RGDEGAGNSIADDSEEETEEDEDESDDESDDEEGKAILFGFIYELFSAIYPMVILIVTPLLEMTSLTSTEYVMEEGTPEK
VSKCSDSWRGSTEGISSCESREIFSDSSLSNDTLGDFTRPIDLSSKTSPVRTPGERAVTVIPPMGGQAHLLKTICSTTEK
APSLVGSALTEPAENPTLLQTYLTERAAHDSRIKHRQVGEGGVCSDDVTIGGDMSGAKESALGVLAMTMSGKPPSPKPST
GKGKAEFMPPASGPAASFITSTEDGRSVCGVCNKVFNKPSQLRLHVNIHFFERPFRCEACAVSFRTKGHLQKHQRSLSHL
NKVNMNSTFGTATSSNPRPFKCDDCKIAFRIHGHLAKHLRSKMHIMKLECLGKLPFGTYAELERSGMNMNDIDTTDSPIL
QHELSMLAQKLYERDPSKLGAWEPGNPAISVGDSSSEDEPLPEQNRPPVLHPIDSDDSLR

>Gryllus_bimaculatus_schnurri_TRINITY_DN35805_c2_g1_i1
AAHSEAAAAVAAAAAAAAASGESAPKRVRIFDGGFESNEEYTYVRGRGRGRYVCEECGIR
CKKPSMLKKHIRTHTDVRPFTCKHCNFSFKTKGNLTKHMKSKAHYKKCVELGISPVPTVV
DDSYIDEESLARQQALRAASAACRSGSGNEDDESDDNEDDDDDEDDEDDDEDDDQLHIVE
DAEGESRLEREAARGLLSLSAQAHVSAGLAAPSARPRTYPYHHSPPPAAAAASSSAVV

>Daphnia_pulex_Shn_EFX74605.1
MAPHRAAKVTAPAVSPSQSVNEVTPEATQSSDLGYLHKKFKKVAATFSTTPEPALLPAAAADQQPPPPPD
ESVVDPAKKEDQPDSNGSSKSSSKGGRYVCHYCQHACAKPSVLEKHIRAHTNERPYPCVPCGFAFKTKSN
LYKHCKSRTHVLKLEENGAHPQGSAGSAGIDPVEGGSDDTSDDNVMLDDSDEGEPLVVVAVPQPAEIIRV
SVSSAPSTPEKFKTPYKPKFHNLKSSDDILETPPTTDEGSRPSPGFLHERISQIISKNQAIVETLDPIWP
RRYVRQSSRDNKETAKSPRPDILISSPSIKKSGLAGRERSCSLSLVPHADQTTDSMVPAVPSSVAPSSTH
RLLQEDENQRKRCYSEGPAVTEIRHSVRNLLQQSPKPQRTDVFNPQNPEGSIIKDILLKSRGLLPANCDG
KESAAAVVDPPTKMSSSFTVSALLNPSTTRAKPTVEFPHPHISLEPADDPAATAERPPSKRSKISDVTQS
APFPRPPVDPEMIRSTSSSSFVADRIRTSLPLFGGEVEIHDGPQRTVLRIDPAGYVESNRSNGQSAAITE
SPSSVVVTKVSNLNNSGGGLFRLQPQESRISVFPVMKTAETKSGGDPARGVIIHQPSVPYIPGIPGPYSS
SGWLPASTMTSVTVSHTTTACTVVASHQSTTTSQRPVPSITVHPPAASLLQPTPHPEERTDSGFDDEDPS
TLASPKFLRPNSLSLQPGTFNLKKSNMAGLDPQSGQPNMLCVSGAGMTLISPETPRPRKLFRQLYLNGHA
YTYLGLKCSTRVYFCCLSRAQPMYVPHHPKLSMYSQWKTRAPASAGPPGLEASSPTQTMSLYDSRQRPTT
CTTAQSTDHGRMILTHSSYWTNRDRPTTTHFKLQVATAQDIEIPPVAAQVTPPIQEESRPPDPGVISPTQ
AQTKPVQPKRVRIFAGGYKSTEDYTYVRGRGRGRYVCEECGIRCKKPSMLKKHIRTHTDLRPYTCRQCNF
SFKTKGNLTKHMKSKAHHKKCTELGIVPVPTTVDEANIDEDSLARQETLKKMKLAGGSGNEGDSDLDDDD
DDDEDDEEDEEIEGEEEEDETEEDPPVTTTLLRTGGQFEDATTTAAEPVREEREQEVARSLLDLGVIAPA
GCKPTTYPYASHFHPPEEEQQHPSSVEMKQEPPAPVCKQQPMDLSTSTSASSSSSALLASIYSPIVNETA
ARRLSPENCVQPATSGMLQAYLTEKALKEGLMKRHQVKLMTPPSVVVENPVVTLFPTQSKSSRLEFVVPS
TCPAAIPTSVTAYKLTDDGKTACSICNKVFTKPSQLRLHINIHYFERPFRCEACAVSFRTKGHLQKHKRS
VTHFNKVNMNLTFGTPSTENPRPFKCSDCMIAFRIHGHLAKHLRSKMHIMKLECLGKLPFGTYAEMERSG
INLNEIDTTDCHNSLESLQSLAHRLYKQDPSKIQQWQQEAQVVAEANLRERTISESSEEFSDVADDELDE
DGEDSDGLPDGAGVEEAPLPRKSTTPVETLPAQLEINHPPRAAALSPDARKAPPPVMYCSACGDSCVSME
AFQSHVMEKHRPLSPPTTRTPFKASPPSAAAPESPAKLAPPPSNIQPDVGRVVNLAVESRRSPSRVMETG
PKPGPPWNRGPGDLQYAQPRGGFYGGPPHSSSTMWPPPPRQPTIGDLMSLGNPLSAIPPQWHQDPAAMAW
IASRHMMLPMTGHPPTYTTPHHSGGHHTTTNGVVAMQPRLYSPTTSSSSIDVDVLFPCELCGKSFNAKET
LRQHMLAHAQPRPFVCEFCDAGFTTQKHLESHLILHRPRTS


>Xenopus_laevis_schnurri_2_AAS88585.1
SVGDEEDIPMGSSLGSPMLSDLDIKLQEIARAGLVVSGQEYPYSGSQELFDIAARFHHQPGSPISLLDES
SSVTDRDKNAEVVSKKPPGNVISVIQHTNSLSRPNSFERSESTELLACQQDKPSSPSEACDSGNTMSSIS
PEWTQSGDISDASARPSPSQQSQQTAYHMPPRLVRQHNITVPEIRVTEEPDKPEKEPEIPVKEPEKTPEE
FQWPQRSETLSQLPAEKLPPKKKRLRLADMDNSSGESSFDSTGTSLSRSPSQESNLSHSSSFSMSFDREE
ILKVATFTKQDEITKQTEFLTVPPGSYSLSVPGQPHHKEMRRSSSEQIPCPSLTEIPEIRSKSFDYGNLT
HASASGATTTXLSPNRERKKCFLVRQASFSGFPENTQTEQETAGNQEPSEQAHTCRRSSQILWHNSSSSL
SCSISVLSEDTANIPIGTSAQPTTSTSSHYSQSVGTHDPLLHKTPYVPKRHLQEQQNTFIHPDKTVYPPV
HNAFQLPYTSVCMAQLPIHHPFMWPTCADPLQRHFEHHLQQLQKTYFKQPSQSDIHSYYLDPTQDLTGSK
SVSYMHGGEKSYHAYLETSAQRSKNTVSKLQRDHSGGSSDSTDQSLQIVSVSQSTGSLQNLPGAVVPVRI
HTHVPSYGSVMYTSISQITHAQTSNPPIVICKVDGNTSQRTLATNASMKGLGFSIAQMLGPCGSIEHPIW
KVPPAFDLDTAIPLCLASNSDSVATFGAGKRMLSPASSLELFMETKQQKRVKEERMYGQIVKELSAVELT
NSDIKKDLTRTSKPQLVRQGRTTEQKDNLPSIGSSPPLLSSDSPQSILLDVAESKSSDSPEGRMSXDELY
BEETASNMSLSPQGTPSEFFEENPLKSQKKSVSILGLSIADGATIGPLKDGSELHNILQFPSLRTLTTVS
WCFLNYAKPSHVEQTTLKSSVYASWCISSCNPNPTGLNTKTSLALLRSKQRNAVEVYTIAAMNRFGAGKL
TSSNVWKQQFAQMKPEPSLLVSSKLEKKAAGNSKERTKGESHGEKDISAKQTEPMRIKIFEGGFKSNEDY
VYVRGRGRGKYICEECGIRCKKPSMLKKHIRTHTDVRPYVCKLCNFAFKTKGNLTKHMKSKAHMKKCLEL
GVAMTSVDDAEAEESGNTEDTQKESDKSSPAIDHQFSDAEESDVDDGDDNDDEDDDDEDFDDQGDITPKT
RSRSTSPQPPRFSTLPVTATSASQRASPEASIGHSSLMSYLSTMPSIQITHLMSKSAMCGDSQMMEYQRL
FLQDMEHERGKMDVPVGMDEDFMLTSEPSSSPKDLSSYSRHSSPGYDSSPCRDNSPKRYLSLRGDMSPRR
HLSPRRDASPMRHLSPRKEAAIRRELSPRRDVSPRRHLSPLRPMSPGKDLSSGRDISPRRERKYMATFRA
LSPRRRLHNTYIHNTSLPMSHYLHSDSGFLGHGRQNWPPVPYTSHHPETVPGQQSPGQALETHRDYIFSH
LPLHSQQQVRAPLPMIPIGGIQMIHSNSTIQSSSHSSTATQLHLKSSDEKRSMSSESCPSIPLHLDKHSS
NVSLKDSSSESDSTLLPSLGQSPTDESSQHNEREQEENIRTCTKAIACLRIATEEGLPQKRELLSCPEPN
QKTECAQLSIRHFSGLEAGTALSSVSTTYVELYGDNDSLGTSQSTTAHSKFYSKTMDMKKLGYHGRKDEP
PSVQEVKDTAESSKPH
