# Supplementary material for: Striking parallels between dorsoventral patterning in Drosophila and Gryllus reveal a complex evolutionary history behind a model gene regulatory network
Source: eLife. 2021 Mar 30;10:e68287. doi: 10.7554/eLife.68287 (PMC8051952; doi:10.7554/eLife.68287)
Supplement: Supplementary file 3. [file elife-68287-supp3.zip › File S3 /RawSequences/smurf_untrimmed.fasta]

>Danio_rerio_SMURF2_NP001107898.1
EQRTQQGQVYFLHTQTGVSTWHDPRVPRDLELGPLPPGWEIRNTATGRVYFVDHNNRTTQFTDPRLSANLPPETVKYKRDLVQKLKILRQLSQQQPQAGHCRIEVSREEIFEESYRQVMKMRPKDLWKRLMVKFRGEEGLDYGGVAREWLYLLSHEMLNPYYGLFQYSRDDIYTLQINPDSAVNPEHLSYFHFVGRIMGMAVFHGHYIDGGFTLPFYKQLLGKPITLDDMESV

>Homo_sapiens_SMURF2_NP073576.1
EQRTQQGQVYFLHTQTGVSTWHDPRVPRDLELGPLPPGWEIRNTATGRVYFVDHNNRTTQFTDPRLSALCPTETVRYKRDLVQKLKILRQLSQQQPQAGHCRIEVSREEIFEESYRQVMKMRPKDLWKRLMIKFRGEEGLDYGGVAREWLYLLSHEMLNPYYGLFQYSRDDIYTLQINPDSAVNPEHLSYFHFVGRIMGMAVFHGHYIDGGFTLPFYKQLLGKSITLDDMELV
>Danio_rerio_SMURF1_NP001001943.1
EQRTVQGQVYFLHTQTGVSTWHDPRIPRDLELGPLPPGREIRSTVSGRIYFVDHNNRTTQFTDPRLHHEVGDGPVRYERDLVQKLKVLRHLSLQQPQAGHCRIEVSREEIFEESYRQIMKMRPKDLKKRLMVKFRGEEGLDYGGVAREWLYLLCHEMLNPYYGLFQYSTDNIYTLQINPDSSINPDHLSYFHFVGRIMGLAVFHGHYINGGFTLPFYKQLLGKPIQLCDLETV
>Homo_sapiens_SMURF1_AAF08298.2
EQRTVQGQVYFLHTQTGVSTWHDPRIPRDLELGPLPPGWEVRSTVSGRIYFVDHNNRTTQFTDPRLHHEGSDEPARYERDLVQKLKVLRHLSLQQPQAGHCRIEVSREEIFEESYRQIMKMRPKDLKKRLMVKFRGEEGLDYGGVAREWLYLLCHEMLNPYYGLFQYSTDNIYMLQINPDSSINPDHLSYFHFVGRIMGLAVFHGHYINGGFTVPFYKQLLGKPIQLSDLESV
>Lottia_gigantea_SMURF_81273
EQRTQQGQIYFLHTETGVSTWHDPRIPRDIELGPLPAGWEPRVTGTGRVYYVDHRSRTTQFTDPRLSIQKHVEPLKYKRDLVQKIKLLRGLLSLAPPAGHCRLEVSREEVFEDSYRQVMKMKGKDLRKRLMVKFRGEEGLDYGGVAREWFYLLSHEMLNPYYGLFQYSREDNYTLQINPDSGINPDHLSYLHFVGRVIGMAIFHGHYLDGGFTMPFYKQLLSKPTTLDDLESV
>Apis_mellifera_SMURF_XP396318.4
EMRTQQGQVYFYHVPTGSSTWHDPRIPRDLELGPLPSGWEMRQTQSGRVYFVDHNNRTTQFTDPRLSSELPDNLLKYKRDLVAKLKCLRALNALQPQSGHCRLEVSRNEIFEESYRLIMKMRPKDMRKRLMVKFRGEEGLDYGGVAREWLYLLSHEMLNPQYGLFQYSRDDNYTLQINPDSGINPEHLSYFHFAGRIIGIAVFHGHHIDGGFTTPFYKMLLNKAITLTDIEGV
>Tribolium_castaneum_lethal_with_a_checkpoint_kinase_SMURF_XP966429.2
ELRTQQGQVYFYHIPTGVSTWHDPRIPKDLHLGPLPPGWEMRQTASGRIYFVDHNNRTTQFTDPRLNTELPNDHLKYRRDLVAKLKTLRALTALQPQSGHCRLEVSRNEVFEESYRLIMKMRPKDMRKRLMVKFKGEEGLDYGGVAREWLHLLSREMLNPQYGLFQYSRDDHYTLQINPDSAVNPEHLSYFHFVGRILGIAVFHNHQLEGGFTLPFYKQLLNKPITLQDIEGV
>Drosophila_melanogaster_lethal_with_a_checkpoint_kinase_SMURF_NP523779.1
EMRTQQGQVYFYHIPTGVSTWHDPRIPRDFAIGPLPSGWEQRKTASGRVYFVDHNNRTTQFTDPRLSGDLPEGLLKYRRDLVGKLRALRTLQTMQPQSGHCRLEVSRNEIFEESYRLIMKMRAKDMRKRLMVKFKGEEGLDYGGVAREWLHLLSREMLNPQYGLFQYSRDDHYTLQINPDSGVNPDHLSYFHFVGRTLGIAVFHGHCLDGGFTTPFYKQLLNKPITLGDIEGV
>Gryllus_bimaculatus_Smurf_TRINITY_DN37982_c4_g1_i1
LPPGWEMRQTGSGRIYFVDHNNRTTQFTDPRLSSSVISNLLKKHNQNGSTPSHPSQSSRNSPTTSSNTPVRGGTNNPETVPNSQPSSSASASSSAVHAVNGDSSVTTVNNSEPVRNNTPAPAVRTAELPKDLLESESLPKYKRDLVAKQMVLRAELQALQPQSGHCRLEVSRSEIFEESYRLVMKMRPKDMRKRLMVKFRGEEGLDYGGVAREWLYLLSHEMLNPQYGLFQYSREDNYTLQINTDSSVNPEHLSYFHFVGRIIGIAVFHGHYIDGGFTMPFYKMLLNKPITLTDIEGVDPELHRSLTWMLENTVTGIIDTTFSVEHNSFGVLRVHELKPGGREIVVTEDNKKEYVRLYVNYRFMRGIEQQFLALQKGFTELIPSHLLRPFDEREIELVIGGLGSIDIADWRNNTRLKHCTTDTPVVKWFWQIVEEYSEEMRARLLQFVTGSSRVPLQGFKALQGSTGAAGPRLFTIHVIDAPVENLPKAHTCFNRIDIPQYESYQRMYEKLTQAVEETCGFAVE
>Homo_sapiens_Wwp2_AAC51325.1
EKRQDNGRVYYVNHNTRTTQWEDPRTQGMIQEPALPPGWEMKYTSEGVRYFVDHNTRTTTFKDPRPGFESGQGSPAYDRSFRWKYHQFRFLCHSNALPSHVKISVSRQTLFEDSFQQIMNMKPYDLRRRLYIIMRGEEGLDYGGIAREWFFLLSHEVLNPMYCLFEYAGKNNYCLQINPASSINPDHLTYFRFIGRFIAMALYHGKFIDTGFTLPFYKRMLNKRPTLKDLESI
>Oncopeltus_fasciatus_Smurf_PTY11424.1
YYFRFISKNDGITISVWNHRKIHKKENSGFLGCVRILPHAIQRLKDTGYQCLELTKGNGEDNEVIKGQIVVSLLSTEGSPQTPSESLPNKALYSIFNLCRSPASPPNQNNNEASSPRAATASQLISSAPTSPSSATNTPHRERRVDSCLPGLPLSQARRRSSRSRQSQQSKHNIQQPSDLPSGYEMRTTEQGQVYFYHSATGVSSWHDPRVPREVESERLGPLPPGWESRHTPSGRVYYVDHNNRTTQFTHPAALYHYTRQGRGGQPPAQPPATSAPPPASSNPSQHHQRPSIDKSDIGEPSEGEALPKYRRDLVAKQKILKLELAALQPQSGHCRLEVSRHEIFEESYRLVMKMRAKDLRKRLMVKFRGEEGLDYGGVAREWLYLLSHEMLNPQYGLFQYSTESNYTLQINPDSGVNPEHLSYFHFVGRIIGIAVFHGHYIDGGFTTPFYKMLLNKPITLDDIESVDPELHRSLKWILENDITNVIDTTFAVEFNTFGVLKVHELKTGGKDINLTEENKKEYVKLYVNYRFMRGIEQQFLALQKGFTELIPTHLLRPFDENELELIIGGLGSIDIMDWKANTRLKHCTPSTPVVVWFWQIVESFSEEMRARLLQFVTGSSRVPLQGFKSLQGSTGASGPRLFTIHVTDVPQENLPKAHTCFNRIDLPAYPTKEKLFEKLCQAVEETCGFAVE
>Nasonia_vitripennis_SMURF_XP_001606601.2
MSNPGGSRRTAATKIRLTILCARNLARKDLFRLPDPFARITVDGSGQCHSTDTCKATLDPKWNQHYDLYIGKNDGITITVWNHRKIHKKQGGGFLGCVRILSNTIQRLKDTGYQRLDLCKANSDDTDVIKGQIVVSLLSRDGHNGAVSNTVGHNAVVDLLGDLSCPTDLPDGWEERRTQSGRLYYVNHYTRTTQWIRPNSRPSNAIIPTTPEPPPAVCPEPTSPSSSAGSPQNPADGSPSGSRRTSEQRNNSGGGADAPPPAVTNGSATPSRENSAQNTPRSTPTQPPNQNARNTPAQTPNRSTRSSARTPNDEQNGNARADRGINGSQARRPSRPNRNRNSGIMGSERRTETQPLDLPRGYEMRKTQQGQVYFYHVPTGSSTWHDPRIPRDLPANELELGPLPSGWEMRQTQSGRVYFVDHNNRTTQFTDPRLSTQIINNLLKRQNGTTTQQTNSNNAAAPTRTEPAGATTTPATAVAAAQPATPQNVNQQRPRAEGASNNNTPTTETPPTPNGQTVSDLPKELMESELLPKYKRDLVAKLKCLRAELNALQPQTGHCRLEVSRNEIFEESYRLIMKMRPKDMRKRLMVKFRGEEGLDYGGVAREWLYLLSHEMLNPQYGLFQYSRDDNYTLQINADSGINPEHLSYFHFAGRIIGIAVFHGHHVDGGFTTPFYKMLLNKAITLSDIEGVDPELHRSLTWMLENSIDGVLDATFSVEHSSFGVLKNHELKPGGKDIPVTEENKKEYVRLYVNYRFMRGIEQQFLALQKGFHELIPSQLLRPFDERELELVIGGLGTIDISDWKQNTRLKNCTPDTPVVKWFWQIVESYGEEMRARLLQFVTGSSRVPLQGFKALQGSTGAAGPRLFTIHAVDAPSENLPKAHTCFNRIDIPQTYPNYKKMLDKLTQAVEETCGFAVE
>Tribolium_castaneum_SMURF_XP_008197286.1
MSNAPTSRRNGAQKIRLTILCARNLVRKDLFRLPDPFAKISVDGSGQCHSTEFVKNTLEPKWNSHYDLYIGRNDSITISVWNHRKVIKKQGSGFLGCVRIVNSHIQRLRDTGYQCLDLGKACPADSEPVKGQIIISLLSRDGPCSGTPLAVVGPQGELRGPTDRDSSPSNNDDLPPGWEERRTENGRPYYVNHITRSTQWIKPQSTNKTRRRSTHQNDNNNTNNENTIGGTQMGVQEILNNNTGETLTPSSSTSPVSPVVSPQKTTSTPQTTDNRNNFITLSPTSTSVIPAPNNISCNAPNGENTNVVSPQMGQGQGQRAIVRSERRQRSAEERRDGSSRRRSGRNNRNSGGTTAQGPVTQNSKLDLPPGYELRTTQQGQVYFYHIPTGVSTWHDPRIPKDLAPLSLALDHLGPLPPGWEMRQTASGRIYFVDHNNRTTQFTDPRLNTQILNNILRRASATSTTTPTTRTTPTTTTASTTSPSTSTTTVTTTTTTTAVPQNPAPLSPPPRTRIVEELPQSLLNDCDHLPKYRRDLVAKLKTLRAELTALQPQSGHCRLEVSRNEVFEESYRLIMKMRPKDMRKRLMVKFKGEEGLDYGGVAREWLHLLSREMLNPQYGLFQYSRDDHYTLQINPDSAVNPEHLSYFHFVGRILGIAVFHNHQLEGGFTLPFYKQLLNKPITLQDIEGVDPELHRSLTWMLENNIDGVLDTTFSVENNSFGIVKVHELKPSGATIPVTEDNKREYVKLYVNYRFMRGIEQQFLALQKGFTELIPPSLLRPFDERELELVISGIGSIDIADWRSHTRLKHCTPETPVVQWFWQVVESYSEEMRARLLQFVTGSSRVPLQGFKALQGSTGAAGPRLFTIHCIDCSPQNLPKAHTCFNRIDIPPYDSYQTLADKLTQAVEETCGFAVE
