# Supplementary material for: Striking parallels between dorsoventral patterning in Drosophila and Gryllus reveal a complex evolutionary history behind a model gene regulatory network
Source: eLife. 2021 Mar 30;10:e68287. doi: 10.7554/eLife.68287 (PMC8051952; doi:10.7554/eLife.68287)
Supplement: Supplementary file 3. [file elife-68287-supp3.zip › File S3 /RawSequences/toll1_rawseq.txt]

>PTY22556.1 Toll1 [Oncopeltus fasciatus]
MRGLVVLVLLAAVEAISSEQACPLEPVNCSCSWGPSNAYELICPKDVQLQVQESLIIGSFFPNDYIQLQCTNMNDWEKLP
VPKLDVLEIGGNNISYLEPGIFRNLTKLRLLNLWGNRLQNLTRSTFSDVPNLENLDLNNNGLQTLPPDVFTNLVKLKKIN
LFGNNFNWLPQSLFSSTPELEIIQIYSNRRSLETLPPALFQNLRYLKELNLNSCNISYLPEDLLVNCSSLEQLILNKNLL
TSLPSGIFQDLNDLQELNLSENKLSNLPDSVFSKLYKLKVLNLSKNELSSISKELFANLREVEKLDLSHNRIKEIHPHGF
QVNGNLFKLDLSHNVLTSLKKTHMSLFGDDSILNSLVKLQDLFLSHNHLDSIYADWRISMTNLRVLDLSYNNFTNITLLD
LQFTSSLLTADLSYNKIYLIDFYEAEELIRGRYEGVKSGIQENNSAKVILKGNSLVCDCNAYHLIRYFRDELPELRLMVD
LNGEGLTCAEEPKILSGIKVDTIDPRLLVCQEEEKLCPVNCSCFFRPRDKAFIVDCAERGLTEMPKNISYDKRVTAITNH
SEIDLSYNQITEIPIRLEGYSRVTNLNLSFNNITSVNLTSFGKNLQNLQLNNNNLTRIDQDTLRILKELKSLESLTLQKN
PWICDCQAKDFHAFLQANFKKIPNINNITCSNGVSLALMTAGELCPLTSIAIAITSAMLAILGFVLGGSVAFYYRYQREI
KIWLYSHRLCLWFVTEEELDKDKQYDAFVSYSHQDEKFITEHLQPMLENGNPKYKLCLHYRDWVVGEFIPNQIARSVEES
RRTIVVLSPNFLESVWGRMEFRTAHSQALSEGRARVIVILYGDIGPTDGLDSELKAYLSTNTYVKWGDPWFWEKLRYALP
HPPELTKGIPLLPRQPIMRNGSEKLINGTNTNSTNATTPADTLIIEPLKTLSNSKPI
>PTY17485.1 Toll10 [Oncopeltus fasciatus]
MAGLEIVSLVVGALLAAASATTEPDCDWERVLSVGDEPEVTVSLKCKLRTIGNADSVLSNLTSAQLDMITTLRLECSDVL
FFESALDVDSFLTQLHRLRDLRLEFCKIRHVPPGVLSASRELKHLAVRTHNTDWSAMTMEFHPNAFRGLTQLKYLDLSDN
NIWNLPDELFCPLYSLTHLNMTRNRLQDVLELGFSDWGDGPTAPGKTCNVGLEELNVSMNDIALIPDNAFTSLRSLQKIM
LQDNAISSMADRAFVGLVSLQHLNASSNKLVALPPELFQSTRDLREIYLNNNSISVLAPGLLEGLDQLLVLDLSFNELTS
AWVNRDTFSGLVRLVVLNLGHNQLVKIDSHVFHDLYSLQILNLEHNEIECISEGAFVYLSNLHALTLSHNKLSNIESYHF
TGLYVLNQLFLDHNKISNVDKRAFENCSNLHDLGLSGNELTAIPDGLTELKFLKTLHLGENRINDIVNSSFLGLDQLYSL
TLIENNIANISKDSFSTLPSLQILNLAYNKIEHVDKGAFGTSPTLHAIRLDGNQLKDINGMFVNLTGLVWLNVSDNQLQW
FDYALIPQSLEWLDMHKNNVADLGNYFERRENLQIKMLDASFNRLTEINENSIPDSVESLLLNDNLIKKVKSGTFQKKAN
LSRVVLFANKIQTLDLAALTLEPVPNDKELPQFYLGNNPIHCDCTMEWLQRINQPTRLRIHPRVMDLDSVTCHLTHSRGS
PTKPLMDLKTSQFLCPYETHCFALCHCCDFDACDCEMTCPANCTCYHDHIWSANVVDCSNAGYTSVPTKIPMDATEIYLD
GNDLGELGSHVFIGKKKLEVLYLNNSNIDSLHNRTFNGVTSLRVLHMENNHLHELRGFEFDQLENLNELYLDHNEIKHVG
NNTFKSMKTLEVLKLESNHIKNFKPWEQLTSETLATVSLEGNSWTCNCDNLGPMEQWLKENSNTMNTDKLLCADGKTTLQ
DMIRRCSESRDSAAATSAVHRNTFYNTAILEGDYIPFVAGCLVVFIIILLITTLGFIFRKELSLWIHSRYGVRVLSGGGH
GQDDRLYDAYMVYSVKDEEFVSQVIATSLERSGYSLCLHYRDLHPMSPSYLTDSILGASDAARRILIVLSLSFLQNEWER
PQFRAALQACLERTRSRRSKVILLLMTTDVGPDPELQLLIKACKVIAWGEKRFWEKLRYAMPDVLRKSSDALKKVAVEGK
TGARYTAAPTSQETWYRMSPASVTQSSAPTGSTCVSEESSQRTTDEEEEPHSYVSIDYQQQRPKVHHHVYSCIPDPQPGQ
GRTYFV
>Gryllus bimaculatus Toll1 TRINITY_DN36150_c1_g2_i4
MVAISTWKLSLQLMLLQLLIVNYNEANYLCQNLQLQNCSRIECTPAGFSFECPRMSSLNNHWQALMKISVNTNNGATLQCTSHDVNYEWLNGISIGYVNFLDIQSCPMPKMSLSTFLANMNITGMKKIRIDHGLGNLTIDDQYFHKIDNITHLLLPSNFLTELPSQLFQNMRDLTNLDLHGNNITLQNGELAGLISLKKLDIGENNIHQLLPGTFKDLKKLEFLTLWGNKISNLTKDMFIGLENISSLDFTANEIVYISPDTFMEMENLKILSLVKNNLTSLPEKIFSATKKLELVKLQNNHKLSQIPRRLFADLPQLNEIILSRCNLSTVPEDMFWNTSKLAKVDISRNSLVTLPELLFRDTEYLKELDISNNKIASIHGSPFASLKNLQILHLEKNKLTSINEELLQGPHELQSLYLNNNNIEDIHHYAFQTMTKLQILVMSHNNITFNNFIRYDSSPISNCPNLQELDLSHNNIRTMFSDWMWILRKLHSLNLSYNNFTYISAQDLQFLSPRILVNLQYNKIATLNLSFLELMNSQTAIEEASTDMLVVDLTGNELECNCKIYDVLRYQEKRMKPITYNRLRMIINTLSCRGPPPLAGYPISKLNSLTFKCEWQHSNKCPTQCQCFHWIAAKHLEVNCTGASLTQIPQELLNPTFPDKLLMDLYLDNNSLHSLSLNTSLNKTNVTTLSVSHNYISWIEDGALPKNLKELKLDHNNMTRMNSSLLEFLTNRTNVSLHSNPWNCDCKALDLLGFLQNSFRQVKNLYNITCKEGNPIALLIAEEICPVDQTIIIVASSITALLGILGGLLAALYFRYQNEVKVWLYAHNMCLWFVTEEELDKDKIYDAFISYSHQDEDFVATKLLPELENGTPPYKICIHYRDWIVGEFITTQITRSVDESKRTVVILSKNFIKSEWGRLEFRAAHKQALSEKRARVIVVVYGDLGPIDELDSELRSYLSTNTYVKWGDPWFWDKLRYALPHQRRPALKKSRGPDKLELINSSAIIKSSTPPAEVAINPLEVINNLSNKRCKILNELNGFTNNGFANGACEISVKSSDCE-
