# Supplementary material for: Striking parallels between dorsoventral patterning in Drosophila and Gryllus reveal a complex evolutionary history behind a model gene regulatory network
Source: eLife. 2021 Mar 30;10:e68287. doi: 10.7554/eLife.68287 (PMC8051952; doi:10.7554/eLife.68287)
Supplement: Supplementary file 3. [file elife-68287-supp3.zip › File S3 /RawSequences/Tolloid_untrimmed.fasta]

>Drosophila_melanogaster_Tolloid_AAF56329.2
DVDECFDHGCQHLCINTLGSYQCGCRAGYELQANGKTCEDACGGVVTKSNGSLYSPSYPDKQCVWEVVAPPNHAVFLNFSHFDLEGTRKCNYDYLIIYSKRLKKIGIYCGHELPPVVNSEQSILRLEFYSDRTVQRSGFVAKFVIDVDENNGRCGYTLAN
>Drosophila_melanogaster_Tolkin_AAF56328.1
EVDECTNHGCEHECINTLGGYECSCRIGFELHSDKKHCEDACGGVIEYPNGTITSPSFPEKECIWEIVAPPKHRISLNFTHFDLEGTADCGYDSVTVYSKRLKRIGTFCGSSIPPTATSESNALRLEFHSDKSIQRSGFAAVFFTDIDENNGECGYSMHN
>Tribolium_castaneum_Tolloid_XP970162.1
EYDECMDHGCAQECVNTLGSYECTCKIGFELHSDGKNCEDACGGLLDAPNGTITSPSFPDKNCVWEIVSLPQYRITLNFTHFDLEGNNQCDYDRLEIYSKKMKKHGVFCGSRAPLPIISEGNVMRIVFSSDVSVQKTGFAAVFFTDMDENNGECGFTLHN
>Lottia_gigantea_Tolloid_236092
EYDECTLHGCDHNCENTLGSFKCTCNIGFELHSDGKRCEDACGGYIKAQNGSLQSPSFPDKNCVWQIVALHQYRIMLNFTHFDLEGSNDCEYDSVRVSSGDSTLHGVFCGSTLPTPVTSEGNVLRIEFNSDNSVQKTGFKSMFMTDKDEENGICGYTLHN
>Gryllus_bimaculatus_Tolloid_TRINITY_DN35005_c2_g1_i1
WDYGVIPYEIDGNFSGVHKALFKQAMRHWENFTCIKFVERTPGEHPNYIVFTERPCGCCSFVGKRGNGPQAISIGKNCDKFGIVVHELGHVVGFWHEHTRPDRDQHVQIVRDNIMAGQEYNFNKLTEEEVNSLSLPYDYDSIMHYAKNTFSKGTYLDTIHPLDDFSKKRPEIGQRIKLSEGDVAQTNLLYKCPRCGRTFQDNSASFQSPHYGSVGGGAAGGHAHGHMHGHGHGHGPAEPEHCEWRITATHGERIVLNITDIDMAPSDKCRGDYLEVRDGYWHKSPVLGRFCGNTQLRDPVVSTGSRMLITFVASNRGQRYKGFAAKYEAVCGGRLEFKTSGHLESPNFPEDYQPGKECVWRISVPLDYQVALKFQSFEVENHDSCVYDYVEVRDGSVSDSPLIGKFCGYKAPPEIRSTGNELLVKFVSDGSVQKAGFSAIFMKELDECALQSHGCEHNCINTLGGYECACKIGYELHSDGKHCEDACGGVIDATNGTISSPSFPEEYPSNKNCIWEIIAPPQYRITLNFTHFDLEGNNVFQQECEYDSVEVYSKLGDDIKRKHGIFCGSRLPPLITSEGNSLRLEFVSDSSIQKSGFAAIFFTDIDECAINNGGCQHECRNTIGSYACSCHNGFMLHDNGHDCKEGGCKYDITAPSGPISSPNYPDYYPGRKECVWHFTTTPGHRIKLTFNRFELEPHQECAYDHIVLYDGDSSDEYTLGRFCGSKMPFPILASGNQMLMVFKSDASVQRKGFFATHSTACGGHLRATRRVKHLYSHAKYGDHNYENGASCDWTIEADPGKNVHLTFLTFDVEEEPECAYDAVEVFSGLDSSGPSYGKFCGNSNPTDIISMNEALLVRFHSDDTIVSKGFSAAYAAVD
>Homo_sapiens_Tolloidlike_protein_2_NP036597.1
EVDECWDHGCEHRCVNTLGSYKCACDPGYELAADKKMCEVACGGFITKLNGTITSPGWPKKNCVWQVVAPAQYRISLQFEVFELEGNDVCKYDFVEVRSGDAKLHGRFCGSETPEVITSQSNNMRVEFKSDNTVSKRGFRAHFFSDKDEDNGECGYWLHN
>Mus_musculus_Tolloidlike_protein_2_NP036034.1
EVDECWDHGCEQRCVNTLGSYTCACDPGYELAADKKTCEVACGGFITKLNGTITSPGWPKKNCVWQVVAPVQYRISLQFEAFELEGNDVCKYDFVEVRSGDAKLHGKFCGSETPEVITSQSNNMRVEFKSDNTVSKRGFRAHFFSDKDEDNGECGYRLHN
>Gallus_gallus_Tolloidlike_2_XP003641587.1
EMDECQDNGCEQHCENTLGSYKCTCEPGYELTADKKSCEAACGGFITKLNGTITSPGWPKKNCVWQVVAPAQYRISLQFEVFDLEGNDVCKYDYVEVRSGDSKLHGKFCGSEKPEVITSYSNNIRLEFKSDNTVSKKGFKVHFFSDKDEDNGECGFKLHN
>Homo_sapiens_BMP1_NP006120.1
EVDECRNRGCEQRCLNTLGSYKCSCDPGYELAPDKRRCEAACGGFLTKLNGSITSPGWPKKNCIWQLVAPTQYRISLQFDFFETEGNDVCKYDFVEVRSGDSKLHGKFCGSEKPEVITSQYNNMRVEFKSDNTVSKKGFKAHFFSDKDEDNGDCGFVLHN
>Danio_rerio_BMP1a_NP001035126.1
EMDECRDNGCEQRCVNTLGSYKCACDPGYELAADKRSCEAACGGFITKLNGSITSPGWPKKNCIWQLVAPTQYRITLLFDVFETEGNDVCKYDFVEVRSGDSRLHGKFCGAEKPEAITSQYNNMRIEFKSDNTVSKKGFKAQFFSDKDEENGECGFVLHN
>Homo_sapiens_Tolloidlike_protein_1_NP036596.3
EEDECKDRGCEQRCLNTLGSYQCACEPGYELGPDRRSCEAACGGLLTKLNGTITTPGWPKKNCVWQVVAPTQYRISVKFEFFELEGNEVCKYDYVEIWSGESKLHGKFCGAEVPEVITSQFNNMRIEFKSDNTVSKKGFKAHFFSDKDEDNGECGFVLHN
>Gallus_gallus_Tolloidlike_protein_1_NP990034.1
EEMMCQDNGCEQRCVNTLGSYQCACDPGYELGPDKKSCEAACGGLLTKLNGTIPTPGWPKKNCVWQVVAPTQYRISMKFEFFELEGNEVCKYDYVEIRSGDSKLHGKFCGTEVPEVITSQYNNMRIEFRSDNTVSKKGFKAHFFSDKDEDNGECGFVLHN
>Danio_rerio_Tolloidlike_protein_1_NP571085.1
EEDECKDNGCEQRCVNTLGSFKCACDPGYELAPDKKSCEAACGGLLTKLNGTITTPGWPKKNCVWQVVAPTQYRISMQFEAFELEGNEVCKYDYVEVRSGDSKLHGKYCGTEVPEVITSQYNNMRIEFKSDNTVSKKGFKAHFFSDKDEDNGECGFILHN
>Danio_rerio_BMP1b_NP001034901.1
EIDECRDNACEQRCINTLGSFHCACDPGFELAPDRRSCAAACGGFISKLNGSFTSPGWPQKNCVWQLIAPVQYRITLLFDAFEMEGNDVCKYDYVEVHSGDGKLHGKFCGTEKPEAITSQLNSMSVEFKSDNTVSKRGFKAQFFSDMDEENGECGFVLHN
>Branchiostoma_floridae_BMP1_AAX84844.1
EMNECQDKGCEQKCVNTLGSFHCECSPGYELSSNKRTCEPACGGFLTGLSGNITSPTFPLKRCVWQIVAPSQYRITLKFNHFELEGNDVCKYDSLEVRSGESDVLGRFCGSELPESVTSTRNNMRVEFKSDNTVSKKGFHATFFSDKDEDNGECGFTLHN
>Nematostella_vectensis_Tolloid_EDO41783.1
ERNECNNGGCSQICQNTLGNYKCACYPGYELHSDGKNCEAACGGVLSNGNGTITSPSYPAKRCLWRITGPSGQRISLKFNDFRLEGNGVCRYDYVEVRDHENKILGRYCGSKNPETVTSPSNVMWVEFRSDHTQSRRGFSAKYYADEDERKGICGFVLHD
>Oncopeltus fasciatus PTY11378.1_tolloid/tolkin
MHYARNTFSKGTYLDTIQPIDYGKGKRRPEIGQRVRLSEGDIAQTNLLYHCPKCGRTYQEDSANIVPPPSKPGESVMCEWRIMATHGERIVLNITDVDIPKSENCSTDYIEVRDGYWYKSPLLAKICRSGNGKKVIVSTGSRMLLTYVLSPKHQESYKGFTAHYEAVCGGDIYVGEEDILESPNYPDDYQTNKECIWRLTAPTDYQVAIKFQSFEDICDPMIVSNSVEKHDNCLYDYVEIRDGGDADSPLLGKFCGYKIPPDIQSSRNQLYVKFVSDGSVQKGGFSAVFMQEYDECRVTDHECEHKCVNTLGGYECTCWMGFELHSDGKHCENACGGVLNEDNGVIISPSFPDFYPSEKKCTWDIVAPPQYRITLNFTHFDLEGNSQECEYDSVEIFSKFSSEASHRHGVFCGSRLPPLITSEANILHVKFTSDSSISKTGFAAVFFTDMDECAINNGGCQHECRNTLGSYVCWCHNGYTLHENGHDCKEGGCKHEVRAPLGTVTSPNYPEYYPSRKDCVWEFTTTPGHRIRLTFVEFELEPHQECEYDHIALYDGDSAEAMSLGIFCGSKLPRPIIATSNQMYMVFKSDASVQRKGFLATHSTACGGRLSATSRVKHLYSHSKYGDHSYSNAADCDWTIEAKAGQSIRLTFLTFELEDEPNCMYDYVEVFSGLDTSGPSYGKFCGSTNPTEMLSFNDALLVRFRSDDSVVSKGFSASYSAVDSSSSELYLTTESGIDWYQPLNQE
>Nasonia vitripennis Tolloid BMP1 XP_008211528.1
MISKSILGAVLLLLLALPVDSRRLGEIDADEREARRQKFSVDQLLNTKFPNLISGDLDLDVCKAGGFLGDIALPNIKYEEEWRRQKLNQSYLEQIEKYRDEVLNEGLQVEEEGLTEILQFKSEHEAYEEEEEEEERKDDKLPGLQDRGFVFSFEKEATDSTTEPTSTQRLVEPATFHSDDIPEPVDIYSDSFSTDRAVAQNRRRRRHNRGKSSEKRERKRKAKSGESRLQQRPLLRRRRAATARKERVWDHGVIPYEIDGNFSGAHKALFKQAMRHWENFTCVKFVERLAHEHQNYIVFTERPCGCCSFVGKRGNGPQAISIGKNCDKFGIVVHELGHVVGFWHEHTRPDRDRHVQIIRDNIMNGQEYNFNKLTEDEVNSLGLPYDYDSIMHYAKNTFSKGTYLDTILPMESHGKKRPEIGQRVRLSEGDIAQTNLLYKCQKCGRTFQENSGSFGSPSHPNSSPSNDVERCEWRITATHGERIVLNITFLDIFKSDYCRSDYLEIRDGYWHKSPVLGRFCGSGKIPEPVVSSSSRMLVTYVTSSRQSGHAGFSANYEAVCGGDVKLDSMGHLESPNYPEEYQSSKECVWRLSVPQDYQVALKFQSFEIESHDNCVYDFVEVRDGHSADSPLIGLYCGYKLPPDIRSTGNKLLLKFVSDSSVQKAGFSATFMKEFDECALTDHGCEHDCINTLGGFECSCKIGYELHSDGKHCEDACGGVFNASNGTITSPSFPETYPGNKHCVWEIVAPPQYRITLNFTHFDLEGNNVYEQPCEYDSLEVSSKLGDDIFKKHGIYCGSRFPPLITSEGNTLKVVFSSDNSMQKSGFAAIFFTDMDECANNNGGCQHECKNTIGSYHCSCHNGFTLHDNGHDCKEGGCKYEITSPSGTITSPNYPDYYPGKKDCVWHFITTPGHRIKLIFKVFDMEPHQECAYDHVAIYDGDSPDSTSLGRFCGNKEPHPILATGNQMFMVFKSDTSIQKQGFFAQHMTACGGHLTATDHVKYFYSHARYGSQNYDHGMDCDWTIEAPIGKNVHLNFLSFSLEDEVDCSYDWVEVHSGLDTSSPSYGRLCGNSNTTDIISINEALLVRFRSDDSISKTGFAATYFAYDRPESEELVGGEDEEEDDSTII
