# Supplementary material for: Striking parallels between dorsoventral patterning in Drosophila and Gryllus reveal a complex evolutionary history behind a model gene regulatory network
Source: eLife. 2021 Mar 30;10:e68287. doi: 10.7554/eLife.68287 (PMC8051952; doi:10.7554/eLife.68287)
Supplement: Supplementary file 3. [file elife-68287-supp3.zip › File S3 /RawSequences/Tsg_untrimmed.fasta]

>Homo_sapiens_Tsg_NP065699.1
MKLHYVAIPESLSCNKALCASDVSKCCRGNCSCCKECMLCLGALWDECCDCVGMCNPNYSDTPPTSKSTVEELEPIPSLFRALTEGDTQLNWNIVSFPVAEESHHENCTVVYFDDCMSIHQCKISCESNACCECIYGSKTVKCMNC
>Danio_rerio_Tsg1A_NP571872.1
MRPALFSVSLISGCNKALCASDVSKCCRGNCSCCKECMLCLSSLWEECCDCVGMCNPSYNDSPATSKSTVEELRPIPSLFRALTEGDAPINMMVVSFPVAEESHHENCTVVYFDDCVSIRQCKQYCESNACCECIYGSKTVKCMNC
>Branchiostoma_floridae_Tsg_XP002593913.1
FSCLPAHWIHVWCCNEALCAPDVSRCCKDNCTCCQDCFKCLHRLWDECCDCVAMCKKNHTRAAASSKSSISDLDPIPSLFKALTDQDTHLKWTIMRIPADGDPAISACTVVFFDDCMSDDKCKMSCESNGCCQCIYGLNKVKCSNC
>Lottia_gigantea_Tsg_231460
MGLIKETVLLSEACNEDICGPQVSKCCDKNCTCCNDCQVCLSKFYTECCDCVGLCAKQDPHDTPRKTSSVEDLDPIPDLFKVLTEVDRLMRWTSKSYPALSEVFTKPCTVAFMSQCMSIRKCKLSCKSDACCECIYGLNQPQCLKC
>Drosophila_melanogaster_Crossveinless_NP536786.1
MEIWRSAIGTVESCNEVVCASIVSKCCEKNCSCCKECLKCLGKNYEECCSCVELCPKNDTRNSLSKKSHVEDFDGVPELFNAVATGDSGYNWNVFTFQVDFDYLKGPCTVIYLDQCVSWNKCRTSCQTDGCCECVYGVNESRCRKC
>Anopheles_gambiae_Crossveinless_XP310820.4
MERERRAVQLAASCNEMVCASIVSKCCDKSCTCCKECAECLSYLYTECCSCLEMCPKNETSNELSKQSHIEDLEGFPNLYDVITSQDAQGRWKVISFPIDIDALYGPCTVAYQAQCMSWNKCKESCRTDGCCECIYGINESRCRDC
>Gryllus_bimaculatus_Tsg1_TRINITY_DN44801_c8_g1_i1
AIIAVESCNEAVCASVVSKCMLTQSCKCDLKNCSCCRECFSCLSHLYSECCSCVDMCPKPNDTGSALSKKSHVEEFNDSYPSLFAALTTEPDPNNRWITYTYVNVIDRMPYVPDVHKSLELHTQSVDQHVNVTSDLDSKNCTVVFINECTTWKKCSDTCQSMGSASYRWFHDGCCECIGPLCINYGISESRCKNC
>Gryllus_bimaculatus_Tsg2_TRINITY_DN36254_c5_g1_i3
TIDAIGSCNEAMCASVVSKCMLTQSCKCDLKNCSCCKECFNCLGELYSDCCSCVDMCPERNYIGSSLSKKSYVEDFPDPQTVLFSVLTAEPDTLERWVTYNTAIDIDSPLNSKFNKHFKYNHIYEDRTTKDVAAFNCTVAYITQCVSWNKCRMVCQSMGSSAYRWFHDGCCECIGHSCINYGINENRCPKC
>Homo_sapiens_IGFBP1_NP_000587.1
MSEVPVVTAPCSAEKLALCPPVSASCSEAGCGCCPMCALPLGAVATARCSCRALCVQSDASAPPESPESTEITEELLDNFHLMAPEDHSILWDAISTYDGSKLHVTNISKFYLPNCYHSRQCETSMDGEGLCWCVYPWNGKRIPGS
>Oncopeltus_fasciatus_PTY16220.1_crossveinless_twisted_gastrulation
MLSPPAPLFTVLTIFAGLFLFFKISESCNEAVCASIVSKCMITQSCKCDLKNCSCCKECFSCLSHLYSECCSCVDMCPKPNYTVSALSSKSHVEDLPEAIPNLFQVLTAEPDAQERWITVTFPVDFDLTHYRSQLEKHIKYKTKNNEQEVDPAKDVITLNCSVAYLSQCMPWNKCKGSCQSMGAVSYRWFHDGCCECIGEHCINYGINESRCLKCPDTDDKLLDEAEVDYGEEEDNV
>Nasonia_vitripennis_crossveinless_Tsg_XP_001600362.1
MARLASSGIVQCLGLAALSLLMTASWSYGCNEAICASVVSKCMLTQSCKCDLVTCTCCKECFSCLSYLYDECCSCVDLCPKPNVTDNPLSKKSHVEDFNEPVPGLFQALTAEPDPHERWLTFSYPVDFNVTFFSPKPEKEIKYRISEGPDDEKNHPLKPNVMTVNCTVAYMAQCNSWNKCKQSCQSMGASSYRWFHDGCCECVGDTCINYGINESRCLHCPLDKEDDLKDQYDDYGQDDDELIEDQID
>Tribolium_castaneum_crossveinless_Tsg_XP_001812776.1
MWKVALFSTLVTAFFFIHQARTCNEAVCGSIVSKCLLTQSCKCDFSFENCTCCKDCFNCLSYLYAECCSCVDMCPKPNDTEGALSKKSNVEDFSEPVPGLFNVLTEYPDSERRWNSTTFPIDIDTSQYGPKKEIKIHMQSAEQEVAPIKTNVITLNCTVAFMSKCMSLTKCRSSCQTMGASSYRWFHDGCCECVGQHCINYGINESRCRECPLKDENELSEEEFDVDDYDYGQNSEDFE
